# Supplementary material for: Differential transcript isoform usage pre- and post-zygotic genome activation in zebrafish
Source: BMC Genomics. 2013 May 15;14:331. doi: 10.1186/1471-2164-14-331 (PMC3747860; doi:10.1186/1471-2164-14-331)
Supplement: Additional file 3 — Expression values pre-ZGA and post-ZGA for all isoforms in the ‘all’ gene annotation. [file 1471-2164-14-331-S3.zip]

Archive with 1 entries (1 files):
- 1471-2164-14-331-S3.fpkm_tracking
