# Supplementary material for: Differential transcript isoform usage pre- and post-zygotic genome activation in zebrafish
Source: BMC Genomics. 2013 May 15;14:331. doi: 10.1186/1471-2164-14-331 (PMC3747860; doi:10.1186/1471-2164-14-331)
Supplement: Additional file 3 — Expression values pre-ZGA and post-ZGA for all isoforms in the ‘all’ gene annotation. [file 1471-2164-14-331-S3.zip › 1471-2164-14-331-S3.fpkm_tracking]

tracking_id	class_code	nearest_ref_id	gene_id	gene_short_name	tss_id	locus	length	coverage	prembt_FPKM	prembt_conf_lo	prembt_conf_hi	prembt_status	postmbt_FPKM	postmbt_conf_lo	postmbt_conf_hi	postmbt_status
TCONS_00000001	=	ENSDART00000109479	XLOC_000001	F7 (2 of 3)	TSS1	1:3799-15138	2514	-	0	0	0	OK	0.0557531	0	0.136761	OK
TCONS_00000002	=	ENSDART00000013209	XLOC_000002	f7	TSS2	1:15961-21248	1809	-	0	0	0	OK	0.0134946	0	0.0404838	OK
TCONS_00000003	=	ENSDART00000128600	XLOC_000003	f7i	TSS3	1:23255-58985	1590	-	0	0	0	OK	0	0	0	OK
TCONS_00000004	=	ENSDART00000003463	XLOC_000003	f7i	TSS3	1:23255-58985	1694	-	0	0	0	OK	0	0	0	OK
TCONS_00000005	=	ENSDART00000122230	XLOC_000003	f7i	TSS3	1:23255-58985	1690	-	0	0	0	OK	0	0	0	OK
TCONS_00000006	=	ENSDART00000126650	XLOC_000004	f10	TSS4	1:23255-58985	2618	-	0.0106129	0	0.0289861	OK	0.142229	0	0.327002	OK
TCONS_00000007	x	ENSDART00000018741	XLOC_000005	pcid2	TSS5	1:23255-58985	617	-	12.4255	2.03065	22.8203	OK	6.30635	0.331131	12.2816	OK
TCONS_00000008	j	ENSDART00000109529	XLOC_000006	tmco3	TSS6	1:82874-100693	3476	-	1.16278	0.0802755	2.24529	OK	1.24934	0.0708243	2.42786	OK
TCONS_00000009	j	ENSDART00000109529	XLOC_000006	tmco3	TSS6	1:82874-100693	3512	-	0	0	0	OK	0.377185	0	0.81296	OK
TCONS_00000010	j	ENSDART00000109529	XLOC_000006	tmco3	TSS7	1:82874-100693	2954	-	7.17012	1.63439	12.7058	OK	6.32169	0.957272	11.6861	OK
TCONS_00000011	j	ENSDART00000109529	XLOC_000006	tmco3	TSS7	1:82874-100693	2576	-	2.29188	0.314157	4.2696	OK	4.36841	0.639998	8.09681	OK
TCONS_00000012	j	ENSDART00000003317	XLOC_000007	tfdp1b	TSS8	1:101907-116401	1430	-	0.291591	0	0.685841	OK	0.450571	0	1.08663	OK
TCONS_00000013	=	ENSDART00000146971	XLOC_000007	tfdp1b	TSS8	1:101907-116401	968	-	23.9823	5.7383	42.2264	LOWDATA	31.9688	6.88801	57.0496	LOWDATA
TCONS_00000014	=	ENSDART00000146722	XLOC_000007	tfdp1b	TSS8	1:101907-116401	1243	-	8.87024	1.48611	16.2544	LOWDATA	13.0467	1.86639	24.227	LOWDATA
TCONS_00000015	j	ENSDART00000003317	XLOC_000007	tfdp1b	TSS8	1:101907-116401	2145	-	0	0	0	OK	0	0	0	OK
TCONS_00000016	j	ENSDART00000003317	XLOC_000007	tfdp1b	TSS8	1:101907-116401	1673	-	0	0	0	OK	0	0	0	OK
TCONS_00000017	j	ENSDART00000003317	XLOC_000007	tfdp1b	TSS8	1:101907-116401	1664	-	0	0	0	OK	0	0	0	OK
TCONS_00000018	j	ENSDART00000003317	XLOC_000007	tfdp1b	TSS8	1:101907-116401	1706	-	0	0	0	OK	0	0	0	OK
TCONS_00000019	=	ENSDART00000137356	XLOC_000007	tfdp1b	TSS8	1:101907-116401	684	-	11.66	1.32435	21.9956	LOWDATA	9.92916	0.612962	19.2454	LOWDATA
TCONS_00000020	=	ENSDART00000137639	XLOC_000007	tfdp1b	TSS8	1:101907-116401	608	-	0.319177	0	0.785777	OK	2.27999	0	4.85901	OK
TCONS_00000021	=	ENSDART00000003317	XLOC_000007	tfdp1b	TSS8	1:101907-116401	1642	-	0	0	0	OK	0	0	0	OK
TCONS_00000022	=	ENSDART00000145758	XLOC_000007	tfdp1b	TSS9	1:101907-116401	913	-	0	0	0	LOWDATA	0	0	0	LOWDATA
TCONS_00000023	j	ENSDART00000003317	XLOC_000007	tfdp1b	TSS9	1:101907-116401	1582	-	0	0	0	OK	0	0	0	OK
TCONS_00000024	j	ENSDART00000003317	XLOC_000007	tfdp1b	TSS9	1:101907-116401	1580	-	0	0	0	OK	0	0	0	OK
TCONS_00000025	j	ENSDART00000003317	XLOC_000007	tfdp1b	TSS9	1:101907-116401	1594	-	0	0	0	OK	0	0	0	OK
TCONS_00000026	j	ENSDART00000003317	XLOC_000007	tfdp1b	TSS9	1:101907-116401	1573	-	0	0	0	OK	0	0	0	OK
TCONS_00000027	=	ENSDART00000131648	XLOC_000007	tfdp1b	TSS10	1:101907-116401	162	-	25.9388	2.47132	49.4063	OK	32.3277	0.983059	63.6723	OK
TCONS_00000028	=	ENSDART00000102005	XLOC_000007	tfdp1b	TSS11	1:101907-116401	783	-	5.65081	0.413288	10.8883	LOWDATA	4.68159	0.0304768	9.33271	LOWDATA
TCONS_00000029	j	ENSDART00000003317	XLOC_000007	tfdp1b	TSS11	1:101907-116401	1433	-	0	0	0	OK	0	0	0	OK
TCONS_00000030	=	ENSDART00000138145	XLOC_000007	tfdp1b	TSS12	1:101907-116401	678	-	50.0365	10.5379	89.5351	LOWDATA	73.9643	14.8831	133.045	LOWDATA
TCONS_00000031	=	ENSDART00000081743	XLOC_000008	grk1a	TSS13	1:119766-132829	4056	-	0.050446	0	0.115673	OK	0.69822	0.0237805	1.37266	OK
TCONS_00000032	j	ENSDART00000111806	XLOC_000009	CENPE	TSS14	1:134647-170844	633	-	1.82081	0	3.89196	OK	0.00542183	0	0.0778899	OK
TCONS_00000033	j	ENSDART00000111806	XLOC_000009	CENPE	TSS14	1:134647-170844	1123	-	0.0710531	0	0.194919	OK	0.894519	0	2.01704	OK
TCONS_00000034	j	ENSDART00000111806	XLOC_000009	CENPE	TSS14	1:134647-170844	3584	-	0.595525	0.0269818	1.16407	OK	0	0	0	OK
TCONS_00000035	j	ENSDART00000111806	XLOC_000009	CENPE	TSS14	1:134647-170844	5019	-	0.259467	0	0.535746	OK	0	0	0	OK
TCONS_00000036	j	ENSDART00000111806	XLOC_000009	CENPE	TSS14	1:134647-170844	1074	-	11.9709	2.2351	21.7067	OK	3.37444	0.15384	6.59503	OK
TCONS_00000037	j	ENSDART00000111806	XLOC_000009	CENPE	TSS14	1:134647-170844	3980	-	0.166605	0	0.35838	OK	0	0	0	OK
TCONS_00000038	j	ENSDART00000111806	XLOC_000009	CENPE	TSS14	1:134647-170844	8455	-	11.0308	2.42668	19.6348	OK	0.702193	0.0431382	1.36125	OK
TCONS_00000039	j	ENSDART00000111806	XLOC_000009	CENPE	TSS14	1:134647-170844	8047	-	0.0313597	0	0.073099	OK	0	0	0	OK
TCONS_00000040	j	ENSDART00000111806	XLOC_000009	CENPE	TSS14	1:134647-170844	8250	-	0.0495951	0	0.116009	OK	0	0	0	OK
TCONS_00000041	j	ENSDART00000111806	XLOC_000009	CENPE	TSS14	1:134647-170844	6605	-	30.7001	7.18009	54.2202	OK	10.0488	2.1957	17.9018	OK
TCONS_00000042	j	ENSDART00000111806	XLOC_000009	CENPE	TSS14	1:134647-170844	8193	-	0.528341	0.0559243	1.00076	OK	0.14565	0	0.311125	OK
TCONS_00000043	j	ENSDART00000111806	XLOC_000009	CENPE	TSS14	1:134647-170844	8247	-	14.1609	3.01014	25.3116	OK	0	0	0	OK
TCONS_00000044	j	ENSDART00000111806	XLOC_000009	CENPE	TSS14	1:134647-170844	1513	-	0	0	0	OK	0	0	0	OK
TCONS_00000045	j	ENSDART00000111806	XLOC_000009	CENPE	TSS14	1:134647-170844	8202	-	0	0	0	OK	0	0	0	OK
TCONS_00000046	j	ENSDART00000111806	XLOC_000009	CENPE	TSS14	1:134647-170844	8499	-	0	0	0	OK	0.000696802	0	0.00528584	OK
TCONS_00000047	j	ENSDART00000111806	XLOC_000009	CENPE	TSS14	1:134647-170844	1330	-	5.14241	0.845255	9.43956	OK	3.69564	0.0321987	7.35909	OK
TCONS_00000048	j	ENSDART00000111806	XLOC_000009	CENPE	TSS15	1:134647-170844	848	-	21.0667	4.31791	37.8154	OK	6.82931	0.141748	13.5169	OK
TCONS_00000049	j	ENSDART00000111806	XLOC_000009	CENPE	TSS16	1:134647-170844	2406	-	65.4571	12.8461	118.068	OK	10.3526	2.11585	18.5893	OK
TCONS_00000050	j	ENSDART00000111806	XLOC_000009	CENPE	TSS17	1:134647-170844	1000	-	12.9366	2.31085	23.5623	OK	0	0	0	OK
TCONS_00000051	j	ENSDART00000112730	XLOC_000010	TPP2	TSS18	1:293537-318443	3212	-	0.233252	0	0.497068	OK	0.173953	0	0.433105	OK
TCONS_00000052	j	ENSDART00000112730	XLOC_000010	TPP2	TSS18	1:293537-318443	4254	-	0.138321	0	0.312196	OK	0	0	0	OK
TCONS_00000053	j	ENSDART00000112730	XLOC_000010	TPP2	TSS18	1:293537-318443	5496	-	0.235289	0	0.493901	OK	0	0	0	OK
TCONS_00000054	j	ENSDART00000112730	XLOC_000010	TPP2	TSS18	1:293537-318443	4216	-	7.8819	1.59664	14.1671	OK	13.0925	2.59853	23.5865	OK
TCONS_00000055	j	ENSDART00000112730	XLOC_000010	TPP2	TSS18	1:293537-318443	5459	-	0.27913	0	0.573324	OK	0	0	0	OK
TCONS_00000056	j	ENSDART00000112730	XLOC_000010	TPP2	TSS18	1:293537-318443	2109	-	0	0	0	OK	0.0499969	0	0.156217	OK
TCONS_00000057	j	ENSDART00000112730	XLOC_000010	TPP2	TSS18	1:293537-318443	5281	-	0	0	0	OK	0.289122	0	0.606979	OK
TCONS_00000058	j	ENSDART00000112730	XLOC_000010	TPP2	TSS18	1:293537-318443	5430	-	34.4449	6.74812	62.1417	OK	36.5781	8.01674	65.1395	OK
TCONS_00000059	=	ENSDART00000114850	XLOC_000011	blzf1	TSS19	1:348781-380321	2965	-	3.36959	0.478339	6.26084	OK	1.19567	0.00797281	2.38337	OK
TCONS_00000060	j	ENSDART00000114850	XLOC_000011	blzf1	TSS19	1:348781-380321	2877	-	0.477899	0	0.995193	OK	0	0	0	OK
TCONS_00000061	j	ENSDART00000114850	XLOC_000011	blzf1	TSS19	1:348781-380321	2455	-	0	0	0	OK	0	0	0	OK
TCONS_00000062	j	ENSDART00000114850	XLOC_000011	blzf1	TSS19	1:348781-380321	2304	-	0	0	0	OK	0.214408	0	0.503904	OK
TCONS_00000063	j	ENSDART00000114850	XLOC_000011	blzf1	TSS19	1:348781-380321	3038	-	0.00554667	0	0.020269	OK	0.120799	0	0.297881	OK
TCONS_00000064	=	ENSDART00000108579	XLOC_000011	blzf1	TSS19	1:348781-380321	2896	-	42.7073	9.23468	76.18	OK	47.0645	10.6253	83.5036	OK
TCONS_00000065	=	ENSDART00000146732	XLOC_000011	blzf1	TSS20	1:348781-380321	508	-	5.45259	0.00608979	10.8991	LOWDATA	7.24007	0.201197	14.2789	LOWDATA
TCONS_00000066	=	ENSDART00000134581	XLOC_000011	blzf1	TSS21	1:348781-380321	383	-	6.27304	0.219543	12.3265	OK	6.79069	0	14.1469	OK
TCONS_00000067	=	ENSDART00000109415	XLOC_000011	blzf1	TSS22	1:348781-380321	2292	-	53.445	11.5497	95.3403	LOWDATA	53.026	11.975	94.0771	LOWDATA
TCONS_00000068	=	ENSDART00000109083	XLOC_000012	TXNL4B	TSS23	1:388682-392773	960	-	39.9525	8.37049	71.5345	OK	15.1875	2.66071	27.7143	OK
TCONS_00000069	=	ENSDART00000081945	XLOC_000012	TXNL4B	TSS23	1:388682-392773	835	-	20.5888	4.13705	37.0406	OK	9.79281	0.842037	18.7436	OK
TCONS_00000070	=	ENSDART00000132385	XLOC_000012	TXNL4B	TSS23	1:388682-392773	844	-	0	0	0	OK	0.11573	0	0.299411	OK
TCONS_00000071	=	ENSDART00000020327	XLOC_000013	MRPL16	TSS24	1:393549-405632	1624	-	1.30207	0.00693028	2.59721	OK	1.64801	0	3.4115	OK
TCONS_00000072	=	ENSDART00000102421	XLOC_000013	MRPL16	TSS25	1:393549-405632	1312	-	4.01763	0.454825	7.58043	LOWDATA	4.93931	0.260045	9.61858	LOWDATA
TCONS_00000073	j	ENSDART00000060944	XLOC_000014	mrpl39	TSS26	1:407446-466028	1067	-	0	0	0	OK	2.01439	0	4.23319	OK
TCONS_00000074	j	ENSDART00000060944	XLOC_000014	mrpl39	TSS26	1:407446-466028	1059	-	5.07405	0.654822	9.49328	OK	0.00227069	0	0.0433523	OK
TCONS_00000075	j	ENSDART00000060944	XLOC_000014	mrpl39	TSS26	1:407446-466028	1948	-	5.50438	0.931934	10.0768	OK	10.2617	1.81376	18.7096	OK
TCONS_00000076	j	ENSDART00000060944	XLOC_000014	mrpl39	TSS26	1:407446-466028	1556	-	0	0	0	OK	0.179788	0	0.447537	OK
TCONS_00000077	j	ENSDART00000060944	XLOC_000014	mrpl39	TSS27	1:407446-466028	1445	-	0	0	0	OK	0	0	0	OK
TCONS_00000078	=	ENSDART00000116068	XLOC_000015	dre-mir-155	TSS28	1:407446-466028	78	-	0	0	0	OK	0	0	0	OK
TCONS_00000079	j	ENSDART00000081989	XLOC_000016	jam2a	TSS29	1:469266-482944	1069	-	15.267	3.16651	27.3675	OK	8.46746	1.06367	15.8712	OK
TCONS_00000080	j	ENSDART00000081989	XLOC_000016	jam2a	TSS29	1:469266-482944	900	-	19.9698	4.36458	35.575	OK	9.20624	1.05896	17.3535	OK
TCONS_00000081	j	ENSDART00000081989	XLOC_000016	jam2a	TSS29	1:469266-482944	1260	-	10.071	1.80227	18.3397	OK	4.85425	0.258456	9.45004	OK
TCONS_00000082	j	ENSDART00000059335	XLOC_000017	GPA33 (1 of 2)	TSS30	1:544380-550272	2882	-	0.0997901	0	0.250734	OK	1.11112	0	2.24876	OK
TCONS_00000083	=	ENSDART00000059335	XLOC_000017	GPA33 (1 of 2)	TSS31	1:544380-550272	2683	-	0.197506	0	0.444297	OK	7.27711	1.0888	13.4654	OK
TCONS_00000084	-	-	XLOC_000018	-	TSS32	1:552912-553263	351	-	1.34522	0	2.91981	OK	1.91761	0	4.22995	OK
TCONS_00000085	-	-	XLOC_000019	-	TSS33	1:560085-560233	148	-	2.17598	0	4.91114	OK	3.07845	0	7.05892	OK
TCONS_00000086	-	-	XLOC_000020	-	TSS34	1:560313-560668	284	-	0.413689	0	0.974844	OK	1.40372	0	3.17683	OK
TCONS_00000087	-	-	XLOC_000021	-	TSS35	1:560876-561109	233	-	0.836883	0	1.91092	OK	1.22225	0	2.82256	OK
TCONS_00000088	-	-	XLOC_000022	-	TSS36	1:561169-561719	550	-	1.50928	0	3.06184	OK	2.39874	0	4.90702	OK
TCONS_00000089	-	-	XLOC_000023	-	TSS37	1:563874-565125	888	-	0.572106	0	1.31029	OK	2.02844	0	4.3755	OK
TCONS_00000090	-	-	XLOC_000023	-	TSS38	1:563874-565125	939	-	0.499659	0	1.15866	OK	0.393919	0	0.942627	OK
TCONS_00000091	j	ENSDART00000129489	XLOC_000024	TMEM39A	TSS39	1:565801-659134	6857	-	0	0	0	OK	0.0873792	0	0.216748	OK
TCONS_00000092	j	ENSDART00000129489	XLOC_000024	TMEM39A	TSS39	1:565801-659134	4751	-	18.3693	4.11269	32.626	OK	19.6243	4.39651	34.8522	OK
TCONS_00000093	j	ENSDART00000129489	XLOC_000024	TMEM39A	TSS39	1:565801-659134	7550	-	3.08587	0.723031	5.44871	OK	3.51421	0.686703	6.34171	OK
TCONS_00000094	j	ENSDART00000131042	XLOC_000024	ildr1a	TSS40	1:565801-659134	467	-	16.7621	2.06628	31.4579	OK	13.1849	0.841613	25.5282	OK
TCONS_00000095	j	ENSDART00000129489	XLOC_000024	TMEM39A	TSS40	1:565801-659134	2372	-	7.10124	1.41691	12.7856	OK	4.08788	0.46445	7.71131	OK
TCONS_00000096	j	ENSDART00000129489	XLOC_000024	TMEM39A	TSS41	1:565801-659134	5111	-	20.0395	4.42878	35.6502	OK	14.1781	3.08849	25.2677	OK
TCONS_00000097	j	ENSDART00000019227	XLOC_000025	rpl24	TSS42	1:565801-659134	552	-	1.65601	0	3.5045	OK	8.94782	0.545508	17.3501	OK
TCONS_00000098	j	ENSDART00000019227	XLOC_000025	rpl24	TSS42	1:565801-659134	555	-	38.0345	8.22778	67.8413	OK	55.1202	10.8226	99.4178	OK
TCONS_00000099	j	ENSDART00000019227	XLOC_000025	rpl24	TSS42	1:565801-659134	672	-	99.9163	22.5309	177.302	OK	115.904	25.0899	206.719	OK
TCONS_00000100	=	ENSDART00000123097	XLOC_000026	DUSP27	TSS43	1:565801-659134	3344	-	0	0	0	OK	0.335116	0	0.722196	OK
TCONS_00000101	j	ENSDART00000123097	XLOC_000026	DUSP27	TSS43	1:565801-659134	3427	-	0.0110074	0	0.0288737	OK	0.257858	0	0.581518	OK
TCONS_00000102	j	ENSDART00000123097	XLOC_000026	DUSP27	TSS43	1:565801-659134	3430	-	0.00249794	0	0.0120357	OK	0	0	0	OK
TCONS_00000103	=	ENSDART00000126069	XLOC_000026	DUSP27	TSS44	1:565801-659134	3449	-	0	0	0	OK	0	0	0	OK
TCONS_00000104	=	ENSDART00000125062	XLOC_000026	DUSP27	TSS44	1:565801-659134	3189	-	0	0	0	LOWDATA	0.0850247	0	0.213488	LOWDATA
TCONS_00000105	j	ENSDART00000064142	XLOC_000027	ENSDARG00000043682	TSS45	1:565801-659134	2709	-	0	0	0	OK	0.102903	0	0.258684	OK
TCONS_00000106	j	ENSDART00000064142	XLOC_000027	ENSDARG00000043682	TSS45	1:565801-659134	1374	-	1.91775	0.137836	3.69766	OK	7.35167	0.957411	13.7459	OK
TCONS_00000107	j	ENSDART00000064142	XLOC_000027	ENSDARG00000043682	TSS45	1:565801-659134	2424	-	17.3639	3.78284	30.9449	OK	21.0117	4.1885	37.8348	OK
TCONS_00000108	j	ENSDART00000102399	XLOC_000027	ENSDARG00000043682	TSS45	1:565801-659134	70	-	7.96871	0	19.2344	OK	6.87836	0	16.4599	OK
TCONS_00000109	j	ENSDART00000064142	XLOC_000027	ENSDARG00000043682	TSS45	1:565801-659134	1313	-	9.80977	1.72063	17.8989	OK	13.781	2.0339	25.528	OK
TCONS_00000110	j	ENSDART00000064142	XLOC_000027	ENSDARG00000043682	TSS45	1:565801-659134	2748	-	11.2351	2.2844	20.1857	OK	13.63	3.13438	24.1256	OK
TCONS_00000111	j	ENSDART00000064142	XLOC_000027	ENSDARG00000043682	TSS45	1:565801-659134	2696	-	0	0	0	OK	0	0	0	OK
TCONS_00000112	j	ENSDART00000038445	XLOC_000028	cul4a	TSS46	1:565801-659134	1465	-	11.8774	2.54685	21.2079	OK	7.16858	1.0455	13.2917	OK
TCONS_00000113	=	ENSDART00000038445	XLOC_000028	cul4a	TSS46	1:565801-659134	1035	-	5.38868	0.725422	10.0519	LOWDATA	4.61399	0.00500031	9.22298	LOWDATA
TCONS_00000114	=	ENSDART00000124478	XLOC_000029	CABZ01113191.1	TSS47	1:667780-682454	4773	-	0	0	0	OK	0.0614917	0	0.144407	OK
TCONS_00000115	j	ENSDART00000129342	XLOC_000030	SETDB2	TSS48	1:769012-773216	1830	-	4.18218	0.480306	7.88406	OK	3.42648	0.208553	6.6444	OK
TCONS_00000116	j	ENSDART00000129342	XLOC_000030	SETDB2	TSS48	1:769012-773216	712	-	1.1589	0	2.42643	OK	1.31861	0	2.9712	OK
TCONS_00000117	j	ENSDART00000129342	XLOC_000030	SETDB2	TSS48	1:769012-773216	1900	-	0	0	0	OK	1.52087	0	3.06994	OK
TCONS_00000118	=	ENSDART00000092502	XLOC_000031	CREG1	TSS49	1:776250-780068	1142	-	14.6705	3.28394	26.0572	OK	9.22027	1.47063	16.9699	OK
TCONS_00000119	j	ENSDART00000051919	XLOC_000032	N6AMT1	TSS50	1:977846-987350	171	-	7.15008	0	14.7661	OK	20.825	0	42.6532	OK
TCONS_00000120	=	ENSDART00000051919	XLOC_000032	N6AMT1	TSS50	1:977846-987350	1159	-	10.3388	1.70471	18.9729	OK	18.7671	3.15615	34.378	OK
TCONS_00000121	j	ENSDART00000051919	XLOC_000032	N6AMT1	TSS50	1:977846-987350	1156	-	0.258091	0	0.598923	OK	0.633194	0	1.52012	OK
TCONS_00000122	=	ENSDART00000055968	XLOC_000033	runx1	TSS51	1:1063376-1075836	915	-	0.11093	0	0.262889	OK	0.130442	0	0.31997	OK
TCONS_00000123	=	ENSDART00000118322	XLOC_000034	dre-mir-459	TSS52	1:1275347-1275428	81	-	0	0	0	OK	0	0	0	OK
TCONS_00000124	=	ENSDART00000097626	XLOC_000035	CU896661.2	TSS53	1:1299843-1314361	1056	-	0	0	0	OK	0	0	0	OK
TCONS_00000125	j	ENSDART00000048828	XLOC_000036	atp1a1a.4	TSS54	1:1446560-1606890	1009	-	0	0	0	OK	0	0	0	OK
TCONS_00000126	j	ENSDART00000048828	XLOC_000036	atp1a1a.4	TSS54	1:1446560-1606890	2039	-	0.0637737	0	0.161986	OK	0.609276	0	1.30145	OK
TCONS_00000127	j	ENSDART00000081047	XLOC_000036	atp1a1	TSS54	1:1446560-1606890	2970	-	4.48562	0.824694	8.14654	OK	0.763445	0	1.58875	OK
TCONS_00000128	j	ENSDART00000081047	XLOC_000036	atp1a1	TSS54	1:1446560-1606890	3249	-	2.3854	0.274	4.49679	OK	0	0	0	OK
TCONS_00000129	j	ENSDART00000081047	XLOC_000036	atp1a1	TSS55	1:1446560-1606890	1370	-	88.3839	19.4172	157.351	OK	107.648	24.2786	191.018	OK
TCONS_00000130	j	ENSDART00000048828	XLOC_000036	atp1a1a.4	TSS56	1:1446560-1606890	796	-	0.565559	0	1.25235	OK	1.07175	0	2.35629	OK
TCONS_00000131	j	ENSDART00000081047	XLOC_000036	atp1a1	TSS57	1:1446560-1606890	2325	-	7.08641	1.39197	12.7808	OK	5.80769	0.951805	10.6636	OK
TCONS_00000132	j	ENSDART00000081047	XLOC_000036	atp1a1	TSS57	1:1446560-1606890	1096	-	0	0	0	OK	0.588371	0	1.48152	OK
TCONS_00000133	j	ENSDART00000081047	XLOC_000036	atp1a1	TSS57	1:1446560-1606890	2766	-	69.0263	13.2689	124.784	OK	70.4288	15.3857	125.472	OK
TCONS_00000134	j	ENSDART00000081047	XLOC_000036	atp1a1	TSS57	1:1446560-1606890	2580	-	31.6723	7.13196	56.2127	OK	28.9323	6.21997	51.6447	OK
TCONS_00000135	j	ENSDART00000081047	XLOC_000036	atp1a1	TSS57	1:1446560-1606890	3306	-	0.339618	0	0.725404	OK	0	0	0	OK
TCONS_00000136	j	ENSDART00000081047	XLOC_000036	atp1a1	TSS57	1:1446560-1606890	1899	-	13.6675	2.59994	24.7351	OK	11.2251	1.90168	20.5486	OK
TCONS_00000137	j	ENSDART00000081047	XLOC_000036	atp1a1	TSS57	1:1446560-1606890	1600	-	0	0	0	OK	0	0	0	OK
TCONS_00000138	j	ENSDART00000081047	XLOC_000036	atp1a1	TSS57	1:1446560-1606890	3086	-	0	0	0	OK	0.130442	0	0.304686	OK
TCONS_00000139	j	ENSDART00000081047	XLOC_000036	atp1a1	TSS57	1:1446560-1606890	3385	-	0.236808	0	0.498673	OK	0	0	0	OK
TCONS_00000140	j	ENSDART00000006013	XLOC_000036	atp1a1a.5	TSS57	1:1446560-1606890	3972	-	1.24985	0.13259	2.36711	OK	1.31498	0.00941252	2.62055	OK
TCONS_00000141	=	ENSDART00000103850	XLOC_000037	atp1a1a.3	TSS58	1:1446560-1606890	3267	-	0.569388	0.0290318	1.10974	OK	0.861066	0.0293322	1.6928	OK
TCONS_00000142	=	ENSDART00000139418	XLOC_000038	si:ch211-132g1.6	TSS59	1:1615395-1684908	791	-	0	0	0	OK	0	0	0	OK
TCONS_00000143	=	ENSDART00000142874	XLOC_000039	si:ch211-132g1.4	TSS60	1:1615395-1684908	783	-	0.0198557	0	0.0753171	OK	0	0	0	OK
TCONS_00000144	=	ENSDART00000131463	XLOC_000040	si:ch211-132g1.1	TSS61	1:1615395-1684908	693	-	0	0	0	OK	0	0	0	OK
TCONS_00000145	=	ENSDART00000058880	XLOC_000040	si:ch211-132g1.1	TSS61	1:1615395-1684908	1047	-	0	0	0	OK	0	0	0	OK
TCONS_00000146	=	ENSDART00000110331	XLOC_000041	ENSDARG00000075505	TSS62	1:1704761-1757279	2604	-	0.279308	0	0.594987	OK	0.578009	0	1.19396	OK
TCONS_00000147	j	ENSDART00000110331	XLOC_000041	ENSDARG00000075505	TSS62	1:1704761-1757279	2902	-	0.315308	0	0.64746	OK	0.238516	0	0.566399	OK
TCONS_00000148	=	ENSDART00000008332	XLOC_000042	SLC5A3 (2 of 2)	TSS63	1:1781870-1783886	2016	-	0.0132248	0	0.0319275	OK	0	0	0	OK
TCONS_00000149	j	ENSDART00000122626	XLOC_000043	mbnl2	TSS64	1:1858315-1974647	954	-	0.509838	0	1.15706	OK	0.643039	0	1.54265	OK
TCONS_00000150	j	ENSDART00000122626	XLOC_000043	mbnl2	TSS64	1:1858315-1974647	5038	-	0	0	0	OK	0	0	0	OK
TCONS_00000151	j	ENSDART00000122626	XLOC_000043	mbnl2	TSS64	1:1858315-1974647	4978	-	0	0	0	OK	0	0	0	OK
TCONS_00000152	j	ENSDART00000122626	XLOC_000043	mbnl2	TSS64	1:1858315-1974647	4996	-	0	0	0	OK	0	0	0	OK
TCONS_00000153	j	ENSDART00000122626	XLOC_000043	mbnl2	TSS64	1:1858315-1974647	5563	-	0.000246793	0	0.00539176	OK	9.5514e-05	0	0.0091895	OK
TCONS_00000154	j	ENSDART00000122626	XLOC_000043	mbnl2	TSS64	1:1858315-1974647	5038	-	0.0556359	0	0.131348	OK	0	0	0	OK
TCONS_00000155	j	ENSDART00000122626	XLOC_000043	mbnl2	TSS64	1:1858315-1974647	4942	-	0	0	0	OK	0	0	0	OK
TCONS_00000156	j	ENSDART00000122626	XLOC_000043	mbnl2	TSS64	1:1858315-1974647	5473	-	0.0693918	0	0.170038	OK	0.216739	0	0.479027	OK
TCONS_00000157	j	ENSDART00000122626	XLOC_000043	mbnl2	TSS65	1:1858315-1974647	5001	-	0	0	0	OK	0	0	0	OK
TCONS_00000158	j	ENSDART00000122626	XLOC_000043	mbnl2	TSS65	1:1858315-1974647	5462	-	0.18161	0	0.373583	OK	0.296527	0	0.619802	OK
TCONS_00000159	j	ENSDART00000122626	XLOC_000043	mbnl2	TSS65	1:1858315-1974647	4947	-	0	0	0	OK	0	0	0	OK
TCONS_00000160	j	ENSDART00000122626	XLOC_000043	mbnl2	TSS65	1:1858315-1974647	5394	-	0	0	0	OK	0	0	0	OK
TCONS_00000161	=	ENSDART00000058877	XLOC_000044	ENSDARG00000040246	TSS66	1:1979148-1996905	555	-	0.89221	0	1.91018	OK	0.0413113	0	0.123934	OK
TCONS_00000162	j	ENSDART00000058876	XLOC_000045	kpnb3	TSS67	1:2017040-2056340	2334	-	20.8953	4.66693	37.1238	OK	45.0788	10.1584	79.9991	OK
TCONS_00000163	j	ENSDART00000058876	XLOC_000045	kpnb3	TSS67	1:2017040-2056340	2620	-	0	0	0	OK	9.39735	1.8294	16.9653	OK
TCONS_00000164	j	ENSDART00000058876	XLOC_000045	kpnb3	TSS67	1:2017040-2056340	2220	-	17.1112	3.71172	30.5107	OK	16.2823	3.76508	28.7995	OK
TCONS_00000165	j	ENSDART00000058876	XLOC_000045	kpnb3	TSS67	1:2017040-2056340	2141	-	23.8772	5.34452	42.4099	OK	43.0972	9.65214	76.5422	OK
TCONS_00000166	j	ENSDART00000058876	XLOC_000045	kpnb3	TSS67	1:2017040-2056340	2047	-	30.5604	6.86734	54.2535	OK	74.2362	16.6918	131.781	OK
TCONS_00000167	j	ENSDART00000058876	XLOC_000045	kpnb3	TSS68	1:2017040-2056340	1425	-	0	0	0	OK	0	0	0	OK
TCONS_00000168	j	ENSDART00000058876	XLOC_000045	kpnb3	TSS68	1:2017040-2056340	2832	-	0	0	0	OK	0	0	0	OK
TCONS_00000169	j	ENSDART00000058876	XLOC_000045	kpnb3	TSS68	1:2017040-2056340	2789	-	41.1262	8.94306	73.3094	OK	121.652	23.5325	219.771	OK
TCONS_00000170	=	ENSDART00000116379	XLOC_000046	SNORA84	TSS69	1:2017040-2056340	138	-	0.249887	0	0.682655	OK	0.206336	0	0.789893	OK
TCONS_00000171	j	ENSDART00000142944	XLOC_000047	FARP1 (1 of 2)	TSS70	1:2058703-2202903	2679	-	0.0623611	0	0.154948	OK	0	0	0	OK
TCONS_00000172	j	ENSDART00000141036	XLOC_000047	FARP1 (1 of 2)	TSS70	1:2058703-2202903	240	-	4.6507	0	9.63119	OK	3.82514	0	8.92006	OK
TCONS_00000173	j	ENSDART00000142944	XLOC_000047	FARP1 (1 of 2)	TSS70	1:2058703-2202903	3370	-	0.38227	0	0.81737	OK	0	0	0	OK
TCONS_00000174	j	ENSDART00000142944	XLOC_000047	FARP1 (1 of 2)	TSS70	1:2058703-2202903	3373	-	5.0116	0.966114	9.05708	OK	5.69494	0.793068	10.5968	OK
TCONS_00000175	j	ENSDART00000142944	XLOC_000047	FARP1 (1 of 2)	TSS70	1:2058703-2202903	2952	-	0	0	0	OK	0	0	0	OK
TCONS_00000176	j	ENSDART00000142944	XLOC_000047	FARP1 (1 of 2)	TSS70	1:2058703-2202903	2635	-	0	0	0	OK	0.458733	0	0.991139	OK
TCONS_00000177	j	ENSDART00000142944	XLOC_000047	FARP1 (1 of 2)	TSS70	1:2058703-2202903	5643	-	6.71413	1.43127	11.997	OK	7.33875	1.719	12.9585	OK
TCONS_00000178	j	ENSDART00000142944	XLOC_000047	FARP1 (1 of 2)	TSS70	1:2058703-2202903	5975	-	0	0	0	OK	0	0	0	OK
TCONS_00000179	j	ENSDART00000142944	XLOC_000047	FARP1 (1 of 2)	TSS70	1:2058703-2202903	5987	-	0.170198	0	0.371391	OK	0.679043	0.0260818	1.332	OK
TCONS_00000180	j	ENSDART00000142944	XLOC_000047	FARP1 (1 of 2)	TSS71	1:2058703-2202903	5743	-	0	0	0	OK	0	0	0	OK
TCONS_00000181	=	ENSDART00000119884	XLOC_000048	5S_rRNA	TSS72	1:2058703-2202903	122	-	0	0	0	OK	0	0	0	OK
TCONS_00000182	-	-	XLOC_000049	-	TSS73	1:2469699-2546812	607	-	1.10141	0	2.31271	OK	1.21924	0	2.65896	OK
TCONS_00000183	=	ENSDART00000126093	XLOC_000050	GPC6 (1 of 2)	TSS74	1:2641198-2673283	591	-	1.37465	0	2.80906	OK	1.16034	0	2.51851	OK
TCONS_00000184	j	ENSDART00000060324	XLOC_000051	rcan1	TSS75	1:2692759-2706447	4455	-	0.078094	0	0.184799	OK	0	0	0	OK
TCONS_00000185	=	ENSDART00000123271	XLOC_000051	rcan1	TSS75	1:2692759-2706447	4412	-	1.13167	0.068113	2.19522	LOWDATA	0.583911	0	1.23903	LOWDATA
TCONS_00000186	=	ENSDART00000060324	XLOC_000051	rcan1	TSS76	1:2692759-2706447	1094	-	10.8782	1.68448	20.0719	LOWDATA	5.30797	0.120291	10.4957	LOWDATA
TCONS_00000187	=	ENSDART00000060324	XLOC_000051	rcan1	TSS76	1:2692759-2706447	4329	-	0	0	0	OK	0.123889	0	0.297559	OK
TCONS_00000188	=	ENSDART00000118238	XLOC_000052	dre-mir-17a-1	TSS77	1:2806070-2806208	138	-	0	0	0	OK	0	0	0	OK
TCONS_00000189	=	ENSDART00000117237	XLOC_000053	dre-mir-18a	TSS78	1:2806231-2806314	83	-	0	0	0	OK	0	0	0	OK
TCONS_00000190	=	ENSDART00000118663	XLOC_000054	dre-mir-19a	TSS79	1:2806383-2806472	89	-	0	0	0	OK	0	0	0	OK
TCONS_00000191	=	ENSDART00000118339	XLOC_000055	dre-mir-20a	TSS80	1:2806564-2806717	153	-	0	0	0	OK	0	0	0	OK
TCONS_00000192	=	ENSDART00000118948	XLOC_000056	dre-mir-19b	TSS81	1:2806749-2806836	87	-	0	0	0	OK	0	0	0	OK
TCONS_00000193	=	ENSDART00000118193	XLOC_000057	dre-mir-92a-1	TSS82	1:2806868-2806953	85	-	0	0	0	OK	2.8085	0	6.88915	OK
TCONS_00000194	=	ENSDART00000129557	XLOC_000058	CABZ01079541.1	TSS83	1:2809160-2821811	450	-	0.271573	0	0.643593	OK	1.00715	0	2.27935	OK
TCONS_00000195	=	ENSDART00000121234	XLOC_000059	5S_rRNA	TSS84	1:2950830-2950941	111	-	0	0	0	OK	0	0	0	OK
TCONS_00000196	o	ENSDART00000116405	XLOC_000060	5_8S_rRNA	TSS85	1:3370472-3605722	89	-	1126.76	253.624	1999.9	OK	0	0	0	OK
TCONS_00000197	o	ENSDART00000116405	XLOC_000060	5_8S_rRNA	TSS85	1:3370472-3605722	91	-	1069.85	240.625	1899.08	OK	0	0	0	OK
TCONS_00000198	o	ENSDART00000116405	XLOC_000060	5_8S_rRNA	TSS85	1:3370472-3605722	131	-	0	0	0	OK	85.1873	12.0856	158.289	OK
TCONS_00000199	=	ENSDART00000052423	XLOC_000061	spry2	TSS86	1:4170829-4175015	2380	-	0.168057	0	0.398325	OK	9.74878	1.64232	17.8552	OK
TCONS_00000200	=	ENSDART00000052423	XLOC_000061	spry2	TSS87	1:4170829-4175015	1511	-	0.244682	0	0.582024	LOWDATA	2.77636	0.123368	5.42936	LOWDATA
TCONS_00000201	=	ENSDART00000122569	XLOC_000062	tuba8l2	TSS88	1:4291602-4308270	1557	-	0.0812577	0	0.208803	OK	0.337859	0	0.836488	OK
TCONS_00000202	=	ENSDART00000040204	XLOC_000062	tuba8l2	TSS88	1:4291602-4308270	1616	-	0.930349	0	1.87572	OK	1.11902	0	2.35922	OK
TCONS_00000203	=	ENSDART00000122569	XLOC_000062	tuba8l2	TSS88	1:4291602-4308270	863	-	0.901971	0	1.88772	LOWDATA	0.777033	0	1.82781	LOWDATA
TCONS_00000204	=	ENSDART00000055047	XLOC_000063	STK16	TSS89	1:4311592-4324376	1643	-	12.2586	2.63664	21.8805	LOWDATA	14.3853	2.4719	26.2988	LOWDATA
TCONS_00000205	j	ENSDART00000055047	XLOC_000063	STK16	TSS89	1:4311592-4324376	1900	-	2.21722	0.065489	4.36895	OK	3.75312	0.0985627	7.40768	OK
TCONS_00000206	j	ENSDART00000055047	XLOC_000063	STK16	TSS89	1:4311592-4324376	2803	-	0.11192	0	0.262627	OK	0.0714673	0	0.191823	OK
TCONS_00000207	j	ENSDART00000055047	XLOC_000063	STK16	TSS89	1:4311592-4324376	2944	-	0	0	0	OK	0	0	0	OK
TCONS_00000208	=	ENSDART00000055047	XLOC_000063	STK16	TSS89	1:4311592-4324376	2604	-	0	0	0	OK	0	0	0	OK
TCONS_00000209	=	ENSDART00000142248	XLOC_000063	STK16	TSS90	1:4311592-4324376	548	-	2.91175	0	6.02227	LOWDATA	1.8161	0	4.15846	LOWDATA
TCONS_00000210	j	ENSDART00000022307	XLOC_000064	atic	TSS91	1:4326536-4432219	3381	-	0	0	0	OK	0.303569	0	0.69355	OK
TCONS_00000211	j	ENSDART00000022307	XLOC_000064	atic	TSS91	1:4326536-4432219	4314	-	0	0	0	OK	0	0	0	OK
TCONS_00000212	j	ENSDART00000022307	XLOC_000064	atic	TSS91	1:4326536-4432219	3376	-	0.441056	0	0.918236	OK	0	0	0	OK
TCONS_00000213	j	ENSDART00000022307	XLOC_000064	atic	TSS91	1:4326536-4432219	2960	-	0.0988766	0	0.23407	OK	0	0	0	OK
TCONS_00000214	=	ENSDART00000022307	XLOC_000064	atic	TSS92	1:4326536-4432219	3794	-	6.15261	1.4095	10.8957	OK	22.1263	4.83646	39.4162	OK
TCONS_00000215	=	ENSDART00000109756	XLOC_000065	cpo	TSS93	1:4464894-4476319	1607	-	0	0	0	OK	0	0	0	OK
TCONS_00000216	=	ENSDART00000081387	XLOC_000066	CU856394.1	TSS94	1:4586599-4608548	435	-	0	0	0	OK	0	0	0	OK
TCONS_00000217	-	-	XLOC_000067	-	TSS95	1:4869634-4869869	235	-	18.0604	2.25072	33.87	OK	13.8773	0.571773	27.1829	OK
TCONS_00000218	j	ENSDART00000092324	XLOC_000068	abcb6	TSS96	1:4998746-5024597	2371	-	0.686141	0	1.39928	OK	0	0	0	OK
TCONS_00000219	=	ENSDART00000092324	XLOC_000068	abcb6	TSS96	1:4998746-5024597	5367	-	61.3545	13.3793	109.33	OK	54.6965	11.5199	97.8731	OK
TCONS_00000220	j	ENSDART00000092324	XLOC_000068	abcb6	TSS96	1:4998746-5024597	5117	-	5.47296	1.28658	9.65934	OK	1.53725	0.0847001	2.98981	OK
TCONS_00000221	j	ENSDART00000092324	XLOC_000068	abcb6	TSS96	1:4998746-5024597	3533	-	6.14413	1.24512	11.0431	OK	6.48652	0.923081	12.05	OK
TCONS_00000222	j	ENSDART00000092324	XLOC_000068	abcb6	TSS96	1:4998746-5024597	3834	-	3.66654	0.569988	6.76309	OK	2.02106	0.0741612	3.96795	OK
TCONS_00000223	j	ENSDART00000092324	XLOC_000068	abcb6	TSS96	1:4998746-5024597	3916	-	0	0	0	OK	0.475388	0	1.00259	OK
TCONS_00000224	j	ENSDART00000037036	XLOC_000069	cnppd1	TSS97	1:5025450-5033573	2663	-	0.214718	0	0.489667	OK	0.103136	0	0.263787	OK
TCONS_00000225	=	ENSDART00000037036	XLOC_000069	cnppd1	TSS98	1:5025450-5033573	2406	-	33.5916	7.57994	59.6032	OK	58.6405	13.2417	104.039	OK
TCONS_00000226	=	ENSDART00000144559	XLOC_000069	cnppd1	TSS98	1:5025450-5033573	666	-	18.6774	2.96582	34.3891	OK	26.2806	3.4029	49.1583	OK
TCONS_00000227	=	ENSDART00000024358	XLOC_000070	prkag3	TSS99	1:5035244-5049192	1149	-	0.198494	0	0.474747	OK	0.168625	0	0.467672	OK
TCONS_00000228	j	ENSDART00000126468	XLOC_000070	prkag3	TSS99	1:5035244-5049192	1649	-	0	0	0	OK	0	0	0	OK
TCONS_00000229	j	ENSDART00000126468	XLOC_000070	prkag3	TSS99	1:5035244-5049192	1550	-	0	0	0	OK	0	0	0	OK
TCONS_00000230	j	ENSDART00000126468	XLOC_000070	prkag3	TSS99	1:5035244-5049192	1627	-	0	0	0	OK	0	0	0	OK
TCONS_00000231	j	ENSDART00000126468	XLOC_000070	prkag3	TSS99	1:5035244-5049192	1535	-	0	0	0	OK	0	0	0	OK
TCONS_00000232	j	ENSDART00000126468	XLOC_000070	prkag3	TSS99	1:5035244-5049192	1612	-	0	0	0	OK	0	0	0	OK
TCONS_00000233	j	ENSDART00000126468	XLOC_000070	prkag3	TSS99	1:5035244-5049192	1665	-	0	0	0	OK	0	0	0	OK
TCONS_00000234	=	ENSDART00000126468	XLOC_000070	prkag3	TSS100	1:5035244-5049192	1409	-	0.520969	0	1.12158	OK	0.12185	0	0.342651	OK
TCONS_00000235	=	ENSDART00000136060	XLOC_000070	prkag3	TSS100	1:5035244-5049192	424	-	0.806215	0	1.96758	LOWDATA	0.546935	0	1.45179	LOWDATA
TCONS_00000236	=	ENSDART00000132675	XLOC_000070	prkag3	TSS101	1:5035244-5049192	719	-	0.669458	0	1.52955	LOWDATA	0.37195	0	0.971631	LOWDATA
TCONS_00000237	=	ENSDART00000145809	XLOC_000070	prkag3	TSS102	1:5035244-5049192	640	-	1.13117	0	2.49009	LOWDATA	0.524238	0	1.36795	LOWDATA
TCONS_00000238	=	ENSDART00000139723	XLOC_000070	prkag3	TSS102	1:5035244-5049192	541	-	0	0	0	LOWDATA	0.241121	0	0.687144	LOWDATA
TCONS_00000239	j	ENSDART00000092277	XLOC_000071	fam134a	TSS103	1:5053536-5074644	1089	-	15.1907	3.1676	27.2138	OK	7.13923	0.697894	13.5806	OK
TCONS_00000240	j	ENSDART00000092277	XLOC_000071	fam134a	TSS103	1:5053536-5074644	1820	-	15.8639	3.05407	28.6738	OK	6.22702	0.868289	11.5858	OK
TCONS_00000241	j	ENSDART00000092277	XLOC_000071	fam134a	TSS103	1:5053536-5074644	2507	-	3.95073	0.566157	7.3353	OK	2.6931	0.160762	5.22544	OK
TCONS_00000242	=	ENSDART00000145378	XLOC_000072	FASTKD2	TSS104	1:5089152-5107583	1888	-	1.89332	0.102982	3.68365	LOWDATA	2.78533	0.0503884	5.52028	LOWDATA
TCONS_00000243	j	ENSDART00000108816	XLOC_000072	FASTKD2	TSS104	1:5089152-5107583	2277	-	0.833408	0.00543631	1.66138	OK	0.000113953	0	0.020061	OK
TCONS_00000244	j	ENSDART00000108816	XLOC_000072	FASTKD2	TSS104	1:5089152-5107583	2273	-	5.02711e-05	0	0.0114507	OK	0.393931	0	0.907864	OK
TCONS_00000245	=	ENSDART00000108816	XLOC_000072	FASTKD2	TSS105	1:5089152-5107583	2095	-	0	0	0	LOWDATA	2.29102	0.194018	4.38803	LOWDATA
TCONS_00000246	-	-	XLOC_000073	-	TSS106	1:5107673-5110784	568	-	7.6289	0.978291	14.2795	OK	2.79053	0	5.72873	OK
TCONS_00000247	-	-	XLOC_000074	-	TSS107	1:5111413-5116875	635	-	11.2211	1.9538	20.4884	OK	3.66589	0.0564623	7.27533	OK
TCONS_00000248	-	-	XLOC_000075	-	TSS108	1:5118815-5119214	228	-	9.07542	0.509625	17.6412	OK	1.94745	0	4.42408	OK
TCONS_00000249	j	ENSDART00000127329	XLOC_000076	gtf3c3	TSS109	1:5120998-5136072	1508	-	8.68057	1.56052	15.8006	OK	2.46712	0.104055	4.83018	OK
TCONS_00000250	=	ENSDART00000127329	XLOC_000076	gtf3c3	TSS110	1:5120998-5136072	1082	-	3.47671	0.180861	6.77256	LOWDATA	1.47249	0	3.05545	LOWDATA
TCONS_00000251	-	-	XLOC_000077	-	TSS111	1:5140492-5168735	532	-	0.806419	0	1.75033	OK	1.27697	0	2.7927	OK
TCONS_00000252	j	ENSDART00000090286	XLOC_000078	HECW2 (1 of 2)	TSS112	1:5170218-5228672	4610	-	0.0390188	0	0.096491	OK	0.513729	0.0108502	1.01661	OK
TCONS_00000253	j	ENSDART00000090286	XLOC_000078	HECW2 (1 of 2)	TSS112	1:5170218-5228672	4593	-	0.702972	0.0342266	1.37172	OK	5.20984e-06	0	0.00940603	OK
TCONS_00000254	=	ENSDART00000103696	XLOC_000079	si:ch211-93g23.2	TSS113	1:5503612-5509565	983	-	1.09224e-05	0	0.0285574	OK	3.63758e-05	0	0.0503206	OK
TCONS_00000255	=	ENSDART00000103696	XLOC_000079	si:ch211-93g23.2	TSS113	1:5503612-5509565	950	-	0.176824	0	0.412475	LOWDATA	0.464822	0	1.05619	LOWDATA
TCONS_00000256	j	ENSDART00000103701	XLOC_000080	UBE2F	TSS114	1:5509709-5527460	245	-	15.1962	1.01027	29.3821	OK	9.62712	0	19.8171	OK
TCONS_00000257	j	ENSDART00000103701	XLOC_000080	UBE2F	TSS114	1:5509709-5527460	2323	-	0.000318631	0	0.0140205	OK	1.97439	0.054586	3.89419	OK
TCONS_00000258	=	ENSDART00000138919	XLOC_000080	UBE2F	TSS114	1:5509709-5527460	2285	-	0	0	0	OK	0	0	0	OK
TCONS_00000259	=	ENSDART00000144641	XLOC_000080	UBE2F	TSS114	1:5509709-5527460	2353	-	3.87166	0.645922	7.09739	OK	2.42011	0.180579	4.65965	OK
TCONS_00000260	j	ENSDART00000103701	XLOC_000080	UBE2F	TSS115	1:5509709-5527460	2146	-	23.4494	5.06919	41.8296	OK	14.9624	2.91376	27.011	OK
TCONS_00000261	-	-	XLOC_000081	-	TSS116	1:5528120-5531854	1518	-	2.74565	0.31036	5.18094	OK	1.80847	0.0193387	3.59761	OK
TCONS_00000262	-	-	XLOC_000082	-	TSS117	1:5531979-5532289	310	-	1.06133	0	2.40196	OK	0.582689	0	1.42932	OK
TCONS_00000263	-	-	XLOC_000083	-	TSS118	1:5532340-5533030	690	-	1.29901	0	2.72763	OK	0.361796	0	0.865394	OK
TCONS_00000264	=	ENSDART00000121089	XLOC_000084	5S_rRNA	TSS119	1:5665352-5665467	115	-	0	0	0	OK	0	0	0	OK
TCONS_00000265	=	ENSDART00000145822	XLOC_000085	erbb4a	TSS120	1:5694954-5803118	3890	-	0	0	0	OK	0.0336853	0	0.100641	OK
TCONS_00000266	=	ENSDART00000092118	XLOC_000085	erbb4a	TSS120	1:5694954-5803118	4470	-	0.226361	0	0.457116	OK	1.71951e-05	0	0.00981576	OK
TCONS_00000267	j	ENSDART00000145822	XLOC_000085	erbb4a	TSS120	1:5694954-5803118	4518	-	6.22305e-06	0	0.005558	OK	0.185358	0	0.414158	OK
TCONS_00000268	j	ENSDART00000145822	XLOC_000085	erbb4a	TSS120	1:5694954-5803118	4650	-	0	0	0	OK	0	0	0	OK
TCONS_00000269	=	ENSDART00000133377	XLOC_000086	si:ch211-227n20.2	TSS121	1:5834758-5941712	509	-	0.11473	0	0.286826	OK	0	0	0	OK
TCONS_00000270	-	-	XLOC_000087	-	TSS122	1:6072408-6072749	341	-	0.999373	0	2.25557	OK	1.48235	0	3.38476	OK
TCONS_00000271	j	ENSDART00000127426	XLOC_000088	ERBB4 (5 of 5)	TSS123	1:6298685-6333570	3251	-	1.15729	0.07574	2.23885	OK	1.92739	0.102001	3.75278	OK
TCONS_00000272	=	ENSDART00000127426	XLOC_000088	ERBB4 (5 of 5)	TSS124	1:6298685-6333570	1917	-	0.636761	0	1.32381	LOWDATA	1.16064	0	2.40267	LOWDATA
TCONS_00000273	-	-	XLOC_000089	-	TSS125	1:6334910-6335326	416	-	0.621866	0	1.43608	OK	1.31484	0	3.00229	OK
TCONS_00000274	=	ENSDART00000085203	XLOC_000090	efnb2b	TSS126	1:6398651-6426403	2558	-	7.09664e-06	0	0.0114956	OK	1.96752e-05	0	0.020395	OK
TCONS_00000275	j	ENSDART00000085203	XLOC_000090	efnb2b	TSS126	1:6398651-6426403	1484	-	0.0224538	0	0.0548691	OK	0.199729	0	0.465731	OK
TCONS_00000276	=	ENSDART00000131426	XLOC_000090	efnb2b	TSS127	1:6398651-6426403	2267	-	0.0854304	0	0.199345	OK	1.6117	0.0633593	3.16005	OK
TCONS_00000277	j	ENSDART00000085203	XLOC_000090	efnb2b	TSS127	1:6398651-6426403	1193	-	0	0	0	OK	0	0	0	OK
TCONS_00000278	=	ENSDART00000009315	XLOC_000091	mxb	TSS128	1:6454787-6484171	1966	-	0	0	0	OK	0	0	0	OK
TCONS_00000279	=	ENSDART00000012627	XLOC_000091	mxb	TSS129	1:6454787-6484171	1819	-	0	0	0	OK	0	0	0	OK
TCONS_00000280	=	ENSDART00000110696	XLOC_000091	mxb	TSS130	1:6454787-6484171	1968	-	0	0	0	OK	0	0	0	OK
TCONS_00000281	=	ENSDART00000131454	XLOC_000091	mxb	TSS131	1:6454787-6484171	321	-	0	0	0	OK	0	0	0	OK
TCONS_00000282	=	ENSDART00000103588	XLOC_000092	mxa	TSS132	1:6488340-6496206	2464	-	0.000173296	0	0.0111901	LOWDATA	0.528923	0	1.10207	LOWDATA
TCONS_00000283	=	ENSDART00000103588	XLOC_000092	mxa	TSS132	1:6488340-6496206	2646	-	0.0207177	0	0.0502492	OK	0	0	0	OK
TCONS_00000284	=	ENSDART00000110154	XLOC_000093	RADIL (2 of 2)	TSS133	1:6566680-6586364	1683	-	0	0	0	OK	0.0734595	0	0.180194	OK
TCONS_00000285	o	ENSDART00000120176	XLOC_000094	5S_rRNA	TSS134	1:6589877-6661333	913	-	3.172	0.235026	6.10897	OK	4.80898	0.220405	9.39756	OK
TCONS_00000286	o	ENSDART00000120176	XLOC_000094	5S_rRNA	TSS134	1:6589877-6661333	1085	-	0.494683	0	1.15701	OK	0.740472	0	1.7812	OK
TCONS_00000287	=	ENSDART00000120176	XLOC_000095	5S_rRNA	TSS135	1:6589877-6661333	116	-	0	0	0	OK	0	0	0	OK
TCONS_00000288	-	-	XLOC_000096	-	TSS136	1:6732037-6732149	112	-	2.19414	0	5.09793	OK	2.74842	0	6.51341	OK
TCONS_00000289	j	ENSDART00000013264	XLOC_000097	arglu1b	TSS137	1:6733633-6799378	1878	-	19.3341	3.90774	34.7604	OK	34.5751	7.0186	62.1315	OK
TCONS_00000290	j	ENSDART00000023180	XLOC_000097	ENSDARG00000003783	TSS137	1:6733633-6799378	1635	-	0	0	0	OK	0.240685	0	0.565943	OK
TCONS_00000291	j	ENSDART00000013264	XLOC_000097	arglu1b	TSS138	1:6733633-6799378	1548	-	8.38749	1.24494	15.53	OK	25.985	5.55651	46.4134	OK
TCONS_00000292	-	-	XLOC_000098	-	TSS139	1:6801510-6801704	194	-	0	0	0	OK	3.24495	0	7.29802	OK
TCONS_00000293	=	ENSDART00000130658	XLOC_000099	CU861653.2	TSS140	1:6833335-6862151	1819	-	0	0	0	OK	0	0	0	OK
TCONS_00000294	=	ENSDART00000127356	XLOC_000099	CU861653.2	TSS141	1:6833335-6862151	1887	-	0	0	0	OK	0	0	0	OK
TCONS_00000295	=	ENSDART00000128998	XLOC_000099	CU861653.2	TSS141	1:6833335-6862151	1980	-	0	0	0	OK	0	0	0	OK
TCONS_00000296	=	ENSDART00000146756	XLOC_000100	CASKIN1 (3 of 3)	TSS142	1:6870158-6880301	217	-	0.0645526	0	0.193658	OK	0	0	0	OK
TCONS_00000297	=	ENSDART00000145308	XLOC_000101	CASKIN1 (3 of 3)	TSS143	1:6883799-6885424	383	-	0.0328122	0	0.0984365	OK	0	0	0	OK
TCONS_00000298	=	ENSDART00000140787	XLOC_000102	CASKIN1 (3 of 3)	TSS144	1:6888660-6890971	708	-	0.141749	0	0.344248	OK	0	0	0	OK
TCONS_00000299	=	ENSDART00000143881	XLOC_000103	si:dkeyp-9d4.2	TSS145	1:6893922-6897901	1418	-	0	0	0	OK	0	0	0	OK
TCONS_00000300	=	ENSDART00000041462	XLOC_000103	si:dkeyp-9d4.2	TSS146	1:6893922-6897901	1697	-	0	0	0	OK	0	0	0	OK
TCONS_00000301	=	ENSDART00000133334	XLOC_000104	si:dkey-79f11.4	TSS147	1:6902304-6910676	1177	-	0	0	0	OK	0.0638464	0	0.168107	OK
TCONS_00000302	=	ENSDART00000133098	XLOC_000105	si:dkey-79f11.5	TSS148	1:6914083-6920405	1397	-	0	0	0	OK	0	0	0	OK
TCONS_00000303	=	ENSDART00000111461	XLOC_000105	si:dkey-79f11.5	TSS148	1:6914083-6920405	1263	-	0	0	0	OK	0	0	0	OK
TCONS_00000304	=	ENSDART00000140274	XLOC_000106	si:dkey-79f11.6	TSS149	1:6922805-6930826	557	-	0	0	0	OK	0.138782	0	0.365412	OK
TCONS_00000305	=	ENSDART00000140512	XLOC_000106	si:dkey-79f11.6	TSS150	1:6922805-6930826	726	-	0	0	0	OK	0	0	0	OK
TCONS_00000306	=	ENSDART00000144582	XLOC_000107	si:dkey-79f11.7	TSS151	1:6938742-6946420	509	-	0	0	0	OK	0	0	0	OK
TCONS_00000307	=	ENSDART00000141765	XLOC_000107	si:dkey-79f11.7	TSS151	1:6938742-6946420	800	-	0.461544	0	1.02813	OK	0.0668032	0	0.161277	OK
TCONS_00000308	=	ENSDART00000138187	XLOC_000108	si:dkey-79f11.8	TSS152	1:6963509-6967670	1221	-	0	0	0	OK	0.0271132	0	0.0854307	OK
TCONS_00000309	=	ENSDART00000145441	XLOC_000108	si:dkey-79f11.8	TSS153	1:6963509-6967670	330	-	0	0	0	LOWDATA	0.36558	0	0.899771	LOWDATA
TCONS_00000310	=	ENSDART00000139774	XLOC_000109	si:dkey-79f11.9	TSS154	1:6974997-6978242	835	-	0.129308	0	0.314035	OK	0.323268	0	0.76177	OK
TCONS_00000311	=	ENSDART00000146090	XLOC_000110	si:dkey-79f11.10	TSS155	1:6983832-6989556	1215	-	0	0	0	OK	0.0219699	0	0.0659096	OK
TCONS_00000312	=	ENSDART00000136972	XLOC_000111	si:dkey-79f11.11	TSS156	1:6993873-7006421	281	-	1.29641	0	2.92017	LOWDATA	7.91862	0	17.0089	LOWDATA
TCONS_00000313	=	ENSDART00000134021	XLOC_000111	si:dkey-79f11.11	TSS156	1:6993873-7006421	617	-	0	0	0	LOWDATA	0	0	0	LOWDATA
TCONS_00000314	=	ENSDART00000135308	XLOC_000111	si:dkey-79f11.11	TSS156	1:6993873-7006421	2358	-	0	0	0	OK	0	0	0	OK
TCONS_00000315	j	ENSDART00000134021	XLOC_000111	si:dkey-79f11.11	TSS156	1:6993873-7006421	2954	-	0	0	0	OK	0.0247351	0	0.0876238	OK
TCONS_00000316	=	ENSDART00000134021	XLOC_000111	si:dkey-79f11.11	TSS156	1:6993873-7006421	2361	-	0	0	0	OK	0	0	0	OK
TCONS_00000317	=	ENSDART00000139951	XLOC_000111	si:dkey-79f11.11	TSS156	1:6993873-7006421	2269	-	1.14896	0.020758	2.27715	OK	5.71538	0.736782	10.694	OK
TCONS_00000318	j	ENSDART00000134021	XLOC_000111	si:dkey-79f11.11	TSS156	1:6993873-7006421	2951	-	0	0	0	OK	0.100706	0	0.263199	OK
TCONS_00000319	j	ENSDART00000134021	XLOC_000111	si:dkey-79f11.11	TSS156	1:6993873-7006421	2239	-	0	0	0	OK	0	0	0	OK
TCONS_00000320	=	ENSDART00000142646	XLOC_000111	si:dkey-79f11.11	TSS156	1:6993873-7006421	932	-	0.0704883	0	0.177304	LOWDATA	3.25093	0	6.75558	LOWDATA
TCONS_00000321	=	ENSDART00000139951	XLOC_000111	si:dkey-79f11.11	TSS156	1:6993873-7006421	522	-	0.456825	0	1.10176	LOWDATA	5.6074	0	11.5816	LOWDATA
TCONS_00000322	=	ENSDART00000135308	XLOC_000111	si:dkey-79f11.11	TSS156	1:6993873-7006421	598	-	0	0	0	LOWDATA	0	0	0	LOWDATA
TCONS_00000323	=	ENSDART00000138869	XLOC_000111	si:dkey-79f11.11	TSS156	1:6993873-7006421	606	-	0	0	0	OK	2.39541	0	5.17297	OK
TCONS_00000324	=	ENSDART00000141343	XLOC_000111	si:dkey-79f11.11	TSS156	1:6993873-7006421	605	-	0	0	0	OK	0.00956352	0	0.0979666	OK
TCONS_00000325	=	ENSDART00000128555	XLOC_000112	SNORD60	TSS161	1:6993873-7006421	88	-	30.0118	0.954245	59.0694	OK	42.3288	0.534529	84.1232	OK
TCONS_00000326	=	ENSDART00000122820	XLOC_000113	snoMe28S-G3255	TSS162	1:6993873-7006421	87	-	73.5778	9.09474	138.061	OK	110.102	12.3484	207.855	OK
TCONS_00000327	=	ENSDART00000145713	XLOC_000111	si:dkey-79f11.11	TSS157	1:6993873-7006421	439	-	0.123192	0	0.390022	OK	3.61167	0	7.74466	OK
TCONS_00000328	=	ENSDART00000130915	XLOC_000111	SNORD60	TSS158	1:6993873-7006421	88	-	44.396	3.36807	85.424	LOWDATA	48.0775	0	97.7101	LOWDATA
TCONS_00000329	=	ENSDART00000126987	XLOC_000111	MMD2 (1 of 2)	TSS159	1:6993873-7006421	702	-	0.310189	0	0.728978	OK	0.182032	0	0.45036	OK
TCONS_00000330	=	ENSDART00000147383	XLOC_000111	MMD2 (1 of 2)	TSS160	1:6993873-7006421	400	-	0.473234	0	1.12884	LOWDATA	0.109202	0	0.3214	LOWDATA
TCONS_00000331	=	ENSDART00000145460	XLOC_000114	radil	TSS163	1:7020256-7025402	1036	-	0	0	0	OK	0.0224752	0	0.0674255	OK
TCONS_00000332	j	ENSDART00000112160	XLOC_000115	SLC5A10	TSS164	1:7137598-7190401	2111	-	0.205038	0	0.443827	OK	0.391925	0	0.842543	OK
TCONS_00000333	j	ENSDART00000103611	XLOC_000116	CACNA1H (2 of 2)	TSS165	1:7331802-7479840	6108	-	0	0	0	OK	0	0	0	OK
TCONS_00000334	j	ENSDART00000103611	XLOC_000116	CACNA1H (2 of 2)	TSS165	1:7331802-7479840	6498	-	0.16829	0	0.339217	OK	0	0	0	OK
TCONS_00000335	j	ENSDART00000103611	XLOC_000116	CACNA1H (2 of 2)	TSS165	1:7331802-7479840	6207	-	2.29308e-06	0	0.00426032	OK	0	0	0	OK
TCONS_00000336	j	ENSDART00000103611	XLOC_000116	CACNA1H (2 of 2)	TSS165	1:7331802-7479840	6108	-	5.70572e-06	0	0.00428289	OK	0.0666053	0	0.169271	OK
TCONS_00000337	j	ENSDART00000103611	XLOC_000116	CACNA1H (2 of 2)	TSS165	1:7331802-7479840	5781	-	0	0	0	OK	0.0793583	0	0.197763	OK
TCONS_00000338	j	ENSDART00000103611	XLOC_000116	CACNA1H (2 of 2)	TSS165	1:7331802-7479840	5817	-	0	0	0	OK	0.000140938	0	0.00797951	OK
TCONS_00000339	j	ENSDART00000143547	XLOC_000117	myo15ab	TSS166	1:7518152-7583399	7215	-	0.0259528	0	0.0650067	OK	8.80062e-05	0	0.0059938	OK
TCONS_00000340	=	ENSDART00000143547	XLOC_000117	myo15ab	TSS166	1:7518152-7583399	7128	-	5.10431e-07	0	0.00340082	OK	0	0	0	OK
TCONS_00000341	j	ENSDART00000143547	XLOC_000117	myo15ab	TSS166	1:7518152-7583399	7168	-	0	0	0	OK	0.0167079	0	0.0412055	OK
TCONS_00000342	=	ENSDART00000113333	XLOC_000117	myo15ab	TSS167	1:7518152-7583399	2271	-	0.0680545	0	0.174481	LOWDATA	0.0520301	0	0.128304	LOWDATA
TCONS_00000343	=	ENSDART00000091683	XLOC_000118	alkbh5	TSS168	1:7584619-7594254	3348	-	2.85727	0.346956	5.36759	OK	5.12839	0.635209	9.62156	OK
TCONS_00000344	=	ENSDART00000091683	XLOC_000118	alkbh5	TSS169	1:7584619-7594254	1556	-	8.99102	1.62548	16.3566	LOWDATA	16.7582	3.1454	30.371	LOWDATA
TCONS_00000345	=	ENSDART00000103626	XLOC_000119	smcr7b	TSS170	1:7597358-7608833	3769	-	0	0	0	OK	0.00276921	0	0.0164885	OK
TCONS_00000346	=	ENSDART00000141283	XLOC_000119	smcr7b	TSS170	1:7597358-7608833	3809	-	6.06686	1.34746	10.7863	OK	5.55	0.830444	10.2696	OK
TCONS_00000347	=	ENSDART00000121439	XLOC_000119	smcr7b	TSS170	1:7597358-7608833	2610	-	0	0	0	OK	0	0	0	OK
TCONS_00000348	=	ENSDART00000121439	XLOC_000119	smcr7b	TSS170	1:7597358-7608833	1827	-	16.2214	3.91407	28.5287	LOWDATA	9.07123	1.04593	17.0965	LOWDATA
TCONS_00000349	=	ENSDART00000103626	XLOC_000119	smcr7b	TSS170	1:7597358-7608833	2981	-	16.0361	3.49811	28.5741	LOWDATA	17.4523	3.3483	31.5563	LOWDATA
TCONS_00000350	j	ENSDART00000121439	XLOC_000119	smcr7b	TSS170	1:7597358-7608833	2530	-	0	0	0	OK	0	0	0	OK
TCONS_00000351	j	ENSDART00000121439	XLOC_000119	smcr7b	TSS170	1:7597358-7608833	2609	-	0	0	0	OK	0	0	0	OK
TCONS_00000352	=	ENSDART00000141283	XLOC_000119	smcr7b	TSS170	1:7597358-7608833	816	-	1.73253	0	3.59201	LOWDATA	2.84055	0	5.94686	LOWDATA
TCONS_00000353	=	ENSDART00000019704	XLOC_000119	smcr7b	TSS171	1:7597358-7608833	1371	-	14.0419	3.09319	24.9906	OK	12.4623	1.7863	23.1383	OK
TCONS_00000354	-	-	XLOC_000120	-	TSS172	1:7671478-7671782	304	-	0	0	0	OK	1.46155	0	3.35136	OK
TCONS_00000355	-	-	XLOC_000121	-	TSS173	1:7672112-7672562	450	-	0	0	0	OK	1.19452	0	2.69601	OK
TCONS_00000356	-	-	XLOC_000122	-	TSS174	1:7672822-7673019	197	-	0	0	0	OK	7.98798	0	17.026	OK
TCONS_00000357	=	ENSDART00000110932	XLOC_000123	AL928650.4	TSS175	1:7679205-7686562	1566	-	0	0	0	OK	0	0	0	OK
TCONS_00000358	=	ENSDART00000054989	XLOC_000124	FSCN1 (2 of 2)	TSS176	1:7738604-7744286	1506	-	0.0259543	0	0.0683374	OK	0.122202	0	0.292301	OK
TCONS_00000359	=	ENSDART00000025604	XLOC_000125	ENSDARG00000012458	TSS177	1:7770279-7778962	1905	-	68.7113	14.7695	122.653	OK	57.1189	12.8703	101.368	OK
TCONS_00000360	j	ENSDART00000025604	XLOC_000125	ENSDARG00000012458	TSS178	1:7770279-7778962	1756	-	2.01883	0.0608253	3.97683	OK	1.10144	0	2.38612	OK
TCONS_00000361	=	ENSDART00000139699	XLOC_000126	si:ch73-191k20.1	TSS179	1:8026957-8042130	865	-	0.401691	0	0.899722	OK	0.546935	0	1.24886	OK
TCONS_00000362	=	ENSDART00000122568	XLOC_000127	tlr2	TSS180	1:8060151-8064588	2457	-	0	0	0	OK	0.0356033	0	0.104337	OK
TCONS_00000363	=	ENSDART00000055006	XLOC_000127	tlr2	TSS181	1:8060151-8064588	2367	-	0.1031	0	0.234214	LOWDATA	0.0833923	0	0.212613	LOWDATA
TCONS_00000364	j	ENSDART00000006211	XLOC_000128	prkcba	TSS182	1:8080802-8140996	1541	-	0.396707	0	0.882319	OK	0.0599433	0	0.172277	OK
TCONS_00000365	=	ENSDART00000006211	XLOC_000128	prkcba	TSS182	1:8080802-8140996	2481	-	0.426096	0	0.910456	OK	0.697324	0	1.49897	OK
TCONS_00000366	=	ENSDART00000137211	XLOC_000128	prkcba	TSS182	1:8080802-8140996	1155	-	0	0	0	OK	0	0	0	OK
TCONS_00000367	=	ENSDART00000146303	XLOC_000129	CACNG3 (2 of 2)	TSS183	1:8158500-8168019	927	-	0	0	0	LOWDATA	0.0231973	0	0.0695967	LOWDATA
TCONS_00000368	=	ENSDART00000055023	XLOC_000129	CACNG3 (2 of 2)	TSS183	1:8158500-8168019	993	-	0	0	0	OK	2.27475e-06	0	0.0433652	OK
TCONS_00000369	=	ENSDART00000046507	XLOC_000130	zgc:152698	TSS184	1:8221041-8221978	937	-	0.0295046	0	0.0712305	OK	0.0520273	0	0.125605	OK
TCONS_00000370	j	ENSDART00000081343	XLOC_000131	plk1	TSS185	1:8229172-8238571	1370	-	186.921	43.4022	330.441	OK	70.5605	15.7063	125.415	OK
TCONS_00000371	j	ENSDART00000081343	XLOC_000131	plk1	TSS185	1:8229172-8238571	3079	-	0.0830936	0	0.200817	OK	0.084431	0	0.219504	OK
TCONS_00000372	j	ENSDART00000081343	XLOC_000131	plk1	TSS185	1:8229172-8238571	1025	-	235.889	56.1815	415.596	OK	115.542	26.0083	205.075	OK
TCONS_00000373	j	ENSDART00000081343	XLOC_000131	plk1	TSS185	1:8229172-8238571	1241	-	0.126841	0	0.32485	OK	0	0	0	OK
TCONS_00000374	j	ENSDART00000081343	XLOC_000131	plk1	TSS186	1:8229172-8238571	2117	-	182.064	37.5461	326.581	OK	61.5146	13.8422	109.187	OK
TCONS_00000375	j	ENSDART00000081343	XLOC_000131	plk1	TSS186	1:8229172-8238571	2521	-	179.575	32.7692	326.38	OK	89.3395	19.5456	159.133	OK
TCONS_00000376	j	ENSDART00000081343	XLOC_000131	plk1	TSS186	1:8229172-8238571	1783	-	0.250865	0	0.616371	OK	0.219701	0	0.547377	OK
TCONS_00000377	j	ENSDART00000081343	XLOC_000131	plk1	TSS187	1:8229172-8238571	2572	-	0	0	0	OK	0	0	0	OK
TCONS_00000378	j	ENSDART00000081343	XLOC_000131	plk1	TSS188	1:8229172-8238571	1701	-	125.956	25.4768	226.435	OK	33.0336	7.91022	58.1571	OK
TCONS_00000379	j	ENSDART00000092058	XLOC_000132	chtf18	TSS189	1:8275102-8304134	398	-	5.74818	0.136195	11.3602	OK	9.15372	0.0280274	18.2794	OK
TCONS_00000380	=	ENSDART00000092058	XLOC_000132	chtf18	TSS189	1:8275102-8304134	3240	-	13.1945	2.87233	23.5166	OK	28.1045	6.2665	49.9425	OK
TCONS_00000381	=	ENSDART00000109177	XLOC_000132	chtf18	TSS189	1:8275102-8304134	2320	-	0	0	0	OK	0	0	0	OK
TCONS_00000382	=	ENSDART00000143336	XLOC_000133	chtf18	TSS190	1:8275102-8304134	742	-	0.096373	0	0.24057	OK	0.270696	0	0.647399	OK
TCONS_00000383	x	ENSDART00000147277	XLOC_000134	gng13a	TSS191	1:8275102-8304134	444	-	0.11099	0	0.292183	OK	1.07063	0	2.44433	OK
TCONS_00000384	=	ENSDART00000142384	XLOC_000135	si:ch211-57e21.4	TSS192	1:8327669-8361435	525	-	0.284226	0	0.678976	OK	0.124856	0	0.340479	OK
TCONS_00000385	=	ENSDART00000055009	XLOC_000136	uncx4.1	TSS193	1:8366186-8370199	1902	-	0.642278	0	1.2874	OK	1.5287	0.0520655	3.00533	OK
TCONS_00000386	=	ENSDART00000111131	XLOC_000137	elfn1	TSS194	1:8784917-8787329	2412	-	0.0105564	0	0.0254854	OK	0.0644178	0	0.156443	OK
TCONS_00000387	=	ENSDART00000054848	XLOC_000138	pmm2	TSS195	1:8936464-8943381	1394	-	0.840161	0	1.82013	OK	1.0302	0	2.22372	OK
TCONS_00000388	j	ENSDART00000054848	XLOC_000138	pmm2	TSS195	1:8936464-8943381	1319	-	2.63896	0.0601693	5.21774	OK	5.22345	0.254592	10.1923	OK
TCONS_00000389	=	ENSDART00000135702	XLOC_000139	rgs11	TSS196	1:8963074-8990714	1449	-	0.293836	0	0.69101	OK	0.397161	0	0.925164	OK
TCONS_00000390	j	ENSDART00000054829	XLOC_000139	rgs11	TSS196	1:8963074-8990714	1710	-	0	0	0	OK	0	0	0	OK
TCONS_00000391	j	ENSDART00000054829	XLOC_000139	rgs11	TSS196	1:8963074-8990714	1858	-	0	0	0	OK	0	0	0	OK
TCONS_00000392	j	ENSDART00000054829	XLOC_000139	rgs11	TSS196	1:8963074-8990714	1834	-	2.02617e-05	0	0.0155604	OK	0	0	0	OK
TCONS_00000393	j	ENSDART00000054829	XLOC_000139	rgs11	TSS196	1:8963074-8990714	1849	-	0.33047	0	0.733659	OK	0	0	0	OK
TCONS_00000394	j	ENSDART00000054829	XLOC_000139	rgs11	TSS196	1:8963074-8990714	1864	-	0	0	0	OK	0	0	0	OK
TCONS_00000395	=	ENSDART00000054833	XLOC_000139	rgs11	TSS196	1:8963074-8990714	1695	-	0.00186668	0	0.0185923	OK	0.0894047	0	0.244109	OK
TCONS_00000396	=	ENSDART00000054829	XLOC_000139	rgs11	TSS196	1:8963074-8990714	1431	-	0	0	0	OK	0.0170765	0	0.0649453	OK
TCONS_00000397	=	ENSDART00000120109	XLOC_000140	5S_rRNA	TSS197	1:8992461-9017110	117	-	0	0	0	OK	0	0	0	OK
TCONS_00000398	j	ENSDART00000130181	XLOC_000141	pdia2	TSS198	1:9030572-9040849	1782	-	0.0927593	0	0.216377	OK	0	0	0	OK
TCONS_00000399	=	ENSDART00000005895	XLOC_000141	pdia2	TSS198	1:9030572-9040849	1845	-	4.37221e-06	0	0.0147437	OK	0	0	0	OK
TCONS_00000400	=	ENSDART00000130181	XLOC_000141	pdia2	TSS198	1:9030572-9040849	1557	-	0	0	0	OK	0	0	0	OK
TCONS_00000401	=	ENSDART00000132607	XLOC_000142	si:dkeyp-75b4.8	TSS199	1:9042467-9058198	679	-	0	0	0	OK	0	0	0	OK
TCONS_00000402	=	ENSDART00000111299	XLOC_000142	si:dkeyp-75b4.8	TSS200	1:9042467-9058198	549	-	0	0	0	LOWDATA	0	0	0	LOWDATA
TCONS_00000403	=	ENSDART00000143719	XLOC_000143	si:dkeyp-75b4.10	TSS201	1:9070894-9076445	680	-	0	0	0	OK	1.03771e-06	0	0.0771378	OK
TCONS_00000404	=	ENSDART00000110749	XLOC_000143	si:dkeyp-75b4.10	TSS202	1:9070894-9076445	634	-	0	0	0	LOWDATA	0.0423651	0	0.127098	LOWDATA
TCONS_00000405	j	ENSDART00000113551	XLOC_000144	trim2b	TSS203	1:9079503-9109274	3242	-	3.90652	0.670975	7.14207	OK	2.69909	0.276213	5.12197	OK
TCONS_00000406	=	ENSDART00000113551	XLOC_000144	trim2b	TSS204	1:9079503-9109274	2877	-	3.35509	0.466781	6.2434	OK	3.56897	0.468513	6.66942	OK
TCONS_00000407	j	ENSDART00000113551	XLOC_000144	trim2b	TSS204	1:9079503-9109274	2513	-	0	0	0	OK	0.131307	0	0.32661	OK
TCONS_00000408	j	ENSDART00000041987	XLOC_000145	fgb	TSS205	1:9127846-9135580	1316	-	0	0	0	OK	0	0	0	OK
TCONS_00000409	=	ENSDART00000011701	XLOC_000145	fgb	TSS205	1:9127846-9135580	1835	-	0	0	0	OK	0	0	0	OK
TCONS_00000410	=	ENSDART00000134835	XLOC_000145	fgb	TSS205	1:9127846-9135580	804	-	0	0	0	OK	0	0	0	OK
TCONS_00000411	=	ENSDART00000144756	XLOC_000145	fgb	TSS205	1:9127846-9135580	760	-	6.96969e-05	0	0.0355326	LOWDATA	0	0	0	LOWDATA
TCONS_00000412	=	ENSDART00000041987	XLOC_000145	fgb	TSS205	1:9127846-9135580	1422	-	0.100423	0	0.235669	OK	0	0	0	OK
TCONS_00000413	=	ENSDART00000133465	XLOC_000145	fgb	TSS206	1:9127846-9135580	766	-	0.0121232	0	0.0631809	LOWDATA	0.0797033	0	0.207569	LOWDATA
TCONS_00000414	j	ENSDART00000041987	XLOC_000145	fgb	TSS206	1:9127846-9135580	1031	-	0	0	0	OK	0.0978327	0	0.245413	OK
TCONS_00000415	j	ENSDART00000041987	XLOC_000145	fgb	TSS206	1:9127846-9135580	1550	-	0	0	0	OK	0	0	0	OK
TCONS_00000416	=	ENSDART00000139358	XLOC_000145	fgb	TSS207	1:9127846-9135580	516	-	0.028982	0	0.10245	OK	0.000308783	0	0.0930308	OK
TCONS_00000417	-	-	XLOC_000146	-	TSS208	1:9150831-9150911	80	-	3.29863	0	7.7465	OK	0	0	0	OK
TCONS_00000418	j	ENSDART00000131090	XLOC_000147	lratb	TSS209	1:9250793-9255757	561	-	0.821502	0	1.7966	OK	1.36382	0	2.99022	OK
TCONS_00000419	=	ENSDART00000114436	XLOC_000148	ENSDARG00000077652	TSS210	1:9294557-9300000	822	-	0.0165131	0	0.0495394	OK	0.765017	0	1.69362	OK
TCONS_00000420	=	ENSDART00000110698	XLOC_000149	rbm46	TSS211	1:9303311-9313555	2033	-	13.6105	3.30988	23.9112	OK	15.2765	3.42923	27.1237	OK
TCONS_00000421	=	ENSDART00000125009	XLOC_000150	NPY2R (2 of 3)	TSS212	1:9398834-9409901	1041	-	0	0	0	OK	0	0	0	OK
TCONS_00000422	j	ENSDART00000115195	XLOC_000151	EIF3F	TSS213	1:9473139-9480141	656	-	13.5144	1.8473	25.1814	OK	37.9473	7.32118	68.5734	OK
TCONS_00000423	j	ENSDART00000115195	XLOC_000151	EIF3F	TSS213	1:9473139-9480141	641	-	15.4451	2.09526	28.795	OK	42.8931	8.19096	77.5953	OK
TCONS_00000424	=	ENSDART00000043881	XLOC_000152	zgc:77880	TSS214	1:9481713-9491309	1713	-	26.1896	6.61153	45.7677	OK	5.97551	0.84384	11.1072	OK
TCONS_00000425	=	ENSDART00000029774	XLOC_000153	TMEM55B (1 of 2)	TSS215	1:9494164-9502493	2609	-	3.05531	0.473699	5.63691	OK	2.4986	0.0635815	4.93361	OK
TCONS_00000426	=	ENSDART00000029774	XLOC_000153	TMEM55B (1 of 2)	TSS215	1:9494164-9502493	1216	-	0.121762	0	0.317687	LOWDATA	0.367356	0	0.885536	LOWDATA
TCONS_00000427	j	ENSDART00000103531	XLOC_000154	dachb	TSS216	1:9527678-9624787	1324	-	2.18137	0.0679864	4.29476	OK	4.6315	0.322372	8.94063	OK
TCONS_00000428	=	ENSDART00000120166	XLOC_000155	5S_rRNA	TSS219	1:9527678-9624787	132	-	0	0	0	OK	0	0	0	OK
TCONS_00000429	=	ENSDART00000103531	XLOC_000154	dachb	TSS217	1:9527678-9624787	2599	-	1.92043	0.221945	3.61892	OK	3.43364	0.406408	6.46087	OK
TCONS_00000430	j	ENSDART00000103531	XLOC_000154	dachb	TSS218	1:9527678-9624787	1624	-	2.46307	0.1839	4.74224	OK	3.78692	0.184937	7.3889	OK
TCONS_00000431	=	ENSDART00000054879	XLOC_000156	BRP44 (2 of 2)	TSS220	1:9860144-9875371	3371	-	0.220092	0	0.466367	OK	0.502156	0	1.04006	OK
TCONS_00000432	=	ENSDART00000114114	XLOC_000157	atp1b1b	TSS221	1:9896313-9915324	2300	-	5.90749e-05	0	0.012691	OK	0.188053	0	0.429397	OK
TCONS_00000433	=	ENSDART00000139387	XLOC_000157	atp1b1b	TSS221	1:9896313-9915324	2279	-	0.0649117	0	0.152897	OK	0	0	0	OK
TCONS_00000434	=	ENSDART00000027050	XLOC_000158	cnga3b	TSS222	1:9943232-9952715	2157	-	0	0	0	OK	0	0	0	OK
TCONS_00000435	j	ENSDART00000027050	XLOC_000158	cnga3b	TSS222	1:9943232-9952715	2006	-	0	0	0	OK	0.15665	0	0.361752	OK
TCONS_00000436	=	ENSDART00000137185	XLOC_000158	cnga3b	TSS223	1:9943232-9952715	1882	-	0	0	0	LOWDATA	0	0	0	LOWDATA
TCONS_00000437	=	ENSDART00000109858	XLOC_000159	C1H15orf23	TSS224	1:10291238-10301481	1124	-	21.9679	5.10088	38.8348	OK	10.5974	1.62133	19.5735	OK
TCONS_00000438	=	ENSDART00000129671	XLOC_000160	5S_rRNA	TSS225	1:10564047-10564162	115	-	0	0	0	OK	0	0	0	OK
TCONS_00000439	=	ENSDART00000054787	XLOC_000161	GNA12 (2 of 2)	TSS226	1:10841251-10849905	978	-	0.0464891	0	0.122405	OK	0.080876	0	0.212946	OK
TCONS_00000440	=	ENSDART00000111041	XLOC_000162	EIF3B (2 of 2)	TSS227	1:10871413-10888788	1784	-	0	0	0	LOWDATA	0	0	0	LOWDATA
TCONS_00000441	j	ENSDART00000134531	XLOC_000162	EIF3B (2 of 2)	TSS227	1:10871413-10888788	2076	-	9.72792e-07	0	0.0126035	OK	1.28424e-06	0	0.0222622	OK
TCONS_00000442	j	ENSDART00000134531	XLOC_000162	EIF3B (2 of 2)	TSS227	1:10871413-10888788	2075	-	1.12267e-06	0	0.0126145	OK	1.41451e-06	0	0.0222771	OK
TCONS_00000443	=	ENSDART00000134531	XLOC_000162	EIF3B (2 of 2)	TSS228	1:10871413-10888788	1946	-	0.0301381	0	0.0745667	LOWDATA	0.0118283	0	0.0354907	LOWDATA
TCONS_00000444	=	ENSDART00000142045	XLOC_000162	EIF3B (2 of 2)	TSS228	1:10871413-10888788	620	-	0	0	0	LOWDATA	0	0	0	LOWDATA
TCONS_00000445	j	ENSDART00000147623	XLOC_000163	si:dkey-26i13.8	TSS229	1:10892348-10914253	3365	-	0	0	0	OK	0	0	0	OK
TCONS_00000446	=	ENSDART00000147623	XLOC_000163	si:dkey-26i13.8	TSS229	1:10892348-10914253	3125	-	0	0	0	OK	0	0	0	OK
TCONS_00000447	=	ENSDART00000138355	XLOC_000163	si:dkey-26i13.8	TSS230	1:10892348-10914253	460	-	0	0	0	OK	0	0	0	OK
TCONS_00000448	=	ENSDART00000090721	XLOC_000163	si:dkey-26i13.8	TSS231	1:10892348-10914253	2976	-	0.040345	0	0.0956124	LOWDATA	0.0548706	0	0.133257	LOWDATA
TCONS_00000449	=	ENSDART00000115316	XLOC_000164	CHST12 (2 of 7)	TSS232	1:10917509-10918718	1209	-	0	0	0	OK	0	0	0	OK
TCONS_00000450	=	ENSDART00000115316	XLOC_000164	CHST12 (2 of 7)	TSS232	1:10917509-10918718	1176	-	0	0	0	LOWDATA	0	0	0	LOWDATA
TCONS_00000451	=	ENSDART00000142670	XLOC_000165	SNX8 (3 of 3)	TSS233	1:11062661-11075581	1265	-	0	0	0	LOWDATA	1.33341e-05	0	0.0340141	LOWDATA
TCONS_00000452	j	ENSDART00000142670	XLOC_000165	SNX8 (3 of 3)	TSS233	1:11062661-11075581	1298	-	0	0	0	OK	0	0	0	OK
TCONS_00000453	j	ENSDART00000142670	XLOC_000165	SNX8 (3 of 3)	TSS233	1:11062661-11075581	1295	-	0	0	0	OK	0	0	0	OK
TCONS_00000454	j	ENSDART00000142670	XLOC_000165	SNX8 (3 of 3)	TSS233	1:11062661-11075581	1313	-	0	0	0	OK	0	0	0	OK
TCONS_00000455	=	ENSDART00000115326	XLOC_000165	SNX8 (3 of 3)	TSS234	1:11062661-11075581	1155	-	0.159865	0	0.36762	LOWDATA	0.0187739	0	0.0563511	LOWDATA
TCONS_00000456	=	ENSDART00000080053	XLOC_000166	TSPAN5 (2 of 3)	TSS235	1:11148976-11165736	2074	-	3.02297	0.455228	5.59071	OK	0.731144	0	1.51434	OK
TCONS_00000457	-	-	XLOC_000167	-	TSS236	1:11177677-11177969	292	-	0	0	0	OK	1.30747	0	3.03782	OK
TCONS_00000458	-	-	XLOC_000168	-	TSS237	1:11178020-11178165	145	-	0	0	0	OK	2.19904	0	5.18196	OK
TCONS_00000459	-	-	XLOC_000169	-	TSS238	1:11178377-11178877	500	-	0	0	0	OK	0.744952	0	1.71307	OK
TCONS_00000460	-	-	XLOC_000170	-	TSS239	1:11179188-11179448	260	-	0	0	0	OK	0.960084	0	2.26241	OK
TCONS_00000461	j	ENSDART00000079930	XLOC_000171	mtp	TSS240	1:11180877-11184605	2312	-	3.08921e-06	0	0.0157173	OK	7.07454	1.07897	13.0701	OK
TCONS_00000462	=	ENSDART00000079930	XLOC_000171	mtp	TSS240	1:11180877-11184605	2414	-	0.159609	0	0.359048	OK	58.8526	13.2202	104.485	OK
TCONS_00000463	-	-	XLOC_000172	-	TSS241	1:11223227-11223612	385	-	0.90518	0	1.99668	OK	0.29637	0	0.739937	OK
TCONS_00000464	=	ENSDART00000143628	XLOC_000173	PLA2G12A	TSS242	1:11225267-11229671	2472	-	0	0	0	OK	0.280992	0	0.700189	OK
TCONS_00000465	=	ENSDART00000103406	XLOC_000173	PLA2G12A	TSS242	1:11225267-11229671	1599	-	0.992612	0	2.06065	OK	1.48199	0	3.15024	OK
TCONS_00000466	=	ENSDART00000128845	XLOC_000173	PLA2G12A	TSS243	1:11225267-11229671	2386	-	0.314875	0	0.696593	OK	0.689801	0	1.47042	OK
TCONS_00000467	=	ENSDART00000143628	XLOC_000173	PLA2G12A	TSS243	1:11225267-11229671	861	-	1.89587	0	3.85008	LOWDATA	2.7917	0	5.7982	LOWDATA
TCONS_00000468	=	ENSDART00000066638	XLOC_000174	GRK4 (2 of 2)	TSS244	1:11316762-11387525	2578	-	0.0491061	0	0.130699	OK	0.216591	0	0.527062	OK
TCONS_00000469	j	ENSDART00000066638	XLOC_000174	GRK4 (2 of 2)	TSS244	1:11316762-11387525	7178	-	0.0233033	0	0.061093	OK	0.0448298	0	0.108381	OK
TCONS_00000470	=	ENSDART00000138557	XLOC_000174	GRK4 (2 of 2)	TSS244	1:11316762-11387525	7227	-	8.06333e-06	0	0.00439785	OK	7.79557e-05	0	0.00778839	OK
TCONS_00000471	=	ENSDART00000146542	XLOC_000174	GRK4 (2 of 2)	TSS244	1:11316762-11387525	1334	-	0	0	0	OK	0	0	0	OK
TCONS_00000472	=	ENSDART00000144137	XLOC_000174	GRK4 (2 of 2)	TSS245	1:11316762-11387525	860	-	0.0312546	0	0.0903646	LOWDATA	0.17376	0	0.428022	LOWDATA
TCONS_00000473	=	ENSDART00000126020	XLOC_000175	SPINK4	TSS246	1:11431512-11434980	288	-	0	0	0	OK	1.77701	0	3.99657	OK
TCONS_00000474	=	ENSDART00000132560	XLOC_000176	zgc:162946	TSS247	1:11468692-11487734	605	-	0	0	0	LOWDATA	0	0	0	LOWDATA
TCONS_00000475	j	ENSDART00000123998	XLOC_000176	zgc:162946	TSS247	1:11468692-11487734	2488	-	0.500874	0	1.07486	OK	0	0	0	OK
TCONS_00000476	=	ENSDART00000123998	XLOC_000176	zgc:162946	TSS247	1:11468692-11487734	1941	-	4.71835	0.571478	8.86522	OK	3.14216	0.0921602	6.19216	OK
TCONS_00000477	j	ENSDART00000123998	XLOC_000176	zgc:162946	TSS248	1:11468692-11487734	2923	-	0.457144	0	0.969974	OK	0.28396	0	0.672634	OK
TCONS_00000478	=	ENSDART00000146842	XLOC_000176	zgc:162946	TSS248	1:11468692-11487734	947	-	4.37067	0.238784	8.50255	LOWDATA	2.94749	0	6.07701	LOWDATA
TCONS_00000479	=	ENSDART00000142081	XLOC_000176	zgc:162946	TSS248	1:11468692-11487734	2423	-	1.48718	0.0477549	2.92661	OK	1.32341	0	2.67735	OK
TCONS_00000480	=	ENSDART00000090380	XLOC_000176	zgc:162946	TSS249	1:11468692-11487734	2273	-	10.7468	2.49682	18.9967	OK	7.84185	1.09366	14.59	OK
TCONS_00000481	=	ENSDART00000136188	XLOC_000176	zgc:162946	TSS250	1:11468692-11487734	569	-	0.57321	0	1.34978	OK	0.00124101	0	0.0944989	OK
TCONS_00000482	=	ENSDART00000141894	XLOC_000176	zgc:162946	TSS251	1:11468692-11487734	444	-	9.5895	0.359395	18.8196	OK	7.21946	0	14.8219	OK
TCONS_00000483	j	ENSDART00000040307	XLOC_000177	tdrd7	TSS252	1:11492013-11524637	3937	-	30.748	6.62364	54.8723	OK	18.9334	4.13621	33.7305	OK
TCONS_00000484	j	ENSDART00000040307	XLOC_000177	tdrd7	TSS252	1:11492013-11524637	4014	-	0.273541	0	0.585416	OK	0	0	0	OK
TCONS_00000485	j	ENSDART00000040307	XLOC_000177	tdrd7	TSS253	1:11492013-11524637	2469	-	0.193369	0	0.449469	OK	0	0	0	OK
TCONS_00000486	j	ENSDART00000040307	XLOC_000177	tdrd7	TSS253	1:11492013-11524637	3873	-	0	0	0	OK	0	0	0	OK
TCONS_00000487	j	ENSDART00000040307	XLOC_000177	tdrd7	TSS254	1:11492013-11524637	2623	-	34.6266	7.74518	61.5081	OK	17.9429	3.42808	32.4578	OK
TCONS_00000488	=	ENSDART00000111485	XLOC_000178	TMOD1	TSS255	1:11527848-11554350	1266	-	0.210817	0	0.472195	OK	0.339827	0	0.766983	OK
TCONS_00000489	j	ENSDART00000054814	XLOC_000179	gne	TSS256	1:11591492-11630714	3526	-	10.4814	2.15135	18.8114	OK	6.74626	1.1174	12.3751	OK
TCONS_00000490	=	ENSDART00000054814	XLOC_000179	gne	TSS257	1:11591492-11630714	3599	-	7.21591	1.69134	12.7405	OK	7.22778	1.28626	13.1693	OK
TCONS_00000491	=	ENSDART00000146549	XLOC_000179	gne	TSS258	1:11591492-11630714	801	-	11.0306	1.38732	20.6739	LOWDATA	7.81941	0.384838	15.254	LOWDATA
TCONS_00000492	j	ENSDART00000054814	XLOC_000179	gne	TSS258	1:11591492-11630714	3763	-	0	0	0	OK	0	0	0	OK
TCONS_00000493	j	ENSDART00000067086	XLOC_000180	NANS	TSS259	1:11631952-11640923	951	-	4.83337	0.35159	9.31514	OK	6.88742	0.214054	13.5608	OK
TCONS_00000494	=	ENSDART00000067086	XLOC_000180	NANS	TSS259	1:11631952-11640923	1383	-	24.0412	4.88787	43.1945	OK	46.4228	9.67029	83.1754	OK
TCONS_00000495	=	ENSDART00000144920	XLOC_000181	clta	TSS260	1:11644337-11658203	1415	-	39.5196	8.77894	70.2603	OK	51.9885	13.133	90.844	OK
TCONS_00000496	j	ENSDART00000067082	XLOC_000181	clta	TSS260	1:11644337-11658203	1425	-	0.245648	0	0.622398	OK	0	0	0	OK
TCONS_00000497	o	ENSDART00000067082	XLOC_000181	clta	TSS261	1:11644337-11658203	251	-	1.11692	0	2.57894	OK	2.00652	0	4.61414	OK
TCONS_00000498	j	ENSDART00000138622	XLOC_000182	C1H4orf33	TSS262	1:11660585-11694017	1013	-	19.9887	4.33528	35.6421	OK	17.732	2.45739	33.0067	OK
TCONS_00000499	j	ENSDART00000138622	XLOC_000182	C1H4orf33	TSS262	1:11660585-11694017	1120	-	24.1213	5.8038	42.4388	OK	21.9938	3.92252	40.0651	OK
TCONS_00000500	=	ENSDART00000119693	XLOC_000183	5S_rRNA	TSS263	1:11870730-11870847	117	-	0	0	0	OK	0	0	0	OK
TCONS_00000501	=	ENSDART00000119595	XLOC_000184	5S_rRNA	TSS264	1:11924350-11924470	120	-	0	0	0	OK	0	0	0	OK
TCONS_00000502	=	ENSDART00000124747	XLOC_000185	5S_rRNA	TSS265	1:12063291-12063406	115	-	0	0	0	OK	0	0	0	OK
TCONS_00000503	=	ENSDART00000129553	XLOC_000186	CABZ01025931.1	TSS266	1:12169738-12169820	82	-	0.633836	0	1.53022	OK	0.554691	0	1.66407	OK
TCONS_00000504	j	ENSDART00000147479	XLOC_000187	si:dkey-9i4.2	TSS267	1:12363356-12373519	1141	-	0	0	0	OK	0	0	0	OK
TCONS_00000505	=	ENSDART00000144926	XLOC_000187	si:dkey-9i4.2	TSS267	1:12363356-12373519	892	-	0	0	0	OK	0	0	0	OK
TCONS_00000506	=	ENSDART00000139338	XLOC_000187	si:dkey-9i4.2	TSS267	1:12363356-12373519	760	-	0	0	0	OK	0	0	0	OK
TCONS_00000507	j	ENSDART00000147479	XLOC_000187	si:dkey-9i4.2	TSS267	1:12363356-12373519	905	-	0	0	0	OK	0	0	0	OK
TCONS_00000508	j	ENSDART00000147479	XLOC_000187	si:dkey-9i4.2	TSS267	1:12363356-12373519	984	-	0	0	0	OK	0	0	0	OK
TCONS_00000509	j	ENSDART00000147479	XLOC_000187	si:dkey-9i4.2	TSS267	1:12363356-12373519	1066	-	0	0	0	OK	0.000283727	0	0.0442656	OK
TCONS_00000510	=	ENSDART00000133730	XLOC_000187	si:dkey-9i4.2	TSS267	1:12363356-12373519	1215	-	0	0	0	OK	0.182038	0	0.43677	OK
TCONS_00000511	=	ENSDART00000147479	XLOC_000187	si:dkey-9i4.2	TSS268	1:12363356-12373519	850	-	0	0	0	LOWDATA	0	0	0	LOWDATA
TCONS_00000512	=	ENSDART00000143620	XLOC_000187	si:dkey-9i4.2	TSS268	1:12363356-12373519	599	-	0	0	0	OK	0	0	0	OK
TCONS_00000513	=	ENSDART00000145857	XLOC_000187	si:dkey-9i4.2	TSS269	1:12363356-12373519	829	-	0	0	0	OK	0.0407979	0	0.128677	OK
TCONS_00000514	j	ENSDART00000111026	XLOC_000188	CCRN4L (1 of 2)	TSS270	1:12815371-12838458	2962	-	3.35128	0.440361	6.2622	OK	3.60716	0.44981	6.76452	OK
TCONS_00000515	=	ENSDART00000111026	XLOC_000188	CCRN4L (1 of 2)	TSS271	1:12815371-12838458	1122	-	4.6393	0.580888	8.69772	LOWDATA	6.67736	0.616793	12.7379	LOWDATA
TCONS_00000516	=	ENSDART00000079716	XLOC_000189	C1H4orf27	TSS272	1:12905186-12911525	1844	-	179.742	38.8734	320.61	OK	70.8222	15.9851	125.659	OK
TCONS_00000517	j	ENSDART00000079716	XLOC_000189	C1H4orf27	TSS272	1:12905186-12911525	361	-	129.155	27.9428	230.367	OK	61.114	9.77476	112.453	OK
TCONS_00000518	=	ENSDART00000021693	XLOC_000190	ANK2 (1 of 2)	TSS273	1:12914286-13044995	13115	-	0.0710794	0	0.144771	OK	0.0873844	0	0.183237	OK
TCONS_00000519	=	ENSDART00000140139	XLOC_000191	il8	TSS274	1:13137909-13138866	624	-	0	0	0	OK	0	0	0	OK
TCONS_00000520	-	-	XLOC_000192	-	TSS275	1:13163988-13164137	149	-	1.28914	0	3.0378	OK	4.91157	0	11.0011	OK
TCONS_00000521	=	ENSDART00000017679	XLOC_000193	ppp2r2c	TSS276	1:13168219-13194745	5807	-	0.41219	0.0134271	0.810953	OK	0.364769	0	0.783985	OK
TCONS_00000522	=	ENSDART00000017679	XLOC_000193	ppp2r2c	TSS277	1:13168219-13194745	2443	-	0	0	0	LOWDATA	0.363295	0	0.838717	LOWDATA
TCONS_00000523	=	ENSDART00000141592	XLOC_000193	ppp2r2c	TSS278	1:13168219-13194745	963	-	0.710521	0	1.53541	OK	0.680929	0	1.6306	OK
TCONS_00000524	=	ENSDART00000075749	XLOC_000193	ppp2r2c	TSS279	1:13168219-13194745	5196	-	1.35354	0.193019	2.51405	LOWDATA	1.24742	0.0380048	2.45684	LOWDATA
TCONS_00000525	=	ENSDART00000098095	XLOC_000194	crmp1	TSS280	1:13228200-13249457	2025	-	0.011023	0	0.0366968	OK	9.07667e-06	0	0.0227912	OK
TCONS_00000526	=	ENSDART00000064468	XLOC_000194	crmp1	TSS281	1:13228200-13249457	2228	-	0.0965427	0	0.235816	OK	0.095925	0	0.228648	OK
TCONS_00000527	=	ENSDART00000046874	XLOC_000195	ENSDARG00000037576	TSS282	1:13257424-13258486	1062	-	0	0	0	OK	0	0	0	OK
TCONS_00000528	j	ENSDART00000103346	XLOC_000196	fip1l1	TSS283	1:13267530-13288544	378	-	5.29309	0	10.6887	OK	8.6732	0	17.671	OK
TCONS_00000529	j	ENSDART00000103346	XLOC_000196	fip1l1	TSS283	1:13267530-13288544	602	-	7.55935	0.678432	14.4403	OK	20.1089	3.10442	37.1134	OK
TCONS_00000530	j	ENSDART00000103346	XLOC_000196	fip1l1	TSS283	1:13267530-13288544	2228	-	8.64064	1.91559	15.3657	OK	21.334	4.14615	38.5219	OK
TCONS_00000531	j	ENSDART00000103346	XLOC_000196	fip1l1	TSS283	1:13267530-13288544	1174	-	1.60298	0	3.21643	OK	7.71091	0.822699	14.5991	OK
TCONS_00000532	j	ENSDART00000030083	XLOC_000197	chic2	TSS284	1:13290782-13301180	1758	-	31.3968	7.00381	55.7899	OK	15.8742	3.08537	28.663	OK
TCONS_00000533	j	ENSDART00000030083	XLOC_000197	chic2	TSS284	1:13290782-13301180	1864	-	0	0	0	OK	0.137035	0	0.354792	OK
TCONS_00000534	j	ENSDART00000030083	XLOC_000197	chic2	TSS284	1:13290782-13301180	611	-	24.3174	4.57571	44.0591	OK	10.9299	0.614249	21.2456	OK
TCONS_00000535	=	ENSDART00000024328	XLOC_000198	slc34a2a	TSS285	1:13317178-13327647	2615	-	0.0159014	0	0.0418683	OK	0.00949173	0	0.0284752	OK
TCONS_00000536	j	ENSDART00000005067	XLOC_000199	rbpja	TSS286	1:13339388-13348900	5118	-	10.9954	2.41953	19.5713	OK	18.5017	4.05202	32.9515	OK
TCONS_00000537	j	ENSDART00000005067	XLOC_000199	rbpja	TSS286	1:13339388-13348900	4641	-	0	0	0	OK	0.201382	0	0.479311	OK
TCONS_00000538	j	ENSDART00000005067	XLOC_000199	rbpja	TSS286	1:13339388-13348900	5390	-	18.2643	4.10836	32.4203	OK	22.0224	4.93825	39.1065	OK
TCONS_00000539	=	ENSDART00000114097	XLOC_000200	STIM2 (2 of 2)	TSS287	1:13350976-13368417	4732	-	0.341872	0	0.691259	OK	2.78194	0.466185	5.0977	OK
TCONS_00000540	=	ENSDART00000114097	XLOC_000200	STIM2 (2 of 2)	TSS288	1:13350976-13368417	2979	-	0.0885007	0	0.20532	LOWDATA	0.700627	0	1.47472	LOWDATA
TCONS_00000541	=	ENSDART00000103323	XLOC_000201	CR381601.2	TSS289	1:13427655-13429261	882	-	0	0	0	OK	0	0	0	OK
TCONS_00000542	=	ENSDART00000126143	XLOC_000202	CABZ01063869.1	TSS290	1:13460600-13460698	98	-	0	0	0	OK	0	0	0	OK
TCONS_00000543	-	-	XLOC_000203	-	TSS291	1:13475245-13475578	333	-	0.440579	0	1.03466	OK	0.636332	0	1.50803	OK
TCONS_00000544	-	-	XLOC_000204	-	TSS292	1:13476166-13477406	622	-	2.32684	0.00632522	4.64735	OK	0.977357	0	2.18226	OK
TCONS_00000545	-	-	XLOC_000205	-	TSS293	1:13478910-13479111	201	-	1.27628	0	2.91424	OK	2.10723	0	4.83189	OK
TCONS_00000546	-	-	XLOC_000206	-	TSS294	1:13479471-13479622	151	-	1.15375	0	2.70947	OK	1.64109	0	3.88917	OK
TCONS_00000547	=	ENSDART00000130357	XLOC_000207	CABZ01063868.2	TSS295	1:13481618-13483218	98	-	0	0	0	OK	0	0	0	OK
TCONS_00000548	=	ENSDART00000111475	XLOC_000208	BX511256.2	TSS296	1:13865539-13927467	3852	-	0.00339617	0	0.0101885	OK	0.0829073	0	0.191458	OK
TCONS_00000549	=	ENSDART00000021412	XLOC_000209	itln1	TSS297	1:13943359-13950254	715	-	0.0404465	0	0.0976465	LOWDATA	0	0	0	LOWDATA
TCONS_00000550	j	ENSDART00000121868	XLOC_000209	itln1	TSS297	1:13943359-13950254	1215	-	0	0	0	OK	0	0	0	OK
TCONS_00000551	=	ENSDART00000121868	XLOC_000209	itln1	TSS297	1:13943359-13950254	1233	-	0	0	0	OK	0	0	0	OK
TCONS_00000552	j	ENSDART00000109911	XLOC_000210	HGSNAT	TSS298	1:13953025-13983028	1607	-	6.954	1.015	12.893	OK	5.20151	0.437914	9.9651	OK
TCONS_00000553	=	ENSDART00000109911	XLOC_000210	HGSNAT	TSS298	1:13953025-13983028	4978	-	2.27052	0.319973	4.22106	OK	5.31067	0.932516	9.68883	OK
TCONS_00000554	j	ENSDART00000033018	XLOC_000211	pi4k2b	TSS299	1:13985412-14011929	1223	-	37.824	8.27468	67.3732	OK	32.1264	7.3201	56.9327	OK
TCONS_00000555	j	ENSDART00000033018	XLOC_000211	pi4k2b	TSS299	1:13985412-14011929	1545	-	44.0307	9.92789	78.1335	OK	36.9438	7.44359	66.4441	OK
TCONS_00000556	j	ENSDART00000033018	XLOC_000211	pi4k2b	TSS299	1:13985412-14011929	2197	-	10.5135	2.39308	18.6339	OK	7.19018	0.865495	13.5149	OK
TCONS_00000557	-	-	XLOC_000212	-	TSS300	1:14807138-14807373	235	-	0	0	0	OK	1.19195	0	2.80879	OK
TCONS_00000558	-	-	XLOC_000213	-	TSS301	1:14833662-14833712	50	-	8.13293	0	18.7814	OK	0	0	0	OK
TCONS_00000559	=	ENSDART00000122503	XLOC_000214	BX000690.1	TSS302	1:14934071-14962132	279	-	0.0631387	0	0.189416	OK	0.331397	0	0.872566	OK
TCONS_00000560	=	ENSDART00000113266	XLOC_000215	EFHA2 (1 of 2)	TSS303	1:15138922-15198657	2353	-	0.061834	0	0.14571	OK	0.0217242	0	0.0524469	OK
TCONS_00000561	=	ENSDART00000118424	XLOC_000216	U3	TSS304	1:15200419-15200634	215	-	1.92898	0	4.27043	OK	3.77029	0	8.26646	OK
TCONS_00000562	j	ENSDART00000078675	XLOC_000217	vps37a	TSS305	1:15204929-15222147	1256	-	0.374574	0	0.898653	OK	0	0	0	OK
TCONS_00000563	=	ENSDART00000078675	XLOC_000217	vps37a	TSS305	1:15204929-15222147	1995	-	9.62385	2.07432	17.1734	OK	11.8724	2.12892	21.6159	OK
TCONS_00000564	j	ENSDART00000078675	XLOC_000217	vps37a	TSS305	1:15204929-15222147	2061	-	0	0	0	OK	0.282762	0	0.710834	OK
TCONS_00000565	-	-	XLOC_000218	-	TSS306	1:15261267-15261392	125	-	2.18529	0	4.96438	OK	2.32043	0	5.44929	OK
TCONS_00000566	j	ENSDART00000048855	XLOC_000219	MTUS1 (2 of 2)	TSS307	1:15282461-15359705	5145	-	2.71405	0.49433	4.93377	OK	2.39847	0.378663	4.41827	OK
TCONS_00000567	j	ENSDART00000048855	XLOC_000219	MTUS1 (2 of 2)	TSS308	1:15282461-15359705	1990	-	29.3205	6.58298	52.058	OK	22.7386	5.44966	40.0275	OK
TCONS_00000568	j	ENSDART00000149026	XLOC_000220	pcm1	TSS309	1:15363207-15396094	1866	-	0.0722953	0	0.182798	OK	0	0	0	OK
TCONS_00000569	j	ENSDART00000149026	XLOC_000220	pcm1	TSS309	1:15363207-15396094	1017	-	6.70453	1.11586	12.2932	OK	3.38273	0.0842488	6.68121	OK
TCONS_00000570	j	ENSDART00000149026	XLOC_000220	pcm1	TSS309	1:15363207-15396094	5916	-	19.1989	4.16815	34.2296	OK	2.57186	0.330566	4.81315	OK
TCONS_00000571	j	ENSDART00000149026	XLOC_000220	pcm1	TSS309	1:15363207-15396094	5640	-	0.0320905	0	0.0792908	OK	0	0	0	OK
TCONS_00000572	j	ENSDART00000149026	XLOC_000220	pcm1	TSS309	1:15363207-15396094	4289	-	0.0344434	0	0.0874803	OK	0	0	0	OK
TCONS_00000573	j	ENSDART00000149026	XLOC_000220	pcm1	TSS309	1:15363207-15396094	5097	-	0.0498653	0	0.117048	OK	0	0	0	OK
TCONS_00000574	j	ENSDART00000149026	XLOC_000220	pcm1	TSS309	1:15363207-15396094	5353	-	0.0235439	0	0.0607975	OK	0	0	0	OK
TCONS_00000575	j	ENSDART00000149026	XLOC_000220	pcm1	TSS309	1:15363207-15396094	7023	-	0	0	0	OK	0	0	0	OK
TCONS_00000576	j	ENSDART00000149026	XLOC_000220	pcm1	TSS309	1:15363207-15396094	2570	-	0.0289523	0	0.0796878	OK	0	0	0	OK
TCONS_00000577	j	ENSDART00000149026	XLOC_000220	pcm1	TSS309	1:15363207-15396094	4931	-	0.0430885	0	0.104097	OK	0	0	0	OK
TCONS_00000578	j	ENSDART00000149026	XLOC_000220	pcm1	TSS309	1:15363207-15396094	1509	-	0.0503701	0	0.135292	OK	0.134347	0	0.348839	OK
TCONS_00000579	j	ENSDART00000149026	XLOC_000220	pcm1	TSS309	1:15363207-15396094	1778	-	89.736	18.588	160.884	OK	28.3906	5.49601	51.2853	OK
TCONS_00000580	j	ENSDART00000149026	XLOC_000220	pcm1	TSS309	1:15363207-15396094	6886	-	18.4085	3.91963	32.8974	OK	5.4533	1.25591	9.65069	OK
TCONS_00000581	j	ENSDART00000149026	XLOC_000220	pcm1	TSS309	1:15363207-15396094	2746	-	0.129078	0	0.316927	OK	0.318077	0	0.734131	OK
TCONS_00000582	j	ENSDART00000149026	XLOC_000220	pcm1	TSS309	1:15363207-15396094	6883	-	32.5871	7.57456	57.5996	OK	24.0606	5.3487	42.7725	OK
TCONS_00000583	j	ENSDART00000149026	XLOC_000220	pcm1	TSS309	1:15363207-15396094	5283	-	0	0	0	OK	0.163223	0	0.377569	OK
TCONS_00000584	j	ENSDART00000149026	XLOC_000220	pcm1	TSS309	1:15363207-15396094	4295	-	0.171105	0	0.363763	OK	0.130234	0	0.323341	OK
TCONS_00000585	j	ENSDART00000149026	XLOC_000220	pcm1	TSS309	1:15363207-15396094	6988	-	24.1182	4.80034	43.4361	OK	8.07289	1.66449	14.4813	OK
TCONS_00000586	j	ENSDART00000149026	XLOC_000220	pcm1	TSS309	1:15363207-15396094	2191	-	0.0833498	0	0.207614	OK	0	0	0	OK
TCONS_00000587	-	-	XLOC_000221	-	TSS310	1:15414319-15414772	283	-	0.260988	0	0.640194	OK	0.775483	0	1.8274	OK
TCONS_00000588	x	ENSDART00000079001	XLOC_000222	FRG1	TSS311	1:15416795-15430883	469	-	0	0	0	OK	0.733985	0	1.69441	OK
TCONS_00000589	=	ENSDART00000119451	XLOC_000223	5S_rRNA	TSS312	1:15510577-15510704	127	-	0	0	0	OK	0	0	0	OK
TCONS_00000590	j	ENSDART00000010526	XLOC_000224	fat1	TSS313	1:16118816-16266817	16369	-	0.0104599	0	0.0264596	OK	0.924689	0.113283	1.7361	OK
TCONS_00000591	j	ENSDART00000010526	XLOC_000224	fat1	TSS313	1:16118816-16266817	12906	-	0.00535814	0	0.0150739	OK	0.0610033	0	0.145523	OK
TCONS_00000592	j	ENSDART00000010526	XLOC_000224	fat1	TSS313	1:16118816-16266817	16405	-	0.000160466	0	0.00178962	OK	0.00085918	0	0.00490618	OK
TCONS_00000593	j	ENSDART00000005593	XLOC_000225	casp3a	TSS314	1:16269187-16278217	608	-	13.7995	2.33032	25.2688	OK	25.1815	4.43595	45.9271	OK
TCONS_00000594	j	ENSDART00000005593	XLOC_000225	casp3a	TSS314	1:16269187-16278217	2536	-	0.104436	0	0.252344	OK	0	0	0	OK
TCONS_00000595	j	ENSDART00000005593	XLOC_000225	casp3a	TSS314	1:16269187-16278217	2990	-	18.6898	4.13634	33.2432	OK	32.0881	7.07339	57.1028	OK
TCONS_00000596	j	ENSDART00000005593	XLOC_000225	casp3a	TSS314	1:16269187-16278217	2720	-	4.51297	0.681349	8.34459	OK	16.9097	3.9059	29.9136	OK
TCONS_00000597	=	ENSDART00000078889	XLOC_000226	helt	TSS315	1:16335286-16336940	951	-	0.100913	0	0.245073	OK	0	0	0	OK
TCONS_00000598	=	ENSDART00000030665	XLOC_000227	slc25a4	TSS316	1:16418639-16420984	1434	-	0.47056	0	0.984942	OK	0.295833	0	0.672051	OK
TCONS_00000599	=	ENSDART00000103236	XLOC_000228	ankrd37	TSS317	1:16437320-16453571	1076	-	0.48721	0	1.10945	LOWDATA	1.37635	0	2.89578	LOWDATA
TCONS_00000600	=	ENSDART00000103236	XLOC_000228	ankrd37	TSS317	1:16437320-16453571	1984	-	1.00793	0.000811232	2.01505	OK	4.22457	0.361785	8.08736	OK
TCONS_00000601	=	ENSDART00000135263	XLOC_000229	si:dkeyp-11a2.3	TSS318	1:16547552-16654540	539	-	0	0	0	OK	0	0	0	OK
TCONS_00000602	=	ENSDART00000013021	XLOC_000230	tlr3	TSS319	1:16547552-16654540	3161	-	0.0231728	0	0.0664312	OK	0.23238	0	0.549473	OK
TCONS_00000603	=	ENSDART00000128529	XLOC_000230	tlr3	TSS320	1:16547552-16654540	2709	-	0.0859317	0	0.21463	OK	0.525464	0	1.10259	OK
TCONS_00000604	=	ENSDART00000089480	XLOC_000231	cyp4v2	TSS321	1:16547552-16654540	2486	-	0.0385756	0	0.0941223	OK	0.119301	0	0.280567	OK
TCONS_00000605	=	ENSDART00000138598	XLOC_000231	cyp4v2	TSS322	1:16547552-16654540	735	-	0.0972672	0	0.24183	OK	0.24828	0	0.596973	OK
TCONS_00000606	-	-	XLOC_000232	-	TSS323	1:16905214-16905699	485	-	0	0	0	OK	1.7737	0	3.87903	OK
TCONS_00000607	=	ENSDART00000142515	XLOC_000233	si:dkey-192k22.2	TSS324	1:17292758-17305216	749	-	0	0	0	OK	0	0	0	OK
TCONS_00000608	=	ENSDART00000078610	XLOC_000234	zgc:73228	TSS325	1:17553573-17559452	1355	-	2.36825	0.0552931	4.68121	LOWDATA	2.93596	0.131705	5.74021	LOWDATA
TCONS_00000609	=	ENSDART00000078610	XLOC_000234	zgc:73228	TSS325	1:17553573-17559452	2106	-	1.43947	0.106624	2.77232	OK	1.29971	0	2.69616	OK
TCONS_00000610	=	ENSDART00000145102	XLOC_000235	si:dkey-167i21.4	TSS326	1:17571241-17574751	1547	-	0	0	0	OK	1.09038	0	2.24137	OK
TCONS_00000611	j	ENSDART00000089233	XLOC_000236	RNF38	TSS327	1:17604950-17679278	5629	-	6.40963	1.26735	11.5519	OK	4.51054	0.740228	8.28085	OK
TCONS_00000612	j	ENSDART00000089233	XLOC_000236	RNF38	TSS327	1:17604950-17679278	5845	-	0.0556498	0	0.130734	OK	0	0	0	OK
TCONS_00000613	j	ENSDART00000089233	XLOC_000236	RNF38	TSS327	1:17604950-17679278	2611	-	0.0335544	0	0.0901907	OK	0	0	0	OK
TCONS_00000614	j	ENSDART00000089233	XLOC_000236	RNF38	TSS327	1:17604950-17679278	5214	-	2.76405	0.428629	5.09947	OK	0.782967	0	1.5763	OK
TCONS_00000615	j	ENSDART00000089233	XLOC_000236	RNF38	TSS327	1:17604950-17679278	6476	-	22.4515	4.80845	40.0945	OK	20.0564	4.52872	35.5841	OK
TCONS_00000616	j	ENSDART00000113023	XLOC_000237	LIMCH1 (2 of 2)	TSS328	1:17707535-17812164	2846	-	1.49686	0.138059	2.85566	OK	2.29268	0.159111	4.42624	OK
TCONS_00000617	j	ENSDART00000113023	XLOC_000237	LIMCH1 (2 of 2)	TSS328	1:17707535-17812164	10181	-	0.0484254	0	0.112249	OK	0.0645689	0	0.157223	OK
TCONS_00000618	=	ENSDART00000132379	XLOC_000237	LIMCH1 (2 of 2)	TSS329	1:17707535-17812164	7396	-	1.58761	0.25249	2.92274	OK	1.32296	0.155649	2.49028	OK
TCONS_00000619	j	ENSDART00000113023	XLOC_000237	LIMCH1 (2 of 2)	TSS330	1:17707535-17812164	2314	-	0	0	0	OK	0.000468068	0	0.0187826	OK
TCONS_00000620	j	ENSDART00000113023	XLOC_000237	LIMCH1 (2 of 2)	TSS330	1:17707535-17812164	9925	-	0.0232203	0	0.0561086	OK	0	0	0	OK
TCONS_00000621	j	ENSDART00000002886	XLOC_000238	exosc9	TSS331	1:17825335-17834058	649	-	1.19022	0	2.6271	OK	1.09917	0	2.72342	OK
TCONS_00000622	=	ENSDART00000002886	XLOC_000238	exosc9	TSS331	1:17825335-17834058	1393	-	12.3155	2.42182	22.2091	OK	28.5213	6.37618	50.6665	OK
TCONS_00000623	j	ENSDART00000002886	XLOC_000238	exosc9	TSS331	1:17825335-17834058	1281	-	0	0	0	OK	0	0	0	OK
TCONS_00000624	=	ENSDART00000131948	XLOC_000238	exosc9	TSS331	1:17825335-17834058	805	-	7.57073	0.853974	14.2875	LOWDATA	12.5066	1.30416	23.709	LOWDATA
TCONS_00000625	j	ENSDART00000114514	XLOC_000239	ptpn9b	TSS332	1:17836442-17854845	1718	-	7.09654	1.18948	13.0036	OK	10.9998	1.67893	20.3206	OK
TCONS_00000626	j	ENSDART00000114514	XLOC_000239	ptpn9b	TSS332	1:17836442-17854845	2181	-	5.3732	0.879175	9.86722	OK	6.85356	0.827533	12.8796	OK
TCONS_00000627	j	ENSDART00000114514	XLOC_000239	ptpn9b	TSS332	1:17836442-17854845	2573	-	5.93904	1.13602	10.7421	OK	7.0213	1.01106	13.0315	OK
TCONS_00000628	=	ENSDART00000147764	XLOC_000240	si:dkeyp-118a3.2	TSS333	1:18045135-18071744	780	-	0	0	0	OK	0	0	0	OK
TCONS_00000629	=	ENSDART00000129970	XLOC_000240	si:dkeyp-118a3.2	TSS334	1:18045135-18071744	2170	-	0	0	0	OK	0	0	0	OK
TCONS_00000630	=	ENSDART00000078594	XLOC_000241	tyrp1b	TSS335	1:18074731-18087943	1969	-	0	0	0	OK	0.0114654	0	0.0343962	OK
TCONS_00000631	j	ENSDART00000133959	XLOC_000242	clock3	TSS336	1:18174828-18209708	2176	-	2.69276	0.352248	5.03327	OK	3.07506	0.18335	5.96676	OK
TCONS_00000632	j	ENSDART00000133959	XLOC_000242	clock3	TSS336	1:18174828-18209708	3038	-	0.0606828	0	0.150854	OK	0.157195	0	0.370055	OK
TCONS_00000633	=	ENSDART00000133959	XLOC_000242	clock3	TSS336	1:18174828-18209708	4727	-	14.1238	3.18475	25.0629	OK	10.0429	2.41821	17.6676	OK
TCONS_00000634	j	ENSDART00000133959	XLOC_000242	clock3	TSS336	1:18174828-18209708	4720	-	0.142387	0	0.315896	OK	0	0	0	OK
TCONS_00000635	j	ENSDART00000133959	XLOC_000242	clock3	TSS337	1:18174828-18209708	2583	-	4.6259	0.67147	8.58034	OK	2.72383	0.0986802	5.34898	OK
TCONS_00000636	-	-	XLOC_000243	-	TSS338	1:18210359-18210601	242	-	0	0	0	OK	1.68838	0	3.93954	OK
TCONS_00000637	=	ENSDART00000103091	XLOC_000244	CLRN2	TSS339	1:18257122-18259686	950	-	0.0296255	0	0.0715224	OK	0.334829	0	0.777954	OK
TCONS_00000638	j	ENSDART00000008616	XLOC_000245	smc2	TSS340	1:18277014-18304570	3441	-	0	0	0	OK	0	0	0	OK
TCONS_00000639	j	ENSDART00000008616	XLOC_000245	smc2	TSS340	1:18277014-18304570	3997	-	39.7428	8.17378	71.3118	OK	23.9498	5.34617	42.5534	OK
TCONS_00000640	j	ENSDART00000008616	XLOC_000245	smc2	TSS340	1:18277014-18304570	3418	-	74.8596	17.1118	132.607	OK	42.1777	9.49725	74.8581	OK
TCONS_00000641	j	ENSDART00000008616	XLOC_000245	smc2	TSS340	1:18277014-18304570	3709	-	0	0	0	OK	0	0	0	OK
TCONS_00000642	j	ENSDART00000008616	XLOC_000245	smc2	TSS340	1:18277014-18304570	3715	-	0	0	0	OK	0	0	0	OK
TCONS_00000643	j	ENSDART00000008616	XLOC_000245	smc2	TSS341	1:18277014-18304570	3585	-	0	0	0	OK	0.437445	0	0.916692	OK
TCONS_00000644	j	ENSDART00000008616	XLOC_000245	smc2	TSS341	1:18277014-18304570	3591	-	4.47059	0.882749	8.05843	OK	1.22335	0.0686965	2.378	OK
TCONS_00000645	j	ENSDART00000008616	XLOC_000245	smc2	TSS341	1:18277014-18304570	2253	-	0.301503	0	0.665174	OK	0.464867	0	1.05211	OK
TCONS_00000646	j	ENSDART00000008616	XLOC_000245	smc2	TSS341	1:18277014-18304570	3345	-	0.051396	0	0.129365	OK	0	0	0	OK
TCONS_00000647	j	ENSDART00000008616	XLOC_000245	smc2	TSS341	1:18277014-18304570	1660	-	17.3072	3.32789	31.2865	OK	6.15324	0.754976	11.5515	OK
TCONS_00000648	j	ENSDART00000008616	XLOC_000245	smc2	TSS341	1:18277014-18304570	3527	-	2.79782	0.390732	5.20491	OK	0	0	0	OK
TCONS_00000649	j	ENSDART00000008616	XLOC_000245	smc2	TSS341	1:18277014-18304570	658	-	69.8684	15.2664	124.47	OK	40.573	7.72484	73.4212	OK
TCONS_00000650	j	ENSDART00000008616	XLOC_000245	smc2	TSS341	1:18277014-18304570	3785	-	0	0	0	OK	0	0	0	OK
TCONS_00000651	j	ENSDART00000008616	XLOC_000245	smc2	TSS342	1:18277014-18304570	2675	-	14.7131	3.14606	26.2801	OK	9.28365	1.72128	16.846	OK
TCONS_00000652	j	ENSDART00000141579	XLOC_000246	FBXO10 (2 of 2)	TSS343	1:18344181-18375325	206	-	3.35983	0	7.52563	OK	3.04215	0	6.91038	OK
TCONS_00000653	=	ENSDART00000111555	XLOC_000246	FBXO10 (2 of 2)	TSS343	1:18344181-18375325	4408	-	4.31282	0.910581	7.71506	OK	4.14939	0.585479	7.7133	OK
TCONS_00000654	=	ENSDART00000088933	XLOC_000246	FBXO10 (2 of 2)	TSS344	1:18344181-18375325	1733	-	1.37065	0.0612113	2.68009	OK	1.53517	0	3.16662	OK
TCONS_00000655	=	ENSDART00000111555	XLOC_000246	FBXO10 (2 of 2)	TSS344	1:18344181-18375325	3029	-	0.959334	0	1.9191	LOWDATA	0.800185	0	1.66853	LOWDATA
TCONS_00000656	=	ENSDART00000141579	XLOC_000246	FBXO10 (2 of 2)	TSS344	1:18344181-18375325	3182	-	0	0	0	OK	0	0	0	OK
TCONS_00000657	=	ENSDART00000143077	XLOC_000246	FBXO10 (2 of 2)	TSS345	1:18344181-18375325	814	-	2.47513	0.0398665	4.91038	LOWDATA	3.27927	0	6.72217	LOWDATA
TCONS_00000658	-	-	XLOC_000247	-	TSS346	1:18376457-18376508	51	-	2.54552	0	6.36381	OK	12.0739	0	28.3544	OK
TCONS_00000659	j	ENSDART00000054575	XLOC_000248	tmem192	TSS347	1:18391382-18407669	1683	-	89.4571	19.2296	159.685	OK	49.0537	12.491	85.6164	OK
TCONS_00000660	j	ENSDART00000054575	XLOC_000248	tmem192	TSS347	1:18391382-18407669	1554	-	0.535724	0	1.16293	OK	0	0	0	OK
TCONS_00000661	=	ENSDART00000120760	XLOC_000249	5S_rRNA	TSS348	1:18447593-18447727	134	-	0	0	0	OK	0	0	0	OK
TCONS_00000662	=	ENSDART00000054581	XLOC_000250	march1	TSS349	1:18450402-18498254	1512	-	0	0	0	OK	0.0137867	0	0.04136	OK
TCONS_00000663	=	ENSDART00000131206	XLOC_000250	march1	TSS349	1:18450402-18498254	992	-	0	0	0	OK	0	0	0	OK
TCONS_00000664	j	ENSDART00000112490	XLOC_000251	FNIP2	TSS350	1:18506655-18545217	4108	-	0	0	0	OK	0.0723121	0	0.181913	OK
TCONS_00000665	j	ENSDART00000112490	XLOC_000251	FNIP2	TSS350	1:18506655-18545217	3625	-	7.64159	1.49953	13.7836	OK	7.05441	1.35873	12.7501	OK
TCONS_00000666	j	ENSDART00000112490	XLOC_000251	FNIP2	TSS350	1:18506655-18545217	2234	-	0	0	0	OK	0.159137	0	0.390219	OK
TCONS_00000667	j	ENSDART00000112490	XLOC_000251	FNIP2	TSS351	1:18506655-18545217	4010	-	0	0	0	OK	0	0	0	OK
TCONS_00000668	j	ENSDART00000112490	XLOC_000251	FNIP2	TSS352	1:18506655-18545217	3888	-	0	0	0	OK	0	0	0	OK
TCONS_00000669	j	ENSDART00000112490	XLOC_000251	FNIP2	TSS352	1:18506655-18545217	1409	-	1.86892	0.109347	3.6285	OK	1.31627	0	2.8692	OK
TCONS_00000670	j	ENSDART00000112490	XLOC_000251	FNIP2	TSS352	1:18506655-18545217	1393	-	1.1808	0	2.42319	OK	0.00103879	0	0.0352912	OK
TCONS_00000671	j	ENSDART00000112490	XLOC_000251	FNIP2	TSS352	1:18506655-18545217	3342	-	7.08835	1.68511	12.4916	OK	7.51196	1.43495	13.589	OK
TCONS_00000672	j	ENSDART00000112490	XLOC_000251	FNIP2	TSS352	1:18506655-18545217	2377	-	0	0	0	OK	0	0	0	OK
TCONS_00000673	j	ENSDART00000112490	XLOC_000251	FNIP2	TSS352	1:18506655-18545217	3426	-	0	0	0	OK	0	0	0	OK
TCONS_00000674	j	ENSDART00000112490	XLOC_000251	FNIP2	TSS353	1:18506655-18545217	1126	-	7.48942	1.3192	13.6596	OK	6.25627	0.360705	12.1518	OK
TCONS_00000675	-	-	XLOC_000252	-	TSS354	1:18546922-18547288	366	-	0.165715	0	0.436326	OK	1.7155	0	3.89715	OK
TCONS_00000676	j	ENSDART00000113832	XLOC_000253	zbtb5	TSS355	1:18548717-18573634	13798	-	0.0179425	0	0.0438297	OK	0	0	0	OK
TCONS_00000677	j	ENSDART00000113832	XLOC_000253	zbtb5	TSS355	1:18548717-18573634	14838	-	0	0	0	OK	0.163661	0	0.348135	OK
TCONS_00000678	j	ENSDART00000113832	XLOC_000253	zbtb5	TSS356	1:18548717-18573634	14959	-	3.38304	0.738537	6.02754	OK	6.03013	1.31919	10.7411	OK
TCONS_00000679	=	ENSDART00000111454	XLOC_000254	UBA6	TSS357	1:18591032-18630013	5186	-	4.29069	0.961729	7.61965	OK	5.66348	1.11211	10.2148	OK
TCONS_00000680	j	ENSDART00000111454	XLOC_000254	UBA6	TSS357	1:18591032-18630013	3785	-	1.329	0.114524	2.54348	OK	1.61624	0.0233318	3.20916	OK
TCONS_00000681	=	ENSDART00000111454	XLOC_000254	UBA6	TSS357	1:18591032-18630013	3427	-	0	0	0	LOWDATA	0.406065	0	0.868824	LOWDATA
TCONS_00000682	=	ENSDART00000138796	XLOC_000255	apbb2	TSS358	1:18680381-18737730	3322	-	0	0	0	LOWDATA	0	0	0	LOWDATA
TCONS_00000683	j	ENSDART00000138796	XLOC_000255	apbb2	TSS358	1:18680381-18737730	6444	-	1.32301e-06	0	0.00414889	OK	1.37163e-05	0	0.00734038	OK
TCONS_00000684	=	ENSDART00000138796	XLOC_000255	apbb2	TSS358	1:18680381-18737730	6363	-	0	0	0	OK	0.0481332	0	0.115397	OK
TCONS_00000685	=	ENSDART00000088750	XLOC_000255	apbb2	TSS359	1:18680381-18737730	6232	-	0.0103843	0	0.0280123	LOWDATA	0	0	0	LOWDATA
TCONS_00000686	=	ENSDART00000146232	XLOC_000255	apbb2	TSS360	1:18680381-18737730	479	-	0	0	0	LOWDATA	0	0	0	LOWDATA
TCONS_00000687	j	ENSDART00000138796	XLOC_000255	apbb2	TSS360	1:18680381-18737730	5309	-	0.00607924	0	0.016454	OK	0	0	0	OK
TCONS_00000688	=	ENSDART00000141168	XLOC_000255	apbb2	TSS361	1:18680381-18737730	529	-	0.0530552	0	0.147758	LOWDATA	0	0	0	LOWDATA
TCONS_00000689	j	ENSDART00000138796	XLOC_000255	apbb2	TSS361	1:18680381-18737730	4566	-	0	0	0	OK	0.134842	0	0.324028	OK
TCONS_00000690	-	-	XLOC_000256	-	TSS362	1:18776286-18776341	55	-	3.52551	0	8.30774	OK	0.630236	0	1.89071	OK
TCONS_00000691	=	ENSDART00000088653	XLOC_000257	prss12	TSS363	1:18813342-18879992	2331	-	0.00494168	0	0.0216885	LOWDATA	0.0550926	0	0.136417	LOWDATA
TCONS_00000692	=	ENSDART00000088653	XLOC_000257	prss12	TSS363	1:18813342-18879992	5528	-	0	0	0	OK	1.35076e-06	0	0.00947291	OK
TCONS_00000693	=	ENSDART00000140263	XLOC_000257	prss12	TSS364	1:18813342-18879992	5200	-	0.0065904	0	0.0165345	LOWDATA	0.0108472	0	0.0311112	LOWDATA
TCONS_00000694	=	ENSDART00000145418	XLOC_000258	spock3	TSS365	1:19416493-19487600	971	-	0.0324234	0	0.0824152	LOWDATA	0	0	0	LOWDATA
TCONS_00000695	=	ENSDART00000148518	XLOC_000258	spock3	TSS365	1:19416493-19487600	2563	-	1.94428e-05	0	0.010812	OK	0	0	0	OK
TCONS_00000696	j	ENSDART00000078295	XLOC_000258	spock3	TSS365	1:19416493-19487600	2617	-	0	0	0	OK	0	0	0	OK
TCONS_00000697	=	ENSDART00000148518	XLOC_000258	spock3	TSS365	1:19416493-19487600	1322	-	0	0	0	LOWDATA	0	0	0	LOWDATA
TCONS_00000698	=	ENSDART00000139461	XLOC_000258	spock3	TSS365	1:19416493-19487600	1039	-	0	0	0	OK	0.110197	0	0.291432	OK
TCONS_00000699	=	ENSDART00000078295	XLOC_000258	spock3	TSS365	1:19416493-19487600	2481	-	0.0204427	0	0.0521072	OK	3.19305e-05	0	0.0200363	OK
TCONS_00000700	=	ENSDART00000102969	XLOC_000258	spock3	TSS366	1:19416493-19487600	2459	-	0	0	0	LOWDATA	0.0902636	0	0.229	LOWDATA
TCONS_00000701	=	ENSDART00000136556	XLOC_000259	si:dkeyp-72g6.2	TSS367	1:19712526-19751604	688	-	0	0	0	OK	0.0425572	0	0.162819	OK
TCONS_00000702	=	ENSDART00000120308	XLOC_000260	5S_rRNA	TSS368	1:20025481-20080394	130	-	0	0	0	OK	0	0	0	OK
TCONS_00000703	=	ENSDART00000145661	XLOC_000261	med28	TSS369	1:20091964-20095447	1114	-	0.958936	0	1.97095	OK	1.22715	0	2.65453	OK
TCONS_00000704	=	ENSDART00000054442	XLOC_000261	med28	TSS369	1:20091964-20095447	909	-	39.8673	8.32668	71.408	OK	53.0959	10.1446	96.0473	OK
TCONS_00000705	=	ENSDART00000145661	XLOC_000261	med28	TSS369	1:20091964-20095447	316	-	42.4854	7.44748	77.5233	LOWDATA	53.7314	7.08582	100.377	LOWDATA
TCONS_00000706	=	ENSDART00000147076	XLOC_000262	CCDC111	TSS370	1:20345962-20355737	851	-	2.84905	0.156546	5.54155	LOWDATA	2.14248	0	4.62354	LOWDATA
TCONS_00000707	j	ENSDART00000006147	XLOC_000262	CCDC111	TSS370	1:20345962-20355737	1907	-	0.976702	0	1.9632	OK	2.10014	0.0830754	4.1172	OK
TCONS_00000708	j	ENSDART00000006147	XLOC_000262	CCDC111	TSS370	1:20345962-20355737	1946	-	0	0	0	OK	0	0	0	OK
TCONS_00000709	j	ENSDART00000006147	XLOC_000262	CCDC111	TSS370	1:20345962-20355737	2094	-	0	0	0	OK	0	0	0	OK
TCONS_00000710	=	ENSDART00000006147	XLOC_000262	CCDC111	TSS370	1:20345962-20355737	1960	-	4.30064	0.521603	8.07967	OK	3.44672	0.2199	6.67353	OK
TCONS_00000711	=	ENSDART00000146638	XLOC_000262	CCDC111	TSS371	1:20345962-20355737	614	-	0.135539	0	0.374469	LOWDATA	0.320048	0	0.845638	LOWDATA
TCONS_00000712	=	ENSDART00000132602	XLOC_000263	pax5	TSS372	1:20560787-20650528	1675	-	0.0285898	0	0.0809578	OK	0.000109149	0	0.0265653	OK
TCONS_00000713	j	ENSDART00000132602	XLOC_000263	pax5	TSS372	1:20560787-20650528	1685	-	3.21899e-06	0	0.0150152	OK	0.178977	0	0.45928	OK
TCONS_00000714	j	ENSDART00000132602	XLOC_000263	pax5	TSS372	1:20560787-20650528	1763	-	0	0	0	OK	0	0	0	OK
TCONS_00000715	=	ENSDART00000076986	XLOC_000263	pax5	TSS373	1:20560787-20650528	1275	-	0	0	0	OK	0	0	0	OK
TCONS_00000716	=	ENSDART00000054395	XLOC_000263	pax5	TSS374	1:20560787-20650528	1188	-	0.203586	0	0.491999	OK	0.201444	0	0.531077	OK
TCONS_00000717	-	-	XLOC_000264	-	TSS375	1:20751583-20751624	41	-	3.54679	0	8.85514	OK	35.067	0	76.8853	OK
TCONS_00000718	j	ENSDART00000087729	XLOC_000265	KDM4C	TSS376	1:20772145-20806880	4342	-	20.4188	4.5901	36.2474	OK	15.6373	3.30969	27.9649	OK
TCONS_00000719	j	ENSDART00000087729	XLOC_000265	KDM4C	TSS376	1:20772145-20806880	5043	-	1.04554	0.120822	1.97025	OK	0	0	0	OK
TCONS_00000720	=	ENSDART00000087729	XLOC_000265	KDM4C	TSS376	1:20772145-20806880	5044	-	0	0	0	OK	1.98064	0.252508	3.70877	OK
TCONS_00000721	=	ENSDART00000132090	XLOC_000265	KDM4C	TSS377	1:20772145-20806880	516	-	10.9074	1.26853	20.5463	OK	10.4988	0.943169	20.0545	OK
TCONS_00000722	=	ENSDART00000141317	XLOC_000266	dnah7l	TSS378	1:20837615-21057496	12136	-	0	0	0	OK	0.00777078	0	0.0197745	OK
TCONS_00000723	j	ENSDART00000141317	XLOC_000266	dnah7l	TSS378	1:20837615-21057496	12212	-	0	0	0	OK	2.53127e-05	0	0.00362768	OK
TCONS_00000724	j	ENSDART00000141317	XLOC_000266	dnah7l	TSS378	1:20837615-21057496	12182	-	0	0	0	OK	9.297e-05	0	0.00369922	OK
TCONS_00000725	j	ENSDART00000141317	XLOC_000266	dnah7l	TSS378	1:20837615-21057496	12221	-	0	0	0	OK	8.83823e-06	0	0.00360806	OK
TCONS_00000726	=	ENSDART00000054388	XLOC_000266	dnah7l	TSS379	1:20837615-21057496	11406	-	0.0124628	0	0.0317395	LOWDATA	0	0	0	LOWDATA
TCONS_00000727	=	ENSDART00000137429	XLOC_000266	dnah7l	TSS380	1:20837615-21057496	411	-	0	0	0	LOWDATA	0	0	0	LOWDATA
TCONS_00000728	j	ENSDART00000141317	XLOC_000266	dnah7l	TSS380	1:20837615-21057496	2731	-	0.0389091	0	0.100814	OK	0.0300008	0	0.0773453	OK
TCONS_00000729	=	ENSDART00000147193	XLOC_000267	si:dkey-234d14.2	TSS381	1:21201228-21202947	1173	-	0	0	0	OK	0	0	0	OK
TCONS_00000730	=	ENSDART00000120859	XLOC_000268	5S_rRNA	TSS382	1:21295305-21295420	115	-	0	0	0	OK	0	0	0	OK
TCONS_00000731	j	ENSDART00000019698	XLOC_000269	anxa5b	TSS383	1:21421753-21439370	2004	-	16.0968	3.13407	29.0595	OK	38.0622	8.06054	68.0638	OK
TCONS_00000732	j	ENSDART00000019698	XLOC_000269	anxa5b	TSS384	1:21421753-21439370	1974	-	9.81529	1.99702	17.6336	OK	12.1346	1.9773	22.2919	OK
TCONS_00000733	j	ENSDART00000019698	XLOC_000269	anxa5b	TSS384	1:21421753-21439370	1599	-	12.1798	2.4461	21.9134	OK	38.6634	7.64533	69.6814	OK
TCONS_00000734	=	ENSDART00000017413	XLOC_000270	ZMYND10	TSS385	1:21465389-21477477	1494	-	1.18236	0.0487153	2.316	OK	1.00785	0	2.07172	OK
TCONS_00000735	j	ENSDART00000016488	XLOC_000271	gtf2e2	TSS386	1:21625781-21646368	1342	-	27.5655	5.72052	49.4105	OK	51.7751	10.9295	92.6207	OK
TCONS_00000736	j	ENSDART00000016488	XLOC_000271	gtf2e2	TSS386	1:21625781-21646368	831	-	0	0	0	OK	2.15514	0	4.47966	OK
TCONS_00000737	o	ENSDART00000016488	XLOC_000271	gtf2e2	TSS387	1:21625781-21646368	393	-	22.1296	3.66583	40.5935	OK	43.7434	5.16276	82.3241	OK
TCONS_00000738	=	ENSDART00000147857	XLOC_000272	MAGIX	TSS388	1:22004552-22014140	1043	-	0	0	0	OK	0.0619647	0	0.163153	OK
TCONS_00000739	j	ENSDART00000036448	XLOC_000273	lias	TSS389	1:22048722-22068847	1734	-	0	0	0	FAIL	0.285842	0.285842	0.285842	FAIL
TCONS_00000740	=	ENSDART00000036448	XLOC_000273	lias	TSS389	1:22048722-22068847	1592	-	4.72536	4.72536	4.72536	FAIL	7.66569	7.66569	7.66569	FAIL
TCONS_00000741	j	ENSDART00000036448	XLOC_000273	lias	TSS389	1:22048722-22068847	1980	-	0	0	0	FAIL	0	0	0	FAIL
TCONS_00000742	=	ENSDART00000144792	XLOC_000273	lias	TSS390	1:22048722-22068847	732	-	1.38894	1.38894	1.38894	LOWDATA	2.15917	2.15917	2.15917	LOWDATA
TCONS_00000743	j	ENSDART00000025770	XLOC_000274	ube2k	TSS391	1:22085710-22144703	2117	-	15.2452	3.75199	26.7384	OK	32.9647	8.31055	57.6189	OK
TCONS_00000744	j	ENSDART00000087658	XLOC_000275	n4bp2	TSS392	1:22146587-22168376	6268	-	0.442051	0.0327889	0.851314	OK	0.000458392	0	0.0079369	OK
TCONS_00000745	j	ENSDART00000087658	XLOC_000275	n4bp2	TSS392	1:22146587-22168376	6379	-	8.2774	1.84059	14.7142	OK	10.1512	2.11949	18.183	OK
TCONS_00000746	j	ENSDART00000087658	XLOC_000275	n4bp2	TSS392	1:22146587-22168376	6165	-	11.7968	2.66252	20.931	OK	19.0304	4.28926	33.7716	OK
TCONS_00000747	=	ENSDART00000102646	XLOC_000276	rhoh	TSS393	1:22172498-22173086	588	-	0.0716654	0	0.188694	OK	0.211968	0	0.529214	OK
TCONS_00000748	=	ENSDART00000077335	XLOC_000277	chrna9	TSS394	1:22182711-22192005	1548	-	0	0	0	OK	0	0	0	OK
TCONS_00000749	=	ENSDART00000140706	XLOC_000277	chrna9	TSS394	1:22182711-22192005	2038	-	0	0	0	OK	0	0	0	OK
TCONS_00000750	j	ENSDART00000134576	XLOC_000278	GSG2	TSS395	1:22263278-22331971	3642	-	0	0	0	OK	0.0949878	0	0.235356	OK
TCONS_00000751	=	ENSDART00000134576	XLOC_000278	GSG2	TSS395	1:22263278-22331971	4451	-	3.08257	0.538847	5.62629	OK	4.81097	0.77697	8.84497	OK
TCONS_00000752	=	ENSDART00000134576	XLOC_000278	GSG2	TSS395	1:22263278-22331971	3525	-	24.5718	5.53346	43.6101	LOWDATA	27.243	6.09408	48.3919	LOWDATA
TCONS_00000753	=	ENSDART00000139557	XLOC_000278	GSG2	TSS396	1:22263278-22331971	546	-	0	0	0	LOWDATA	0	0	0	LOWDATA
TCONS_00000754	=	ENSDART00000142928	XLOC_000278	GSG2	TSS397	1:22263278-22331971	477	-	1.6388	0	3.72045	OK	1.67054	0	4.17968	OK
TCONS_00000755	x	ENSDART00000145942	XLOC_000279	fam184b	TSS398	1:22263278-22331971	427	-	0.0385427	0	0.147515	OK	0.670439	0	1.57933	OK
TCONS_00000756	j	ENSDART00000133659	XLOC_000280	ncapg	TSS399	1:22333468-22370254	279	-	8.13518	0.191951	16.0784	OK	3.27616	0	7.60566	OK
TCONS_00000757	j	ENSDART00000133659	XLOC_000280	ncapg	TSS399	1:22333468-22370254	1300	-	0.245162	0	0.568743	OK	0	0	0	OK
TCONS_00000758	j	ENSDART00000133659	XLOC_000280	ncapg	TSS399	1:22333468-22370254	1951	-	3.90565	0.637931	7.17337	OK	0	0	0	OK
TCONS_00000759	j	ENSDART00000133659	XLOC_000280	ncapg	TSS399	1:22333468-22370254	2237	-	15.488	3.17322	27.8028	OK	7.34994	0.935386	13.7645	OK
TCONS_00000760	j	ENSDART00000133659	XLOC_000280	ncapg	TSS399	1:22333468-22370254	2936	-	42.7283	9.23892	76.2177	OK	51.3142	11.5359	91.0925	OK
TCONS_00000761	j	ENSDART00000133659	XLOC_000280	ncapg	TSS399	1:22333468-22370254	2347	-	17.0047	3.56767	30.4417	OK	23.4466	4.58547	42.3078	OK
TCONS_00000762	j	ENSDART00000133659	XLOC_000280	ncapg	TSS399	1:22333468-22370254	3630	-	41.7896	8.75335	74.8258	OK	21.809	4.74659	38.8715	OK
TCONS_00000763	j	ENSDART00000133659	XLOC_000280	ncapg	TSS399	1:22333468-22370254	2634	-	33.7532	7.57554	59.9308	OK	30.0329	6.53099	53.5349	OK
TCONS_00000764	j	ENSDART00000133659	XLOC_000280	ncapg	TSS399	1:22333468-22370254	2597	-	0.11107	0	0.262315	OK	0	0	0	OK
TCONS_00000765	j	ENSDART00000133659	XLOC_000280	ncapg	TSS400	1:22333468-22370254	2575	-	0	0	0	OK	0	0	0	OK
TCONS_00000766	=	ENSDART00000126364	XLOC_000281	5S_rRNA	TSS401	1:22525192-22525307	115	-	0	0	0	OK	0	0	0	OK
TCONS_00000767	=	ENSDART00000007531	XLOC_000282	slit2	TSS402	1:22557442-22684130	7426	-	0.0914522	0	0.196716	OK	0.132845	0	0.293019	OK
TCONS_00000768	=	ENSDART00000118841	XLOC_000283	dre-mir-218a-2	TSS404	1:22557442-22684130	88	-	0	0	0	OK	0	0	0	OK
TCONS_00000769	j	ENSDART00000007531	XLOC_000282	slit2	TSS403	1:22557442-22684130	1619	-	0.316887	0	0.739185	OK	0.210958	0	0.503496	OK
TCONS_00000770	=	ENSDART00000014608	XLOC_000284	mab21l2	TSS405	1:22694785-23125339	1811	-	0	0	0	OK	0	0	0	OK
TCONS_00000771	=	ENSDART00000142281	XLOC_000285	si:dkey-40h17.5	TSS406	1:22694785-23125339	849	-	0	0	0	OK	0	0	0	OK
TCONS_00000772	=	ENSDART00000139364	XLOC_000285	si:dkey-40h17.5	TSS407	1:22694785-23125339	454	-	0	0	0	OK	0	0	0	OK
TCONS_00000773	j	ENSDART00000051763	XLOC_000286	rps3a	TSS408	1:23130371-23369877	1992	-	0	0	0	OK	0	0	0	OK
TCONS_00000774	j	ENSDART00000051763	XLOC_000286	rps3a	TSS408	1:23130371-23369877	1896	-	0	0	0	OK	1.32656	0	2.79688	OK
TCONS_00000775	j	ENSDART00000051763	XLOC_000286	rps3a	TSS408	1:23130371-23369877	1641	-	0	0	0	OK	2.97625	0.1662	5.78629	OK
TCONS_00000776	=	ENSDART00000051763	XLOC_000286	rps3a	TSS408	1:23130371-23369877	1490	-	54.4581	12.3065	96.6097	OK	124.974	27.9487	221.999	OK
TCONS_00000777	j	ENSDART00000051763	XLOC_000286	rps3a	TSS408	1:23130371-23369877	1982	-	0	0	0	OK	0.362168	0	0.888629	OK
TCONS_00000778	j	ENSDART00000123789	XLOC_000286	qdprb2	TSS408	1:23130371-23369877	959	-	12.3896	2.04861	22.7306	OK	0	0	0	OK
TCONS_00000779	=	ENSDART00000139913	XLOC_000287	si:dkey-40h17.6	TSS410	1:23130371-23369877	496	-	0	0	0	OK	0.184924	0	0.462181	OK
TCONS_00000780	j	ENSDART00000130356	XLOC_000288	si:dkey-40h17.4	TSS411	1:23130371-23369877	829	-	0.825838	0	1.73721	OK	0.0908732	0	0.239199	OK
TCONS_00000781	j	ENSDART00000123789	XLOC_000286	qdprb2	TSS409	1:23130371-23369877	1245	-	0.268291	0	0.62199	OK	0	0	0	OK
TCONS_00000782	j	ENSDART00000123789	XLOC_000286	qdprb2	TSS409	1:23130371-23369877	1093	-	0.138083	0	0.340373	OK	0.302279	0	0.70214	OK
TCONS_00000783	j	ENSDART00000123789	XLOC_000286	qdprb2	TSS409	1:23130371-23369877	1200	-	1.41208	0	2.88725	OK	0	0	0	OK
TCONS_00000784	j	ENSDART00000130356	XLOC_000288	si:dkey-40h17.4	TSS412	1:23130371-23369877	1080	-	0.575558	0	1.21935	OK	0.640132	0	1.4076	OK
TCONS_00000785	j	ENSDART00000086556	XLOC_000289	fam160a1	TSS413	1:23130371-23369877	4897	-	4.5324	1.02394	8.04087	OK	2.94979	0.513712	5.38587	OK
TCONS_00000786	j	ENSDART00000086556	XLOC_000289	fam160a1	TSS414	1:23130371-23369877	4583	-	2.64526	0.430357	4.86015	OK	7.37654	1.56761	13.1855	OK
TCONS_00000787	=	ENSDART00000086556	XLOC_000289	fam160a1	TSS415	1:23130371-23369877	2925	-	4.2144	0.73659	7.69222	LOWDATA	6.97337	1.16793	12.7788	LOWDATA
TCONS_00000788	-	-	XLOC_000290	-	TSS416	1:23373318-23373649	331	-	0.641502	0	1.51168	OK	3.13389	0	6.87113	OK
TCONS_00000789	-	-	XLOC_000291	-	TSS417	1:23373870-23374409	539	-	0.113508	0	0.298865	OK	1.92757	0	4.21554	OK
TCONS_00000790	-	-	XLOC_000292	-	TSS418	1:23374652-23375359	707	-	0.188795	0	0.451587	OK	4.0772	0.0385075	8.11589	OK
TCONS_00000791	o	ENSDART00000076519	XLOC_000293	DCTPP1	TSS419	1:23377311-23416177	2084	-	16.3961	3.21285	29.5793	OK	29.4949	5.8399	53.1499	OK
TCONS_00000792	=	ENSDART00000076519	XLOC_000293	DCTPP1	TSS420	1:23377311-23416177	848	-	91.0566	20.5775	161.536	LOWDATA	152.022	34.3358	269.708	LOWDATA
TCONS_00000793	=	ENSDART00000142059	XLOC_000294	si:ch211-150a22.4	TSS421	1:23453134-23456797	822	-	0	0	0	OK	0	0	0	OK
TCONS_00000794	=	ENSDART00000138418	XLOC_000294	si:ch211-150a22.4	TSS422	1:23453134-23456797	650	-	0	0	0	OK	0	0	0	OK
TCONS_00000795	=	ENSDART00000139278	XLOC_000294	si:ch211-150a22.4	TSS422	1:23453134-23456797	810	-	0	0	0	OK	0	0	0	OK
TCONS_00000796	=	ENSDART00000138848	XLOC_000294	si:ch211-150a22.4	TSS423	1:23453134-23456797	556	-	0	0	0	OK	0	0	0	OK
TCONS_00000797	j	ENSDART00000054265	XLOC_000295	mnd1	TSS424	1:24009385-24073635	1207	-	0.0302735	0	0.0768127	OK	0.621844	0	1.49245	OK
TCONS_00000798	=	ENSDART00000054265	XLOC_000295	mnd1	TSS424	1:24009385-24073635	1461	-	0	0	0	OK	0.0749027	0	0.229276	OK
TCONS_00000799	=	ENSDART00000141648	XLOC_000295	mnd1	TSS424	1:24009385-24073635	1005	-	7.06645	1.15315	12.9798	OK	23.6752	4.00882	43.3416	OK
TCONS_00000800	j	ENSDART00000111426	XLOC_000296	si:ch211-208h7.4	TSS425	1:24075530-24173549	4878	-	1.85478	0.247019	3.46255	OK	5.25398	1.01332	9.49464	OK
TCONS_00000801	j	ENSDART00000111426	XLOC_000296	si:ch211-208h7.4	TSS425	1:24075530-24173549	3944	-	0	0	0	OK	0.20359	0	0.476576	OK
TCONS_00000802	j	ENSDART00000111426	XLOC_000296	si:ch211-208h7.4	TSS425	1:24075530-24173549	4861	-	8.55934	1.86251	15.2562	OK	9.58006	1.85346	17.3067	OK
TCONS_00000803	j	ENSDART00000111426	XLOC_000296	si:ch211-208h7.4	TSS425	1:24075530-24173549	3987	-	0.522101	0.0140695	1.03013	OK	0.0984198	0	0.238562	OK
TCONS_00000804	j	ENSDART00000111426	XLOC_000296	si:ch211-208h7.4	TSS425	1:24075530-24173549	2929	-	0.0602131	0	0.150549	OK	0	0	0	OK
TCONS_00000805	j	ENSDART00000111426	XLOC_000296	si:ch211-208h7.4	TSS425	1:24075530-24173549	1673	-	6.37017	1.00835	11.732	OK	6.27641	0.898759	11.6541	OK
TCONS_00000806	x	ENSDART00000050445	XLOC_000297	trim2a	TSS426	1:24179844-24227681	2809	-	0.00575918	0	0.0172775	OK	5.34792	0.908626	9.78722	OK
TCONS_00000807	=	ENSDART00000125834	XLOC_000298	plrg1	TSS427	1:24507027-24524223	1557	-	7.25666	7.25666	7.25666	FAIL	19.311	4.0686	34.5533	OK
TCONS_00000808	j	ENSDART00000123032	XLOC_000298	plrg1	TSS427	1:24507027-24524223	2039	-	0.383614	0.383614	0.383614	FAIL	1.89639	0.0469248	3.74585	OK
TCONS_00000809	j	ENSDART00000123032	XLOC_000298	plrg1	TSS427	1:24507027-24524223	2286	-	0	0	0	FAIL	0	0	0	OK
TCONS_00000810	j	ENSDART00000123032	XLOC_000298	plrg1	TSS428	1:24507027-24524223	2416	-	0.17818	0.17818	0.17818	FAIL	0.289649	0	0.707731	OK
TCONS_00000811	=	ENSDART00000054235	XLOC_000298	plrg1	TSS428	1:24507027-24524223	2192	-	7.4524	7.4524	7.4524	FAIL	11.353	2.07588	20.63	OK
TCONS_00000812	=	ENSDART00000123032	XLOC_000298	plrg1	TSS428	1:24507027-24524223	2141	-	26.2657	26.2657	26.2657	LOWDATA	42.4444	9.43044	75.4583	LOWDATA
TCONS_00000813	=	ENSDART00000054235	XLOC_000298	plrg1	TSS428	1:24507027-24524223	2119	-	0.550346	0.550346	0.550346	LOWDATA	33.5195	7.1809	59.858	LOWDATA
TCONS_00000814	=	ENSDART00000054228	XLOC_000299	lrata	TSS429	1:24554197-24555439	1160	-	0	0	0	OK	0	0	0	OK
TCONS_00000815	=	ENSDART00000121673	XLOC_000300	AL935184.1	TSS430	1:24565017-24566450	1054	-	0.054687	0	0.136718	OK	0.0719687	0	0.189493	OK
TCONS_00000816	=	ENSDART00000123488	XLOC_000301	si:dkey-30k22.5	TSS431	1:24577052-24579102	660	-	0	0	0	OK	0	0	0	OK
TCONS_00000817	=	ENSDART00000141020	XLOC_000301	si:dkey-30k22.5	TSS432	1:24577052-24579102	669	-	0	0	0	OK	0	0	0	OK
TCONS_00000818	=	ENSDART00000140172	XLOC_000302	NPY2R (3 of 3)	TSS433	1:24590114-24591267	1153	-	0	0	0	OK	0	0	0	OK
TCONS_00000819	=	ENSDART00000016936	XLOC_000303	gucy1a3	TSS434	1:24641200-24656451	1934	-	0.0293327	0	0.0733869	LOWDATA	0	0	0	LOWDATA
TCONS_00000820	=	ENSDART00000016936	XLOC_000303	gucy1a3	TSS434	1:24641200-24656451	1943	-	0.000552434	0	0.0138056	OK	0	0	0	OK
TCONS_00000821	=	ENSDART00000102455	XLOC_000303	gucy1a3	TSS434	1:24641200-24656451	2769	-	0	0	0	OK	0.033892	0	0.08473	OK
TCONS_00000822	j	ENSDART00000129471	XLOC_000304	gucy1b3	TSS435	1:24659047-24699059	1256	-	0	0	0	OK	0	0	0	OK
TCONS_00000823	=	ENSDART00000129471	XLOC_000304	gucy1b3	TSS435	1:24659047-24699059	2122	-	0.381553	0	0.786228	OK	0.565294	0	1.18055	OK
TCONS_00000824	=	ENSDART00000132082	XLOC_000304	gucy1b3	TSS436	1:24659047-24699059	699	-	0	0	0	LOWDATA	0.0532722	0	0.169201	LOWDATA
TCONS_00000825	=	ENSDART00000027973	XLOC_000305	fabp2	TSS437	1:24705630-24708975	1066	-	0	0	0	OK	0.07419	0	0.195342	OK
TCONS_00000826	=	ENSDART00000136984	XLOC_000305	fabp2	TSS438	1:24705630-24708975	544	-	0	0	0	OK	0	0	0	OK
TCONS_00000827	=	ENSDART00000141043	XLOC_000306	mxd4	TSS439	1:24954456-24979247	3919	-	0.000114611	0	0.00834573	OK	0.482997	0	1.05116	OK
TCONS_00000828	=	ENSDART00000059264	XLOC_000306	mxd4	TSS439	1:24954456-24979247	4114	-	0.181837	0	0.39479	OK	0.120854	0	0.314161	OK
TCONS_00000829	=	ENSDART00000059264	XLOC_000306	mxd4	TSS440	1:24954456-24979247	732	-	0.137974	0	0.347911	LOWDATA	0.307938	0	0.763415	LOWDATA
TCONS_00000830	=	ENSDART00000054205	XLOC_000307	ndufb6	TSS441	1:24981837-24985820	551	-	33.8246	7.60771	60.0415	OK	15.5483	2.1316	28.965	OK
TCONS_00000831	=	ENSDART00000146313	XLOC_000307	ndufb6	TSS441	1:24981837-24985820	514	-	0	0	0	OK	0	0	0	OK
TCONS_00000832	j	ENSDART00000102379	XLOC_000308	topors	TSS442	1:24987713-24992549	3327	-	0.955592	0.0127439	1.89844	OK	1.2791	0.0583099	2.49989	OK
TCONS_00000833	j	ENSDART00000102379	XLOC_000308	topors	TSS442	1:24987713-24992549	3393	-	0	0	0	OK	0	0	0	OK
TCONS_00000834	j	ENSDART00000102379	XLOC_000308	topors	TSS442	1:24987713-24992549	3447	-	0	0	0	OK	0	0	0	OK
TCONS_00000835	j	ENSDART00000102379	XLOC_000308	topors	TSS442	1:24987713-24992549	3225	-	0	0	0	OK	0	0	0	OK
TCONS_00000836	=	ENSDART00000129269	XLOC_000308	topors	TSS442	1:24987713-24992549	3579	-	7.03027	1.66724	12.3933	OK	5.25359	0.776246	9.73093	OK
TCONS_00000837	=	ENSDART00000141661	XLOC_000308	topors	TSS442	1:24987713-24992549	775	-	2.90947	0.0507393	5.7682	LOWDATA	3.38265	0	7.02318	LOWDATA
TCONS_00000838	=	ENSDART00000102379	XLOC_000308	topors	TSS442	1:24987713-24992549	2709	-	1.62196	0.132814	3.1111	OK	2.31349	0.102059	4.52493	OK
TCONS_00000839	=	ENSDART00000127154	XLOC_000308	topors	TSS443	1:24987713-24992549	1470	-	0.66343	0	1.4425	LOWDATA	0.781678	0	1.70623	LOWDATA
TCONS_00000840	=	ENSDART00000121658	XLOC_000308	topors	TSS443	1:24987713-24992549	2373	-	3.07636	0.517278	5.63543	LOWDATA	2.60248	0.119189	5.08577	LOWDATA
TCONS_00000841	j	ENSDART00000054208	XLOC_000309	mtap	TSS444	1:24993567-25010532	125	-	4.01158	0	9.66988	OK	9.56224	0	21.8661	OK
TCONS_00000842	=	ENSDART00000054208	XLOC_000309	mtap	TSS444	1:24993567-25010532	1283	-	16.1786	3.42938	28.9279	OK	25.2637	5.05133	45.476	OK
TCONS_00000843	=	ENSDART00000137841	XLOC_000309	mtap	TSS445	1:24993567-25010532	185	-	8.25836	0	16.8083	LOWDATA	20.6888	0	42.6915	LOWDATA
TCONS_00000844	j	ENSDART00000054208	XLOC_000309	mtap	TSS445	1:24993567-25010532	1251	-	0	0	0	OK	0	0	0	OK
TCONS_00000845	=	ENSDART00000149120	XLOC_000310	TET2	TSS446	1:25238947-25269896	8807	-	0	0	0	OK	0	0	0	OK
TCONS_00000846	=	ENSDART00000113020	XLOC_000310	TET2	TSS447	1:25238947-25269896	8304	-	0	0	0	LOWDATA	0	0	0	LOWDATA
TCONS_00000847	j	ENSDART00000112263	XLOC_000311	ENSDARG00000079377	TSS448	1:25294083-25320408	3133	-	0	0	0	OK	0	0	0	OK
TCONS_00000848	=	ENSDART00000146412	XLOC_000311	ENSDARG00000079377	TSS448	1:25294083-25320408	2764	-	3.59212e-07	0	0.00998029	OK	6.23419e-07	0	0.0177102	OK
TCONS_00000849	=	ENSDART00000112263	XLOC_000311	ENSDARG00000079377	TSS449	1:25294083-25320408	2436	-	0.00548787	0	0.0164644	LOWDATA	0.00965561	0	0.0289682	LOWDATA
TCONS_00000850	j	ENSDART00000046376	XLOC_000312	g3bp2	TSS450	1:25321184-25438574	2065	-	2.33586	0.226441	4.44528	OK	0.308517	0	0.762609	OK
TCONS_00000851	j	ENSDART00000046376	XLOC_000312	g3bp2	TSS451	1:25321184-25438574	3725	-	4.43286	0.837086	8.02863	OK	0.562645	0	1.21962	OK
TCONS_00000852	=	ENSDART00000046376	XLOC_000312	g3bp2	TSS451	1:25321184-25438574	3816	-	5.17558	1.07566	9.2755	OK	7.81776	1.5157	14.1198	OK
TCONS_00000853	=	ENSDART00000143830	XLOC_000313	uso1	TSS453	1:25321184-25438574	576	-	1.25115	0	2.81479	OK	3.24497	0	6.78608	OK
TCONS_00000854	j	ENSDART00000112329	XLOC_000313	uso1	TSS453	1:25321184-25438574	3890	-	0	0	0	OK	0.126575	0	0.295917	OK
TCONS_00000855	j	ENSDART00000112329	XLOC_000313	uso1	TSS453	1:25321184-25438574	3410	-	3.46257	0.57723	6.34792	OK	1.82382	0.0926786	3.55496	OK
TCONS_00000856	j	ENSDART00000112329	XLOC_000313	uso1	TSS453	1:25321184-25438574	3890	-	0	0	0	OK	0	0	0	OK
TCONS_00000857	j	ENSDART00000112329	XLOC_000313	uso1	TSS453	1:25321184-25438574	3878	-	0	0	0	OK	0	0	0	OK
TCONS_00000858	j	ENSDART00000112329	XLOC_000313	uso1	TSS453	1:25321184-25438574	3899	-	0	0	0	OK	0	0	0	OK
TCONS_00000859	=	ENSDART00000112329	XLOC_000313	uso1	TSS453	1:25321184-25438574	3911	-	0	0	0	OK	0.000442144	0	0.0119248	OK
TCONS_00000860	=	ENSDART00000140976	XLOC_000313	uso1	TSS453	1:25321184-25438574	808	-	4.7601	0.255236	9.26496	LOWDATA	1.9663	0	4.10522	LOWDATA
TCONS_00000861	=	ENSDART00000011809	XLOC_000313	uso1	TSS454	1:25321184-25438574	3281	-	3.05151	0.449044	5.65399	OK	1.92174	0.106355	3.73712	OK
TCONS_00000862	=	ENSDART00000134003	XLOC_000313	uso1	TSS454	1:25321184-25438574	538	-	0	0	0	OK	0	0	0	OK
TCONS_00000863	=	ENSDART00000137492	XLOC_000313	uso1	TSS455	1:25321184-25438574	1242	-	3.90591	0.430504	7.38131	LOWDATA	0	0	0	LOWDATA
TCONS_00000864	=	ENSDART00000140008	XLOC_000313	uso1	TSS456	1:25321184-25438574	349	-	0.371288	0	0.960342	OK	0	0	0	OK
TCONS_00000865	-	-	XLOC_000314	-	TSS457	1:25321184-25438574	264	-	2.85436	0	6.1094	OK	3.15128	0	6.99004	OK
TCONS_00000866	=	ENSDART00000132535	XLOC_000312	G3BP2 (1 of 3)	TSS452	1:25321184-25438574	1530	-	0	0	0	OK	3.10221	0.281323	5.9231	OK
TCONS_00000867	j	ENSDART00000130805	XLOC_000315	USO1 (1 of 2)	TSS458	1:25455781-25483997	2343	-	0.39418	0	0.799663	OK	0.905471	0.00728155	1.80366	OK
TCONS_00000868	=	ENSDART00000130805	XLOC_000315	USO1 (1 of 2)	TSS458	1:25455781-25483997	2364	-	0	0	0	OK	0	0	0	OK
TCONS_00000869	=	ENSDART00000109627	XLOC_000316	AL954695.2	TSS459	1:25517742-25519707	864	-	0	0	0	OK	0	0	0	OK
TCONS_00000870	=	ENSDART00000145374	XLOC_000317	AL954695.6	TSS460	1:25546252-25549136	786	-	0	0	0	OK	0	0	0	OK
TCONS_00000871	=	ENSDART00000011645	XLOC_000318	coro2a	TSS461	1:25571326-25620378	2659	-	5.35604	1.1302	9.58187	OK	9.38266	1.97316	16.7922	OK
TCONS_00000872	-	-	XLOC_000319	-	TSS462	1:25625570-25642444	1023	-	0.0739007	0	0.184495	OK	2.92215	0.070695	5.7736	OK
TCONS_00000873	-	-	XLOC_000320	-	TSS463	1:25642770-25664614	3425	-	47.3371	9.8038	84.8704	OK	41.3926	9.33789	73.4473	OK
TCONS_00000874	-	-	XLOC_000320	-	TSS463	1:25642770-25664614	4569	-	9.27748	2.00184	16.5531	OK	4.8316	0.822489	8.84072	OK
TCONS_00000875	-	-	XLOC_000320	-	TSS464	1:25642770-25664614	50	-	28.5551	0	63.133	OK	14.8849	0	35.4083	OK
TCONS_00000876	-	-	XLOC_000320	-	TSS465	1:25642770-25664614	1443	-	61.8622	13.7943	109.93	OK	50.5464	11.0605	90.0323	OK
TCONS_00000877	-	-	XLOC_000321	-	TSS466	1:25665160-25666518	649	-	71.3345	17.95	124.719	OK	57.8306	12.8352	102.826	OK
TCONS_00000878	j	ENSDART00000129074	XLOC_000322	bnc2	TSS467	1:25990136-26175158	4168	-	0	0	0	OK	0	0	0	OK
TCONS_00000879	j	ENSDART00000129074	XLOC_000322	bnc2	TSS467	1:25990136-26175158	4381	-	0	0	0	OK	0	0	0	OK
TCONS_00000880	=	ENSDART00000102322	XLOC_000322	bnc2	TSS467	1:25990136-26175158	4758	-	0	0	0	OK	0	0	0	OK
TCONS_00000881	=	ENSDART00000125744	XLOC_000322	bnc2	TSS468	1:25990136-26175158	4606	-	0	0	0	OK	0	0	0	OK
TCONS_00000882	j	ENSDART00000129074	XLOC_000322	bnc2	TSS468	1:25990136-26175158	4322	-	0	0	0	OK	0	0	0	OK
TCONS_00000883	=	ENSDART00000128671	XLOC_000322	bnc2	TSS468	1:25990136-26175158	4621	-	0	0	0	OK	0	0	0	OK
TCONS_00000884	=	ENSDART00000129074	XLOC_000322	bnc2	TSS469	1:25990136-26175158	2901	-	0	0	0	LOWDATA	0	0	0	LOWDATA
TCONS_00000885	j	ENSDART00000129074	XLOC_000322	bnc2	TSS470	1:25990136-26175158	2247	-	0	0	0	OK	0	0	0	OK
TCONS_00000886	=	ENSDART00000054198	XLOC_000323	CT573253.1	TSS471	1:26545322-26552937	1789	-	0	0	0	OK	0	0	0	OK
TCONS_00000887	-	-	XLOC_000324	-	TSS472	1:26600899-26601089	190	-	0	0	0	OK	2.23931	0	5.06792	OK
TCONS_00000888	-	-	XLOC_000325	-	TSS473	1:26601159-26601318	159	-	0	0	0	OK	1.70845	0	4.0259	OK
TCONS_00000889	-	-	XLOC_000326	-	TSS474	1:26602750-26602935	185	-	0	0	0	OK	1.55796	0	3.63524	OK
TCONS_00000890	=	ENSDART00000143706	XLOC_000327	si:dkey-29d5.1	TSS475	1:26679417-26699248	749	-	0.0192382	0	0.0577152	LOWDATA	0	0	0	LOWDATA
TCONS_00000891	j	ENSDART00000142017	XLOC_000327	si:dkey-29d5.1	TSS475	1:26679417-26699248	1277	-	0	0	0	OK	0	0	0	OK
TCONS_00000892	j	ENSDART00000142017	XLOC_000327	si:dkey-29d5.1	TSS475	1:26679417-26699248	1267	-	0	0	0	OK	0	0	0	OK
TCONS_00000893	=	ENSDART00000142017	XLOC_000327	si:dkey-29d5.1	TSS475	1:26679417-26699248	970	-	1.98965e-07	0	0.0342084	OK	0	0	0	OK
TCONS_00000894	j	ENSDART00000102335	XLOC_000328	pspc1	TSS476	1:26774803-26827017	1345	-	13.851	2.84579	24.8561	OK	9.89612	1.59504	18.1972	OK
TCONS_00000895	j	ENSDART00000102335	XLOC_000328	pspc1	TSS477	1:26774803-26827017	482	-	7.43755	0.234691	14.6404	OK	6.99751	0	14.0665	OK
TCONS_00000896	j	ENSDART00000102337	XLOC_000329	DNAJB14	TSS478	1:26837409-26863163	1483	-	0	0	0	OK	0.319791	0	0.763624	OK
TCONS_00000897	=	ENSDART00000102337	XLOC_000329	DNAJB14	TSS478	1:26837409-26863163	1976	-	0	0	0	OK	1.01788	0	2.18887	OK
TCONS_00000898	j	ENSDART00000115319	XLOC_000330	SUGT1	TSS479	1:26950020-27001103	1561	-	135.849	26.4581	245.24	OK	61.5834	13.6748	109.492	OK
TCONS_00000899	j	ENSDART00000115319	XLOC_000330	SUGT1	TSS480	1:26950020-27001103	428	-	19.918	2.30202	37.5341	OK	13.082	0.225628	25.9383	OK
TCONS_00000900	j	ENSDART00000115319	XLOC_000330	SUGT1	TSS480	1:26950020-27001103	1500	-	0	0	0	OK	12.2692	1.65455	22.8839	OK
TCONS_00000901	j	ENSDART00000115319	XLOC_000330	SUGT1	TSS480	1:26950020-27001103	1327	-	0.334233	0	0.806217	OK	0	0	0	OK
TCONS_00000902	j	ENSDART00000115319	XLOC_000330	SUGT1	TSS481	1:26950020-27001103	1633	-	0	0	0	OK	0	0	0	OK
TCONS_00000903	j	ENSDART00000047211	XLOC_000331	chst10	TSS482	1:27013445-27028751	1811	-	0.267735	0	0.646422	OK	1.31019	0	2.79425	OK
TCONS_00000904	=	ENSDART00000133844	XLOC_000331	chst10	TSS483	1:27013445-27028751	789	-	0	0	0	OK	0.00771763	0	0.0852923	OK
TCONS_00000905	=	ENSDART00000047211	XLOC_000331	chst10	TSS483	1:27013445-27028751	1798	-	2.94784	0.255288	5.64039	OK	1.94201	0	3.92589	OK
TCONS_00000906	=	ENSDART00000149785	XLOC_000331	chst10	TSS483	1:27013445-27028751	1712	-	1.99026	0	3.98638	OK	2.0923	0	4.22105	OK
TCONS_00000907	j	ENSDART00000047211	XLOC_000331	chst10	TSS483	1:27013445-27028751	1848	-	0	0	0	OK	0	0	0	OK
TCONS_00000908	j	ENSDART00000047211	XLOC_000331	chst10	TSS483	1:27013445-27028751	1873	-	0	0	0	OK	0	0	0	OK
TCONS_00000909	=	ENSDART00000149420	XLOC_000331	chst10	TSS483	1:27013445-27028751	753	-	0	0	0	OK	1.45401	0	3.35391	OK
TCONS_00000910	=	ENSDART00000149785	XLOC_000331	chst10	TSS483	1:27013445-27028751	814	-	2.16016	0	4.4249	LOWDATA	2.10779	0	4.39894	LOWDATA
TCONS_00000911	=	ENSDART00000149817	XLOC_000331	chst10	TSS483	1:27013445-27028751	588	-	2.48544	0	5.24632	LOWDATA	0.311751	0	0.842918	LOWDATA
TCONS_00000912	=	ENSDART00000149479	XLOC_000331	chst10	TSS483	1:27013445-27028751	703	-	1.17253	0	2.55073	LOWDATA	0.3714	0	0.961618	LOWDATA
TCONS_00000913	j	ENSDART00000123655	XLOC_000332	psip1	TSS484	1:27049292-27255466	877	-	2.54747	0.0164293	5.07851	OK	2.49639	0	5.36952	OK
TCONS_00000914	j	ENSDART00000123655	XLOC_000332	psip1	TSS484	1:27049292-27255466	1698	-	1.08103	0	2.21487	OK	0.00359782	0	0.0356265	OK
TCONS_00000915	j	ENSDART00000123655	XLOC_000332	psip1	TSS484	1:27049292-27255466	1615	-	5.33764	0.896423	9.77885	OK	6.78415	0.820911	12.7474	OK
TCONS_00000916	j	ENSDART00000123655	XLOC_000332	psip1	TSS484	1:27049292-27255466	1322	-	0	0	0	OK	0.877807	0	1.98235	OK
TCONS_00000917	j	ENSDART00000123655	XLOC_000332	psip1	TSS485	1:27049292-27255466	1567	-	3.21824	0.266473	6.17	OK	1.95656	0	4.01985	OK
TCONS_00000918	-	-	XLOC_000333	-	TSS486	1:27646798-27646967	169	-	0	0	0	OK	2.69979	0	6.23464	OK
TCONS_00000919	=	ENSDART00000141522	XLOC_000334	cbsa	TSS487	1:27999258-28024172	730	-	0.0299567	0	0.0998396	OK	0	0	0	OK
TCONS_00000920	j	ENSDART00000053932	XLOC_000334	cbsa	TSS487	1:27999258-28024172	2772	-	0.304975	0	0.660066	OK	0.134546	0	0.332725	OK
TCONS_00000921	j	ENSDART00000053932	XLOC_000334	cbsa	TSS487	1:27999258-28024172	2743	-	0.805103	0.000647771	1.60956	OK	1.35017	0.00998974	2.69036	OK
TCONS_00000922	=	ENSDART00000053932	XLOC_000334	cbsa	TSS487	1:27999258-28024172	2845	-	4.80653	0.797035	8.81602	OK	0	0	0	OK
TCONS_00000923	=	ENSDART00000126746	XLOC_000334	cbsa	TSS487	1:27999258-28024172	794	-	0.972554	0	2.10338	LOWDATA	0.755225	0	1.86108	LOWDATA
TCONS_00000924	=	ENSDART00000075539	XLOC_000335	cryaa	TSS488	1:28027490-28031533	1417	-	0	0	0	OK	0	0	0	OK
TCONS_00000925	j	ENSDART00000053926	XLOC_000336	ankrd10a	TSS489	1:28071568-28095009	2437	-	2.82191	0.402157	5.24167	OK	6.1796	1.07335	11.2858	OK
TCONS_00000926	=	ENSDART00000150133	XLOC_000336	ankrd10a	TSS489	1:28071568-28095009	514	-	3.92573	0.12846	7.72301	LOWDATA	5.03533	0	10.2517	LOWDATA
TCONS_00000927	=	ENSDART00000053926	XLOC_000336	ankrd10a	TSS489	1:28071568-28095009	1782	-	0.832512	0	1.74122	OK	0	0	0	OK
TCONS_00000928	=	ENSDART00000141441	XLOC_000336	ankrd10a	TSS490	1:28071568-28095009	1214	-	7.01735	1.13679	12.8979	OK	12.8399	2.16542	23.5143	OK
TCONS_00000929	=	ENSDART00000114536	XLOC_000337	si:ch211-198k9.6	TSS491	1:28108758-28110576	1036	-	0	0	0	OK	0	0	0	OK
TCONS_00000930	=	ENSDART00000149219	XLOC_000337	si:ch211-198k9.6	TSS491	1:28108758-28110576	1397	-	0	0	0	OK	0	0	0	OK
TCONS_00000931	=	ENSDART00000150004	XLOC_000337	si:ch211-198k9.6	TSS492	1:28108758-28110576	1174	-	0	0	0	OK	0	0	0	OK
TCONS_00000932	=	ENSDART00000101876	XLOC_000337	si:ch211-198k9.6	TSS493	1:28108758-28110576	798	-	0	0	0	OK	0	0	0	OK
TCONS_00000933	=	ENSDART00000113735	XLOC_000338	cars2	TSS494	1:28114603-28133461	2236	-	15.0329	2.97752	27.0882	OK	5.24869	0.709628	9.78776	OK
TCONS_00000934	j	ENSDART00000113735	XLOC_000338	cars2	TSS494	1:28114603-28133461	2311	-	4.24224	0.510873	7.97361	OK	3.29769	0.197705	6.39768	OK
TCONS_00000935	=	ENSDART00000137055	XLOC_000338	cars2	TSS494	1:28114603-28133461	798	-	1.5533	0	3.22504	OK	2.51237	0	5.2498	OK
TCONS_00000936	j	ENSDART00000053924	XLOC_000339	IRS2	TSS495	1:28142003-28159035	3433	-	1.57316	0.173002	2.97332	OK	2.30495	0.187375	4.42253	OK
TCONS_00000937	=	ENSDART00000053924	XLOC_000339	IRS2	TSS496	1:28142003-28159035	4190	-	2.77592	0.426577	5.12526	OK	4.06983	0.529813	7.60985	OK
TCONS_00000938	=	ENSDART00000085648	XLOC_000340	lig4	TSS497	1:28198482-28202115	3262	-	4.43257	0.930687	7.93446	OK	6.57643	1.31593	11.8369	OK
TCONS_00000939	=	ENSDART00000112106	XLOC_000341	fam155a	TSS498	1:28212405-28321676	2844	-	0.0197629	0	0.0494072	OK	0.00868639	0	0.0260592	OK
TCONS_00000940	=	ENSDART00000117685	XLOC_000342	BX908780.1	TSS499	1:28212405-28321676	118	-	0	0	0	OK	0	0	0	OK
TCONS_00000941	=	ENSDART00000142382	XLOC_000343	si:ch211-59g22.1	TSS500	1:28375093-28376361	517	-	0	0	0	OK	0	0	0	OK
TCONS_00000942	=	ENSDART00000111546	XLOC_000344	CR774189.1	TSS501	1:28445864-28449638	1131	-	0	0	0	OK	0.0649282	0	0.170956	OK
TCONS_00000943	j	ENSDART00000088290	XLOC_000345	RAPH1 (1 of 2)	TSS502	1:28609482-28688882	1325	-	0.759723	0	1.5612	OK	0	0	0	OK
TCONS_00000944	j	ENSDART00000088290	XLOC_000345	RAPH1 (1 of 2)	TSS502	1:28609482-28688882	1326	-	0.224623	0	0.522719	OK	0	0	0	OK
TCONS_00000945	j	ENSDART00000088290	XLOC_000345	RAPH1 (1 of 2)	TSS502	1:28609482-28688882	5216	-	0	0	0	OK	0	0	0	OK
TCONS_00000946	j	ENSDART00000088290	XLOC_000345	RAPH1 (1 of 2)	TSS502	1:28609482-28688882	6121	-	4.41552	0.869657	7.96138	OK	6.72956	1.60653	11.8526	OK
TCONS_00000947	j	ENSDART00000088290	XLOC_000345	RAPH1 (1 of 2)	TSS502	1:28609482-28688882	6350	-	5.33012	1.12316	9.53708	OK	9.99028	2.13237	17.8482	OK
TCONS_00000948	=	ENSDART00000054059	XLOC_000346	cpb2	TSS503	1:28696176-28709300	1617	-	0	0	0	OK	0	0	0	OK
TCONS_00000949	=	ENSDART00000101856	XLOC_000346	cpb2	TSS503	1:28696176-28709300	1414	-	0.0201471	0	0.0550198	OK	0.017689	0	0.0675997	OK
TCONS_00000950	j	ENSDART00000054064	XLOC_000347	zc3h13	TSS504	1:28711883-28743147	5961	-	14.0015	3.13536	24.8677	OK	14.3258	3.17837	25.4732	OK
TCONS_00000951	j	ENSDART00000054064	XLOC_000347	zc3h13	TSS504	1:28711883-28743147	2941	-	0.259191	0	0.555133	OK	0	0	0	OK
TCONS_00000952	j	ENSDART00000054064	XLOC_000347	zc3h13	TSS504	1:28711883-28743147	5964	-	13.3951	3.0066	23.7836	OK	24.3582	5.46716	43.2491	OK
TCONS_00000953	j	ENSDART00000054064	XLOC_000347	zc3h13	TSS504	1:28711883-28743147	3486	-	18.7	4.21497	33.1851	OK	26.6476	5.94157	47.3536	OK
TCONS_00000954	j	ENSDART00000054064	XLOC_000347	zc3h13	TSS504	1:28711883-28743147	3919	-	0	0	0	OK	3.23687	0.540688	5.93306	OK
TCONS_00000955	j	ENSDART00000019743	XLOC_000348	tm9sf2	TSS505	1:28743336-28769697	3056	-	15.889	3.48767	28.2904	OK	30.5989	6.79052	54.4072	OK
TCONS_00000956	j	ENSDART00000019743	XLOC_000348	tm9sf2	TSS505	1:28743336-28769697	2127	-	7.32729	1.32053	13.334	OK	18.2654	3.95388	32.577	OK
TCONS_00000957	=	ENSDART00000142184	XLOC_000349	zic2b	TSS506	1:28776998-28806281	693	-	0.677798	0	1.56958	LOWDATA	48.2228	10.0457	86.3999	LOWDATA
TCONS_00000958	=	ENSDART00000142184	XLOC_000349	zic2b	TSS506	1:28776998-28806281	1361	-	0.263681	0	0.609638	OK	89.8021	20.0003	159.604	OK
TCONS_00000959	j	ENSDART00000142184	XLOC_000349	zic2b	TSS507	1:28776998-28806281	1355	-	0	0	0	OK	49.9744	10.5451	89.4037	OK
TCONS_00000960	=	ENSDART00000054066	XLOC_000349	zic2b	TSS508	1:28776998-28806281	2248	-	0.286361	0	0.631612	OK	105.259	22.8552	187.663	OK
TCONS_00000961	j	ENSDART00000133905	XLOC_000350	pcca	TSS509	1:28807216-28899025	1167	-	0	0	0	OK	0.166838	0	0.443652	OK
TCONS_00000962	j	ENSDART00000133905	XLOC_000350	pcca	TSS509	1:28807216-28899025	2390	-	6.1712	1.13445	11.2079	OK	15.8127	3.50087	28.1245	OK
TCONS_00000963	j	ENSDART00000133905	XLOC_000350	pcca	TSS509	1:28807216-28899025	1942	-	0	0	0	OK	0.657071	0	1.44873	OK
TCONS_00000964	j	ENSDART00000133905	XLOC_000350	pcca	TSS509	1:28807216-28899025	2782	-	7.67565	1.70035	13.6509	OK	20.8742	4.20794	37.5405	OK
TCONS_00000965	j	ENSDART00000133905	XLOC_000350	pcca	TSS509	1:28807216-28899025	1899	-	0.296239	0	0.683959	OK	0	0	0	OK
TCONS_00000966	=	ENSDART00000118911	XLOC_000351	CR391947.1	TSS510	1:29008943-29009027	84	-	0	0	0	OK	0	0	0	OK
TCONS_00000967	j	ENSDART00000143639	XLOC_000352	vps8	TSS511	1:29024005-29298143	3931	-	0.97005	0.0763638	1.86374	OK	1.07447	0.0834288	2.06551	OK
TCONS_00000968	j	ENSDART00000143639	XLOC_000352	vps8	TSS512	1:29024005-29298143	1990	-	0	0	0	OK	0	0	0	OK
TCONS_00000969	=	ENSDART00000041419	XLOC_000352	vps8	TSS512	1:29024005-29298143	1525	-	0.308353	0	0.709629	OK	0.244118	0	0.58675	OK
TCONS_00000970	j	ENSDART00000143639	XLOC_000352	vps8	TSS512	1:29024005-29298143	4282	-	0	0	0	OK	0	0	0	OK
TCONS_00000971	j	ENSDART00000143639	XLOC_000352	vps8	TSS512	1:29024005-29298143	4369	-	0	0	0	OK	0	0	0	OK
TCONS_00000972	j	ENSDART00000143639	XLOC_000352	vps8	TSS512	1:29024005-29298143	1737	-	0	0	0	OK	0	0	0	OK
TCONS_00000973	=	ENSDART00000101779	XLOC_000352	vps8	TSS512	1:29024005-29298143	1528	-	3.98226e-05	0	0.0168225	OK	0	0	0	OK
TCONS_00000974	=	ENSDART00000143639	XLOC_000352	vps8	TSS512	1:29024005-29298143	4399	-	0	0	0	OK	0	0	0	OK
TCONS_00000975	=	ENSDART00000131092	XLOC_000352	vps8	TSS513	1:29024005-29298143	3789	-	0.0298203	0	0.0787892	LOWDATA	0.580552	0	1.20597	LOWDATA
TCONS_00000976	=	ENSDART00000134311	XLOC_000352	vps8	TSS514	1:29024005-29298143	687	-	0.0868713	0	0.275562	LOWDATA	0.604872	0	1.43764	LOWDATA
TCONS_00000977	=	ENSDART00000146783	XLOC_000352	vps8	TSS515	1:29024005-29298143	830	-	0.222006	0	0.545635	LOWDATA	0.115551	0	0.368469	LOWDATA
TCONS_00000978	=	ENSDART00000118020	XLOC_000353	dre-mir-740	TSS516	1:29024005-29298143	113	-	0	0	0	OK	0	0	0	OK
TCONS_00000979	=	ENSDART00000120985	XLOC_000354	5S_rRNA	TSS517	1:29024005-29298143	115	-	0	0	0	OK	0	0	0	OK
TCONS_00000980	=	ENSDART00000033024	XLOC_000355	tmem41ab	TSS518	1:29409596-29425490	1938	-	0	0	0	OK	0.0400866	0	0.105548	OK
TCONS_00000981	=	ENSDART00000148342	XLOC_000356	GPR183 (3 of 3)	TSS519	1:29426875-29624482	2017	-	0.0351358	0	0.0872416	OK	0	0	0	OK
TCONS_00000982	=	ENSDART00000112778	XLOC_000356	GPR183 (3 of 3)	TSS520	1:29426875-29624482	1101	-	0.00459983	0	0.0296171	LOWDATA	0	0	0	LOWDATA
TCONS_00000983	=	ENSDART00000101763	XLOC_000357	GPR183 (2 of 3)	TSS521	1:29426875-29624482	1086	-	0	0	0	OK	0	0	0	OK
TCONS_00000984	j	ENSDART00000062628	XLOC_000358	BORA	TSS522	1:29774577-29791060	2505	-	57.6112	12.2603	102.962	OK	76.8221	17.0301	136.614	OK
TCONS_00000985	j	ENSDART00000062628	XLOC_000358	BORA	TSS522	1:29774577-29791060	1483	-	11.4268	2.09289	20.7607	OK	7.8412	0.947826	14.7346	OK
TCONS_00000986	j	ENSDART00000022841	XLOC_000359	metap1d	TSS523	1:30002483-30030422	657	-	3.6974	0.159791	7.235	OK	2.21805	0	4.71577	OK
TCONS_00000987	j	ENSDART00000022841	XLOC_000359	metap1d	TSS523	1:30002483-30030422	1076	-	0	0	0	OK	0	0	0	OK
TCONS_00000988	=	ENSDART00000022841	XLOC_000359	metap1d	TSS523	1:30002483-30030422	1119	-	2.39194	0.179149	4.60472	OK	2.31746	0	4.76505	OK
TCONS_00000989	=	ENSDART00000149561	XLOC_000359	metap1d	TSS524	1:30002483-30030422	610	-	7.10609	0.58521	13.627	LOWDATA	5.83843	0.119226	11.5576	LOWDATA
TCONS_00000990	j	ENSDART00000102210	XLOC_000360	itga6b	TSS525	1:30075421-30120963	2767	-	0	0	0	OK	0	0	0	OK
TCONS_00000991	j	ENSDART00000102210	XLOC_000360	itga6b	TSS525	1:30075421-30120963	4348	-	0.000101245	0	0.00675395	OK	0	0	0	OK
TCONS_00000992	j	ENSDART00000102210	XLOC_000360	itga6b	TSS525	1:30075421-30120963	4459	-	0	0	0	OK	4.71168e-06	0	0.0114066	OK
TCONS_00000993	=	ENSDART00000102210	XLOC_000360	itga6b	TSS525	1:30075421-30120963	4254	-	0.158842	0	0.343391	OK	0.222548	0	0.498938	OK
TCONS_00000994	=	ENSDART00000150169	XLOC_000360	itga6b	TSS526	1:30075421-30120963	551	-	0	0	0	OK	0.123696	0	0.335655	OK
TCONS_00000995	=	ENSDART00000148968	XLOC_000360	itga6b	TSS527	1:30075421-30120963	921	-	0	0	0	LOWDATA	0.0587316	0	0.163628	LOWDATA
TCONS_00000996	=	ENSDART00000148844	XLOC_000360	itga6b	TSS528	1:30075421-30120963	873	-	0.0675705	0	0.189594	LOWDATA	0.118666	0	0.337463	LOWDATA
TCONS_00000997	=	ENSDART00000137863	XLOC_000361	eef1a1	TSS529	1:30167073-30186479	2224	-	3.99029e-06	0	0.0126308	OK	0.000421332	0	0.0227501	OK
TCONS_00000998	=	ENSDART00000075340	XLOC_000361	eef1a1	TSS530	1:30167073-30186479	2112	-	0.0415783	0	0.101086	LOWDATA	0.142077	0	0.332001	LOWDATA
TCONS_00000999	=	ENSDART00000148229	XLOC_000362	si:ch211-127n13.3	TSS531	1:30191199-30406008	593	-	3.28807	0.0955476	6.4806	OK	3.78191	0	7.66547	OK
TCONS_00001000	=	ENSDART00000130139	XLOC_000363	5S_rRNA	TSS532	1:30477813-30489895	117	-	0	0	0	OK	0	0	0	OK
TCONS_00001001	=	ENSDART00000059762	XLOC_000364	INHBE	TSS533	1:30609326-30615423	1140	-	0.0106868	0	0.0320604	OK	0.0189266	0	0.0567799	OK
TCONS_00001002	=	ENSDART00000049151	XLOC_000365	gli1	TSS534	1:30667434-30746919	7376	-	0.220325	0	0.44485	OK	1.05286	0.101459	2.00426	OK
TCONS_00001003	=	ENSDART00000049151	XLOC_000365	gli1	TSS534	1:30667434-30746919	4709	-	0.368513	0.00487696	0.73215	LOWDATA	0.310766	0	0.643495	LOWDATA
TCONS_00001004	=	ENSDART00000123101	XLOC_000365	gli1	TSS535	1:30667434-30746919	7007	-	0	0	0	LOWDATA	0.00090532	0	0.00725515	LOWDATA
TCONS_00001005	-	-	XLOC_000366	-	TSS536	1:30777062-30777456	394	-	0	0	0	OK	0.953106	0	2.20101	OK
TCONS_00001006	=	ENSDART00000149401	XLOC_000367	si:dkey-179o14.4	TSS537	1:30973210-30974824	726	-	0	0	0	OK	0	0	0	OK
TCONS_00001007	=	ENSDART00000075286	XLOC_000368	slc2a15b	TSS538	1:31027196-31052389	1909	-	4.74677	0.868143	8.6254	OK	6.88878	1.16766	12.6099	OK
TCONS_00001008	-	-	XLOC_000369	-	TSS539	1:31055638-31055915	277	-	0.691303	0	1.62903	OK	0.119695	0	0.359086	OK
TCONS_00001009	=	ENSDART00000057885	XLOC_000370	fgf8b	TSS540	1:31092245-31097474	2321	-	0.0195907	0	0.0515823	OK	0	0	0	OK
TCONS_00001010	=	ENSDART00000057880	XLOC_000371	poll	TSS541	1:31107996-31126960	2961	-	47.4673	10.2004	84.7341	OK	24.9793	5.33526	44.6234	OK
TCONS_00001011	j	ENSDART00000057880	XLOC_000371	poll	TSS541	1:31107996-31126960	2728	-	2.06594	0.222742	3.90913	OK	1.31972	0	2.65175	OK
TCONS_00001012	j	ENSDART00000057880	XLOC_000371	poll	TSS542	1:31107996-31126960	1348	-	11.9	1.87719	21.9228	OK	0.799697	0	1.90277	OK
TCONS_00001013	=	ENSDART00000044214	XLOC_000372	C1H10orf26 (2 of 2)	TSS543	1:31128268-31153985	1539	-	1.7793	0.163232	3.39537	OK	3.77771	0.150782	7.40465	OK
TCONS_00001014	j	ENSDART00000044214	XLOC_000372	C1H10orf26 (2 of 2)	TSS543	1:31128268-31153985	1332	-	0	0	0	OK	0.232482	0	0.579545	OK
TCONS_00001015	=	ENSDART00000057879	XLOC_000373	as3mt	TSS544	1:31160639-31176847	1298	-	0.988103	0	2.06667	OK	1.11968	0	2.31285	OK
TCONS_00001016	=	ENSDART00000144957	XLOC_000373	as3mt	TSS544	1:31160639-31176847	1554	-	0.320302	0	0.747438	OK	0	0	0	OK
TCONS_00001017	=	ENSDART00000112333	XLOC_000374	cnnm2b	TSS545	1:31178765-31253331	4712	-	0.0509404	0	0.116316	OK	0.1117	0	0.251217	OK
TCONS_00001018	x	ENSDART00000126286	XLOC_000375	nt5c2b	TSS546	1:31260663-31310654	543	-	0	0	0	OK	0.919346	0	2.07288	OK
TCONS_00001019	=	ENSDART00000075260	XLOC_000376	inab	TSS547	1:31318462-31324554	4750	-	0.017875	0	0.0438469	OK	0.174782	0	0.379363	OK
TCONS_00001020	=	ENSDART00000007522	XLOC_000377	kal1a	TSS548	1:31396988-31433511	2365	-	0.116797	0	0.260788	OK	0.0360531	0	0.0901329	OK
TCONS_00001021	j	ENSDART00000146602	XLOC_000378	sts	TSS549	1:31505538-31531501	2117	-	0.467582	0	1.01761	OK	0	0	0	OK
TCONS_00001022	=	ENSDART00000146602	XLOC_000378	sts	TSS549	1:31505538-31531501	2164	-	0.000820732	0	0.012779	OK	4.59088e-05	0	0.0210674	OK
TCONS_00001023	j	ENSDART00000146602	XLOC_000378	sts	TSS549	1:31505538-31531501	2218	-	0.424364	0	0.877133	OK	0.937432	0	1.98012	OK
TCONS_00001024	j	ENSDART00000146602	XLOC_000378	sts	TSS549	1:31505538-31531501	2232	-	0	0	0	OK	0	0	0	OK
TCONS_00001025	j	ENSDART00000146602	XLOC_000378	sts	TSS549	1:31505538-31531501	2112	-	0	0	0	OK	0	0	0	OK
TCONS_00001026	=	ENSDART00000148611	XLOC_000378	sts	TSS549	1:31505538-31531501	512	-	1.08035	0	2.39039	LOWDATA	1.88026	0	4.14755	LOWDATA
TCONS_00001027	=	ENSDART00000075252	XLOC_000378	sts	TSS550	1:31505538-31531501	1761	-	1.73255	0.0493684	3.41574	OK	1.39928	0	2.87194	OK
TCONS_00001028	=	ENSDART00000123628	XLOC_000379	BX248508.1	TSS551	1:31806868-31809152	231	-	1.04175	0	2.40572	OK	0.128271	0	0.384812	OK
TCONS_00001029	=	ENSDART00000137156	XLOC_000380	hdhd1	TSS552	1:31882590-31926772	1397	-	1.82686	0.0898802	3.56383	OK	2.35407	0	4.75412	OK
TCONS_00001030	=	ENSDART00000135078	XLOC_000380	hdhd1	TSS553	1:31882590-31926772	769	-	0.336275	0	0.798347	OK	0.0785183	0	0.253586	OK
TCONS_00001031	=	ENSDART00000137156	XLOC_000380	hdhd1	TSS553	1:31882590-31926772	1143	-	10.5447	1.71222	19.3772	LOWDATA	11.1502	1.77753	20.523	LOWDATA
TCONS_00001032	=	ENSDART00000120602	XLOC_000381	5S_rRNA	TSS554	1:32066537-32066653	116	-	0	0	0	OK	0	0	0	OK
TCONS_00001033	=	ENSDART00000113818	XLOC_000382	nlgn4a	TSS555	1:32080645-32244350	2481	-	0.0589926	0	0.138525	OK	0.112243	0	0.261826	OK
TCONS_00001034	=	ENSDART00000128317	XLOC_000382	nlgn4a	TSS555	1:32080645-32244350	2532	-	5.11926e-05	0	0.0105714	OK	4.77241e-06	0	0.018352	OK
TCONS_00001035	=	ENSDART00000120465	XLOC_000383	5S_rRNA	TSS556	1:32080645-32244350	117	-	0	0	0	OK	0	0	0	OK
TCONS_00001036	=	ENSDART00000125782	XLOC_000384	5S_rRNA	TSS557	1:32258752-32258871	119	-	0	0	0	OK	0	0	0	OK
TCONS_00001037	=	ENSDART00000109369	XLOC_000385	zgc:174320	TSS558	1:32344563-32346288	1050	-	0	0	0	OK	0	0	0	OK
TCONS_00001038	=	ENSDART00000110898	XLOC_000386	zgc:174320	TSS559	1:32450728-32452453	1050	-	0	0	0	OK	0	0	0	OK
TCONS_00001039	j	ENSDART00000135926	XLOC_000387	si:dkeyp-86f8.2	TSS560	1:32880492-32881970	901	-	0	0	0	OK	0	0	0	OK
TCONS_00001040	=	ENSDART00000135926	XLOC_000387	si:dkeyp-86f8.2	TSS560	1:32880492-32881970	738	-	0	0	0	OK	0	0	0	OK
TCONS_00001041	=	ENSDART00000149792	XLOC_000387	si:dkeyp-86f8.2	TSS560	1:32880492-32881970	395	-	0	0	0	LOWDATA	0	0	0	LOWDATA
TCONS_00001042	=	ENSDART00000136761	XLOC_000388	prkx	TSS561	1:32883162-32948941	4857	-	0.704065	0.0626119	1.34552	OK	0.781191	0.0321866	1.5302	OK
TCONS_00001043	=	ENSDART00000140435	XLOC_000389	mxra5	TSS562	1:32987425-32997313	1007	-	0	0	0	LOWDATA	0	0	0	LOWDATA
TCONS_00001044	j	ENSDART00000113486	XLOC_000389	mxra5	TSS562	1:32987425-32997313	7757	-	1.17923e-06	0	0.0035947	OK	3.58909e-06	0	0.00626662	OK
TCONS_00001045	=	ENSDART00000113486	XLOC_000389	mxra5	TSS563	1:32987425-32997313	7443	-	0.00186557	0	0.00559915	LOWDATA	0.0106168	0	0.0278624	LOWDATA
TCONS_00001046	=	ENSDART00000137151	XLOC_000389	mxra5	TSS564	1:32987425-32997313	2831	-	0	0	0	LOWDATA	0.00630067	0	0.030341	LOWDATA
TCONS_00001047	j	ENSDART00000110026	XLOC_000390	dhrsx	TSS565	1:33049222-33151242	677	-	0	0	0	OK	0	0	0	OK
TCONS_00001048	=	ENSDART00000150043	XLOC_000390	dhrsx	TSS565	1:33049222-33151242	2867	-	0	0	0	OK	0.0470348	0	0.145034	OK
TCONS_00001049	j	ENSDART00000110026	XLOC_000390	dhrsx	TSS565	1:33049222-33151242	2728	-	0	0	0	OK	0	0	0	OK
TCONS_00001050	=	ENSDART00000139004	XLOC_000390	dhrsx	TSS566	1:33049222-33151242	352	-	0.21901	0	0.615264	OK	0	0	0	OK
TCONS_00001051	=	ENSDART00000149786	XLOC_000390	dhrsx	TSS567	1:33049222-33151242	2799	-	0.231017	0	0.513323	OK	0.286591	0	0.675339	OK
TCONS_00001052	j	ENSDART00000110026	XLOC_000390	dhrsx	TSS567	1:33049222-33151242	2660	-	0.234901	0	0.525285	OK	0	0	0	OK
TCONS_00001053	=	ENSDART00000148946	XLOC_000390	dhrsx	TSS567	1:33049222-33151242	809	-	0.659549	0	1.48647	OK	0.827504	0	1.96774	OK
TCONS_00001054	=	ENSDART00000110026	XLOC_000390	dhrsx	TSS567	1:33049222-33151242	2644	-	0.00190451	0	0.0130213	OK	0.34674	0	0.79738	OK
TCONS_00001055	=	ENSDART00000133870	XLOC_000390	dhrsx	TSS567	1:33049222-33151242	633	-	0	0	0	OK	0	0	0	OK
TCONS_00001056	x	ENSDART00000075632	XLOC_000391	creb1	TSS568	1:33187086-33190596	392	-	2.6476	0	5.35087	OK	1.95052	0	4.22218	OK
TCONS_00001057	=	ENSDART00000125682	XLOC_000392	chmp2bl	TSS569	1:33191230-33201926	1981	-	86.4423	86.4423	86.4423	FAIL	76.1967	17.1972	135.196	OK
TCONS_00001058	=	ENSDART00000018472	XLOC_000392	chmp2bl	TSS569	1:33191230-33201926	1986	-	0.0343114	0.0343114	0.0343114	FAIL	4.63629	0.430143	8.84244	OK
TCONS_00001059	=	ENSDART00000075626	XLOC_000393	HTR1F (2 of 2)	TSS570	1:33266866-33267985	1119	-	0.024564	0	0.0593027	OK	0.0216298	0	0.0648895	OK
TCONS_00001060	j	ENSDART00000114384	XLOC_000394	ENSDARG00000079350	TSS571	1:33277724-33296386	5846	-	1.7619	0.242302	3.2815	OK	3.87088	0.64192	7.09983	OK
TCONS_00001061	=	ENSDART00000114384	XLOC_000394	ENSDARG00000079350	TSS572	1:33277724-33296386	5977	-	2.37653	0.423507	4.32955	OK	6.08267	1.32029	10.845	OK
TCONS_00001062	j	ENSDART00000102184	XLOC_000395	arl13b	TSS573	1:33300827-33327476	2431	-	1.34979	0.118119	2.58146	OK	1.1748	0	2.43461	OK
TCONS_00001063	=	ENSDART00000122316	XLOC_000395	arl13b	TSS573	1:33300827-33327476	2153	-	0	0	0	OK	0.056175	0	0.167025	OK
TCONS_00001064	j	ENSDART00000102184	XLOC_000395	arl13b	TSS573	1:33300827-33327476	2578	-	0	0	0	OK	0	0	0	OK
TCONS_00001065	=	ENSDART00000102184	XLOC_000395	arl13b	TSS573	1:33300827-33327476	2808	-	0.360326	0	0.755891	OK	3.10505	0.241006	5.96909	OK
TCONS_00001066	=	ENSDART00000149105	XLOC_000395	arl13b	TSS574	1:33300827-33327476	520	-	1.19849	0	2.64808	LOWDATA	2.67621	0	5.7074	LOWDATA
TCONS_00001067	j	ENSDART00000131664	XLOC_000396	NSUN3	TSS575	1:33329850-33355461	1237	-	0.103526	0	0.263691	OK	0	0	0	OK
TCONS_00001068	=	ENSDART00000131664	XLOC_000396	NSUN3	TSS575	1:33329850-33355461	1648	-	3.89375e-05	0	0.0170224	OK	0.81527	0	1.74564	OK
TCONS_00001069	=	ENSDART00000131664	XLOC_000396	NSUN3	TSS575	1:33329850-33355461	1601	-	0.432409	0	0.928665	LOWDATA	0.00101465	0	0.0315439	LOWDATA
TCONS_00001070	=	ENSDART00000141936	XLOC_000396	NSUN3	TSS576	1:33329850-33355461	1063	-	0	0	0	OK	0	0	0	OK
TCONS_00001071	j	ENSDART00000131664	XLOC_000396	NSUN3	TSS576	1:33329850-33355461	1474	-	0	0	0	OK	0.740609	0	1.64418	OK
TCONS_00001072	=	ENSDART00000120999	XLOC_000397	5S_rRNA	TSS577	1:33367698-33367815	117	-	0	0	0	OK	0	0	0	OK
TCONS_00001073	=	ENSDART00000119797	XLOC_000398	5S_rRNA	TSS578	1:33599837-33599954	117	-	0	0	0	OK	0	0	0	OK
TCONS_00001074	=	ENSDART00000042984	XLOC_000399	epha6	TSS579	1:33601717-33833876	5617	-	0.0368174	0	0.0915537	OK	0.0518186	0	0.129219	OK
TCONS_00001075	=	ENSDART00000146530	XLOC_000399	epha6	TSS579	1:33601717-33833876	5632	-	0.000320727	0	0.00512679	OK	0.00066225	0	0.00908594	OK
TCONS_00001076	=	ENSDART00000042984	XLOC_000399	epha6	TSS580	1:33601717-33833876	2991	-	0.0450914	0	0.117609	LOWDATA	0.0196829	0	0.0642864	LOWDATA
TCONS_00001077	=	ENSDART00000117082	XLOC_000400	dre-mir-734	TSS582	1:33601717-33833876	93	-	0	0	0	OK	0	0	0	OK
TCONS_00001078	=	ENSDART00000146042	XLOC_000399	epha6	TSS581	1:33601717-33833876	638	-	0.10359	0	0.27316	LOWDATA	0	0	0	LOWDATA
TCONS_00001079	=	ENSDART00000046094	XLOC_000401	arl6	TSS583	1:33836538-33866619	2372	-	1.25817	0.0613658	2.45497	OK	5.5622	0.766971	10.3574	OK
TCONS_00001080	=	ENSDART00000123118	XLOC_000401	arl6	TSS584	1:33836538-33866619	2260	-	3.99739	0.648548	7.34623	LOWDATA	3.74986	0.222493	7.27723	LOWDATA
TCONS_00001081	j	ENSDART00000114975	XLOC_000402	SLC5A7 (1 of 2)	TSS585	1:33876330-33894674	5153	-	0	0	0	OK	0.00280748	0	0.0140491	OK
TCONS_00001082	=	ENSDART00000147201	XLOC_000402	SLC5A7 (1 of 2)	TSS585	1:33876330-33894674	5150	-	0	0	0	OK	0.00281529	0	0.0140647	OK
TCONS_00001083	=	ENSDART00000114975	XLOC_000402	SLC5A7 (1 of 2)	TSS585	1:33876330-33894674	1785	-	0	0	0	OK	0	0	0	OK
TCONS_00001084	=	ENSDART00000075584	XLOC_000403	kctd12.2	TSS586	1:33928605-33930081	1476	-	0.0404482	0	0.10112	OK	0.0708919	0	0.17723	OK
TCONS_00001085	=	ENSDART00000120026	XLOC_000404	5S_rRNA	TSS587	1:33998539-34083464	115	-	0	0	0	OK	0	0	0	OK
TCONS_00001087	x	ENSDART00000083736	XLOC_000405	lmo7b	TSS588	1:33998539-34083464	378	-	0.520856	0	1.1977	OK	0.422685	0	1.02639	OK
TCONS_00001088	-	-	XLOC_000406	-	TSS589	1:34086797-34087101	304	-	0.948157	0	2.14583	OK	1.22444	0	2.82761	OK
TCONS_00001089	=	ENSDART00000012873	XLOC_000407	klf12a	TSS590	1:34129535-34189404	2479	-	0.640629	0.0155664	1.26569	OK	0.922185	0	1.8472	OK
TCONS_00001090	=	ENSDART00000118140	XLOC_000408	CR749750.1	TSS591	1:34129535-34189404	106	-	0	0	0	OK	0	0	0	OK
TCONS_00001091	=	ENSDART00000037986	XLOC_000409	zgc:91844	TSS592	1:34226170-34346481	2621	-	0.0611931	0	0.158853	OK	0.888672	0	1.90054	OK
TCONS_00001092	=	ENSDART00000037986	XLOC_000409	zgc:91844	TSS592	1:34226170-34346481	1701	-	4.21602	0.64652	7.78553	LOWDATA	10.6046	1.44497	19.7643	LOWDATA
TCONS_00001093	j	ENSDART00000037986	XLOC_000409	zgc:91844	TSS592	1:34226170-34346481	2573	-	0.187497	0	0.447707	OK	0	0	0	OK
TCONS_00001094	=	ENSDART00000149891	XLOC_000409	zgc:91844	TSS592	1:34226170-34346481	514	-	4.00051	0.013221	7.9878	LOWDATA	9.20777	0.570884	17.8447	LOWDATA
TCONS_00001095	j	ENSDART00000102118	XLOC_000410	gtf2f2a	TSS593	1:34226170-34346481	1230	-	1.47011	0	2.98425	OK	0.899812	0	2.02095	OK
TCONS_00001096	=	ENSDART00000077744	XLOC_000410	gtf2f2a	TSS593	1:34226170-34346481	1072	-	26.35	5.00431	47.6957	OK	32.2151	6.85949	57.5707	OK
TCONS_00001097	j	ENSDART00000102118	XLOC_000410	gtf2f2a	TSS593	1:34226170-34346481	1462	-	0	0	0	OK	0	0	0	OK
TCONS_00001098	=	ENSDART00000102118	XLOC_000410	gtf2f2a	TSS593	1:34226170-34346481	1255	-	7.61192	0.939839	14.284	OK	8.66065	1.09317	16.2281	OK
TCONS_00001099	=	ENSDART00000135528	XLOC_000410	gtf2f2a	TSS593	1:34226170-34346481	909	-	10.5543	1.38565	19.723	OK	13.7146	2.12687	25.3022	OK
TCONS_00001100	=	ENSDART00000145535	XLOC_000410	gtf2f2a	TSS594	1:34226170-34346481	721	-	15.7664	2.37345	29.1594	OK	13.3936	1.49638	25.2908	OK
TCONS_00001101	=	ENSDART00000150038	XLOC_000410	gtf2f2a	TSS595	1:34226170-34346481	1139	-	0	0	0	OK	1.51826	0	3.17563	OK
TCONS_00001102	j	ENSDART00000113808	XLOC_000411	ENSDARG00000079191	TSS596	1:34396157-34440104	1626	-	1.51024	0.0671286	2.95335	OK	0.401571	0	0.954334	OK
TCONS_00001103	=	ENSDART00000077725	XLOC_000411	ENSDARG00000079191	TSS596	1:34396157-34440104	1012	-	0.862638	0	1.80966	LOWDATA	0	0	0	LOWDATA
TCONS_00001104	j	ENSDART00000113808	XLOC_000411	ENSDARG00000079191	TSS596	1:34396157-34440104	1952	-	0.000391295	0	0.0150751	OK	0	0	0	OK
TCONS_00001105	=	ENSDART00000113808	XLOC_000411	ENSDARG00000079191	TSS596	1:34396157-34440104	1606	-	1.4438	0.0530973	2.8345	OK	0.246852	0	0.576221	OK
TCONS_00001106	j	ENSDART00000128175	XLOC_000412	CR786582.1	TSS597	1:34651058-34655406	411	-	0	0	0	OK	0	0	0	OK
TCONS_00001107	=	ENSDART00000099756	XLOC_000412	CR786582.1	TSS597	1:34651058-34655406	747	-	0	0	0	OK	0	0	0	OK
TCONS_00001108	j	ENSDART00000128175	XLOC_000412	CR786582.1	TSS597	1:34651058-34655406	945	-	0	0	0	OK	0	0	0	OK
TCONS_00001109	j	ENSDART00000128175	XLOC_000412	CR786582.1	TSS597	1:34651058-34655406	942	-	0	0	0	OK	0	0	0	OK
TCONS_00001110	=	ENSDART00000101748	XLOC_000412	CR786582.1	TSS598	1:34651058-34655406	888	-	0	0	0	LOWDATA	0	0	0	LOWDATA
TCONS_00001111	=	ENSDART00000128175	XLOC_000412	CR786582.1	TSS598	1:34651058-34655406	891	-	0	0	0	LOWDATA	0	0	0	LOWDATA
TCONS_00001112	-	-	XLOC_000413	-	TSS599	1:35069050-35069429	379	-	0.590056	0	1.36262	OK	0.655951	0	1.55452	OK
TCONS_00001113	=	ENSDART00000045414	XLOC_000414	KCTD15 (2 of 2)	TSS600	1:35076911-35117392	792	-	0.189727	0	0.464434	OK	0.449217	0	1.06699	OK
TCONS_00001114	j	ENSDART00000045414	XLOC_000414	KCTD15 (2 of 2)	TSS600	1:35076911-35117392	1125	-	0.508868	0	1.11458	OK	1.02985	0	2.20826	OK
TCONS_00001115	-	-	XLOC_000415	-	TSS601	1:35121105-35121489	384	-	0	0	0	OK	1.39653	0	3.20226	OK
TCONS_00001116	-	-	XLOC_000416	-	TSS602	1:35166288-35166705	417	-	0	0	0	OK	1.14254	0	2.61986	OK
TCONS_00001117	x	ENSDART00000130654	XLOC_000417	FP236452.2	TSS603	1:35176367-35177090	299	-	0	0	0	OK	1.05021	0	2.47477	OK
TCONS_00001118	j	ENSDART00000109678	XLOC_000418	USP38	TSS604	1:35181444-35197135	4022	-	0.268076	0	0.579167	OK	0	0	0	OK
TCONS_00001119	j	ENSDART00000109678	XLOC_000418	USP38	TSS604	1:35181444-35197135	4163	-	0	0	0	OK	0	0	0	OK
TCONS_00001120	j	ENSDART00000109678	XLOC_000418	USP38	TSS604	1:35181444-35197135	4158	-	15.5579	3.51091	27.6049	OK	20.5785	5.30182	35.8552	OK
TCONS_00001121	=	ENSDART00000109678	XLOC_000418	USP38	TSS605	1:35181444-35197135	3878	-	0	0	0	OK	0	0	0	OK
TCONS_00001122	j	ENSDART00000140724	XLOC_000419	gab1	TSS606	1:35202669-35317902	4063	-	0.995178	0.0661929	1.92416	OK	2.14952	0.219661	4.07938	OK
TCONS_00001123	j	ENSDART00000140724	XLOC_000419	gab1	TSS607	1:35202669-35317902	2739	-	1.48041	0.0934474	2.86736	OK	1.25363	0	2.51274	OK
TCONS_00001124	=	ENSDART00000149806	XLOC_000419	gab1	TSS607	1:35202669-35317902	2248	-	0.480598	0	0.995569	OK	1.9412	0.0478229	3.83458	OK
TCONS_00001125	j	ENSDART00000140724	XLOC_000419	gab1	TSS607	1:35202669-35317902	3607	-	15.3476	3.44097	27.2542	OK	20.5818	4.46145	36.7022	OK
TCONS_00001126	=	ENSDART00000085051	XLOC_000420	hhip	TSS608	1:35498196-35543982	4575	-	1.36887	0.178468	2.55927	OK	0.534907	0	1.11857	OK
TCONS_00001127	=	ENSDART00000131284	XLOC_000420	hhip	TSS609	1:35498196-35543982	731	-	0.969538	0	2.10489	LOWDATA	0.917178	0	2.19888	LOWDATA
TCONS_00001128	j	ENSDART00000085051	XLOC_000420	hhip	TSS609	1:35498196-35543982	4108	-	2.13919	0.249847	4.02854	OK	1.22608	0.102345	2.34982	OK
TCONS_00001129	=	ENSDART00000132118	XLOC_000421	ENSDARG00000094648	TSS610	1:35570664-35576058	800	-	0	0	0	OK	0	0	0	OK
TCONS_00001130	-	-	XLOC_000422	-	TSS611	1:35657563-35659532	1969	-	0.756895	0.00312734	1.51066	OK	3.06065	0.295707	5.8256	OK
TCONS_00001131	-	-	XLOC_000423	-	TSS612	1:35659698-35660128	430	-	0.369726	0	0.884363	OK	1.98627	0	4.40658	OK
TCONS_00001132	j	ENSDART00000085021	XLOC_000424	mmaa	TSS613	1:35664541-35678374	1415	-	0.460744	0	1.01644	OK	0	0	0	OK
TCONS_00001133	j	ENSDART00000085021	XLOC_000424	mmaa	TSS613	1:35664541-35678374	1561	-	0	0	0	OK	0.00175142	0	0.0311254	OK
TCONS_00001134	=	ENSDART00000085021	XLOC_000424	mmaa	TSS613	1:35664541-35678374	1684	-	29.9981	6.66777	53.3285	OK	23.153	5.30666	40.9993	OK
TCONS_00001135	=	ENSDART00000132932	XLOC_000424	mmaa	TSS613	1:35664541-35678374	875	-	4.345	0.190141	8.49985	OK	1.81868	0	3.83008	OK
TCONS_00001136	=	ENSDART00000140144	XLOC_000424	mmaa	TSS613	1:35664541-35678374	790	-	0.155068	0	0.412353	OK	0.68473	0	1.60338	OK
TCONS_00001137	=	ENSDART00000148505	XLOC_000424	mmaa	TSS614	1:35664541-35678374	684	-	22.344	4.30589	40.382	LOWDATA	18.5502	3.03702	34.0633	LOWDATA
TCONS_00001138	-	-	XLOC_000425	-	TSS615	1:35687184-35687435	251	-	0	0	0	OK	2.11372	0	4.88122	OK
TCONS_00001139	-	-	XLOC_000426	-	TSS616	1:35690828-35691321	493	-	0	0	0	OK	0.971763	0	2.19925	OK
TCONS_00001140	j	ENSDART00000130013	XLOC_000427	zgc:152968	TSS617	1:35693942-35706512	1475	-	0.974194	0	2.03438	OK	1.68612	0	3.52271	OK
TCONS_00001141	j	ENSDART00000130013	XLOC_000427	zgc:152968	TSS617	1:35693942-35706512	2244	-	0	0	0	OK	0.168904	0	0.416762	OK
TCONS_00001142	j	ENSDART00000130013	XLOC_000427	zgc:152968	TSS617	1:35693942-35706512	2226	-	1.19085	0.0734586	2.30824	OK	0.621857	0	1.3378	OK
TCONS_00001143	=	ENSDART00000139636	XLOC_000427	zgc:152968	TSS617	1:35693942-35706512	4264	-	2.77607	0.436227	5.11591	OK	3.07334	0.4938	5.65289	OK
TCONS_00001144	=	ENSDART00000053780	XLOC_000427	zgc:152968	TSS618	1:35693942-35706512	1518	-	2.24653	0.069427	4.42364	LOWDATA	3.09029	0.218414	5.96217	LOWDATA
TCONS_00001145	=	ENSDART00000139636	XLOC_000427	zgc:152968	TSS619	1:35693942-35706512	3642	-	3.46726	0.583509	6.35101	LOWDATA	5.33687	0.817377	9.85636	LOWDATA
TCONS_00001146	=	ENSDART00000130013	XLOC_000427	zgc:152968	TSS619	1:35693942-35706512	3663	-	0	0	0	OK	0.000229828	0	0.0133181	OK
TCONS_00001147	=	ENSDART00000137071	XLOC_000427	zgc:152968	TSS620	1:35693942-35706512	530	-	6.47407	0.561558	12.3866	OK	7.00534	0	14.1115	OK
TCONS_00001148	=	ENSDART00000120743	XLOC_000428	5S_rRNA	TSS621	1:35862375-35862492	117	-	0	0	0	OK	0	0	0	OK
TCONS_00001149	j	ENSDART00000147458	XLOC_000429	lsm6	TSS622	1:35902853-35912115	766	-	2.23246	0	4.61318	OK	4.47711	0	9.08898	OK
TCONS_00001150	=	ENSDART00000053773	XLOC_000429	lsm6	TSS622	1:35902853-35912115	499	-	9.59562	0.847475	18.3438	OK	24.6778	3.69748	45.658	OK
TCONS_00001151	=	ENSDART00000147458	XLOC_000429	lsm6	TSS622	1:35902853-35912115	726	-	0	0	0	OK	0.0269085	0	0.133531	OK
TCONS_00001152	=	ENSDART00000124112	XLOC_000430	pou4f2	TSS623	1:36145050-36148416	3063	-	0.00440769	0	0.0132231	OK	0.378662	0	0.796693	OK
TCONS_00001153	=	ENSDART00000125013	XLOC_000431	ednra	TSS624	1:36373657-36410470	391	-	0	0	0	LOWDATA	0.330473	0	0.938301	LOWDATA
TCONS_00001154	j	ENSDART00000010632	XLOC_000431	ednra	TSS624	1:36373657-36410470	2243	-	0.0485093	0	0.127926	OK	0.941141	0	2.00191	OK
TCONS_00001155	=	ENSDART00000128557	XLOC_000431	ednra	TSS624	1:36373657-36410470	200	-	0	0	0	LOWDATA	0.964016	0	2.32066	LOWDATA
TCONS_00001156	j	ENSDART00000010632	XLOC_000431	ednra	TSS624	1:36373657-36410470	2545	-	0.0380912	0	0.1009	OK	0.383843	0	0.872306	OK
TCONS_00001157	=	ENSDART00000010632	XLOC_000431	ednra	TSS624	1:36373657-36410470	2665	-	9.97466e-07	0	0.0109567	OK	1.26918e-05	0	0.019399	OK
TCONS_00001158	j	ENSDART00000111566	XLOC_000432	TMEM184C	TSS625	1:36430175-36623849	1384	-	2.03297	0.157469	3.90847	OK	2.64561	0.0448138	5.24642	OK
TCONS_00001159	j	ENSDART00000111566	XLOC_000432	TMEM184C	TSS625	1:36430175-36623849	844	-	7.99094	1.06676	14.9151	OK	11.7785	1.27242	22.2846	OK
TCONS_00001160	j	ENSDART00000109314	XLOC_000433	arhgap10	TSS626	1:36430175-36623849	2776	-	31.261	7.04436	55.4776	OK	10.0965	1.95349	18.2396	OK
TCONS_00001161	j	ENSDART00000109314	XLOC_000433	arhgap10	TSS627	1:36430175-36623849	1845	-	32.1831	7.22696	57.1393	OK	9.93272	1.47198	18.3935	OK
TCONS_00001162	o	ENSDART00000046260	XLOC_000434	ENSDARG00000091223	TSS628	1:36643723-36945251	192	-	1.1573	0	2.6889	OK	0.305109	0	0.736598	OK
TCONS_00001163	=	ENSDART00000046260	XLOC_000435	ENSDARG00000091223	TSS629	1:36643723-36945251	747	-	0.342611	0	0.778317	OK	0	0	0	OK
TCONS_00001164	=	ENSDART00000117485	XLOC_000436	5S_rRNA	TSS630	1:36972460-36972591	131	-	0	0	0	OK	0	0	0	OK
TCONS_00001165	j	ENSDART00000043855	XLOC_000437	dclk2	TSS631	1:37045792-37157447	1562	-	0	0	0	OK	0	0	0	OK
TCONS_00001166	=	ENSDART00000136996	XLOC_000437	dclk2	TSS631	1:37045792-37157447	2406	-	0	0	0	LOWDATA	0	0	0	LOWDATA
TCONS_00001167	=	ENSDART00000145698	XLOC_000437	dclk2	TSS631	1:37045792-37157447	2490	-	0	0	0	LOWDATA	0	0	0	LOWDATA
TCONS_00001168	j	ENSDART00000043855	XLOC_000437	dclk2	TSS631	1:37045792-37157447	2418	-	0	0	0	OK	0	0	0	OK
TCONS_00001169	j	ENSDART00000043855	XLOC_000437	dclk2	TSS631	1:37045792-37157447	2577	-	0	0	0	OK	0	0	0	OK
TCONS_00001170	j	ENSDART00000043855	XLOC_000437	dclk2	TSS631	1:37045792-37157447	2493	-	0	0	0	OK	0	0	0	OK
TCONS_00001171	j	ENSDART00000043855	XLOC_000437	dclk2	TSS631	1:37045792-37157447	2568	-	0	0	0	OK	0	0	0	OK
TCONS_00001172	=	ENSDART00000045111	XLOC_000437	dclk2	TSS631	1:37045792-37157447	5397	-	0	0	0	OK	0	0	0	OK
TCONS_00001173	=	ENSDART00000008756	XLOC_000437	dclk2	TSS632	1:37045792-37157447	2294	-	0	0	0	LOWDATA	0.00799423	0	0.0379869	LOWDATA
TCONS_00001174	=	ENSDART00000140036	XLOC_000437	dclk2	TSS632	1:37045792-37157447	2333	-	0.0810282	0	0.20225	OK	0.131506	0	0.323459	OK
TCONS_00001175	=	ENSDART00000078206	XLOC_000437	dclk2	TSS632	1:37045792-37157447	2252	-	0.275883	0	0.618524	OK	0	0	0	OK
TCONS_00001176	=	ENSDART00000045111	XLOC_000437	dclk2	TSS632	1:37045792-37157447	2525	-	0.411064	0	0.895129	LOWDATA	0.187857	0	0.478372	LOWDATA
TCONS_00001177	=	ENSDART00000043855	XLOC_000437	dclk2	TSS633	1:37045792-37157447	5112	-	1.38419	0.202474	2.5659	OK	0.621464	0	1.25068	OK
TCONS_00001178	=	ENSDART00000131456	XLOC_000437	dclk2	TSS634	1:37045792-37157447	635	-	0	0	0	LOWDATA	0	0	0	LOWDATA
TCONS_00001179	=	ENSDART00000143951	XLOC_000437	dclk2	TSS635	1:37045792-37157447	486	-	0.459243	0	1.11653	OK	0.01528	0	0.117824	OK
TCONS_00001180	j	ENSDART00000075216	XLOC_000438	FAM193A	TSS636	1:37162742-37212719	4415	-	10.1528	2.23156	18.074	OK	13.9727	2.92746	25.018	OK
TCONS_00001181	j	ENSDART00000075216	XLOC_000438	FAM193A	TSS636	1:37162742-37212719	4218	-	12.3066	2.75923	21.8539	OK	20.8964	4.66908	37.1238	OK
TCONS_00001182	=	ENSDART00000083593	XLOC_000439	sparcl1	TSS637	1:37241623-37268289	1922	-	0.00666443	0	0.0199933	OK	0.189278	0	0.434017	OK
TCONS_00001183	-	-	XLOC_000440	-	TSS638	1:37277617-37277742	125	-	1.97148	0	4.53356	OK	2.32143	0	5.47037	OK
TCONS_00001184	-	-	XLOC_000441	-	TSS639	1:37383928-37384429	501	-	1.87675	0	3.81488	OK	2.61912	0	5.42468	OK
TCONS_00001185	=	ENSDART00000147709	XLOC_000442	si:dkey-27n6.10	TSS640	1:37403582-37417473	2418	-	0	0	0	OK	0	0	0	OK
TCONS_00001186	=	ENSDART00000109499	XLOC_000442	si:dkey-27n6.10	TSS641	1:37403582-37417473	2895	-	0	0	0	OK	0	0	0	OK
TCONS_00001187	=	ENSDART00000143709	XLOC_000442	ENSDARG00000091998	TSS642	1:37403582-37417473	745	-	0	0	0	LOWDATA	0	0	0	LOWDATA
TCONS_00001188	=	ENSDART00000134095	XLOC_000443	si:dkey-27n6.9	TSS643	1:37419497-37422968	1232	-	0	0	0	OK	6.48989e-07	0	0.041197	OK
TCONS_00001189	=	ENSDART00000138838	XLOC_000443	si:dkey-27n6.9	TSS643	1:37419497-37422968	1155	-	0	0	0	OK	0.0213677	0	0.0641043	OK
TCONS_00001190	=	ENSDART00000139753	XLOC_000443	si:dkey-27n6.9	TSS643	1:37419497-37422968	1073	-	0	0	0	OK	0	0	0	OK
TCONS_00001191	=	ENSDART00000146606	XLOC_000443	si:dkey-27n6.9	TSS643	1:37419497-37422968	1150	-	0	0	0	OK	0	0	0	OK
TCONS_00001192	=	ENSDART00000149274	XLOC_000443	si:dkey-27n6.9	TSS644	1:37419497-37422968	891	-	0	0	0	OK	0	0	0	OK
TCONS_00001193	=	ENSDART00000147486	XLOC_000444	si:dkey-27n6.2	TSS645	1:37549722-37551029	419	-	0	0	0	OK	0	0	0	OK
TCONS_00001194	=	ENSDART00000097774	XLOC_000445	ENSDARG00000067858	TSS646	1:37558369-37562777	2338	-	0	0	0	OK	0	0	0	OK
TCONS_00001195	=	ENSDART00000149509	XLOC_000446	si:ch211-76m11.12	TSS647	1:37572158-37576112	1146	-	0	0	0	OK	0	0	0	OK
TCONS_00001196	=	ENSDART00000148526	XLOC_000447	si:ch211-76m11.11	TSS648	1:37578887-37622900	1189	-	0	0	0	OK	0.0470896	0	0.141269	OK
TCONS_00001197	j	ENSDART00000134409	XLOC_000447	si:ch211-76m11.11	TSS648	1:37578887-37622900	3493	-	0	0	0	OK	0	0	0	OK
TCONS_00001198	j	ENSDART00000134409	XLOC_000447	si:ch211-76m11.11	TSS648	1:37578887-37622900	3432	-	0	0	0	OK	5.95825e-07	0	0.0119092	OK
TCONS_00001199	=	ENSDART00000134409	XLOC_000447	si:ch211-76m11.11	TSS648	1:37578887-37622900	3736	-	0	0	0	OK	0	0	0	OK
TCONS_00001200	=	ENSDART00000140638	XLOC_000447	si:ch211-76m11.11	TSS649	1:37578887-37622900	3072	-	0	0	0	LOWDATA	0.0133198	0	0.0399606	LOWDATA
TCONS_00001201	=	ENSDART00000146198	XLOC_000448	si:ch211-76m11.5	TSS650	1:37641982-37652927	3243	-	0	0	0	OK	0	0	0	OK
TCONS_00001202	j	ENSDART00000146198	XLOC_000448	si:ch211-76m11.5	TSS650	1:37641982-37652927	2961	-	0	0	0	OK	0	0	0	OK
TCONS_00001203	j	ENSDART00000146198	XLOC_000448	si:ch211-76m11.5	TSS650	1:37641982-37652927	3135	-	0	0	0	OK	0	0	0	OK
TCONS_00001204	=	ENSDART00000139992	XLOC_000448	si:ch211-76m11.5	TSS651	1:37641982-37652927	2748	-	0	0	0	LOWDATA	0	0	0	LOWDATA
TCONS_00001205	=	ENSDART00000149997	XLOC_000449	si:ch211-76m11.14	TSS652	1:37665957-37669169	205	-	0	0	0	OK	0	0	0	OK
TCONS_00001206	=	ENSDART00000147136	XLOC_000450	si:ch211-76m11.3	TSS653	1:37672991-37688847	3297	-	0	0	0	OK	0	0	0	OK
TCONS_00001207	=	ENSDART00000136953	XLOC_000450	si:ch211-76m11.3	TSS653	1:37672991-37688847	1242	-	0	0	0	OK	0	0	0	OK
TCONS_00001208	=	ENSDART00000131380	XLOC_000450	si:ch211-76m11.3	TSS654	1:37672991-37688847	2898	-	0	0	0	LOWDATA	0	0	0	LOWDATA
TCONS_00001209	=	ENSDART00000139383	XLOC_000450	si:ch211-76m11.3	TSS655	1:37672991-37688847	585	-	0	0	0	LOWDATA	0	0	0	LOWDATA
TCONS_00001210	j	ENSDART00000147136	XLOC_000450	si:ch211-76m11.3	TSS655	1:37672991-37688847	1222	-	0	0	0	OK	0	0	0	OK
TCONS_00001211	=	ENSDART00000149111	XLOC_000451	si:ch211-76m11.15	TSS656	1:37696174-37697609	822	-	0	0	0	OK	0	0	0	OK
TCONS_00001212	=	ENSDART00000149164	XLOC_000452	si:ch211-76m11.16	TSS657	1:37719064-37746112	752	-	0	0	0	OK	0	0	0	OK
TCONS_00001213	=	ENSDART00000147654	XLOC_000453	ENSDARG00000092830	TSS658	1:37752949-37758646	1297	-	0	0	0	OK	0	0	0	OK
TCONS_00001214	=	ENSDART00000137634	XLOC_000454	si:dkeyp-123a12.2	TSS659	1:37777125-37807877	3495	-	0	0	0	OK	4.60642e-07	0	0.0125643	OK
TCONS_00001215	j	ENSDART00000137634	XLOC_000454	si:dkeyp-123a12.2	TSS659	1:37777125-37807877	3086	-	0	0	0	OK	0.00714177	0	0.0214263	OK
TCONS_00001216	=	ENSDART00000144850	XLOC_000455	si:dkeyp-123a12.3	TSS662	1:37777125-37807877	389	-	0	0	0	OK	0	0	0	OK
TCONS_00001217	=	ENSDART00000109556	XLOC_000454	si:dkeyp-123a12.2	TSS660	1:37777125-37807877	486	-	0	0	0	LOWDATA	0	0	0	LOWDATA
TCONS_00001218	=	ENSDART00000104418	XLOC_000454	si:dkeyp-123a12.2	TSS661	1:37777125-37807877	585	-	0	0	0	LOWDATA	0	0	0	LOWDATA
TCONS_00001219	=	ENSDART00000149848	XLOC_000456	si:ch211-205a14.1	TSS663	1:37817970-37838127	927	-	0	0	0	OK	0	0	0	OK
TCONS_00001220	j	ENSDART00000146182	XLOC_000456	si:ch211-205a14.1	TSS663	1:37817970-37838127	3378	-	0	0	0	OK	0	0	0	OK
TCONS_00001221	=	ENSDART00000146182	XLOC_000456	si:ch211-205a14.1	TSS664	1:37817970-37838127	3355	-	0	0	0	OK	0	0	0	OK
TCONS_00001222	=	ENSDART00000146047	XLOC_000456	si:ch211-205a14.1	TSS665	1:37817970-37838127	2724	-	0	0	0	LOWDATA	0	0	0	LOWDATA
TCONS_00001223	=	ENSDART00000104410	XLOC_000457	si:ch211-205a14.4	TSS666	1:37844660-37851599	444	-	0	0	0	OK	0	0	0	OK
TCONS_00001224	=	ENSDART00000132805	XLOC_000457	si:ch211-205a14.4	TSS666	1:37844660-37851599	2332	-	0	0	0	OK	0.00915741	0	0.0274722	OK
TCONS_00001225	=	ENSDART00000150059	XLOC_000458	si:ch211-205a14.13	TSS667	1:37868853-37873147	1280	-	0	0	0	OK	0	0	0	OK
TCONS_00001226	=	ENSDART00000134899	XLOC_000459	si:ch211-205a14.5	TSS668	1:37875529-37876758	358	-	0	0	0	OK	0	0	0	OK
TCONS_00001227	=	ENSDART00000147043	XLOC_000460	si:ch211-205a14.6	TSS669	1:37881094-37883343	400	-	0	0	0	OK	0	0	0	OK
TCONS_00001228	=	ENSDART00000143053	XLOC_000461	si:ch211-205a14.7	TSS670	1:37897921-37917655	3376	-	0	0	0	OK	0	0	0	OK
TCONS_00001229	j	ENSDART00000143053	XLOC_000461	si:ch211-205a14.7	TSS670	1:37897921-37917655	3405	-	0	0	0	OK	0	0	0	OK
TCONS_00001230	=	ENSDART00000135833	XLOC_000461	si:ch211-205a14.7	TSS671	1:37897921-37917655	2895	-	0	0	0	LOWDATA	0	0	0	LOWDATA
TCONS_00001231	j	ENSDART00000144124	XLOC_000462	si:ch211-205a14.11	TSS672	1:37934688-37947535	3755	-	0	0	0	OK	0	0	0	OK
TCONS_00001232	=	ENSDART00000144124	XLOC_000462	si:ch211-205a14.11	TSS672	1:37934688-37947535	3797	-	0	0	0	OK	0	0	0	OK
TCONS_00001233	=	ENSDART00000142860	XLOC_000462	si:ch211-205a14.11	TSS673	1:37934688-37947535	3069	-	0	0	0	LOWDATA	0	0	0	LOWDATA
TCONS_00001234	-	-	XLOC_000463	-	TSS674	1:38034778-38034952	174	-	1.14321	0	2.68471	OK	0.36317	0	0.87677	OK
TCONS_00001235	=	ENSDART00000132318	XLOC_000464	si:dkeyp-13d11.2	TSS675	1:38110626-38113549	1398	-	0	0	0	OK	0.127367	0	0.312427	OK
TCONS_00001236	=	ENSDART00000132318	XLOC_000464	si:dkeyp-13d11.2	TSS675	1:38110626-38113549	966	-	0.0162253	0	0.0486759	LOWDATA	0	0	0	LOWDATA
TCONS_00001237	j	ENSDART00000139448	XLOC_000465	GALNTL6	TSS676	1:38131013-38541286	2784	-	1.11828	0.0190165	2.21754	OK	0.994706	0	2.03259	OK
TCONS_00001238	=	ENSDART00000139448	XLOC_000465	GALNTL6	TSS677	1:38131013-38541286	3005	-	0.342865	0	0.746072	OK	0.442753	0	0.949691	OK
TCONS_00001239	=	ENSDART00000058574	XLOC_000465	GALNTL6	TSS678	1:38131013-38541286	1803	-	1.41661	0.10428	2.72893	LOWDATA	1.5845	0	3.20347	LOWDATA
TCONS_00001240	=	ENSDART00000117307	XLOC_000466	5S_rRNA	TSS679	1:38131013-38541286	119	-	0	0	0	OK	0	0	0	OK
TCONS_00001241	j	ENSDART00000114903	XLOC_000467	galnt7	TSS680	1:38552042-38581656	953	-	5.8762	0.610237	11.1422	OK	12.1079	1.57463	22.6412	OK
TCONS_00001242	j	ENSDART00000114903	XLOC_000467	galnt7	TSS680	1:38552042-38581656	1612	-	2.7365	0.153554	5.31944	OK	3.0537	0.153986	5.95341	OK
TCONS_00001243	j	ENSDART00000114903	XLOC_000467	galnt7	TSS680	1:38552042-38581656	7108	-	2.49717	0.476417	4.51793	OK	5.82293	1.27594	10.3699	OK
TCONS_00001244	-	-	XLOC_000468	-	TSS681	1:38590045-38673320	284	-	1.43843	0	3.18443	OK	0.970711	0	2.28745	OK
TCONS_00001245	j	ENSDART00000075086	XLOC_000469	CEP44	TSS682	1:38771719-38784163	1950	-	0.352198	0	0.783837	OK	0.827527	0	1.74856	OK
TCONS_00001246	j	ENSDART00000075086	XLOC_000469	CEP44	TSS682	1:38771719-38784163	2191	-	0.561926	0	1.20709	OK	0.00272403	0	0.0263228	OK
TCONS_00001247	=	ENSDART00000075086	XLOC_000469	CEP44	TSS682	1:38771719-38784163	2145	-	1.08073	0.0251115	2.13634	OK	2.72197	0.038783	5.40516	OK
TCONS_00001248	=	ENSDART00000127635	XLOC_000469	CEP44	TSS683	1:38771719-38784163	852	-	0.352865	0	0.883499	LOWDATA	2.38231	0	5.00305	LOWDATA
TCONS_00001249	x	ENSDART00000009777	XLOC_000470	GLRA3	TSS684	1:38827488-38873612	155	-	1.373	0	3.11908	OK	1.36152	0	3.20837	OK
TCONS_00001250	=	ENSDART00000150215	XLOC_000471	si:ch211-103d13.3	TSS685	1:39003574-39111338	552	-	0.560864	0	1.25624	OK	0.791186	0	1.80269	OK
TCONS_00001251	j	ENSDART00000136300	XLOC_000472	WDR17	TSS686	1:39112878-39157082	4177	-	8.25694e-07	0	0.00617018	OK	0	0	0	OK
TCONS_00001252	=	ENSDART00000136300	XLOC_000472	WDR17	TSS686	1:39112878-39157082	4150	-	1.617e-06	0	0.00618817	OK	0.0826497	0	0.210991	OK
TCONS_00001253	=	ENSDART00000110824	XLOC_000472	WDR17	TSS687	1:39112878-39157082	3879	-	0.0176729	0	0.0433444	LOWDATA	0.0813081	0	0.209934	LOWDATA
TCONS_00001254	x	ENSDART00000075230	XLOC_000473	asb5	TSS688	1:39159394-39171119	123	-	1.78981	0	4.15548	OK	0.770067	0	1.99329	OK
TCONS_00001255	j	ENSDART00000129714	XLOC_000474	spcs3	TSS689	1:39172703-39176701	859	-	2.86632	0.0690758	5.66357	OK	4.0744	0	8.2359	OK
TCONS_00001256	=	ENSDART00000129714	XLOC_000474	spcs3	TSS689	1:39172703-39176701	709	-	36.6768	8.46315	64.8904	OK	23.7459	2.87498	44.6169	OK
TCONS_00001257	-	-	XLOC_000475	-	TSS690	1:39291384-39291605	221	-	1.92402	0	4.32719	OK	0.461923	0	1.21624	OK
TCONS_00001258	-	-	XLOC_000476	-	TSS691	1:39383566-39384147	581	-	1.33892	0	2.81143	OK	0.532882	0	1.25142	OK
TCONS_00001259	=	ENSDART00000084891	XLOC_000477	odz3	TSS692	1:39750403-40142441	1469	-	0	0	0	OK	0	0	0	OK
TCONS_00001260	=	ENSDART00000148701	XLOC_000477	odz3	TSS692	1:39750403-40142441	8719	-	0	0	0	LOWDATA	0	0	0	LOWDATA
TCONS_00001261	=	ENSDART00000148701	XLOC_000477	odz3	TSS692	1:39750403-40142441	11913	-	0.0545966	0	0.12038	OK	0	0	0	OK
TCONS_00001262	=	ENSDART00000122700	XLOC_000477	odz3	TSS693	1:39750403-40142441	9199	-	0	0	0	LOWDATA	0.0204114	0	0.0544398	LOWDATA
TCONS_00001263	=	ENSDART00000122700	XLOC_000477	odz3	TSS693	1:39750403-40142441	11534	-	0.169477	0.00201017	0.336944	OK	0.224501	0	0.462189	OK
TCONS_00001264	j	ENSDART00000122700	XLOC_000477	odz3	TSS694	1:39750403-40142441	1959	-	0	0	0	OK	0	0	0	OK
TCONS_00001265	j	ENSDART00000122700	XLOC_000477	odz3	TSS694	1:39750403-40142441	2499	-	0	0	0	OK	0	0	0	OK
TCONS_00001266	j	ENSDART00000122700	XLOC_000477	odz3	TSS694	1:39750403-40142441	2165	-	0	0	0	OK	0	0	0	OK
TCONS_00001267	j	ENSDART00000122700	XLOC_000477	odz3	TSS694	1:39750403-40142441	2705	-	0	0	0	OK	0	0	0	OK
TCONS_00001268	=	ENSDART00000119141	XLOC_000478	5S_rRNA	TSS699	1:39750403-40142441	117	-	0	0	0	OK	0	0	0	OK
TCONS_00001269	j	ENSDART00000122700	XLOC_000477	odz3	TSS695	1:39750403-40142441	2625	-	0	0	0	OK	0	0	0	OK
TCONS_00001270	j	ENSDART00000122700	XLOC_000477	odz3	TSS695	1:39750403-40142441	11334	-	2.57313e-05	0	0.00228822	OK	8.85021e-05	0	0.00413044	OK
TCONS_00001271	=	ENSDART00000137676	XLOC_000477	odz3	TSS695	1:39750403-40142441	11289	-	0.0775753	0	0.162192	OK	0.206941	0	0.431888	OK
TCONS_00001272	=	ENSDART00000005592	XLOC_000477	odz3	TSS696	1:39750403-40142441	8515	-	0.586584	0.0698245	1.10334	LOWDATA	0.687009	0.0315172	1.3425	LOWDATA
TCONS_00001273	=	ENSDART00000120480	XLOC_000479	5S_rRNA	TSS700	1:39750403-40142441	118	-	0	0	0	OK	0	0	0	OK
TCONS_00001274	=	ENSDART00000132970	XLOC_000477	odz3	TSS697	1:39750403-40142441	627	-	0	0	0	OK	0	0	0	OK
TCONS_00001275	=	ENSDART00000144455	XLOC_000477	odz3	TSS698	1:39750403-40142441	653	-	0	0	0	LOWDATA	0	0	0	LOWDATA
TCONS_00001276	=	ENSDART00000121146	XLOC_000480	5S_rRNA	TSS701	1:40175604-40222056	128	-	0	0	0	OK	0	0	0	OK
TCONS_00001277	j	ENSDART00000131954	XLOC_000481	irf2a	TSS702	1:40222308-40243012	1834	-	9.03001	1.7685	16.2915	OK	9.56428	1.2848	17.8438	OK
TCONS_00001278	j	ENSDART00000131954	XLOC_000481	irf2a	TSS702	1:40222308-40243012	1406	-	6.10491	0.688297	11.5215	OK	10.7685	1.22844	20.3085	OK
TCONS_00001279	j	ENSDART00000131954	XLOC_000481	irf2a	TSS703	1:40222308-40243012	1783	-	0	0	0	OK	2.53903	0.132233	4.94583	OK
TCONS_00001280	j	ENSDART00000131954	XLOC_000481	irf2a	TSS703	1:40222308-40243012	2377	-	13.8516	3.30632	24.3968	OK	53.4734	11.9892	94.9577	OK
TCONS_00001281	j	ENSDART00000131954	XLOC_000481	irf2a	TSS703	1:40222308-40243012	439	-	23.7409	4.16561	43.3161	OK	55.4937	8.33668	102.651	OK
TCONS_00001282	j	ENSDART00000131954	XLOC_000481	irf2a	TSS703	1:40222308-40243012	1689	-	0.101344	0	0.258342	OK	0	0	0	OK
TCONS_00001283	x	ENSDART00000035739	XLOC_000482	TMEM134	TSS704	1:40243626-40258479	2350	-	6.74896	1.38617	12.1117	OK	12.0632	2.49863	21.6278	OK
TCONS_00001284	=	ENSDART00000112150	XLOC_000483	SOD3 (1 of 2)	TSS705	1:40343641-40402044	579	-	0.0223701	0	0.0856101	OK	0.0393728	0	0.150682	OK
TCONS_00001285	j	ENSDART00000016877	XLOC_000484	aip	TSS706	1:40343641-40402044	1409	-	11.4273	2.13814	20.7165	OK	13.2594	1.81657	24.7021	OK
TCONS_00001286	j	ENSDART00000016877	XLOC_000484	aip	TSS707	1:40343641-40402044	1683	-	12.4963	2.70874	22.284	OK	0.164198	0	0.411761	OK
TCONS_00001287	j	ENSDART00000016877	XLOC_000484	aip	TSS708	1:40343641-40402044	1133	-	9.55099	1.25877	17.8432	OK	0.240821	0	0.60162	OK
TCONS_00001288	=	ENSDART00000132436	XLOC_000485	sod3	TSS709	1:40343641-40402044	890	-	0	0	0	OK	0	0	0	OK
TCONS_00001289	=	ENSDART00000128645	XLOC_000486	5S_rRNA	TSS710	1:40402045-40408329	115	-	0	0	0	OK	0	0	0	OK
TCONS_00001290	=	ENSDART00000113109	XLOC_000487	lgi2b	TSS711	1:40416054-40422389	2794	-	0	0	0	OK	0.0399377	0	0.100699	OK
TCONS_00001291	=	ENSDART00000113109	XLOC_000487	lgi2b	TSS712	1:40416054-40422389	1679	-	0.0161404	0	0.0389665	LOWDATA	0.0264552	0	0.0824429	LOWDATA
TCONS_00001292	=	ENSDART00000125414	XLOC_000488	ccdc149b	TSS713	1:40426544-40445886	2859	-	2.20881	0.306098	4.11153	OK	2.00261	0.0394986	3.96572	OK
TCONS_00001293	=	ENSDART00000011727	XLOC_000488	ccdc149b	TSS713	1:40426544-40445886	2502	-	2.45475	0.338819	4.57067	OK	2.74805	0.169241	5.32685	OK
TCONS_00001294	=	ENSDART00000125414	XLOC_000488	ccdc149b	TSS714	1:40426544-40445886	1689	-	2.53876	0.235147	4.84237	LOWDATA	2.46488	0.165446	4.76431	LOWDATA
TCONS_00001295	=	ENSDART00000120380	XLOC_000489	5S_rRNA	TSS715	1:40487640-40495354	125	-	0	0	0	OK	0	0	0	OK
TCONS_00001296	=	ENSDART00000113954	XLOC_000490	si:ch211-113e8.11	TSS716	1:40500328-40507760	3802	-	5.36241	1.17448	9.55034	OK	7.07311	1.43814	12.7081	OK
TCONS_00001297	=	ENSDART00000101640	XLOC_000491	GIMAP7 (52 of 116)	TSS717	1:40533015-40539300	2803	-	0	0	0	OK	0	0	0	OK
TCONS_00001298	=	ENSDART00000138072	XLOC_000492	GIMAP7 (55 of 116)	TSS718	1:40540710-40542933	396	-	0	0	0	OK	0	0	0	OK
TCONS_00001299	=	ENSDART00000074953	XLOC_000492	GIMAP7 (55 of 116)	TSS719	1:40540710-40542933	1458	-	0.0106713	0	0.0320139	OK	0.0184154	0	0.0552462	OK
TCONS_00001300	=	ENSDART00000136508	XLOC_000493	si:ch211-113e8.9	TSS720	1:40549424-40555778	725	-	0.0199268	0	0.0597803	LOWDATA	0	0	0	LOWDATA
TCONS_00001301	=	ENSDART00000142521	XLOC_000493	si:ch211-113e8.9	TSS720	1:40549424-40555778	1471	-	0	0	0	OK	0	0	0	OK
TCONS_00001302	j	ENSDART00000142521	XLOC_000493	si:ch211-113e8.9	TSS720	1:40549424-40555778	1474	-	0	0	0	OK	0	0	0	OK
TCONS_00001303	=	ENSDART00000138886	XLOC_000493	si:ch211-113e8.9	TSS720	1:40549424-40555778	905	-	0	0	0	OK	0	0	0	OK
TCONS_00001304	=	ENSDART00000142521	XLOC_000493	si:ch211-113e8.9	TSS720	1:40549424-40555778	859	-	0	0	0	LOWDATA	0	0	0	LOWDATA
TCONS_00001305	=	ENSDART00000145694	XLOC_000493	si:ch211-113e8.7	TSS721	1:40549424-40555778	748	-	0.0384765	0	0.0928904	LOWDATA	0.0677985	0	0.16368	LOWDATA
TCONS_00001306	=	ENSDART00000109892	XLOC_000494	SAMD9	TSS722	1:40568933-40569953	921	-	0.0155726	0	0.0467178	OK	0	0	0	OK
TCONS_00001307	=	ENSDART00000136849	XLOC_000495	GIMAP7 (95 of 116)	TSS723	1:40591600-40593658	1507	-	0	0	0	OK	0	0	0	OK
TCONS_00001308	=	ENSDART00000101649	XLOC_000495	GIMAP7 (95 of 116)	TSS723	1:40591600-40593658	900	-	0	0	0	OK	0	0	0	OK
TCONS_00001309	=	ENSDART00000077796	XLOC_000496	AL953865.1	TSS724	1:40624551-40625726	777	-	0	0	0	OK	0	0	0	OK
TCONS_00001310	j	ENSDART00000037553	XLOC_000497	faah2a	TSS725	1:40629793-40650948	2240	-	0.000100919	0	0.0114213	OK	0.275278	0	0.665531	OK
TCONS_00001311	=	ENSDART00000037553	XLOC_000497	faah2a	TSS725	1:40629793-40650948	2352	-	0.0808689	0	0.200268	OK	0.328542	0	0.760346	OK
TCONS_00001312	=	ENSDART00000149595	XLOC_000497	faah2a	TSS726	1:40629793-40650948	587	-	0.104121	0	0.280309	LOWDATA	1.40331	0	3.16622	LOWDATA
TCONS_00001313	j	ENSDART00000045697	XLOC_000498	zgc:56493	TSS727	1:40656161-40663149	610	-	0.105672	0	0.316444	OK	0.647425	0	1.56807	OK
TCONS_00001314	=	ENSDART00000045697	XLOC_000498	zgc:56493	TSS727	1:40656161-40663149	684	-	54.477	11.2805	97.6735	OK	172.883	38.9749	306.792	OK
TCONS_00001315	=	ENSDART00000135501	XLOC_000498	zgc:56493	TSS728	1:40656161-40663149	773	-	0	0	0	OK	0.261026	0	0.671114	OK
TCONS_00001316	=	ENSDART00000136916	XLOC_000499	si:dkey-265k11.2	TSS729	1:40683571-40700326	2885	-	0	0	0	OK	0.0277491	0	0.0714987	OK
TCONS_00001317	=	ENSDART00000110014	XLOC_000499	si:dkey-265k11.2	TSS729	1:40683571-40700326	714	-	0	0	0	LOWDATA	0.0678025	0	0.204979	LOWDATA
TCONS_00001318	j	ENSDART00000138992	XLOC_000500	si:dkey-27f16.4	TSS730	1:40700594-40722159	3473	-	1.4243e-06	0	0.00767237	OK	2.00018e-06	0	0.0135218	OK
TCONS_00001319	=	ENSDART00000138992	XLOC_000500	si:dkey-27f16.4	TSS730	1:40700594-40722159	3624	-	0	0	0	OK	0	0	0	OK
TCONS_00001320	=	ENSDART00000146119	XLOC_000500	si:dkey-27f16.4	TSS731	1:40700594-40722159	678	-	0.0233825	0	0.0885955	LOWDATA	0.104689	0	0.26657	LOWDATA
TCONS_00001321	=	ENSDART00000101664	XLOC_000500	si:dkey-27f16.4	TSS732	1:40700594-40722159	2973	-	0.0139414	0	0.0365876	LOWDATA	0.0403203	0	0.0984988	LOWDATA
TCONS_00001322	=	ENSDART00000139878	XLOC_000500	si:dkey-27f16.4	TSS733	1:40700594-40722159	381	-	0	0	0	OK	0.0803852	0	0.260373	OK
TCONS_00001323	=	ENSDART00000122059	XLOC_000501	scoc	TSS734	1:40955057-40962350	2022	-	0.539281	0	1.11598	OK	2.21949	0.0818435	4.35714	OK
TCONS_00001324	=	ENSDART00000137047	XLOC_000501	scoc	TSS735	1:40955057-40962350	948	-	2.125	0	4.26343	LOWDATA	4.74516	0.226545	9.26378	LOWDATA
TCONS_00001325	=	ENSDART00000137047	XLOC_000501	scoc	TSS735	1:40955057-40962350	1953	-	6.15422	0.905162	11.4033	OK	13.2014	2.27043	24.1324	OK
TCONS_00001326	=	ENSDART00000135578	XLOC_000501	scoc	TSS735	1:40955057-40962350	1950	-	0.000119606	0	0.0158345	OK	0.000309026	0	0.0276702	OK
TCONS_00001327	=	ENSDART00000135578	XLOC_000501	scoc	TSS735	1:40955057-40962350	848	-	3.39184	0.248409	6.53527	LOWDATA	9.22183	0.654974	17.7887	LOWDATA
TCONS_00001328	x	ENSDART00000101671	XLOC_000502	clgn	TSS736	1:40962417-41000910	2970	-	2.25571	0.323939	4.18748	OK	3.62522	0.505498	6.74494	OK
TCONS_00001329	j	ENSDART00000040798	XLOC_000503	naa15b	TSS737	1:41005750-41031334	1207	-	0	0	0	OK	0.464054	0	1.1675	OK
TCONS_00001330	j	ENSDART00000040798	XLOC_000503	naa15b	TSS737	1:41005750-41031334	1134	-	0	0	0	OK	0	0	0	OK
TCONS_00001331	j	ENSDART00000040798	XLOC_000503	naa15b	TSS737	1:41005750-41031334	2441	-	3.45788	0.408914	6.50685	OK	5.06966	0.80747	9.33186	OK
TCONS_00001332	j	ENSDART00000040798	XLOC_000503	naa15b	TSS737	1:41005750-41031334	1664	-	0.174515	0	0.408888	OK	0	0	0	OK
TCONS_00001333	j	ENSDART00000040798	XLOC_000503	naa15b	TSS737	1:41005750-41031334	1352	-	1.98842	0.141689	3.83516	OK	3.48257	0.248438	6.7167	OK
TCONS_00001334	j	ENSDART00000040798	XLOC_000503	naa15b	TSS737	1:41005750-41031334	900	-	0.158147	0	0.405108	OK	0	0	0	OK
TCONS_00001335	j	ENSDART00000040798	XLOC_000503	naa15b	TSS737	1:41005750-41031334	1925	-	11.8948	2.733	21.0566	OK	8.56409	1.11751	16.0107	OK
TCONS_00001336	j	ENSDART00000040798	XLOC_000503	naa15b	TSS737	1:41005750-41031334	2331	-	32.1522	7.26492	57.0396	OK	27.6696	5.82923	49.51	OK
TCONS_00001337	j	ENSDART00000040798	XLOC_000503	naa15b	TSS737	1:41005750-41031334	2612	-	0	0	0	OK	0	0	0	OK
TCONS_00001338	=	ENSDART00000074839	XLOC_000504	GIMAP7 (27 of 116)	TSS738	1:41133786-41134998	525	-	0	0	0	OK	0	0	0	OK
TCONS_00001339	=	ENSDART00000147672	XLOC_000505	zgc:91963	TSS739	1:41137786-41151045	1480	-	0	0	0	OK	0	0	0	OK
TCONS_00001340	=	ENSDART00000080563	XLOC_000505	zgc:91963	TSS740	1:41137786-41151045	1158	-	0	0	0	OK	0	0	0	OK
TCONS_00001341	=	ENSDART00000111656	XLOC_000506	GPR78 (2 of 2)	TSS741	1:41175366-41178331	1685	-	0.68323	0	1.37961	OK	0.395086	0	0.871496	OK
TCONS_00001342	=	ENSDART00000147497	XLOC_000507	CPZ	TSS742	1:41182654-41201686	4589	-	2.68467e-07	0	0.0067121	OK	0.0427914	0	0.102909	OK
TCONS_00001343	=	ENSDART00000109165	XLOC_000507	CPZ	TSS742	1:41182654-41201686	4628	-	0	0	0	OK	5.24224e-05	0	0.0119425	OK
TCONS_00001344	=	ENSDART00000147497	XLOC_000507	CPZ	TSS742	1:41182654-41201686	2762	-	0.0258582	0	0.0634144	LOWDATA	0.000634402	0	0.0179488	LOWDATA
TCONS_00001345	-	-	XLOC_000508	-	TSS743	1:41218091-41218198	107	-	2.07868	0	4.85025	OK	1.51327	0	3.77812	OK
TCONS_00001346	-	-	XLOC_000509	-	TSS744	1:41237743-41237819	76	-	3.48714	0	8.05287	OK	3.01509	0	7.32235	OK
TCONS_00001347	=	ENSDART00000137827	XLOC_000510	si:ch211-188m17.3	TSS745	1:41242661-41282729	668	-	2.72329	0.114633	5.33196	OK	2.26669	0	4.67075	OK
TCONS_00001348	=	ENSDART00000121376	XLOC_000511	5S_rRNA	TSS746	1:41506257-41506374	117	-	0	0	0	OK	0	0	0	OK
TCONS_00001349	j	ENSDART00000145272	XLOC_000512	lrpap1	TSS747	1:41512365-41522601	2133	-	7.98572	1.50134	14.4701	OK	12.3367	2.15059	22.5228	OK
TCONS_00001350	j	ENSDART00000145272	XLOC_000512	lrpap1	TSS747	1:41512365-41522601	2095	-	11.9446	2.69339	21.1958	OK	20.5837	4.6239	36.5434	OK
TCONS_00001351	=	ENSDART00000120585	XLOC_000513	5S_rRNA	TSS748	1:41582557-41671603	115	-	0	0	0	OK	0	0	0	OK
TCONS_00001352	j	ENSDART00000148251	XLOC_000514	si:ch211-89o9.4	TSS749	1:41835181-41844979	2879	-	0	0	0	OK	0	0	0	OK
TCONS_00001353	=	ENSDART00000148251	XLOC_000514	si:ch211-89o9.4	TSS749	1:41835181-41844979	2560	-	0.235895	0	0.522201	OK	0.138559	0	0.346822	OK
TCONS_00001354	=	ENSDART00000144639	XLOC_000514	si:ch211-89o9.4	TSS750	1:41835181-41844979	698	-	0.297456	0	0.705967	LOWDATA	0.334096	0	0.856782	LOWDATA
TCONS_00001355	=	ENSDART00000139521	XLOC_000514	si:ch211-89o9.4	TSS751	1:41835181-41844979	790	-	0.650462	0	1.49458	OK	0.246922	0	0.647056	OK
TCONS_00001356	=	ENSDART00000010211	XLOC_000515	PAIP2B	TSS752	1:41846742-41853059	1606	-	24.7187	5.16635	44.271	OK	73.8625	16.6085	131.117	OK
TCONS_00001357	=	ENSDART00000122333	XLOC_000515	PAIP2B	TSS752	1:41846742-41853059	648	-	34.6069	7.9652	61.2486	OK	142.498	31.7072	253.29	OK
TCONS_00001358	=	ENSDART00000135280	XLOC_000515	PAIP2B	TSS753	1:41846742-41853059	840	-	19.5409	3.764	35.3179	LOWDATA	72.4224	14.6237	130.221	LOWDATA
TCONS_00001359	=	ENSDART00000135280	XLOC_000515	PAIP2B	TSS753	1:41846742-41853059	1722	-	0	0	0	OK	0	0	0	OK
TCONS_00001360	j	ENSDART00000122333	XLOC_000515	PAIP2B	TSS753	1:41846742-41853059	1323	-	0	0	0	OK	0	0	0	OK
TCONS_00001361	j	ENSDART00000109925	XLOC_000516	dok1a	TSS754	1:41859316-41865833	1563	-	0	0	0	OK	0.00124581	0	0.0315189	OK
TCONS_00001362	j	ENSDART00000109925	XLOC_000516	dok1a	TSS754	1:41859316-41865833	1581	-	0	0	0	OK	0	0	0	OK
TCONS_00001363	j	ENSDART00000109925	XLOC_000516	dok1a	TSS754	1:41859316-41865833	1341	-	0	0	0	OK	0	0	0	OK
TCONS_00001364	j	ENSDART00000109925	XLOC_000516	dok1a	TSS754	1:41859316-41865833	1560	-	0.000246091	0	0.017564	OK	0.944596	0	1.96164	OK
TCONS_00001365	=	ENSDART00000134626	XLOC_000516	dok1a	TSS754	1:41859316-41865833	1617	-	1.74537	0.151163	3.33958	OK	0.32566	0	0.814234	OK
TCONS_00001366	=	ENSDART00000109925	XLOC_000516	dok1a	TSS755	1:41859316-41865833	1089	-	0.77515	0	1.63991	OK	0.146132	0	0.435581	OK
TCONS_00001367	=	ENSDART00000142967	XLOC_000516	dok1a	TSS756	1:41859316-41865833	546	-	0	0	0	OK	0	0	0	OK
TCONS_00001368	j	ENSDART00000114449	XLOC_000517	si:ch211-89o9.6	TSS757	1:41868301-41874583	3316	-	2.2407	0.339137	4.14225	OK	0.803	0	1.67523	OK
TCONS_00001369	=	ENSDART00000142508	XLOC_000517	si:ch211-89o9.6	TSS757	1:41868301-41874583	1861	-	11.9181	2.6856	21.1506	OK	14.3735	2.7182	26.0287	OK
TCONS_00001370	=	ENSDART00000114449	XLOC_000517	si:ch211-89o9.6	TSS757	1:41868301-41874583	2491	-	12.6251	2.51454	22.7356	OK	16.3338	3.73954	28.9281	OK
TCONS_00001371	=	ENSDART00000114230	XLOC_000518	DTX4 (2 of 2)	TSS758	1:41879107-41912074	3204	-	1.48454	0.146038	2.82305	OK	0.881763	0	1.79592	OK
TCONS_00001372	=	ENSDART00000146310	XLOC_000518	DTX4 (2 of 2)	TSS758	1:41879107-41912074	751	-	0.114957	0	0.3058	OK	0.50001	0	1.19885	OK
TCONS_00001373	=	ENSDART00000114230	XLOC_000518	DTX4 (2 of 2)	TSS759	1:41879107-41912074	2196	-	1.82255	0.134323	3.51077	LOWDATA	1.65028	0.0549182	3.24563	LOWDATA
TCONS_00001374	-	-	XLOC_000519	-	TSS760	1:41913468-41913726	258	-	0	0	0	OK	1.68128	0	3.90634	OK
TCONS_00001375	-	-	XLOC_000520	-	TSS761	1:41914123-41914834	711	-	0	0	0	OK	0.6738	0	1.52492	OK
TCONS_00001376	-	-	XLOC_000521	-	TSS762	1:41916546-41916836	290	-	0	0	0	OK	2.47461	0	5.56548	OK
TCONS_00001377	=	ENSDART00000126345	XLOC_000522	CABZ01060296.1	TSS763	1:41941655-41955238	3144	-	0.00450707	0	0.0135212	OK	0	0	0	OK
TCONS_00001378	=	ENSDART00000134754	XLOC_000523	si:dkey-56e3.2	TSS764	1:41970590-41975966	286	-	0.0720743	0	0.257815	OK	0	0	0	OK
TCONS_00001379	=	ENSDART00000139175	XLOC_000523	si:dkey-56e3.2	TSS764	1:41970590-41975966	953	-	0.0915892	0	0.224611	OK	0	0	0	OK
TCONS_00001380	j	ENSDART00000111367	XLOC_000524	si:dkey-56e3.3	TSS765	1:41978604-41988664	2033	-	3.10456	0.381217	5.8279	OK	0	0	0	OK
TCONS_00001381	j	ENSDART00000111367	XLOC_000524	si:dkey-56e3.3	TSS765	1:41978604-41988664	2227	-	18.2607	3.84754	32.6739	OK	31.0198	7.81169	54.2279	OK
TCONS_00001382	-	-	XLOC_000525	-	TSS766	1:41990988-41991089	101	-	0.163566	0	0.490697	OK	3.53888	0	8.25738	OK
TCONS_00001383	=	ENSDART00000132189	XLOC_000526	mogs	TSS767	1:41991773-41999628	2963	-	2.61354	0.436924	4.79016	OK	5.11418	0.589898	9.63847	OK
TCONS_00001384	=	ENSDART00000084708	XLOC_000526	mogs	TSS768	1:41991773-41999628	2896	-	8.25766	1.924	14.5913	LOWDATA	9.91902	1.95429	17.8838	LOWDATA
TCONS_00001385	=	ENSDART00000109638	XLOC_000527	EGR4 (2 of 2)	TSS769	1:42011512-42013926	990	-	0.0500837	0	0.125209	OK	0.195318	0	0.462878	OK
TCONS_00001386	-	-	XLOC_000528	-	TSS770	1:42037501-42037800	299	-	1.41757	0	3.15775	OK	0.896694	0	2.12505	OK
TCONS_00001387	=	ENSDART00000145789	XLOC_000529	FBXO41	TSS771	1:42049130-42138019	3071	-	2.65675	0.342068	4.97144	OK	0.864852	0	1.7541	OK
TCONS_00001388	=	ENSDART00000113650	XLOC_000529	FBXO41	TSS772	1:42049130-42138019	2418	-	1.72762	0.161498	3.29374	LOWDATA	1.45912	0.0591178	2.85912	LOWDATA
TCONS_00001389	-	-	XLOC_000530	-	TSS773	1:42148258-42148578	320	-	4.69921	0.0194162	9.37899	OK	6.44357	0	13.0979	OK
TCONS_00001390	j	ENSDART00000053685	XLOC_000531	smox	TSS774	1:42231638-42248506	2355	-	0	0	0	OK	0.142785	0	0.34912	OK
TCONS_00001391	=	ENSDART00000053685	XLOC_000531	smox	TSS774	1:42231638-42248506	2220	-	0.891434	0.0531693	1.7297	OK	2.29554	0.0502453	4.54084	OK
TCONS_00001392	=	ENSDART00000148388	XLOC_000531	smox	TSS775	1:42231638-42248506	965	-	0	0	0	LOWDATA	0.0757557	0	0.23719	LOWDATA
TCONS_00001393	=	ENSDART00000124874	XLOC_000531	smox	TSS775	1:42231638-42248506	1902	-	0	0	0	OK	0.0368686	0	0.0960728	OK
TCONS_00001394	=	ENSDART00000136879	XLOC_000531	smox	TSS775	1:42231638-42248506	774	-	0.00260151	0	0.0362749	OK	0.748147	0	1.84142	OK
TCONS_00001395	=	ENSDART00000145170	XLOC_000531	smox	TSS775	1:42231638-42248506	836	-	0	0	0	OK	0	0	0	OK
TCONS_00001396	=	ENSDART00000084735	XLOC_000532	si:dkey-37g12.1	TSS776	1:42269690-42303114	3126	-	0	0	0	OK	0.0218036	0	0.0574087	OK
TCONS_00001397	=	ENSDART00000140845	XLOC_000532	si:dkey-37g12.1	TSS777	1:42269690-42303114	1491	-	0.0164688	0	0.0397593	OK	0	0	0	OK
TCONS_00001398	=	ENSDART00000101324	XLOC_000533	si:dkey-37g12.2	TSS778	1:42331846-42332869	1023	-	0	0	0	OK	0	0	0	OK
TCONS_00001399	=	ENSDART00000101324	XLOC_000533	si:dkey-37g12.2	TSS778	1:42331846-42332869	952	-	0	0	0	LOWDATA	0	0	0	LOWDATA
TCONS_00001400	=	ENSDART00000120975	XLOC_000534	5S_rRNA	TSS779	1:42477143-42477259	116	-	0	0	0	OK	0	0	0	OK
TCONS_00001401	j	ENSDART00000101306	XLOC_000535	ctnna2	TSS780	1:42607579-43418249	1029	-	0	0	0	OK	0	0	0	OK
TCONS_00001402	=	ENSDART00000101311	XLOC_000535	ctnna2	TSS780	1:42607579-43418249	1149	-	0	0	0	OK	0	0	0	OK
TCONS_00001403	=	ENSDART00000017139	XLOC_000535	ctnna2	TSS780	1:42607579-43418249	1326	-	0	0	0	LOWDATA	0	0	0	LOWDATA
TCONS_00001404	j	ENSDART00000101306	XLOC_000535	ctnna2	TSS780	1:42607579-43418249	1272	-	0	0	0	OK	0	0	0	OK
TCONS_00001405	j	ENSDART00000101306	XLOC_000535	ctnna2	TSS780	1:42607579-43418249	1392	-	0	0	0	OK	0	0	0	OK
TCONS_00001406	=	ENSDART00000138740	XLOC_000535	ctnna2	TSS780	1:42607579-43418249	1560	-	0	0	0	OK	0	0	0	OK
TCONS_00001407	j	ENSDART00000101306	XLOC_000535	ctnna2	TSS780	1:42607579-43418249	2158	-	0	0	0	OK	0	0	0	OK
TCONS_00001408	=	ENSDART00000101306	XLOC_000535	ctnna2	TSS781	1:42607579-43418249	3382	-	4.25083	0.826424	7.67523	OK	8.12713	1.64429	14.61	OK
TCONS_00001409	=	ENSDART00000110860	XLOC_000535	ctnna2	TSS782	1:42607579-43418249	1122	-	0	0	0	LOWDATA	0	0	0	LOWDATA
TCONS_00001410	=	ENSDART00000143871	XLOC_000535	ctnna2	TSS783	1:42607579-43418249	899	-	2.75649	0.195908	5.31707	LOWDATA	5.36259	0.0251822	10.7	LOWDATA
TCONS_00001411	j	ENSDART00000101306	XLOC_000535	ctnna2	TSS783	1:42607579-43418249	926	-	0	0	0	OK	0	0	0	OK
TCONS_00001412	j	ENSDART00000101306	XLOC_000535	ctnna2	TSS784	1:42607579-43418249	386	-	4.3165	0	8.74452	OK	5.69266	0	11.9433	OK
TCONS_00001413	=	ENSDART00000137609	XLOC_000535	ctnna2	TSS784	1:42607579-43418249	554	-	1.28913	0	2.77961	LOWDATA	2.65409	0	5.56811	LOWDATA
TCONS_00001414	j	ENSDART00000101306	XLOC_000535	ctnna2	TSS784	1:42607579-43418249	1272	-	0	0	0	OK	0	0	0	OK
TCONS_00001415	=	ENSDART00000148371	XLOC_000535	ctnna2	TSS785	1:42607579-43418249	822	-	4.20753	0.0869455	8.32812	LOWDATA	6.93442	0.052915	13.8159	LOWDATA
TCONS_00001416	=	ENSDART00000119246	XLOC_000536	5S_rRNA	TSS786	1:43606996-43607111	115	-	0	0	0	OK	0	0	0	OK
TCONS_00001417	=	ENSDART00000118793	XLOC_000537	5S_rRNA	TSS787	1:43647642-43647761	119	-	0	0	0	OK	0	0	0	OK
TCONS_00001418	=	ENSDART00000074604	XLOC_000538	cisd2	TSS788	1:44068770-44074661	1312	-	36.5562	9.18689	63.9255	OK	44.1875	10.487	77.888	OK
TCONS_00001419	=	ENSDART00000137791	XLOC_000538	cisd2	TSS788	1:44068770-44074661	679	-	0	0	0	OK	0.212053	0	0.637228	OK
TCONS_00001420	=	ENSDART00000131337	XLOC_000539	si:dkey-22i16.10	TSS789	1:44386173-44391806	1893	-	0	0	0	OK	0	0	0	OK
TCONS_00001421	=	ENSDART00000114781	XLOC_000539	si:dkey-22i16.10	TSS790	1:44386173-44391806	777	-	0	0	0	LOWDATA	0	0	0	LOWDATA
TCONS_00001422	-	-	XLOC_000540	-	TSS791	1:44402918-44431370	177	-	0.068561	0	0.26239	OK	1.55619	0	3.61485	OK
TCONS_00001423	-	-	XLOC_000541	-	TSS792	1:44433391-44433662	154	-	0.785379	0	1.87858	OK	2.03741	0	4.75396	OK
TCONS_00001424	=	ENSDART00000124873	XLOC_000542	CU915778.2	TSS793	1:44436223-44449278	5166	-	2.49364	0.514648	4.47262	OK	11.5736	2.88083	20.2664	OK
TCONS_00001425	=	ENSDART00000083213	XLOC_000543	slc43a3a	TSS794	1:44693716-44708951	1518	-	0.0427203	0	0.106658	OK	0	0	0	OK
TCONS_00001426	j	ENSDART00000127839	XLOC_000544	CTNND1 (1 of 2)	TSS795	1:44735597-44788947	4931	-	34.9826	7.14862	62.8166	OK	0	0	0	OK
TCONS_00001427	j	ENSDART00000127839	XLOC_000544	CTNND1 (1 of 2)	TSS795	1:44735597-44788947	5054	-	3.17306	0.614877	5.73124	OK	0	0	0	OK
TCONS_00001428	j	ENSDART00000127839	XLOC_000544	CTNND1 (1 of 2)	TSS795	1:44735597-44788947	4884	-	0	0	0	OK	0	0	0	OK
TCONS_00001429	j	ENSDART00000127839	XLOC_000544	CTNND1 (1 of 2)	TSS795	1:44735597-44788947	4902	-	0.710436	0.0192282	1.40164	OK	3.85528	0.555756	7.15479	OK
TCONS_00001430	j	ENSDART00000127839	XLOC_000544	CTNND1 (1 of 2)	TSS796	1:44735597-44788947	4717	-	59.9449	13.3089	106.581	OK	11.2979	2.22421	20.3716	OK
TCONS_00001431	=	ENSDART00000123123	XLOC_000545	CT583626.4	TSS797	1:44810133-44811748	786	-	0	0	0	OK	0	0	0	OK
TCONS_00001432	-	-	XLOC_000546	-	TSS798	1:44826164-44826410	246	-	1.07792	0	2.47168	OK	0.118315	0	0.354944	OK
TCONS_00001433	j	ENSDART00000125123	XLOC_000547	BTBD18 (1 of 2)	TSS799	1:44826468-44830204	722	-	0.919861	0	1.98198	OK	0	0	0	OK
TCONS_00001434	=	ENSDART00000125123	XLOC_000547	BTBD18 (1 of 2)	TSS800	1:44826468-44830204	348	-	0.665052	0	1.54541	LOWDATA	0	0	0	LOWDATA
TCONS_00001435	-	-	XLOC_000548	-	TSS801	1:44833321-44833836	515	-	0.990388	0	2.11525	OK	0	0	0	OK
TCONS_00001436	-	-	XLOC_000549	-	TSS802	1:44837560-44839608	2048	-	1.40722	0.121017	2.69341	OK	1.06042	0	2.13224	OK
TCONS_00001437	-	-	XLOC_000550	-	TSS803	1:44843127-44843664	537	-	1.58357	0	3.28441	OK	1.57094	0	3.41825	OK
TCONS_00001438	=	ENSDART00000100321	XLOC_000551	timm10	TSS804	1:44846026-44849977	755	-	41.2824	10.0022	72.5627	OK	51.8678	11.82	91.9155	OK
TCONS_00001439	=	ENSDART00000025145	XLOC_000552	UNC93B1	TSS805	1:44852041-44875455	3957	-	2.1854	0.377805	3.993	OK	2.88336	0.431498	5.33522	OK
TCONS_00001440	=	ENSDART00000127087	XLOC_000553	crybb1l2	TSS806	1:44895138-44902395	1232	-	0	0	0	OK	3.90569e-05	0	0.0406946	OK
TCONS_00001441	=	ENSDART00000100309	XLOC_000553	crybb1l2	TSS806	1:44895138-44902395	1224	-	0.393983	0	0.848916	OK	0.425231	0	1.02972	OK
TCONS_00001442	=	ENSDART00000127380	XLOC_000553	crybb1l2	TSS807	1:44895138-44902395	1097	-	0	0	0	OK	0.154093	0	0.443646	OK
TCONS_00001443	=	ENSDART00000073736	XLOC_000554	rtn4rl2a	TSS808	1:44946554-44949026	1565	-	0.00705172	0	0.0211552	OK	0.0247887	0	0.0598452	OK
TCONS_00001444	=	ENSDART00000117621	XLOC_000555	5S_rRNA	TSS809	1:44962611-44962731	120	-	0	0	0	OK	0	0	0	OK
TCONS_00001445	j	ENSDART00000147702	XLOC_000556	zdhhc5a	TSS810	1:44978972-45021958	4754	-	5.65579	1.34804	9.96354	OK	10.572	2.02188	19.1222	OK
TCONS_00001446	=	ENSDART00000147702	XLOC_000556	zdhhc5a	TSS810	1:44978972-45021958	5546	-	0	0	0	OK	0	0	0	OK
TCONS_00001447	j	ENSDART00000147702	XLOC_000556	zdhhc5a	TSS810	1:44978972-45021958	4177	-	9.68109	2.04747	17.3147	OK	11.3945	2.72723	20.0618	OK
TCONS_00001448	j	ENSDART00000147702	XLOC_000556	zdhhc5a	TSS810	1:44978972-45021958	5641	-	0	0	0	OK	0	0	0	OK
TCONS_00001449	j	ENSDART00000147702	XLOC_000556	zdhhc5a	TSS810	1:44978972-45021958	5729	-	0	0	0	OK	0	0	0	OK
TCONS_00001450	=	ENSDART00000003497	XLOC_000556	zdhhc5a	TSS811	1:44978972-45021958	4055	-	4.74875	1.02993	8.46757	LOWDATA	5.62688	0.987399	10.2664	LOWDATA
TCONS_00001451	=	ENSDART00000149764	XLOC_000556	zdhhc5a	TSS812	1:44978972-45021958	882	-	11.9014	2.02804	21.7747	LOWDATA	22.6305	4.05749	41.2035	LOWDATA
TCONS_00001452	=	ENSDART00000135644	XLOC_000556	zdhhc5a	TSS813	1:44978972-45021958	905	-	8.70714	1.12026	16.294	LOWDATA	17.1689	2.47514	31.8627	LOWDATA
TCONS_00001453	=	ENSDART00000137980	XLOC_000557	med19b	TSS814	1:45037846-45046967	1177	-	9.58718	1.46598	17.7084	OK	1.65436	0	3.53538	OK
TCONS_00001454	=	ENSDART00000003022	XLOC_000557	med19b	TSS814	1:45037846-45046967	723	-	17.5817	3.18984	31.9736	OK	3.1304	0	6.44932	OK
TCONS_00001455	=	ENSDART00000119715	XLOC_000558	5S_rRNA	TSS815	1:45037846-45046967	115	-	0	0	0	OK	0	0	0	OK
TCONS_00001456	j	ENSDART00000131296	XLOC_000559	ssrp1b	TSS816	1:45162531-45193741	2977	-	0.592436	0.00146325	1.18341	OK	0.432543	0	0.918986	OK
TCONS_00001457	j	ENSDART00000131296	XLOC_000559	ssrp1b	TSS816	1:45162531-45193741	1729	-	0	0	0	OK	0	0	0	OK
TCONS_00001458	j	ENSDART00000131296	XLOC_000559	ssrp1b	TSS816	1:45162531-45193741	1713	-	0	0	0	OK	0	0	0	OK
TCONS_00001459	j	ENSDART00000131296	XLOC_000559	ssrp1b	TSS816	1:45162531-45193741	1719	-	0	0	0	OK	0	0	0	OK
TCONS_00001460	j	ENSDART00000131296	XLOC_000559	ssrp1b	TSS816	1:45162531-45193741	1713	-	0	0	0	OK	0	0	0	OK
TCONS_00001461	=	ENSDART00000131296	XLOC_000559	ssrp1b	TSS816	1:45162531-45193741	2621	-	0.0930765	0	0.22052	OK	0.0598123	0	0.17869	OK
TCONS_00001462	=	ENSDART00000003895	XLOC_000559	ssrp1b	TSS816	1:45162531-45193741	1679	-	0.0613005	0	0.161064	LOWDATA	0.107973	0	0.280178	LOWDATA
TCONS_00001463	=	ENSDART00000142187	XLOC_000559	ssrp1b	TSS816	1:45162531-45193741	1687	-	2.22901e-05	0	0.0153856	LOWDATA	7.12165e-05	0	0.0272583	LOWDATA
TCONS_00001464	=	ENSDART00000100268	XLOC_000559	ssrp1b	TSS816	1:45162531-45193741	1715	-	0	0	0	OK	0	0	0	OK
TCONS_00001465	=	ENSDART00000133926	XLOC_000560	p2rx3b	TSS817	1:45201631-45213868	2930	-	0	0	0	OK	0	0	0	OK
TCONS_00001466	=	ENSDART00000049701	XLOC_000560	p2rx3b	TSS817	1:45201631-45213868	2898	-	0	0	0	OK	0	0	0	OK
TCONS_00001467	=	ENSDART00000148758	XLOC_000560	p2rx3b	TSS818	1:45201631-45213868	759	-	0	0	0	LOWDATA	0.00902021	0	0.0841348	LOWDATA
TCONS_00001468	j	ENSDART00000049701	XLOC_000560	p2rx3b	TSS818	1:45201631-45213868	2104	-	0.00914493	0	0.0274348	OK	0.0806139	0	0.199059	OK
TCONS_00001469	=	ENSDART00000073717	XLOC_000561	si:dkey-9i23.4	TSS819	1:45223134-45225533	704	-	0.0670517	0	0.173168	OK	0	0	0	OK
TCONS_00001470	j	ENSDART00000073717	XLOC_000561	si:dkey-9i23.4	TSS819	1:45223134-45225533	824	-	0	0	0	OK	0	0	0	OK
TCONS_00001471	=	ENSDART00000146718	XLOC_000561	si:dkey-9i23.4	TSS820	1:45223134-45225533	583	-	0.0831968	0	0.211211	LOWDATA	0	0	0	LOWDATA
TCONS_00001472	=	ENSDART00000145895	XLOC_000562	si:dkey-9i23.5	TSS821	1:45236326-45239036	806	-	0	0	0	OK	0	0	0	OK
TCONS_00001473	=	ENSDART00000131280	XLOC_000562	si:dkey-9i23.5	TSS822	1:45236326-45239036	396	-	0	0	0	LOWDATA	0	0	0	LOWDATA
TCONS_00001474	o	ENSDART00000073712	XLOC_000563	tmem187	TSS823	1:45255770-45257341	1571	-	0.826972	0	1.74192	OK	0.790503	0	1.7093	OK
TCONS_00001475	=	ENSDART00000073712	XLOC_000563	tmem187	TSS823	1:45255770-45257341	882	-	0.477979	0	1.13885	LOWDATA	0.503223	0	1.17198	LOWDATA
TCONS_00001476	=	ENSDART00000059227	XLOC_000564	ndufs8a	TSS824	1:45269799-45278549	1575	-	19.1492	4.66947	33.629	OK	37.6211	9.30696	65.9353	OK
TCONS_00001477	=	ENSDART00000108875	XLOC_000565	STX3 (2 of 2)	TSS825	1:45281793-45291216	1442	-	0.102211	0	0.278211	OK	0.290353	0	0.735584	OK
TCONS_00001478	=	ENSDART00000142091	XLOC_000565	STX3 (2 of 2)	TSS825	1:45281793-45291216	1443	-	0.016077	0	0.056163	OK	0.0324612	0	0.102592	OK
TCONS_00001479	=	ENSDART00000146962	XLOC_000565	STX3 (2 of 2)	TSS825	1:45281793-45291216	1697	-	0.320829	0	0.714959	OK	0.412939	0	0.968922	OK
TCONS_00001480	j	ENSDART00000106684	XLOC_000566	kdm2aa	TSS826	1:45294183-45325746	2147	-	0.123599	0	0.29163	OK	0	0	0	OK
TCONS_00001481	j	ENSDART00000106684	XLOC_000566	kdm2aa	TSS826	1:45294183-45325746	3794	-	0	0	0	OK	0.144546	0	0.336304	OK
TCONS_00001482	j	ENSDART00000106684	XLOC_000566	kdm2aa	TSS826	1:45294183-45325746	3207	-	0.212252	0	0.469535	OK	0.29741	0	0.686587	OK
TCONS_00001483	j	ENSDART00000106684	XLOC_000566	kdm2aa	TSS826	1:45294183-45325746	3084	-	4.28203	0.72406	7.83999	OK	7.91627	1.3834	14.4491	OK
TCONS_00001484	j	ENSDART00000106684	XLOC_000566	kdm2aa	TSS826	1:45294183-45325746	5306	-	8.12119	1.76594	14.4764	OK	18.8112	4.21801	33.4043	OK
TCONS_00001485	j	ENSDART00000106684	XLOC_000566	kdm2aa	TSS826	1:45294183-45325746	4461	-	0.0431684	0	0.107531	OK	1.07382	0.0728144	2.07482	OK
TCONS_00001486	j	ENSDART00000106684	XLOC_000566	kdm2aa	TSS826	1:45294183-45325746	4569	-	0	0	0	OK	0	0	0	OK
TCONS_00001487	j	ENSDART00000106684	XLOC_000566	kdm2aa	TSS826	1:45294183-45325746	5187	-	0	0	0	OK	0	0	0	OK
TCONS_00001488	j	ENSDART00000106684	XLOC_000566	kdm2aa	TSS827	1:45294183-45325746	1652	-	0	0	0	OK	0	0	0	OK
TCONS_00001489	x	ENSDART00000033405	XLOC_000567	tcirg1	TSS828	1:45327575-45356641	311	-	0	0	0	OK	1.48688	0	3.45468	OK
TCONS_00001490	x	ENSDART00000033405	XLOC_000568	tcirg1	TSS829	1:45327575-45356641	822	-	0.020645	0	0.0757939	OK	0.755685	0	1.68731	OK
TCONS_00001491	x	ENSDART00000033405	XLOC_000569	tcirg1	TSS830	1:45327575-45356641	590	-	0.0699195	0	0.177754	OK	0.73403	0	1.66123	OK
TCONS_00001492	j	ENSDART00000142820	XLOC_000570	si:dkey-9i23.11	TSS831	1:45361973-45384465	1677	-	0.0722915	0	0.182509	OK	0.298419	0	0.691349	OK
TCONS_00001493	=	ENSDART00000142820	XLOC_000570	si:dkey-9i23.11	TSS831	1:45361973-45384465	3658	-	0.0427293	0	0.10546	OK	1.35022	0.0923853	2.60806	OK
TCONS_00001494	=	ENSDART00000135566	XLOC_000570	si:dkey-9i23.11	TSS832	1:45361973-45384465	478	-	0.227059	0	0.56759	LOWDATA	0.427991	0	1.11157	LOWDATA
TCONS_00001495	=	ENSDART00000140402	XLOC_000570	si:dkey-9i23.11	TSS833	1:45361973-45384465	548	-	0.0153455	0	0.0765745	LOWDATA	0.738828	0	1.72816	LOWDATA
TCONS_00001496	=	ENSDART00000141145	XLOC_000571	si:dkey-9i23.16	TSS834	1:45396508-45401702	812	-	0.0868068	0	0.217267	OK	0.337871	0	0.793809	OK
TCONS_00001497	=	ENSDART00000148983	XLOC_000571	si:dkey-9i23.16	TSS835	1:45396508-45401702	234	-	0.204212	0	0.518086	LOWDATA	0.869849	0	2.08073	LOWDATA
TCONS_00001498	=	ENSDART00000067621	XLOC_000572	VPS37C	TSS836	1:45405386-45418016	4363	-	6.72307	1.63518	11.811	OK	7.56071	1.69469	13.4267	OK
TCONS_00001499	=	ENSDART00000126296	XLOC_000573	TMEM132A	TSS837	1:45441382-45452806	2916	-	0.00426899	0	0.012807	OK	0	0	0	OK
TCONS_00001500	-	-	XLOC_000574	-	TSS838	1:45455536-45455623	87	-	0	0	0	OK	81.7865	6.11616	157.457	OK
TCONS_00001501	=	ENSDART00000021336	XLOC_000575	dnaja1l	TSS839	1:45458400-45471446	3852	-	2.33836	0.25833	4.41838	OK	6.15959	1.00474	11.3144	OK
TCONS_00001502	=	ENSDART00000021336	XLOC_000575	dnaja1l	TSS839	1:45458400-45471446	2240	-	15.3373	3.13347	27.5412	LOWDATA	33.2639	7.12865	59.3991	LOWDATA
TCONS_00001503	=	ENSDART00000073689	XLOC_000576	btr01	TSS840	1:45519442-45531891	1695	-	0.703272	0.0048497	1.40169	OK	0.550346	0	1.16841	OK
TCONS_00001504	=	ENSDART00000129819	XLOC_000577	C1H20orf27 (2 of 2)	TSS841	1:45540764-45550613	1907	-	0.00878672	0	0.0263602	OK	0.0306976	0	0.0741106	OK
TCONS_00001505	=	ENSDART00000101347	XLOC_000578	ENSDARG00000069559	TSS842	1:45576553-45591356	7479	-	0	0	0	OK	0.0208613	0	0.0506631	OK
TCONS_00001506	=	ENSDART00000142702	XLOC_000578	ENSDARG00000069559	TSS843	1:45576553-45591356	7790	-	0.00166225	0	0.00498674	OK	0	0	0	OK
TCONS_00001507	=	ENSDART00000144863	XLOC_000579	si:ch211-239f4.4	TSS844	1:45625523-45626130	515	-	0	0	0	OK	0	0	0	OK
TCONS_00001508	j	ENSDART00000074683	XLOC_000580	EVI5L	TSS845	1:45673067-45760999	3707	-	3.04212	0.624435	5.45981	OK	3.61231	0.421805	6.80282	OK
TCONS_00001509	j	ENSDART00000074683	XLOC_000580	EVI5L	TSS845	1:45673067-45760999	3355	-	0	0	0	OK	0	0	0	OK
TCONS_00001510	j	ENSDART00000074683	XLOC_000580	EVI5L	TSS845	1:45673067-45760999	3322	-	0	0	0	OK	0.0620959	0	0.161205	OK
TCONS_00001511	j	ENSDART00000074683	XLOC_000580	EVI5L	TSS846	1:45673067-45760999	741	-	0	0	0	OK	0.501844	0	1.14316	OK
TCONS_00001512	=	ENSDART00000132210	XLOC_000581	emp1	TSS847	1:45793834-45812544	719	-	0	0	0	LOWDATA	0	0	0	LOWDATA
TCONS_00001513	=	ENSDART00000132366	XLOC_000581	emp1	TSS847	1:45793834-45812544	3479	-	0	0	0	OK	0	0	0	OK
TCONS_00001514	j	ENSDART00000101477	XLOC_000581	emp1	TSS847	1:45793834-45812544	3643	-	0	0	0	OK	0	0	0	OK
TCONS_00001515	j	ENSDART00000101477	XLOC_000581	emp1	TSS847	1:45793834-45812544	3322	-	0	0	0	OK	0	0	0	OK
TCONS_00001516	=	ENSDART00000148906	XLOC_000581	emp1	TSS848	1:45793834-45812544	534	-	0	0	0	LOWDATA	0	0	0	LOWDATA
TCONS_00001517	=	ENSDART00000132366	XLOC_000581	emp1	TSS848	1:45793834-45812544	1037	-	0.0150497	0	0.0575458	LOWDATA	0	0	0	LOWDATA
TCONS_00001518	=	ENSDART00000101477	XLOC_000581	emp1	TSS849	1:45793834-45812544	2992	-	0	0	0	LOWDATA	0.00905122	0	0.0346061	LOWDATA
TCONS_00001519	=	ENSDART00000145486	XLOC_000582	si:ch211-243a20.3	TSS850	1:45822582-45837115	981	-	0	0	0	OK	0	0	0	OK
TCONS_00001520	=	ENSDART00000038574	XLOC_000583	trappc5	TSS851	1:46134419-46140137	1217	-	24.558	5.87712	43.2388	OK	8.53126	0.947158	16.1154	OK
TCONS_00001521	=	ENSDART00000141144	XLOC_000583	trappc5	TSS851	1:46134419-46140137	929	-	5.02355	0.369082	9.67801	OK	2.08554	0	4.54182	OK
TCONS_00001522	=	ENSDART00000149565	XLOC_000583	trappc5	TSS851	1:46134419-46140137	990	-	6.15533	0.719658	11.591	OK	2.87359	0	5.93016	OK
TCONS_00001523	j	ENSDART00000019646	XLOC_000584	mcoln1	TSS852	1:46142364-46171267	4939	-	1.98394	0.335198	3.63268	OK	1.72866	0.0938352	3.36349	OK
TCONS_00001524	j	ENSDART00000019646	XLOC_000584	mcoln1	TSS852	1:46142364-46171267	4846	-	6.52246	1.53844	11.5065	OK	5.61747	0.929644	10.3053	OK
TCONS_00001525	j	ENSDART00000019646	XLOC_000584	mcoln1	TSS852	1:46142364-46171267	5538	-	14.5852	3.28835	25.882	OK	13.6425	2.82635	24.4586	OK
TCONS_00001526	-	-	XLOC_000585	-	TSS853	1:46173902-46174044	142	-	6.29968	0	13.6065	OK	6.96268	0	15.5953	OK
TCONS_00001527	j	ENSDART00000143363	XLOC_000586	si:ch211-214c7.4	TSS854	1:46177707-46222954	7803	-	1.4407	0.224241	2.65716	OK	1.23987	0.145258	2.33449	OK
TCONS_00001528	=	ENSDART00000143363	XLOC_000586	si:ch211-214c7.4	TSS855	1:46177707-46222954	7673	-	67.9651	10.3329	125.597	OK	48.3089	11.721	84.8968	OK
TCONS_00001529	=	ENSDART00000101413	XLOC_000586	si:ch211-214c7.4	TSS856	1:46177707-46222954	7045	-	0	0	0	LOWDATA	0	0	0	LOWDATA
TCONS_00001530	=	ENSDART00000149116	XLOC_000586	si:ch211-214c7.4	TSS857	1:46177707-46222954	3872	-	0.00372745	0	0.0136454	OK	0.145523	0	0.336072	OK
TCONS_00001531	j	ENSDART00000132555	XLOC_000587	PKN1 (2 of 2)	TSS858	1:46225632-46306882	6551	-	2.52806e-05	0	0.00419936	OK	0	0	0	OK
TCONS_00001532	j	ENSDART00000132555	XLOC_000587	PKN1 (2 of 2)	TSS858	1:46225632-46306882	6578	-	0	0	0	OK	0.182059	0	0.399271	OK
TCONS_00001533	j	ENSDART00000132555	XLOC_000587	PKN1 (2 of 2)	TSS858	1:46225632-46306882	6578	-	0.37371	0.0281795	0.719241	OK	0.483301	0	0.970593	OK
TCONS_00001534	j	ENSDART00000132555	XLOC_000587	PKN1 (2 of 2)	TSS859	1:46225632-46306882	6509	-	0	0	0	OK	0	0	0	OK
TCONS_00001535	=	ENSDART00000148086	XLOC_000588	map2k7	TSS860	1:46310421-46328358	2975	-	9.96695	1.94301	17.9909	OK	17.1851	17.1851	17.1851	FAIL
TCONS_00001536	=	ENSDART00000048191	XLOC_000588	map2k7	TSS860	1:46310421-46328358	3023	-	0.000673666	0	0.00960401	OK	0.171019	0.171019	0.171019	FAIL
TCONS_00001537	=	ENSDART00000148086	XLOC_000588	map2k7	TSS861	1:46310421-46328358	1290	-	1.73151	0.0623608	3.40066	LOWDATA	4.21764	4.21764	4.21764	LOWDATA
TCONS_00001538	=	ENSDART00000048191	XLOC_000588	map2k7	TSS861	1:46310421-46328358	1317	-	0.898892	0	1.90486	LOWDATA	2.28005	2.28005	2.28005	LOWDATA
TCONS_00001539	-	-	XLOC_000589	-	TSS862	1:46329710-46330233	523	-	0.0362122	0	0.108637	OK	2.80653	0	5.93486	OK
TCONS_00001540	-	-	XLOC_000590	-	TSS863	1:46330320-46331494	1174	-	0	0	0	OK	2.19884	0	4.41778	OK
TCONS_00001541	-	-	XLOC_000591	-	TSS864	1:46331653-46333772	2119	-	0.0651715	0	0.155887	OK	3.18847	0.313438	6.06351	OK
TCONS_00001542	-	-	XLOC_000592	-	TSS865	1:46334125-46334664	539	-	0.0342605	0	0.102782	OK	3.07252	0	6.41084	OK
TCONS_00001543	=	ENSDART00000033669	XLOC_000593	LIPT1	TSS866	1:46393391-46394688	1297	-	1.16764	0.0271231	2.30816	OK	2.12755	0.0603028	4.19479	OK
TCONS_00001544	j	ENSDART00000074689	XLOC_000594	EIF5B	TSS867	1:46396008-46426632	1507	-	27.1629	5.83353	48.4923	OK	23.4801	5.13078	41.8294	OK
TCONS_00001545	j	ENSDART00000074689	XLOC_000594	EIF5B	TSS867	1:46396008-46426632	4573	-	29.1811	6.25142	52.1108	OK	24.6653	5.55457	43.7761	OK
TCONS_00001546	j	ENSDART00000074689	XLOC_000594	EIF5B	TSS867	1:46396008-46426632	4579	-	5.591	1.33059	9.85142	OK	1.24965	0.0205489	2.47874	OK
TCONS_00001547	j	ENSDART00000074689	XLOC_000594	EIF5B	TSS867	1:46396008-46426632	4583	-	20.6164	4.60631	36.6265	OK	15.5169	3.31061	27.7232	OK
TCONS_00001548	j	ENSDART00000074689	XLOC_000594	EIF5B	TSS867	1:46396008-46426632	3427	-	0	0	0	OK	0.73073	0	1.52191	OK
TCONS_00001549	j	ENSDART00000074689	XLOC_000594	EIF5B	TSS867	1:46396008-46426632	2533	-	1.34757	0.0327899	2.66235	OK	6.83322	0.901442	12.765	OK
TCONS_00001550	j	ENSDART00000074689	XLOC_000594	EIF5B	TSS867	1:46396008-46426632	3446	-	2.10877	0.336807	3.88074	OK	0.584745	0	1.25824	OK
TCONS_00001551	j	ENSDART00000108528	XLOC_000595	arhgef7b	TSS868	1:46428972-46517387	1757	-	11.9058	2.69892	21.1127	OK	7.89739	0.911913	14.8829	OK
TCONS_00001552	j	ENSDART00000108528	XLOC_000595	arhgef7b	TSS868	1:46428972-46517387	2731	-	18.7975	4.16637	33.4287	OK	10.2653	1.99593	18.5346	OK
TCONS_00001553	=	ENSDART00000132705	XLOC_000596	si:ch211-138g9.2	TSS869	1:46523563-46527684	2092	-	0	0	0	OK	0	0	0	OK
TCONS_00001554	=	ENSDART00000074572	XLOC_000596	si:ch211-138g9.2	TSS870	1:46523563-46527684	783	-	0	0	0	LOWDATA	0.0590146	0	0.142474	LOWDATA
TCONS_00001555	=	ENSDART00000010894	XLOC_000597	sox1b	TSS871	1:46691463-46693213	1750	-	0	0	0	OK	0.0141131	0	0.0423392	OK
TCONS_00001556	-	-	XLOC_000598	-	TSS872	1:46745278-46745453	175	-	0.766059	0	1.80519	OK	0	0	0	OK
TCONS_00001557	=	ENSDART00000150157	XLOC_000599	si:dkey-251i8.2	TSS873	1:46747219-46748929	784	-	0.0356559	0	0.0860809	OK	0.0937162	0	0.246754	OK
TCONS_00001558	=	ENSDART00000149678	XLOC_000600	si:dkey-263l8.2	TSS874	1:46760579-46898743	923	-	0	0	0	OK	0	0	0	OK
TCONS_00001559	j	ENSDART00000143228	XLOC_000601	tubgcp3	TSS875	1:46902354-46947377	2898	-	0.0804928	0	0.194992	OK	0	0	0	OK
TCONS_00001560	j	ENSDART00000143228	XLOC_000601	tubgcp3	TSS875	1:46902354-46947377	4008	-	1.69865	0.256297	3.141	OK	0	0	0	OK
TCONS_00001561	j	ENSDART00000143228	XLOC_000601	tubgcp3	TSS875	1:46902354-46947377	4014	-	15.3125	3.44331	27.1817	OK	18.1095	3.89033	32.3286	OK
TCONS_00001562	j	ENSDART00000143228	XLOC_000601	tubgcp3	TSS875	1:46902354-46947377	2482	-	0.144675	0	0.362351	OK	0	0	0	OK
TCONS_00001563	j	ENSDART00000143228	XLOC_000601	tubgcp3	TSS875	1:46902354-46947377	2801	-	11.3933	2.26964	20.5169	OK	10.5181	2.06718	18.969	OK
TCONS_00001564	j	ENSDART00000143228	XLOC_000601	tubgcp3	TSS875	1:46902354-46947377	2181	-	13.3945	3.20441	23.5846	OK	7.95593	0.962285	14.9496	OK
TCONS_00001565	j	ENSDART00000143228	XLOC_000601	tubgcp3	TSS875	1:46902354-46947377	1860	-	7.85981	1.49766	14.222	OK	4.59043	0.471046	8.70982	OK
TCONS_00001566	=	ENSDART00000042064	XLOC_000601	tubgcp3	TSS875	1:46902354-46947377	3977	-	3.78769	0.71816	6.85721	OK	4.98606	0.766796	9.20532	OK
TCONS_00001567	j	ENSDART00000114083	XLOC_000602	mcf2l	TSS876	1:46972735-47092162	1834	-	8.11161	1.48142	14.7418	OK	5.34796	0.604878	10.091	OK
TCONS_00001568	j	ENSDART00000114083	XLOC_000602	mcf2l	TSS876	1:46972735-47092162	4766	-	2.38837	0.39026	4.38647	OK	1.49437	0.107254	2.88148	OK
TCONS_00001569	j	ENSDART00000114083	XLOC_000602	mcf2l	TSS876	1:46972735-47092162	3306	-	0.0558981	0	0.139054	OK	0	0	0	OK
TCONS_00001570	j	ENSDART00000114083	XLOC_000602	mcf2l	TSS877	1:46972735-47092162	3127	-	3.23941	0.502771	5.97604	OK	3.793	0.627678	6.95832	OK
TCONS_00001571	j	ENSDART00000114083	XLOC_000602	mcf2l	TSS877	1:46972735-47092162	4615	-	1.43324	0.22192	2.64457	OK	0.46082	0	0.975327	OK
TCONS_00001572	j	ENSDART00000053240	XLOC_000603	cab39l	TSS878	1:47095566-47114536	3537	-	0.383526	0	0.808305	OK	0	0	0	OK
TCONS_00001573	j	ENSDART00000053240	XLOC_000603	cab39l	TSS878	1:47095566-47114536	1225	-	10.35	1.84457	18.8555	OK	9.44089	1.50036	17.3814	OK
TCONS_00001574	j	ENSDART00000053240	XLOC_000603	cab39l	TSS878	1:47095566-47114536	3006	-	21.9249	4.92253	38.9274	OK	19.7682	3.9459	35.5905	OK
TCONS_00001575	j	ENSDART00000053240	XLOC_000603	cab39l	TSS878	1:47095566-47114536	3386	-	0.736312	0.0291932	1.44343	OK	4.07272	0.65704	7.4884	OK
TCONS_00001576	j	ENSDART00000053240	XLOC_000603	cab39l	TSS878	1:47095566-47114536	3505	-	38.6795	8.34984	69.0092	OK	26.8125	5.93472	47.6902	OK
TCONS_00001577	=	ENSDART00000053221	XLOC_000604	arl11	TSS879	1:47149743-47151627	1884	-	0	0	0	OK	0.0295621	0	0.0713693	OK
TCONS_00001578	-	-	XLOC_000605	-	TSS880	1:47273490-47273731	241	-	0	0	0	OK	1.89629	0	4.32994	OK
TCONS_00001579	-	-	XLOC_000606	-	TSS881	1:47273999-47274063	64	-	0	0	0	OK	4.69228	0	11.0572	OK
TCONS_00001580	-	-	XLOC_000607	-	TSS882	1:47276339-47276629	290	-	0	0	0	OK	4.3363	0	9.06241	OK
TCONS_00001581	-	-	XLOC_000608	-	TSS883	1:47276711-47276919	208	-	0	0	0	OK	2.30004	0	5.17286	OK
TCONS_00001582	=	ENSDART00000133380	XLOC_000609	si:ch73-160h15.2	TSS884	1:47324997-47372652	858	-	0	0	0	OK	0	0	0	OK
TCONS_00001583	=	ENSDART00000053099	XLOC_000610	TMPRSS3 (3 of 3)	TSS885	1:47443006-47454458	1290	-	0.0416329	0	0.100511	OK	0	0	0	OK
TCONS_00001584	j	ENSDART00000053099	XLOC_000610	TMPRSS3 (3 of 3)	TSS885	1:47443006-47454458	1164	-	0	0	0	OK	0	0	0	OK
TCONS_00001585	j	ENSDART00000053099	XLOC_000610	TMPRSS3 (3 of 3)	TSS885	1:47443006-47454458	1167	-	0	0	0	OK	0	0	0	OK
TCONS_00001586	j	ENSDART00000053099	XLOC_000610	TMPRSS3 (3 of 3)	TSS885	1:47443006-47454458	1353	-	4.05117e-07	0	0.020107	OK	0.0731461	0	0.185894	OK
TCONS_00001587	=	ENSDART00000132843	XLOC_000610	TMPRSS3 (3 of 3)	TSS886	1:47443006-47454458	980	-	0	0	0	LOWDATA	0.0539462	0	0.154456	LOWDATA
TCONS_00001588	=	ENSDART00000143825	XLOC_000611	cryzl1	TSS887	1:47586607-47602321	650	-	0.963932	0	2.13726	LOWDATA	1.75775	0	3.85753	LOWDATA
TCONS_00001589	j	ENSDART00000036783	XLOC_000611	cryzl1	TSS887	1:47586607-47602321	1807	-	0	0	0	OK	0	0	0	OK
TCONS_00001590	=	ENSDART00000036783	XLOC_000611	cryzl1	TSS888	1:47586607-47602321	1976	-	1.89611	0.0757535	3.71646	OK	2.44565	0.169592	4.72171	OK
TCONS_00001591	=	ENSDART00000143038	XLOC_000611	cryzl1	TSS889	1:47586607-47602321	640	-	0.808618	0	1.87332	OK	1.0067	0	2.47918	OK
TCONS_00001592	=	ENSDART00000053152	XLOC_000612	cbr1	TSS890	1:47662948-47670284	3815	-	11.8589	2.99678	20.721	OK	19.0067	4.75595	33.2574	OK
TCONS_00001593	j	ENSDART00000074450	XLOC_000613	morc3b	TSS891	1:47675587-47699270	877	-	0.079558	0	0.21246	OK	3.18936	0	6.49095	OK
TCONS_00001594	j	ENSDART00000074450	XLOC_000613	morc3b	TSS891	1:47675587-47699270	2930	-	0.0700775	0	0.173136	OK	11.0664	2.32774	19.8051	OK
TCONS_00001595	=	ENSDART00000074450	XLOC_000613	morc3b	TSS891	1:47675587-47699270	3003	-	3.24358e-06	0	0.00872095	OK	12.825	2.90829	22.7417	OK
TCONS_00001596	=	ENSDART00000137448	XLOC_000613	morc3b	TSS891	1:47675587-47699270	655	-	0	0	0	LOWDATA	0.977511	0	2.39895	LOWDATA
TCONS_00001597	-	-	XLOC_000614	-	TSS892	1:47701699-47702246	547	-	0	0	0	OK	1.33298	0	2.99792	OK
TCONS_00001598	j	ENSDART00000053284	XLOC_000615	BCL9	TSS893	1:47828116-47907741	7646	-	1.24379	0.173433	2.31415	OK	0	0	0	OK
TCONS_00001599	j	ENSDART00000053284	XLOC_000615	BCL9	TSS893	1:47828116-47907741	7649	-	2.5966	0.577191	4.61602	OK	6.05714	1.15769	10.9566	OK
TCONS_00001600	=	ENSDART00000053284	XLOC_000615	BCL9	TSS894	1:47828116-47907741	2469	-	8.42351	1.90966	14.9374	LOWDATA	13.1901	2.86164	23.5185	LOWDATA
TCONS_00001601	=	ENSDART00000113559	XLOC_000615	BCL9	TSS895	1:47828116-47907741	6205	-	20.7657	4.39827	37.1331	LOWDATA	45.4819	9.20422	81.7595	LOWDATA
TCONS_00001602	=	ENSDART00000126904	XLOC_000616	cx44.1	TSS896	1:47943138-47946043	1248	-	0	0	0	LOWDATA	0.0316563	0	0.0957585	LOWDATA
TCONS_00001603	=	ENSDART00000007262	XLOC_000616	cx44.1	TSS896	1:47943138-47946043	2459	-	0	0	0	OK	0.011471	0	0.0466815	OK
TCONS_00001604	=	ENSDART00000126904	XLOC_000616	cx44.1	TSS896	1:47943138-47946043	2459	-	0	0	0	OK	0.158406	0	0.371556	OK
TCONS_00001605	=	ENSDART00000015046	XLOC_000617	fstl1a	TSS897	1:47956829-47982467	1511	-	0.122627	0	0.28613	OK	0.0727327	0	0.181832	OK
TCONS_00001606	=	ENSDART00000114746	XLOC_000618	lrrc58a	TSS898	1:47983210-47990068	1245	-	0	0	0	OK	0	0	0	OK
TCONS_00001607	=	ENSDART00000140846	XLOC_000618	lrrc58a	TSS898	1:47983210-47990068	860	-	0.0307683	0	0.0742811	OK	0.0270748	0	0.0812243	OK
TCONS_00001608	=	ENSDART00000027624	XLOC_000619	obfc1	TSS899	1:47996994-48010591	1495	-	9.94477	2.11598	17.7736	OK	11.5145	2.1482	20.8809	OK
TCONS_00001609	j	ENSDART00000109244	XLOC_000620	sh3pxd2aa	TSS900	1:48013415-48188418	11414	-	0	0	0	OK	0.00396142	0	0.0120551	OK
TCONS_00001610	=	ENSDART00000109244	XLOC_000620	sh3pxd2aa	TSS900	1:48013415-48188418	11477	-	0.0115368	0	0.0299465	OK	1.04269e-06	0	0.00464051	OK
TCONS_00001611	=	ENSDART00000084457	XLOC_000620	sh3pxd2aa	TSS901	1:48013415-48188418	3207	-	0.0266201	0	0.0703122	LOWDATA	0.0819509	0	0.191059	LOWDATA
TCONS_00001612	=	ENSDART00000110335	XLOC_000621	ccdc147	TSS902	1:48328725-48509475	2835	-	0.0617244	0	0.14344	OK	0.125203	0	0.288034	OK
TCONS_00001613	=	ENSDART00000101066	XLOC_000621	ccdc147	TSS903	1:48328725-48509475	2658	-	3.71404e-05	0	0.00966401	OK	8.0518e-05	0	0.0171838	OK
TCONS_00001614	=	ENSDART00000120206	XLOC_000622	5S_rRNA	TSS904	1:48328725-48509475	117	-	0	0	0	OK	0	0	0	OK
TCONS_00001615	=	ENSDART00000120755	XLOC_000623	5S_rRNA	TSS905	1:48328725-48509475	115	-	0	0	0	OK	0	0	0	OK
TCONS_00001616	j	ENSDART00000110573	XLOC_000624	SORCS3 (1 of 2)	TSS906	1:48511765-49100621	3550	-	1.05934	0.0644472	2.05423	OK	1.72637	0.087357	3.36538	OK
TCONS_00001617	j	ENSDART00000110573	XLOC_000624	SORCS3 (1 of 2)	TSS906	1:48511765-49100621	3436	-	0.509544	0	1.02594	OK	0	0	0	OK
TCONS_00001618	=	ENSDART00000110573	XLOC_000624	SORCS3 (1 of 2)	TSS907	1:48511765-49100621	3117	-	0.923031	0.00735611	1.83871	LOWDATA	1.04531	0.00514689	2.08546	LOWDATA
TCONS_00001619	=	ENSDART00000119234	XLOC_000625	5S_rRNA	TSS908	1:49529437-49529557	120	-	0	0	0	OK	0	0	0	OK
TCONS_00001620	j	ENSDART00000137179	XLOC_000626	caly	TSS909	1:49773200-49803881	2715	-	2.02135	0.157177	3.88553	OK	4.2901	0.47624	8.10397	OK
TCONS_00001621	=	ENSDART00000137179	XLOC_000626	caly	TSS909	1:49773200-49803881	1872	-	0	0	0	LOWDATA	0	0	0	LOWDATA
TCONS_00001622	=	ENSDART00000137179	XLOC_000626	caly	TSS909	1:49773200-49803881	3261	-	1.67358	0.118514	3.22864	OK	0.000180681	0	0.0188521	OK
TCONS_00001623	=	ENSDART00000052272	XLOC_000626	caly	TSS910	1:49773200-49803881	3147	-	3.39764	0.597084	6.1982	LOWDATA	4.27779	0.543978	8.01161	LOWDATA
TCONS_00001624	=	ENSDART00000008468	XLOC_000627	msxb	TSS911	1:49859333-49861712	1389	-	4.28762	0.657553	7.91769	OK	5.26063	0.647926	9.87332	OK
TCONS_00001625	=	ENSDART00000015007	XLOC_000628	taf5	TSS912	1:49921679-49938969	2701	-	18.8002	4.85414	32.7463	OK	31.089	7.99928	54.1787	OK
TCONS_00001626	j	ENSDART00000124833	XLOC_000629	pdcd11	TSS913	1:49941415-49987643	3693	-	1.90774	0.302889	3.5126	OK	0.0544592	0.0544592	0.0544592	FAIL
TCONS_00001627	j	ENSDART00000124833	XLOC_000629	pdcd11	TSS913	1:49941415-49987643	1992	-	3.04343	0.410304	5.67655	OK	14.6544	14.6544	14.6544	FAIL
TCONS_00001628	j	ENSDART00000124833	XLOC_000629	pdcd11	TSS913	1:49941415-49987643	3723	-	0.174649	0	0.386272	OK	5.43149	5.43149	5.43149	FAIL
TCONS_00001629	j	ENSDART00000124833	XLOC_000629	pdcd11	TSS913	1:49941415-49987643	3310	-	0.0335042	0	0.088207	OK	0	0	0	FAIL
TCONS_00001630	j	ENSDART00000124833	XLOC_000629	pdcd11	TSS913	1:49941415-49987643	4352	-	0.119472	0	0.275213	OK	0	0	0	FAIL
TCONS_00001631	j	ENSDART00000124833	XLOC_000629	pdcd11	TSS913	1:49941415-49987643	5861	-	14.4761	3.25766	25.6946	OK	33.2979	33.2979	33.2979	FAIL
TCONS_00001632	j	ENSDART00000124833	XLOC_000629	pdcd11	TSS913	1:49941415-49987643	4497	-	0.03091	0	0.0798082	OK	0	0	0	FAIL
TCONS_00001633	j	ENSDART00000124833	XLOC_000629	pdcd11	TSS913	1:49941415-49987643	5184	-	0.279755	0	0.578874	OK	0.476183	0.476183	0.476183	FAIL
TCONS_00001634	=	ENSDART00000142957	XLOC_000630	col17a1a	TSS914	1:50074733-50112838	4745	-	0	0	0	OK	0	0	0	OK
TCONS_00001635	j	ENSDART00000142957	XLOC_000630	col17a1a	TSS914	1:50074733-50112838	5264	-	0	0	0	OK	0	0	0	OK
TCONS_00001636	j	ENSDART00000142957	XLOC_000630	col17a1a	TSS914	1:50074733-50112838	5321	-	4.40205e-07	0	0.00442966	OK	0.000825513	0	0.00876797	OK
TCONS_00001637	j	ENSDART00000142957	XLOC_000630	col17a1a	TSS914	1:50074733-50112838	5342	-	0	0	0	OK	0	0	0	OK
TCONS_00001638	j	ENSDART00000142957	XLOC_000630	col17a1a	TSS914	1:50074733-50112838	5318	-	0	0	0	OK	0	0	0	OK
TCONS_00001639	j	ENSDART00000142957	XLOC_000630	col17a1a	TSS914	1:50074733-50112838	5306	-	0.035638	0	0.081728	OK	0.619816	0.0373494	1.20228	OK
TCONS_00001640	=	ENSDART00000101004	XLOC_000630	col17a1a	TSS915	1:50074733-50112838	3573	-	0	0	0	LOWDATA	0	0	0	LOWDATA
TCONS_00001641	=	ENSDART00000116923	XLOC_000631	5S_rRNA	TSS916	1:50074733-50112838	123	-	0	0	0	OK	0	0	0	OK
TCONS_00001642	=	ENSDART00000140380	XLOC_000632	TSGA10	TSS917	1:50157410-50180405	764	-	0.29001	0	0.684879	OK	0.624138	0	1.55658	OK
TCONS_00001643	j	ENSDART00000074380	XLOC_000632	TSGA10	TSS917	1:50157410-50180405	2098	-	0	0	0	OK	0.225048	0	0.559971	OK
TCONS_00001644	j	ENSDART00000074380	XLOC_000632	TSGA10	TSS917	1:50157410-50180405	2186	-	0	0	0	OK	0	0	0	OK
TCONS_00001645	j	ENSDART00000074380	XLOC_000632	TSGA10	TSS917	1:50157410-50180405	2489	-	0	0	0	OK	9.24612e-05	0	0.0171088	OK
TCONS_00001646	j	ENSDART00000074380	XLOC_000632	TSGA10	TSS917	1:50157410-50180405	2126	-	0	0	0	OK	0	0	0	OK
TCONS_00001647	j	ENSDART00000074380	XLOC_000632	TSGA10	TSS917	1:50157410-50180405	2126	-	0	0	0	OK	0	0	0	OK
TCONS_00001648	=	ENSDART00000074380	XLOC_000632	TSGA10	TSS917	1:50157410-50180405	2440	-	0.295486	0	0.619198	OK	0.486034	0	1.02676	OK
TCONS_00001649	=	ENSDART00000101017	XLOC_000632	TSGA10	TSS917	1:50157410-50180405	1526	-	0	0	0	OK	0	0	0	OK
TCONS_00001650	=	ENSDART00000108894	XLOC_000632	TSGA10	TSS918	1:50157410-50180405	1833	-	0.132356	0	0.336347	LOWDATA	0.0733118	0	0.220454	LOWDATA
TCONS_00001651	=	ENSDART00000143797	XLOC_000632	TSGA10	TSS919	1:50157410-50180405	433	-	0	0	0	OK	0.233616	0	0.692626	OK
TCONS_00001652	=	ENSDART00000135487	XLOC_000632	TSGA10	TSS919	1:50157410-50180405	353	-	0.645215	0	1.60094	OK	1.77245	0	4.10639	OK
TCONS_00001653	=	ENSDART00000148117	XLOC_000632	TSGA10	TSS919	1:50157410-50180405	440	-	0	0	0	OK	0	0	0	OK
TCONS_00001654	=	ENSDART00000136747	XLOC_000633	C1H2orf55 (2 of 2)	TSS920	1:50188710-50205475	551	-	0.182998	0	0.46367	LOWDATA	0.284585	0	0.766283	LOWDATA
TCONS_00001655	j	ENSDART00000108523	XLOC_000633	C1H2orf55 (2 of 2)	TSS920	1:50188710-50205475	3361	-	1.0389e-05	0	0.0073877	OK	6.20733e-06	0	0.0131537	OK
TCONS_00001656	=	ENSDART00000140824	XLOC_000633	C1H2orf55 (2 of 2)	TSS921	1:50188710-50205475	2458	-	0.190269	0	0.431867	OK	0.12454	0	0.296072	OK
TCONS_00001657	=	ENSDART00000108523	XLOC_000633	C1H2orf55 (2 of 2)	TSS922	1:50188710-50205475	3213	-	0.387971	0	0.80066	LOWDATA	0.13047	0	0.326566	LOWDATA
TCONS_00001658	=	ENSDART00000132566	XLOC_000634	si:ch211-149l1.1	TSS923	1:50206301-50222221	398	-	0	0	0	OK	0	0	0	OK
TCONS_00001659	j	ENSDART00000132405	XLOC_000635	lef1	TSS924	1:50321518-50410573	2920	-	4.67776	0.837482	8.51804	OK	3.12771	0.338688	5.91673	OK
TCONS_00001660	j	ENSDART00000132405	XLOC_000635	lef1	TSS924	1:50321518-50410573	2861	-	45.9526	9.86528	82.0399	OK	23.7298	5.04307	42.4164	OK
TCONS_00001661	x	ENSDART00000050603	XLOC_000636	hadh	TSS925	1:50414756-50426125	514	-	1.05003	0	2.26271	OK	1.06336	0	2.39065	OK
TCONS_00001662	x	ENSDART00000074388	XLOC_000637	sgms2	TSS926	1:50440715-50458567	266	-	2.6773	0	5.67346	OK	1.92304	0	4.36595	OK
TCONS_00001663	j	ENSDART00000053016	XLOC_000638	gstcd	TSS927	1:50458662-50572686	1388	-	1.38091	0.00327295	2.75854	OK	0.702748	0	1.59379	OK
TCONS_00001664	=	ENSDART00000133255	XLOC_000638	gstcd	TSS928	1:50458662-50572686	1341	-	0.597107	0	1.26615	LOWDATA	1.72119	0	3.59129	LOWDATA
TCONS_00001665	=	ENSDART00000133255	XLOC_000638	gstcd	TSS928	1:50458662-50572686	1345	-	0	0	0	OK	0	0	0	OK
TCONS_00001666	=	ENSDART00000134661	XLOC_000638	gstcd	TSS928	1:50458662-50572686	2209	-	8.16125	1.76352	14.559	OK	7.33581	1.02639	13.6452	OK
TCONS_00001667	=	ENSDART00000053016	XLOC_000638	gstcd	TSS928	1:50458662-50572686	2089	-	0	0	0	OK	0.000639637	0	0.0210878	OK
TCONS_00001668	=	ENSDART00000006394	XLOC_000638	gstcd	TSS929	1:50458662-50572686	2101	-	16.2439	3.41425	29.0736	LOWDATA	11.6245	2.21363	21.0354	LOWDATA
TCONS_00001669	j	ENSDART00000018469	XLOC_000639	npnt	TSS930	1:50592522-50694666	1967	-	0.0286242	0	0.0712188	OK	0.0452405	0	0.109551	OK
TCONS_00001670	=	ENSDART00000018469	XLOC_000639	npnt	TSS930	1:50592522-50694666	2018	-	0	0	0	OK	0	0	0	OK
TCONS_00001671	=	ENSDART00000134988	XLOC_000639	npnt	TSS930	1:50592522-50694666	431	-	0	0	0	LOWDATA	0	0	0	LOWDATA
TCONS_00001672	=	ENSDART00000135780	XLOC_000639	npnt	TSS931	1:50592522-50694666	547	-	0	0	0	LOWDATA	0	0	0	LOWDATA
TCONS_00001673	j	ENSDART00000018469	XLOC_000639	npnt	TSS931	1:50592522-50694666	2054	-	0.000272043	0	0.013113	OK	0.000232074	0	0.0228138	OK
TCONS_00001674	=	ENSDART00000121738	XLOC_000640	CR855327.1	TSS932	1:50899798-50945330	1038	-	0	0	0	OK	0	0	0	OK
TCONS_00001675	j	ENSDART00000020412	XLOC_000641	pkd2	TSS933	1:51045889-51064251	3278	-	0.121864	0	0.285338	OK	2.48046	0.24133	4.71959	OK
TCONS_00001676	=	ENSDART00000020412	XLOC_000641	pkd2	TSS933	1:51045889-51064251	3336	-	0.128467	0	0.297037	OK	3.46077	0.53284	6.38871	OK
TCONS_00001677	-	-	XLOC_000642	-	TSS934	1:51066126-51066280	154	-	0	0	0	OK	7.03845	0	15.5257	OK
TCONS_00001678	-	-	XLOC_000643	-	TSS935	1:51066406-51067165	759	-	0.0686395	0	0.180727	OK	6.53364	0.449785	12.6175	OK
TCONS_00001679	-	-	XLOC_000644	-	TSS936	1:51067242-51067559	317	-	0	0	0	OK	2.54308	0	5.59348	OK
TCONS_00001680	-	-	XLOC_000645	-	TSS937	1:51067617-51068014	397	-	0	0	0	OK	11.3812	0.479072	22.2832	OK
TCONS_00001681	=	ENSDART00000131544	XLOC_000646	si:ch73-190m4.1	TSS938	1:51120950-51144304	1202	-	0	0	0	OK	0.0939061	0	0.246165	OK
TCONS_00001682	=	ENSDART00000111114	XLOC_000646	si:ch73-190m4.1	TSS939	1:51120950-51144304	2979	-	0.0656416	0	0.162225	OK	0.0675133	0	0.171985	OK
TCONS_00001683	=	ENSDART00000140883	XLOC_000646	si:ch73-190m4.1	TSS940	1:51120950-51144304	1735	-	0.0299387	0	0.0858889	OK	3.64502e-06	0	0.0297908	OK
TCONS_00001684	j	ENSDART00000141977	XLOC_000647	HERC3	TSS941	1:51146484-51199926	4352	-	0.0459745	0	0.11365	OK	0	0	0	OK
TCONS_00001685	j	ENSDART00000141977	XLOC_000647	HERC3	TSS941	1:51146484-51199926	3884	-	0.0418867	0	0.10693	OK	0	0	0	OK
TCONS_00001686	=	ENSDART00000141977	XLOC_000647	HERC3	TSS941	1:51146484-51199926	5012	-	6.99584	1.46134	12.5304	OK	6.37362	1.4463	11.3009	OK
TCONS_00001687	x	ENSDART00000080389	XLOC_000648	FAM13A	TSS942	1:51200991-51300323	588	-	0	0	0	OK	0.533694	0	1.24492	OK
TCONS_00001688	x	ENSDART00000064036	XLOC_000649	zgc:154142	TSS943	1:51303753-51347482	553	-	0.447584	0	1.01679	OK	0.101797	0	0.252927	OK
TCONS_00001689	x	ENSDART00000064036	XLOC_000650	zgc:154142	TSS944	1:51303753-51347482	200	-	0.76046	0	1.78586	OK	0.286145	0	0.710961	OK
TCONS_00001690	=	ENSDART00000006538	XLOC_000651	otx1a	TSS945	1:51430587-51439760	1629	-	0.045222	0	0.110928	OK	7.68422	1.31721	14.0512	OK
TCONS_00001691	j	ENSDART00000006538	XLOC_000651	otx1a	TSS946	1:51430587-51439760	2103	-	0	0	0	OK	1.20575	0	2.48957	OK
TCONS_00001692	-	-	XLOC_000652	-	TSS947	1:51478190-51478466	276	-	0.366781	0	0.899702	OK	1.16855	0	2.74421	OK
TCONS_00001693	j	ENSDART00000012842	XLOC_000653	mdh1a	TSS948	1:51486296-51500208	1414	-	0	0	0	OK	0	0	0	OK
TCONS_00001694	=	ENSDART00000022290	XLOC_000653	mdh1a	TSS948	1:51486296-51500208	1472	-	0.855542	0	1.78774	OK	3.28241	0.00179582	6.56302	OK
TCONS_00001695	=	ENSDART00000140982	XLOC_000653	mdh1a	TSS949	1:51486296-51500208	363	-	8.35824	0.642478	16.074	OK	31.9514	4.14756	59.7552	OK
TCONS_00001696	=	ENSDART00000012842	XLOC_000653	mdh1a	TSS949	1:51486296-51500208	1350	-	21.2131	4.26741	38.1588	LOWDATA	66.3058	14.8299	117.782	LOWDATA
TCONS_00001697	=	ENSDART00000039968	XLOC_000653	mdh1a	TSS950	1:51486296-51500208	514	-	4.56312	0.114719	9.01152	OK	2.72414	0	5.92398	OK
TCONS_00001698	=	ENSDART00000140657	XLOC_000653	mdh1a	TSS951	1:51486296-51500208	507	-	0	0	0	LOWDATA	0	0	0	LOWDATA
TCONS_00001699	=	ENSDART00000010449	XLOC_000654	ugp2a	TSS952	1:51506477-51524949	1817	-	0.567907	0	1.14477	OK	1.31849	0.0262857	2.6107	OK
TCONS_00001700	-	-	XLOC_000655	-	TSS953	1:51527007-51527820	813	-	2.3179	0.0789449	4.55686	OK	3.24949	0.034748	6.46422	OK
TCONS_00001701	x	ENSDART00000035150	XLOC_000656	spast	TSS954	1:51530383-51548215	413	-	0.513842	0	1.18135	OK	0.422582	0	1.0254	OK
TCONS_00001702	=	ENSDART00000024743	XLOC_000657	dpy30	TSS955	1:51548879-51551650	537	-	56.7013	13.8264	99.5762	OK	65.2307	13.7839	116.678	OK
TCONS_00001703	=	ENSDART00000134065	XLOC_000657	dpy30	TSS955	1:51548879-51551650	584	-	0	0	0	OK	0.172154	0	0.529061	OK
TCONS_00001704	=	ENSDART00000064007	XLOC_000658	srd5a2a	TSS956	1:51575992-51592615	1155	-	0.0366602	0	0.097288	OK	0	0	0	OK
TCONS_00001705	=	ENSDART00000123527	XLOC_000658	srd5a2a	TSS957	1:51575992-51592615	859	-	0.0345564	0	0.102155	OK	0	0	0	OK
TCONS_00001706	=	ENSDART00000140655	XLOC_000658	srd5a2a	TSS957	1:51575992-51592615	1630	-	0	0	0	OK	0	0	0	OK
TCONS_00001707	=	ENSDART00000132244	XLOC_000659	btbd3	TSS958	1:51700752-51710426	540	-	3.2653	0	6.59809	OK	2.27426	0	4.96805	OK
TCONS_00001708	=	ENSDART00000014970	XLOC_000659	btbd3	TSS958	1:51700752-51710426	5198	-	4.08736	0.829574	7.34515	OK	8.88486	1.98208	15.7876	OK
TCONS_00001709	=	ENSDART00000014970	XLOC_000659	btbd3	TSS958	1:51700752-51710426	1533	-	11.5939	2.39355	20.7943	LOWDATA	11.9193	1.71901	22.1196	LOWDATA
TCONS_00001710	=	ENSDART00000132141	XLOC_000659	btbd3	TSS959	1:51700752-51710426	885	-	6.9834	1.00333	12.9635	OK	9.13557	0.87423	17.3969	OK
TCONS_00001711	-	-	XLOC_000660	-	TSS960	1:51710490-51710620	130	-	0	0	0	OK	8.87042	0	19.8061	OK
TCONS_00001712	-	-	XLOC_000661	-	TSS961	1:51710697-51711799	1102	-	0	0	0	OK	6.82908	0.738254	12.9199	OK
TCONS_00001713	=	ENSDART00000063938	XLOC_000662	MAST1 (1 of 2)	TSS962	1:51821591-51884292	5154	-	0.13071	0	0.270726	OK	0.196868	0	0.413378	OK
TCONS_00001714	j	ENSDART00000063936	XLOC_000663	ATG4D (1 of 2)	TSS963	1:51895429-51915597	4960	-	0.790166	0.0162966	1.56403	OK	0.92869	0.0220047	1.83538	OK
TCONS_00001715	j	ENSDART00000063936	XLOC_000663	ATG4D (1 of 2)	TSS963	1:51895429-51915597	4956	-	7.17381	1.41264	12.935	OK	3.71672	0.447623	6.98582	OK
TCONS_00001716	=	ENSDART00000063936	XLOC_000663	ATG4D (1 of 2)	TSS964	1:51895429-51915597	4498	-	5.00465	1.05796	8.95135	LOWDATA	3.05157	0.434167	5.66898	LOWDATA
TCONS_00001717	j	ENSDART00000074294	XLOC_000664	actr2	TSS965	1:51916313-51936947	250	-	5.48053	0	11.6134	OK	12.6329	0	25.9157	OK
TCONS_00001718	j	ENSDART00000074294	XLOC_000664	actr2	TSS965	1:51916313-51936947	4668	-	5.80917	1.31536	10.303	OK	25.7369	5.75449	45.7193	OK
TCONS_00001719	o	ENSDART00000120390	XLOC_000665	5S_rRNA	TSS966	1:51944730-51983805	286	-	0.805098	0	1.85138	OK	1.67582	0	3.81156	OK
TCONS_00001720	=	ENSDART00000120390	XLOC_000666	5S_rRNA	TSS967	1:51944730-51983805	115	-	0	0	0	OK	0	0	0	OK
TCONS_00001721	j	ENSDART00000028018	XLOC_000667	meis4.1a	TSS968	1:51983887-52033922	2231	-	0	0	0	OK	0.19537	0	0.463988	OK
TCONS_00001722	=	ENSDART00000146352	XLOC_000667	meis4.1a	TSS968	1:51983887-52033922	760	-	0	0	0	LOWDATA	0.0864537	0	0.288635	LOWDATA
TCONS_00001723	j	ENSDART00000028018	XLOC_000667	meis4.1a	TSS968	1:51983887-52033922	2185	-	0	0	0	OK	0	0	0	OK
TCONS_00001724	j	ENSDART00000028018	XLOC_000667	meis4.1a	TSS969	1:51983887-52033922	2225	-	0	0	0	OK	0.462894	0	1.0344	OK
TCONS_00001725	=	ENSDART00000139705	XLOC_000667	meis4.1a	TSS969	1:51983887-52033922	933	-	0	0	0	OK	0	0	0	OK
TCONS_00001726	j	ENSDART00000028018	XLOC_000667	meis4.1a	TSS969	1:51983887-52033922	1050	-	0.181897	0	0.450814	OK	0	0	0	OK
TCONS_00001727	j	ENSDART00000028018	XLOC_000667	meis4.1a	TSS969	1:51983887-52033922	2162	-	0.151805	0	0.377407	OK	0.000312884	0	0.0214831	OK
TCONS_00001728	j	ENSDART00000028018	XLOC_000667	meis4.1a	TSS969	1:51983887-52033922	2165	-	9.07731e-05	0	0.0121759	OK	0	0	0	OK
TCONS_00001729	=	ENSDART00000145313	XLOC_000667	meis4.1a	TSS969	1:51983887-52033922	1185	-	0	0	0	LOWDATA	0	0	0	LOWDATA
TCONS_00001730	=	ENSDART00000028018	XLOC_000667	meis4.1a	TSS969	1:51983887-52033922	2160	-	1.39118	0.0324217	2.74994	OK	2.43529	0.0507349	4.81984	OK
TCONS_00001731	=	ENSDART00000112177	XLOC_000668	etaa1	TSS970	1:52046089-52054756	2428	-	13.0492	3.23205	22.8664	OK	17.0535	4.04895	30.058	OK
TCONS_00001732	-	-	XLOC_000669	-	TSS971	1:52124300-52124946	465	-	14.8829	2.20705	27.5588	OK	7.91294	0.284932	15.541	OK
TCONS_00001733	j	ENSDART00000129213	XLOC_000670	APLF	TSS972	1:52126240-52147963	294	-	25.2779	2.9445	47.6113	OK	13.7462	0.915314	26.577	OK
TCONS_00001734	j	ENSDART00000129213	XLOC_000670	APLF	TSS972	1:52126240-52147963	3307	-	5.76828	1.11681	10.4197	OK	2.88022	0.224577	5.53586	OK
TCONS_00001735	j	ENSDART00000129213	XLOC_000670	APLF	TSS972	1:52126240-52147963	3728	-	0.00193847	0	0.010919	OK	1.75847	0	3.52414	OK
TCONS_00001736	j	ENSDART00000129213	XLOC_000670	APLF	TSS972	1:52126240-52147963	3775	-	18.1283	4.05048	32.2061	OK	7.82025	1.3704	14.2701	OK
TCONS_00001737	=	ENSDART00000119379	XLOC_000671	U6	TSS973	1:52166979-52178893	100	-	0	0	0	OK	0	0	0	OK
TCONS_00001738	=	ENSDART00000040397	XLOC_000672	prdx2	TSS974	1:52215802-52223814	1018	-	43.7388	11.1741	76.3036	OK	91.3072	23.5507	159.064	OK
TCONS_00001739	-	-	XLOC_000673	-	TSS975	1:52247102-52319758	221	-	3.72927	0	8.06518	OK	2.73088	0	6.67008	OK
TCONS_00001740	-	-	XLOC_000673	-	TSS975	1:52247102-52319758	818	-	0.26292	0	0.635073	OK	0	0	0	OK
TCONS_00001741	-	-	XLOC_000673	-	TSS975	1:52247102-52319758	744	-	1.92095	0	3.95545	OK	1.4028	0	3.07996	OK
TCONS_00001742	=	ENSDART00000052992	XLOC_000674	cha	TSS976	1:52320997-52323243	1294	-	0	0	0	OK	0	0	0	OK
TCONS_00001743	-	-	XLOC_000675	-	TSS977	1:52344646-52390160	148	-	1.56283	0	3.60906	OK	0	0	0	OK
TCONS_00001744	j	ENSDART00000121795	XLOC_000676	nfix	TSS978	1:52397835-52596342	6722	-	0.252698	0	0.521149	OK	0.246375	0	0.517924	OK
TCONS_00001745	j	ENSDART00000121795	XLOC_000676	nfix	TSS978	1:52397835-52596342	6851	-	0.1273	0	0.273119	OK	1.41842e-05	0	0.00766073	OK
TCONS_00001746	=	ENSDART00000121795	XLOC_000676	nfix	TSS978	1:52397835-52596342	7011	-	0.980292	0.137584	1.823	OK	0.32267	0	0.68361	OK
TCONS_00001747	=	ENSDART00000142973	XLOC_000677	rnf11	TSS979	1:52625089-52632239	820	-	2.77177	0.112152	5.43138	OK	6.43267	0.0483086	12.817	OK
TCONS_00001748	=	ENSDART00000018817	XLOC_000677	rnf11	TSS979	1:52625089-52632239	2794	-	5.01147	0.812706	9.21023	OK	16.1496	3.63332	28.6658	OK
TCONS_00001749	j	ENSDART00000007079	XLOC_000678	asna1	TSS980	1:52632453-52647922	438	-	21.2114	2.58895	39.8338	OK	38.5561	4.88504	72.2272	OK
TCONS_00001750	=	ENSDART00000007079	XLOC_000678	asna1	TSS980	1:52632453-52647922	4613	-	21.3884	4.82192	37.955	OK	48.3333	10.7139	85.9527	OK
TCONS_00001751	=	ENSDART00000074265	XLOC_000678	asna1	TSS980	1:52632453-52647922	3856	-	0.11309	0	0.283098	OK	0.0595155	0	0.160474	OK
TCONS_00001752	=	ENSDART00000074265	XLOC_000678	asna1	TSS980	1:52632453-52647922	1327	-	1.18428	0	2.48706	LOWDATA	8.87915	1.1018	16.6565	LOWDATA
TCONS_00001753	=	ENSDART00000111165	XLOC_000679	best2	TSS981	1:52657567-52665061	1318	-	0	0	0	OK	0	0	0	OK
TCONS_00001754	=	ENSDART00000128834	XLOC_000680	CABZ01035189.1	TSS982	1:52838164-52866695	15009	-	0.00442296	0	0.0108494	OK	0.0102144	0	0.0244322	OK
TCONS_00001755	j	ENSDART00000144025	XLOC_000681	si:ch211-217k17.8	TSS983	1:52887119-52891279	635	-	0.0830508	0	0.205478	OK	4.22151	0	8.50417	OK
TCONS_00001756	=	ENSDART00000144025	XLOC_000681	si:ch211-217k17.8	TSS983	1:52887119-52891279	641	-	3.77354e-06	0	0.0350513	OK	6.8352	0.0913462	13.5791	OK
TCONS_00001757	j	ENSDART00000143225	XLOC_000682	si:ch211-217k17.9	TSS984	1:52892202-52895324	1317	-	0	0	0	OK	23.1744	4.68922	41.6595	OK
TCONS_00001758	-	-	XLOC_000682	-	TSS984	1:52892202-52895324	144	-	0	0	0	OK	15.0576	0.022436	30.0928	OK
TCONS_00001759	j	ENSDART00000143225	XLOC_000682	si:ch211-217k17.9	TSS985	1:52892202-52895324	1445	-	0.181769	0	0.410249	OK	22.6723	4.81624	40.5283	OK
TCONS_00001760	=	ENSDART00000124682	XLOC_000683	glb1	TSS986	1:52956731-52973409	2319	-	0.491284	0	1.05302	OK	1.01285	0	2.12137	OK
TCONS_00001761	j	ENSDART00000033761	XLOC_000683	glb1	TSS986	1:52956731-52973409	2289	-	0.0060676	0	0.0268859	OK	0	0	0	OK
TCONS_00001762	=	ENSDART00000033761	XLOC_000683	glb1	TSS986	1:52956731-52973409	2224	-	0.665164	0	1.37161	OK	0.886736	0	1.90483	OK
TCONS_00001763	=	ENSDART00000136942	XLOC_000683	glb1	TSS986	1:52956731-52973409	2256	-	0	0	0	OK	0.186803	0	0.451579	OK
TCONS_00001764	j	ENSDART00000074231	XLOC_000684	CLDND1 (2 of 2)	TSS987	1:52975960-52999959	4981	-	2.93034	0.474917	5.38577	OK	0.321095	0.321095	0.321095	FAIL
TCONS_00001765	=	ENSDART00000074231	XLOC_000684	CLDND1 (2 of 2)	TSS987	1:52975960-52999959	4987	-	10.3006	2.22491	18.3762	OK	23.3154	23.3154	23.3154	FAIL
TCONS_00001766	-	-	XLOC_000685	-	TSS988	1:53004746-53004797	51	-	4.9924	0	11.529	OK	0.614724	0	1.84417	OK
TCONS_00001767	=	ENSDART00000003278	XLOC_000686	TACR3 (1 of 3)	TSS989	1:53012838-53030493	988	-	0.0687362	0	0.171611	LOWDATA	0.0220431	0	0.10551	LOWDATA
TCONS_00001768	=	ENSDART00000003278	XLOC_000686	TACR3 (1 of 3)	TSS989	1:53012838-53030493	1188	-	0	0	0	OK	0.0599876	0	0.162875	OK
TCONS_00001769	=	ENSDART00000139378	XLOC_000687	abca1a	TSS990	1:53057930-53123070	697	-	0	0	0	OK	0	0	0	OK
TCONS_00001770	=	ENSDART00000051558	XLOC_000687	abca1a	TSS990	1:53057930-53123070	9458	-	0.00012497	0	0.00276312	OK	1.02058	0.157423	1.88374	OK
TCONS_00001771	=	ENSDART00000051558	XLOC_000687	abca1a	TSS990	1:53057930-53123070	6807	-	0	0	0	LOWDATA	0	0	0	LOWDATA
TCONS_00001772	=	ENSDART00000142465	XLOC_000687	abca1a	TSS990	1:53057930-53123070	9428	-	0.048834	0	0.104993	OK	0	0	0	OK
TCONS_00001773	-	-	XLOC_000688	-	TSS991	1:53126996-53127086	90	-	0	0	0	OK	3.69164	0	8.69922	OK
TCONS_00001774	j	ENSDART00000011725	XLOC_000689	slc44a1	TSS992	1:53127779-53198359	1282	-	2.84195	0.0730172	5.61089	OK	5.21218	0.201511	10.2228	OK
TCONS_00001775	j	ENSDART00000011725	XLOC_000689	slc44a1	TSS992	1:53127779-53198359	1753	-	9.64147	1.89996	17.383	OK	5.36958	0.578072	10.1611	OK
TCONS_00001776	j	ENSDART00000011725	XLOC_000689	slc44a1	TSS992	1:53127779-53198359	3659	-	54.2636	10.8274	97.6997	OK	56.762	12.5449	100.979	OK
TCONS_00001777	j	ENSDART00000141530	XLOC_000690	OSBP	TSS993	1:53127779-53198359	7229	-	5.16693	1.05697	9.27688	OK	11.7781	2.54991	21.0064	OK
TCONS_00001778	=	ENSDART00000141530	XLOC_000690	OSBP	TSS994	1:53127779-53198359	7121	-	1.46777	0.18951	2.74603	OK	0	0	0	OK
TCONS_00001779	j	ENSDART00000141530	XLOC_000690	OSBP	TSS995	1:53127779-53198359	7337	-	1.31951	0.153911	2.4851	OK	3.06612	0.470146	5.6621	OK
TCONS_00001780	j	ENSDART00000141530	XLOC_000690	OSBP	TSS996	1:53127779-53198359	5458	-	0.569494	0.0275341	1.11145	OK	0	0	0	OK
TCONS_00001781	=	ENSDART00000134180	XLOC_000691	CABZ01021530.1	TSS997	1:53208508-53209057	549	-	0	0	0	OK	0	0	0	OK
TCONS_00001782	=	ENSDART00000125861	XLOC_000692	CABZ01021532.2	TSS998	1:53230721-53231363	642	-	0.0226241	0	0.0678724	OK	0	0	0	OK
TCONS_00001783	=	ENSDART00000126992	XLOC_000693	CABZ01021532.1	TSS999	1:53239950-53240595	645	-	0	0	0	OK	0	0	0	OK
TCONS_00001784	=	ENSDART00000127325	XLOC_000694	wu:fc75a09	TSS1000	1:53249322-53256921	3607	-	0.00421551	0	0.0126465	OK	2.40741	0.318258	4.49656	OK
TCONS_00001785	x	ENSDART00000100937	XLOC_000695	patl1	TSS1001	1:53259916-53286473	509	-	0	0	0	OK	1.24396	0	2.77723	OK
TCONS_00001786	x	ENSDART00000100937	XLOC_000696	patl1	TSS1002	1:53259916-53286473	763	-	0.0213495	0	0.0817313	OK	0.663467	0	1.50704	OK
TCONS_00001787	j	ENSDART00000123972	XLOC_000697	smarca5	TSS1003	1:53288111-53316811	2210	-	94.017	22.8618	165.172	OK	65.6755	14.7978	116.553	OK
TCONS_00001788	j	ENSDART00000123972	XLOC_000697	smarca5	TSS1003	1:53288111-53316811	1507	-	83.2804	18.2709	148.29	OK	81.8049	18.4136	145.196	OK
TCONS_00001789	j	ENSDART00000123972	XLOC_000697	smarca5	TSS1003	1:53288111-53316811	2418	-	77.4611	15.3482	139.574	OK	65.6805	14.7386	116.622	OK
TCONS_00001790	j	ENSDART00000123972	XLOC_000697	smarca5	TSS1003	1:53288111-53316811	3367	-	10.9936	2.30489	19.6822	OK	13.3498	3.17657	23.523	OK
TCONS_00001791	j	ENSDART00000123972	XLOC_000697	smarca5	TSS1003	1:53288111-53316811	3251	-	0.165677	0	0.378952	OK	0	0	0	OK
TCONS_00001792	j	ENSDART00000123972	XLOC_000697	smarca5	TSS1003	1:53288111-53316811	418	-	60.6171	13.4623	107.772	OK	47.436	6.24693	88.6251	OK
TCONS_00001793	j	ENSDART00000123972	XLOC_000697	smarca5	TSS1003	1:53288111-53316811	1972	-	0	0	0	OK	0.210906	0	0.51221	OK
TCONS_00001794	j	ENSDART00000123972	XLOC_000697	smarca5	TSS1003	1:53288111-53316811	1018	-	0	0	0	OK	3.60551	0	7.32182	OK
TCONS_00001795	-	-	XLOC_000698	-	TSS1004	1:53331581-53331718	137	-	2.02723	0	4.68151	OK	0	0	0	OK
TCONS_00001796	j	ENSDART00000147683	XLOC_000699	INPP4B	TSS1005	1:53424875-53720812	822	-	0	0	0	OK	0	0	0	OK
TCONS_00001797	=	ENSDART00000147683	XLOC_000699	INPP4B	TSS1005	1:53424875-53720812	2821	-	0.0197262	0	0.0552121	OK	0	0	0	OK
TCONS_00001798	=	ENSDART00000133411	XLOC_000699	INPP4B	TSS1006	1:53424875-53720812	255	-	0	0	0	LOWDATA	0.0943372	0	0.325587	LOWDATA
TCONS_00001799	j	ENSDART00000147683	XLOC_000699	INPP4B	TSS1006	1:53424875-53720812	2690	-	0	0	0	OK	1.41764e-06	0	0.01552	OK
TCONS_00001800	=	ENSDART00000141716	XLOC_000699	INPP4B	TSS1007	1:53424875-53720812	807	-	0	0	0	OK	0	0	0	OK
TCONS_00001801	j	ENSDART00000147683	XLOC_000699	INPP4B	TSS1007	1:53424875-53720812	2853	-	0	0	0	OK	0	0	0	OK
TCONS_00001802	j	ENSDART00000147683	XLOC_000699	INPP4B	TSS1007	1:53424875-53720812	2886	-	0.0181982	0	0.0510476	OK	0	0	0	OK
TCONS_00001803	=	ENSDART00000129747	XLOC_000699	INPP4B	TSS1007	1:53424875-53720812	845	-	0	0	0	OK	0	0	0	OK
TCONS_00001804	=	ENSDART00000108492	XLOC_000699	INPP4B	TSS1008	1:53424875-53720812	2283	-	0.050363	0	0.132308	LOWDATA	0.145128	0	0.332723	LOWDATA
TCONS_00001805	=	ENSDART00000035713	XLOC_000700	rnf150	TSS1009	1:53775551-53794715	1810	-	1.51134	0.138649	2.88404	OK	2.24154	0.167627	4.31546	OK
TCONS_00001806	-	-	XLOC_000701	-	TSS1010	1:53800576-53800729	153	-	0	0	0	OK	2.53112	0	5.90595	OK
TCONS_00001807	j	ENSDART00000143909	XLOC_000702	tbc1d9	TSS1011	1:53817077-53860949	1930	-	0.865519	0	1.75812	OK	0	0	0	OK
TCONS_00001808	j	ENSDART00000143909	XLOC_000702	tbc1d9	TSS1011	1:53817077-53860949	8713	-	23.8493	4.66856	43.0301	OK	31.5458	6.66925	56.4224	OK
TCONS_00001809	j	ENSDART00000143909	XLOC_000702	tbc1d9	TSS1011	1:53817077-53860949	8403	-	5.12075	1.09078	9.15071	OK	8.50933	1.78288	15.2358	OK
TCONS_00001810	=	ENSDART00000143909	XLOC_000702	tbc1d9	TSS1012	1:53817077-53860949	3626	-	0	0	0	LOWDATA	0	0	0	LOWDATA
TCONS_00001811	=	ENSDART00000083799	XLOC_000702	tbc1d9	TSS1013	1:53817077-53860949	1538	-	4.96851	0.597462	9.33956	LOWDATA	11.9931	1.95197	22.0342	LOWDATA
TCONS_00001812	-	-	XLOC_000703	-	TSS1014	1:53863554-53863917	363	-	0.426493	0	1.00502	OK	0.148428	0	0.358337	OK
TCONS_00001813	=	ENSDART00000038807	XLOC_000704	ucp1	TSS1015	1:53870144-53884605	2511	-	0	0	0	OK	0	0	0	OK
TCONS_00001814	=	ENSDART00000133737	XLOC_000704	ucp1	TSS1015	1:53870144-53884605	707	-	0	0	0	OK	0	0	0	OK
TCONS_00001815	=	ENSDART00000146235	XLOC_000704	ucp1	TSS1016	1:53870144-53884605	449	-	0	0	0	OK	0.054007	0	0.192886	OK
TCONS_00001816	=	ENSDART00000143299	XLOC_000704	ucp1	TSS1017	1:53870144-53884605	526	-	0	0	0	OK	0.165953	0	0.424222	OK
TCONS_00001817	=	ENSDART00000120667	XLOC_000704	5S_rRNA	TSS1018	1:53870144-53884605	117	-	0	0	0	LOWDATA	0	0	0	LOWDATA
TCONS_00001818	=	ENSDART00000141348	XLOC_000705	si:ch211-213b8.4	TSS1019	1:54069590-54090067	2443	-	0	0	0	OK	0	0	0	OK
TCONS_00001819	=	ENSDART00000112787	XLOC_000706	CABZ01073641.1	TSS1020	1:54106645-54121400	3949	-	0.00346338	0	0.0103901	OK	0.0552122	0	0.130846	OK
TCONS_00001820	=	ENSDART00000114689	XLOC_000707	pus10	TSS1021	1:54275482-54291088	1894	-	5.03409	0.965603	9.10258	OK	9.20524	1.79019	16.6203	OK
TCONS_00001821	=	ENSDART00000121177	XLOC_000708	5S_rRNA	TSS1022	1:54351453-54351568	115	-	0	0	0	OK	0	0	0	OK
TCONS_00001822	=	ENSDART00000125342	XLOC_000709	CABZ01086597.1	TSS1023	1:54357715-54361386	1053	-	0	0	0	OK	0	0	0	OK
TCONS_00001823	=	ENSDART00000114506	XLOC_000710	crfb17	TSS1024	1:54409098-54430062	1849	-	0.133439	0	0.304693	OK	0.300971	0	0.674125	OK
TCONS_00001824	j	ENSDART00000020680	XLOC_000711	nup133	TSS1025	1:54485863-54508661	971	-	0.60439	0	1.36409	OK	0.33128	0	0.825085	OK
TCONS_00001825	j	ENSDART00000020680	XLOC_000711	nup133	TSS1025	1:54485863-54508661	3489	-	6.24214	1.46492	11.0194	OK	13.5466	2.67551	24.4177	OK
TCONS_00001826	=	ENSDART00000052838	XLOC_000712	acta1a	TSS1026	1:54512687-54520286	1612	-	0.479096	0	0.988338	OK	0.60926	0	1.291	OK
TCONS_00001827	=	ENSDART00000139625	XLOC_000712	acta1a	TSS1026	1:54512687-54520286	557	-	0	0	0	OK	0	0	0	OK
TCONS_00001828	j	ENSDART00000037729	XLOC_000713	ENSDARG00000025325	TSS1027	1:54521004-54532906	4804	-	0.324029	0.00611377	0.641944	OK	0.522541	0.00420213	1.04088	OK
TCONS_00001829	=	ENSDART00000037729	XLOC_000713	ENSDARG00000025325	TSS1028	1:54521004-54532906	4615	-	0	0	0	LOWDATA	0	0	0	LOWDATA
TCONS_00001830	=	ENSDART00000012104	XLOC_000714	dla	TSS1029	1:54580210-54592934	3986	-	0	0	0	OK	0.163048	0	0.390214	OK
TCONS_00001831	=	ENSDART00000012104	XLOC_000714	dla	TSS1029	1:54580210-54592934	3027	-	0	0	0	LOWDATA	0.198786	0	0.476116	LOWDATA
TCONS_00001832	=	ENSDART00000109386	XLOC_000715	TRIOBP (2 of 2)	TSS1030	1:54603904-54628714	2898	-	0	0	0	OK	0.00765708	0	0.0229712	OK
TCONS_00001833	=	ENSDART00000149760	XLOC_000715	TRIOBP (2 of 2)	TSS1031	1:54603904-54628714	1871	-	0	0	0	OK	0.0116963	0	0.0350888	OK
TCONS_00001834	j	ENSDART00000108601	XLOC_000716	DCAF15	TSS1032	1:54636186-54651568	2470	-	22.5727	5.07053	40.0748	OK	14.0544	3.14129	24.9676	OK
TCONS_00001835	j	ENSDART00000108601	XLOC_000716	DCAF15	TSS1032	1:54636186-54651568	1903	-	0.389711	0	0.844491	OK	0.256276	0	0.604906	OK
TCONS_00001836	j	ENSDART00000108601	XLOC_000716	DCAF15	TSS1032	1:54636186-54651568	1744	-	6.46399	0.975618	11.9524	OK	0	0	0	OK
TCONS_00001837	j	ENSDART00000062941	XLOC_000717	NTHL1	TSS1033	1:54677585-54749019	1369	-	5.27669	0.88064	9.67273	OK	3.414	0.280302	6.54769	OK
TCONS_00001838	=	ENSDART00000062941	XLOC_000717	NTHL1	TSS1034	1:54677585-54749019	1306	-	5.12505	0.822469	9.42763	OK	2.79741	0.10159	5.49323	OK
TCONS_00001839	=	ENSDART00000080385	XLOC_000718	SLC9A3R2 (3 of 3)	TSS1035	1:54677585-54749019	1072	-	0.0239118	0	0.0653176	OK	0	0	0	OK
TCONS_00001840	j	ENSDART00000122071	XLOC_000719	tsc2	TSS1036	1:54750003-54822622	1624	-	1.67167	0.00408278	3.33927	OK	2.77132	0.213673	5.32897	OK
TCONS_00001841	j	ENSDART00000122071	XLOC_000719	tsc2	TSS1036	1:54750003-54822622	4189	-	2.68298	0.449823	4.91613	OK	5.66585	1.06819	10.2635	OK
TCONS_00001842	j	ENSDART00000122071	XLOC_000719	tsc2	TSS1036	1:54750003-54822622	2189	-	0.51863	0	1.12557	OK	0	0	0	OK
TCONS_00001843	j	ENSDART00000122071	XLOC_000719	tsc2	TSS1036	1:54750003-54822622	6248	-	2.40161	0.474411	4.32881	OK	7.04951	1.33507	12.7639	OK
TCONS_00001844	j	ENSDART00000122071	XLOC_000719	tsc2	TSS1036	1:54750003-54822622	6308	-	0	0	0	OK	0	0	0	OK
TCONS_00001845	j	ENSDART00000122071	XLOC_000719	tsc2	TSS1036	1:54750003-54822622	2164	-	4.05592	0.463331	7.64851	OK	9.16445	1.36591	16.963	OK
TCONS_00001846	j	ENSDART00000122071	XLOC_000719	tsc2	TSS1036	1:54750003-54822622	3092	-	0.0571275	0	0.143248	OK	0	0	0	OK
TCONS_00001847	j	ENSDART00000122071	XLOC_000719	tsc2	TSS1036	1:54750003-54822622	3214	-	0	0	0	OK	0.350972	0	0.778485	OK
TCONS_00001848	j	ENSDART00000122071	XLOC_000719	tsc2	TSS1036	1:54750003-54822622	4304	-	1.56384	0.258418	2.86925	OK	2.57105	0.391273	4.75082	OK
TCONS_00001849	j	ENSDART00000122071	XLOC_000719	tsc2	TSS1036	1:54750003-54822622	6301	-	0.00173307	0	0.00726389	OK	0	0	0	OK
TCONS_00001850	j	ENSDART00000122071	XLOC_000719	tsc2	TSS1036	1:54750003-54822622	6250	-	0	0	0	OK	0.000518317	0	0.0074667	OK
TCONS_00001851	j	ENSDART00000122071	XLOC_000719	tsc2	TSS1037	1:54750003-54822622	2772	-	3.63108	0.552569	6.70959	OK	9.39711	1.82987	16.9643	OK
TCONS_00001852	=	ENSDART00000125575	XLOC_000720	CABZ01043829.1	TSS1038	1:55012684-55013167	483	-	0	0	0	OK	0	0	0	OK
TCONS_00001853	=	ENSDART00000125227	XLOC_000721	BX119918.1	TSS1039	1:55145763-55147299	1536	-	0.109998	0	0.255573	OK	0.349274	0	0.778034	OK
TCONS_00001854	=	ENSDART00000136063	XLOC_000722	si:ch211-202h22.9	TSS1040	1:55165900-55176788	689	-	0	0	0	OK	0	0	0	OK
TCONS_00001855	=	ENSDART00000108755	XLOC_000722	si:ch211-202h22.9	TSS1041	1:55165900-55176788	423	-	0.028582	0	0.085746	LOWDATA	0	0	0	LOWDATA
TCONS_00001856	=	ENSDART00000143997	XLOC_000723	si:ch211-202h22.8	TSS1042	1:55177535-55188176	516	-	0.239828	0	0.604627	LOWDATA	4.41556	0	9.18766	LOWDATA
TCONS_00001857	=	ENSDART00000143997	XLOC_000723	si:ch211-202h22.8	TSS1042	1:55177535-55188176	1632	-	0.030092	0	0.0787128	OK	0	0	0	OK
TCONS_00001858	=	ENSDART00000136764	XLOC_000723	si:ch211-202h22.8	TSS1043	1:55177535-55188176	1648	-	2.57252e-06	0	0.0204689	OK	5.17872	0.330569	10.0269	OK
TCONS_00001859	=	ENSDART00000109342	XLOC_000723	si:ch211-202h22.8	TSS1044	1:55177535-55188176	414	-	0.257734	0	0.658847	LOWDATA	7.51809	0.0465239	14.9897	LOWDATA
TCONS_00001860	=	ENSDART00000141207	XLOC_000724	si:ch211-202h22.7	TSS1045	1:55189457-55199333	769	-	0	0	0	OK	1.55023	0	3.29601	OK
TCONS_00001861	=	ENSDART00000109919	XLOC_000724	si:ch211-202h22.7	TSS1046	1:55189457-55199333	441	-	0	0	0	LOWDATA	3.21125	0	6.58509	LOWDATA
TCONS_00001862	=	ENSDART00000145018	XLOC_000725	gprc5bb	TSS1047	1:55216582-55222988	1314	-	0.0464708	0	0.115963	LOWDATA	0.252207	0	0.596719	LOWDATA
TCONS_00001863	=	ENSDART00000145018	XLOC_000725	gprc5bb	TSS1047	1:55216582-55222988	4789	-	0.0120608	0	0.0306793	OK	0.143435	0	0.342724	OK
TCONS_00001864	=	ENSDART00000114705	XLOC_000725	gprc5bb	TSS1047	1:55216582-55222988	4792	-	0.00295727	0	0.0122533	OK	0.00374803	0	0.0201368	OK
TCONS_00001865	=	ENSDART00000132785	XLOC_000726	C1H16orf88	TSS1048	1:55223064-55235466	1748	-	3.26733	0.329422	6.20524	OK	5.20028	0.42951	9.97105	OK
TCONS_00001866	j	ENSDART00000077578	XLOC_000726	C1H16orf88	TSS1048	1:55223064-55235466	3923	-	0.567022	0	1.14734	OK	2.60039	0.220267	4.98052	OK
TCONS_00001867	=	ENSDART00000077578	XLOC_000726	C1H16orf88	TSS1049	1:55223064-55235466	3691	-	0	0	0	LOWDATA	0	0	0	LOWDATA
TCONS_00001868	=	ENSDART00000146677	XLOC_000726	C1H16orf88	TSS1050	1:55223064-55235466	626	-	2.53014	0	5.26212	OK	4.505	0	9.35834	OK
TCONS_00001869	=	ENSDART00000130675	XLOC_000727	pi4k2a	TSS1051	1:55276762-55294966	3822	-	26.2205	6.7857	45.6552	OK	41.8751	10.8633	72.8869	OK
TCONS_00001870	j	ENSDART00000144759	XLOC_000728	zgc:136791	TSS1052	1:55306352-55324593	3397	-	0	0	0	OK	0.122613	0	0.305978	OK
TCONS_00001871	=	ENSDART00000144759	XLOC_000728	zgc:136791	TSS1052	1:55306352-55324593	3748	-	0.0146338	0	0.0362052	OK	0.0185805	0	0.0623798	OK
TCONS_00001872	=	ENSDART00000129831	XLOC_000728	zgc:136791	TSS1053	1:55306352-55324593	2097	-	3.43099e-07	0	0.0135427	LOWDATA	0.238217	0	0.589457	LOWDATA
TCONS_00001873	=	ENSDART00000140020	XLOC_000729	si:ch211-196h16.4	TSS1054	1:55373528-55396571	2124	-	0	0	0	OK	0.047487	0	0.118559	OK
TCONS_00001874	=	ENSDART00000145070	XLOC_000729	si:ch211-196h16.4	TSS1055	1:55373528-55396571	1194	-	0	0	0	OK	0	0	0	OK
TCONS_00001875	-	-	XLOC_000730	-	TSS1056	1:55401470-55401747	277	-	0.06714	0	0.20142	OK	1.62959	0	3.76322	OK
TCONS_00001876	=	ENSDART00000100657	XLOC_000731	si:ch211-196h16.5	TSS1057	1:55405077-55428911	3957	-	0	0	0	OK	0.141532	0	0.331824	OK
TCONS_00001877	=	ENSDART00000145381	XLOC_000731	si:ch211-196h16.5	TSS1058	1:55405077-55428911	1784	-	0.0124338	0	0.0300178	LOWDATA	0.01695	0	0.0552204	LOWDATA
TCONS_00001878	j	ENSDART00000140375	XLOC_000732	zfyve27	TSS1059	1:55429142-55447233	2678	-	3.13219	0.358199	5.90618	OK	1.25877	0	2.52856	OK
TCONS_00001879	=	ENSDART00000140375	XLOC_000732	zfyve27	TSS1059	1:55429142-55447233	2621	-	0	0	0	OK	0.00109438	0	0.0194935	OK
TCONS_00001880	=	ENSDART00000140375	XLOC_000732	zfyve27	TSS1059	1:55429142-55447233	2536	-	8.73727e-05	0	0.0107424	LOWDATA	4.04181	0.506244	7.57737	LOWDATA
TCONS_00001881	=	ENSDART00000126723	XLOC_000732	zfyve27	TSS1060	1:55429142-55447233	2464	-	1.54685	0.0818111	3.0119	LOWDATA	1.55664	0.0341197	3.07915	LOWDATA
TCONS_00001882	=	ENSDART00000137352	XLOC_000732	zfyve27	TSS1061	1:55429142-55447233	914	-	2.30642	0	4.61466	LOWDATA	2.40519	0	5.14429	LOWDATA
TCONS_00001883	j	ENSDART00000140375	XLOC_000732	zfyve27	TSS1062	1:55429142-55447233	1617	-	3.75205	0.378996	7.1251	OK	3.7651	0	7.54552	OK
TCONS_00001884	=	ENSDART00000141541	XLOC_000732	zfyve27	TSS1063	1:55429142-55447233	708	-	1.11062	0	2.43559	LOWDATA	0.647203	0	1.55707	LOWDATA
TCONS_00001885	=	ENSDART00000141541	XLOC_000732	zfyve27	TSS1063	1:55429142-55447233	1824	-	0	0	0	OK	0	0	0	OK
TCONS_00001886	=	ENSDART00000145652	XLOC_000733	golga7ba	TSS1064	1:55448304-55471323	3360	-	0.130863	0	0.303963	OK	0.778088	0	1.63308	OK
TCONS_00001887	=	ENSDART00000089603	XLOC_000733	golga7ba	TSS1065	1:55448304-55471323	3431	-	0.0268134	0	0.0778266	OK	2.46422	0.181087	4.74735	OK
TCONS_00001888	j	ENSDART00000122551	XLOC_000734	C1H10orf28	TSS1066	1:55487493-55498015	1821	-	10.6373	2.27229	19.0023	OK	24.3221	5.70367	42.9405	OK
TCONS_00001889	-	-	XLOC_000735	-	TSS1068	1:55487493-55498015	205	-	0.477121	0	1.19239	OK	1.99732	0	4.70538	OK
TCONS_00001890	=	ENSDART00000122551	XLOC_000734	C1H10orf28	TSS1067	1:55487493-55498015	1746	-	2.34502	0.141647	4.54839	LOWDATA	5.26686	0.531821	10.0019	LOWDATA
TCONS_00001891	=	ENSDART00000037250	XLOC_000736	AL929150.2	TSS1069	1:55542026-55548292	574	-	0	0	0	OK	0	0	0	OK
TCONS_00001892	=	ENSDART00000077390	XLOC_000737	zgc:136758	TSS1070	1:55620124-55630034	3469	-	0.0539463	0	0.125875	OK	0.515447	0	1.05817	OK
TCONS_00001893	j	ENSDART00000127068	XLOC_000738	aftpha	TSS1071	1:55634591-55650165	3837	-	6.4116	1.52133	11.3019	OK	8.0299	1.66533	14.3945	OK
TCONS_00001894	j	ENSDART00000127068	XLOC_000738	aftpha	TSS1071	1:55634591-55650165	3195	-	3.95901	0.662669	7.25535	OK	4.27465	0.712951	7.83634	OK
TCONS_00001895	=	ENSDART00000100631	XLOC_000738	aftpha	TSS1071	1:55634591-55650165	1349	-	0	0	0	LOWDATA	0	0	0	LOWDATA
TCONS_00001896	=	ENSDART00000132727	XLOC_000738	aftpha	TSS1071	1:55634591-55650165	2840	-	1.74658	0.193579	3.29958	OK	2.30855	0.141402	4.4757	OK
TCONS_00001897	j	ENSDART00000127068	XLOC_000738	aftpha	TSS1071	1:55634591-55650165	3775	-	0	0	0	OK	0	0	0	OK
TCONS_00001898	j	ENSDART00000127068	XLOC_000738	aftpha	TSS1071	1:55634591-55650165	3313	-	0	0	0	OK	0.000428996	0	0.0142386	OK
TCONS_00001899	j	ENSDART00000127068	XLOC_000738	aftpha	TSS1071	1:55634591-55650165	3856	-	0	0	0	OK	0	0	0	OK
TCONS_00001900	=	ENSDART00000100630	XLOC_000738	aftpha	TSS1072	1:55634591-55650165	2382	-	2.77025	0.439245	5.10126	LOWDATA	2.3743	0.0849826	4.66362	LOWDATA
TCONS_00001901	=	ENSDART00000127068	XLOC_000738	aftpha	TSS1073	1:55634591-55650165	1614	-	0.325119	0	0.736986	LOWDATA	0.686582	0	1.50465	LOWDATA
TCONS_00001902	=	ENSDART00000119783	XLOC_000739	5S_rRNA	TSS1074	1:55663426-55670767	115	-	0	0	0	OK	0	0	0	OK
TCONS_00001903	=	ENSDART00000138070	XLOC_000740	mb	TSS1075	1:55677270-55684413	916	-	0	0	0	OK	0	0	0	OK
TCONS_00001904	=	ENSDART00000133472	XLOC_000740	mb	TSS1075	1:55677270-55684413	1441	-	2.89222e-06	0	0.0200595	OK	5.29021e-06	0	0.0353313	OK
TCONS_00001905	=	ENSDART00000133472	XLOC_000740	mb	TSS1075	1:55677270-55684413	753	-	0	0	0	LOWDATA	0	0	0	LOWDATA
TCONS_00001906	=	ENSDART00000136378	XLOC_000740	mb	TSS1075	1:55677270-55684413	1379	-	0.0105826	0	0.0317539	OK	0.207163	0	0.48622	OK
TCONS_00001907	=	ENSDART00000039807	XLOC_000740	mb	TSS1076	1:55677270-55684413	444	-	0	0	0	LOWDATA	0	0	0	LOWDATA
TCONS_00001908	=	ENSDART00000128979	XLOC_000741	zgc:172106	TSS1077	1:55833809-55838971	1628	-	0.18769	0	0.420394	OK	0.0748862	0	0.186966	OK
TCONS_00001909	=	ENSDART00000129019	XLOC_000742	BX284640.2	TSS1078	1:55879043-55879346	303	-	0	0	0	OK	0	0	0	OK
TCONS_00001910	=	ENSDART00000129658	XLOC_000743	BX284640.1	TSS1079	1:55890244-55891356	864	-	0	0	0	OK	0	0	0	OK
TCONS_00001911	o	ENSDART00000128858	XLOC_000744	CR788255.3	TSS1080	1:55910114-56016976	562	-	27.8172	5.49889	50.1356	OK	15.5862	1.77261	29.3998	OK
TCONS_00001912	=	ENSDART00000122508	XLOC_000745	CR790369.1	TSS1081	1:55910114-56016976	966	-	0	0	0	OK	0	0	0	OK
TCONS_00001913	=	ENSDART00000130456	XLOC_000746	CR790369.2	TSS1082	1:55910114-56016976	1167	-	0	0	0	OK	0	0	0	OK
TCONS_00001914	=	ENSDART00000128858	XLOC_000747	CR788255.3	TSS1083	1:55910114-56016976	1008	-	0	0	0	OK	0	0	0	OK
TCONS_00001915	=	ENSDART00000123946	XLOC_000748	CR788255.2	TSS1084	1:56140387-56146376	1176	-	0.0313074	0	0.0824323	OK	0	0	0	OK
TCONS_00001916	=	ENSDART00000060693	XLOC_000749	CR788255.1	TSS1085	1:56183147-56185920	1188	-	0.010753	0	0.0322589	OK	0.018886	0	0.0566579	OK
TCONS_00001917	=	ENSDART00000111879	XLOC_000750	FP245449.1	TSS1086	1:56205752-56206209	348	-	0	0	0	OK	0	0	0	OK
TCONS_00001918	=	ENSDART00000141089	XLOC_000751	si:ch73-341p18.5	TSS1087	1:56243400-56247139	1016	-	0	0	0	OK	0	0	0	OK
TCONS_00001919	=	ENSDART00000146614	XLOC_000752	si:ch73-341p18.6	TSS1088	1:56265581-56267665	915	-	0	0	0	OK	0	0	0	OK
TCONS_00001920	=	ENSDART00000148075	XLOC_000753	si:ch73-341p18.7	TSS1089	1:56276140-56283439	1783	-	0	0	0	OK	0.050067	0	0.125167	OK
TCONS_00001921	=	ENSDART00000110119	XLOC_000753	si:ch73-341p18.7	TSS1089	1:56276140-56283439	486	-	0	0	0	OK	0	0	0	OK
TCONS_00001922	x	ENSDART00000142244	XLOC_000754	dnajb1b	TSS1090	1:56284716-56290212	487	-	0.283392	0	0.667776	OK	0.148978	0	0.392241	OK
TCONS_00001923	j	ENSDART00000108838	XLOC_000755	tecrb	TSS1091	1:56292343-56317482	669	-	4.32966	0.0462741	8.61305	OK	0	0	0	OK
TCONS_00001924	j	ENSDART00000108838	XLOC_000755	tecrb	TSS1091	1:56292343-56317482	658	-	0.000214072	0	0.0388538	OK	16.63	2.45149	30.8084	OK
TCONS_00001925	j	ENSDART00000108838	XLOC_000755	tecrb	TSS1092	1:56292343-56317482	2069	-	5.86115	0.939454	10.7828	OK	20.1212	4.61339	35.629	OK
TCONS_00001926	j	ENSDART00000108838	XLOC_000755	tecrb	TSS1093	1:56292343-56317482	1983	-	0	0	0	OK	0	0	0	OK
TCONS_00001927	=	ENSDART00000143931	XLOC_000756	si:ch73-343l4.1	TSS1094	1:56391535-56391818	211	-	0.0718295	0	0.215489	OK	0	0	0	OK
TCONS_00001928	=	ENSDART00000142371	XLOC_000757	si:ch73-343l4.2	TSS1095	1:56397151-56400642	1131	-	0.0126938	0	0.0380814	OK	0	0	0	OK
TCONS_00001929	=	ENSDART00000142371	XLOC_000757	si:ch73-343l4.2	TSS1095	1:56397151-56400642	792	-	0	0	0	LOWDATA	0	0	0	LOWDATA
TCONS_00001930	=	ENSDART00000144358	XLOC_000758	si:ch73-343l4.3	TSS1096	1:56408792-56413397	318	-	0.0490748	0	0.147224	OK	0.0876209	0	0.262863	OK
TCONS_00001931	=	ENSDART00000032177	XLOC_000759	si:ch73-343l4.6	TSS1097	1:56416612-56435399	1278	-	0	0	0	OK	0	0	0	OK
TCONS_00001932	=	ENSDART00000137078	XLOC_000760	si:ch73-343l4.4	TSS1099	1:56416612-56435399	341	-	0	0	0	OK	0	0	0	OK
TCONS_00001933	=	ENSDART00000109353	XLOC_000761	si:ch73-343l4.5	TSS1100	1:56416612-56435399	321	-	0	0	0	OK	0	0	0	OK
TCONS_00001934	=	ENSDART00000138446	XLOC_000759	si:ch73-343l4.6	TSS1098	1:56416612-56435399	321	-	0	0	0	LOWDATA	0	0	0	LOWDATA
TCONS_00001935	=	ENSDART00000147384	XLOC_000762	si:ch73-343l4.7	TSS1101	1:56438856-56440173	628	-	0	0	0	OK	0	0	0	OK
TCONS_00001936	=	ENSDART00000138110	XLOC_000762	si:ch73-343l4.7	TSS1102	1:56438856-56440173	507	-	0	0	0	OK	0	0	0	OK
TCONS_00001937	=	ENSDART00000147516	XLOC_000763	si:ch73-343l4.8	TSS1103	1:56442874-56447831	960	-	0	0	0	OK	0	0	0	OK
TCONS_00001938	=	ENSDART00000110562	XLOC_000763	si:ch73-343l4.8	TSS1104	1:56442874-56447831	339	-	0	0	0	LOWDATA	0	0	0	LOWDATA
TCONS_00001939	j	ENSDART00000064194	XLOC_000764	asf1bb	TSS1105	1:56450212-56461094	883	-	24.336	5.32465	43.3473	OK	4.28357	0.0776475	8.48948	OK
TCONS_00001940	=	ENSDART00000064194	XLOC_000764	asf1bb	TSS1105	1:56450212-56461094	1547	-	59.1118	13.2921	104.932	OK	7.84659	1.19198	14.5012	OK
TCONS_00001941	=	ENSDART00000019936	XLOC_000765	prkacab	TSS1106	1:56466028-56495655	2666	-	4.30425	0.855341	7.75316	OK	6.0565	1.1108	11.0022	OK
TCONS_00001942	=	ENSDART00000119085	XLOC_000766	5S_rRNA	TSS1107	1:56576601-56626806	122	-	0	0	0	OK	0	0	0	OK
TCONS_00001943	=	ENSDART00000089358	XLOC_000767	crb3b	TSS1108	1:56727152-56731993	1664	-	9.15482	1.56972	16.7399	OK	16.3444	2.84681	29.8419	OK
TCONS_00001944	=	ENSDART00000089358	XLOC_000767	crb3b	TSS1108	1:56727152-56731993	884	-	7.20462	0.886599	13.5226	LOWDATA	14.9936	2.2649	27.7222	LOWDATA
TCONS_00001945	=	ENSDART00000118248	XLOC_000768	dre-mir-220	TSS1109	1:56764158-56770684	111	-	0	0	0	OK	0	0	0	OK
TCONS_00001946	=	ENSDART00000019644	XLOC_000769	c3b	TSS1110	1:56776458-56813502	4965	-	0.00276289	0	0.00828868	OK	0.0304985	0	0.0741925	OK
TCONS_00001947	j	ENSDART00000019644	XLOC_000769	c3b	TSS1110	1:56776458-56813502	5153	-	0	0	0	OK	0	0	0	OK
TCONS_00001948	=	ENSDART00000127714	XLOC_000769	c3b	TSS1111	1:56776458-56813502	5082	-	0	0	0	LOWDATA	3.30483e-05	0	0.00965697	LOWDATA
TCONS_00001949	=	ENSDART00000052683	XLOC_000770	c3c	TSS1112	1:56821453-56867334	5133	-	0	0	0	OK	0.00471909	0	0.0141573	OK
TCONS_00001950	=	ENSDART00000091924	XLOC_000771	GIMAP7 (10 of 116)	TSS1113	1:56993312-56995701	1044	-	0	0	0	OK	0	0	0	OK
TCONS_00001951	=	ENSDART00000073987	XLOC_000772	GIMAP7 (5 of 116)	TSS1114	1:56998772-56999682	687	-	0	0	0	OK	0	0	0	OK
TCONS_00001952	=	ENSDART00000097964	XLOC_000773	GIMAP7 (21 of 116)	TSS1115	1:57009533-57014641	941	-	0	0	0	OK	0	0	0	OK
TCONS_00001953	=	ENSDART00000129864	XLOC_000774	GIMAP7 (73 of 116)	TSS1116	1:57067051-57071882	1527	-	0	0	0	OK	0	0	0	OK
TCONS_00001954	=	ENSDART00000143063	XLOC_000775	GIMAP7 (6 of 116)	TSS1117	1:57253844-57256758	822	-	0	0	0	OK	0	0	0	OK
TCONS_00001955	=	ENSDART00000109498	XLOC_000776	GIMAP7 (64 of 116)	TSS1118	1:57301009-57318945	2232	-	0	0	0	OK	0	0	0	OK
TCONS_00001956	=	ENSDART00000133693	XLOC_000777	GIMAP7 (16 of 116)	TSS1119	1:57328803-57333153	1860	-	0	0	0	OK	0	0	0	OK
TCONS_00001957	=	ENSDART00000144552	XLOC_000778	BX927068.5	TSS1120	1:57351850-57355322	900	-	0	0	0	LOWDATA	0.0247938	0	0.0743828	LOWDATA
TCONS_00001958	j	ENSDART00000145350	XLOC_000778	BX927068.5	TSS1120	1:57351850-57355322	1011	-	0	0	0	OK	6.16585e-07	0	0.0437661	OK
TCONS_00001959	=	ENSDART00000145350	XLOC_000778	BX927068.5	TSS1120	1:57351850-57355322	1257	-	0	0	0	OK	0	0	0	OK
TCONS_00001960	j	ENSDART00000129527	XLOC_000779	BX927068.3	TSS1121	1:57373533-57379446	906	-	0	0	0	OK	0	0	0	OK
TCONS_00001961	=	ENSDART00000129527	XLOC_000779	BX927068.3	TSS1121	1:57373533-57379446	1155	-	0	0	0	OK	0.0187097	0	0.0561292	OK
TCONS_00001962	=	ENSDART00000099106	XLOC_000779	BX927068.3	TSS1122	1:57373533-57379446	885	-	0	0	0	OK	0	0	0	OK
TCONS_00001963	j	ENSDART00000133590	XLOC_000780	BX927068.4	TSS1123	1:57393219-57395342	1149	-	0	0	0	OK	0	0	0	OK
TCONS_00001964	=	ENSDART00000133590	XLOC_000780	BX927068.4	TSS1123	1:57393219-57395342	1239	-	0	0	0	OK	0	0	0	OK
TCONS_00001965	=	ENSDART00000147771	XLOC_000780	BX927068.4	TSS1123	1:57393219-57395342	1137	-	0	0	0	OK	0	0	0	OK
TCONS_00001966	=	ENSDART00000019896	XLOC_000781	BX927068.1	TSS1124	1:57424258-57428446	1143	-	0	0	0	OK	0.0573301	0	0.15095	OK
TCONS_00001967	=	ENSDART00000035575	XLOC_000782	BX927068.2	TSS1125	1:57450608-57454751	1152	-	0	0	0	LOWDATA	0	0	0	LOWDATA
TCONS_00001968	j	ENSDART00000035575	XLOC_000782	BX927068.2	TSS1125	1:57450608-57454751	975	-	0	0	0	OK	0	0	0	OK
TCONS_00001969	j	ENSDART00000035575	XLOC_000782	BX927068.2	TSS1125	1:57450608-57454751	1230	-	0	0	0	OK	0	0	0	OK
TCONS_00001970	=	ENSDART00000041884	XLOC_000782	BX927068.2	TSS1126	1:57450608-57454751	948	-	0	0	0	OK	0	0	0	OK
TCONS_00001971	=	ENSDART00000147880	XLOC_000783	CR626902.3	TSS1127	1:57527489-57531071	867	-	0	0	0	OK	0	0	0	OK
TCONS_00001972	=	ENSDART00000134129	XLOC_000784	CR626902.2	TSS1128	1:57542386-57547466	1248	-	0	0	0	OK	0	0	0	OK
TCONS_00001973	=	ENSDART00000046215	XLOC_000785	CR626902.1	TSS1129	1:57605185-57610074	906	-	0	0	0	OK	0.0732101	0	0.192762	OK
TCONS_00001974	=	ENSDART00000034898	XLOC_000786	RASD2 (1 of 2)	TSS1130	1:57700572-57748929	2816	-	0.00535089	0	0.0200337	OK	0.0279292	0	0.072643	OK
TCONS_00001975	=	ENSDART00000063774	XLOC_000787	RAC1 (6 of 6)	TSS1131	1:57846075-57848224	2149	-	0.121192	0	0.277893	OK	0.144982	0	0.340476	OK
TCONS_00001976	=	ENSDART00000122188	XLOC_000788	5S_rRNA	TSS1132	1:57855228-57855343	115	-	0	0	0	OK	0.620348	0	1.63337	OK
TCONS_00001977	-	-	XLOC_000789	-	TSS1133	1:57923921-57923974	53	-	12.6647	0	27.9362	OK	0	0	0	OK
TCONS_00001978	-	-	XLOC_000790	-	TSS1134	1:58021648-58022065	417	-	1.07543	0	2.35791	OK	0	0	0	OK
TCONS_00001979	=	ENSDART00000011560	XLOC_000791	zgc:153650	TSS1135	1:58029342-58041628	1197	-	0.0504752	0	0.126188	OK	0	0	0	OK
TCONS_00001980	=	ENSDART00000124878	XLOC_000792	CABZ01058868.2	TSS1136	1:58045569-58049102	999	-	0	0	0	LOWDATA	0	0	0	LOWDATA
TCONS_00001981	j	ENSDART00000124878	XLOC_000792	CABZ01058868.2	TSS1136	1:58045569-58049102	1062	-	0	0	0	OK	0	0	0	OK
TCONS_00001982	=	ENSDART00000127642	XLOC_000792	CABZ01058868.2	TSS1137	1:58045569-58049102	918	-	0	0	0	LOWDATA	0	0	0	LOWDATA
TCONS_00001983	=	ENSDART00000026776	XLOC_000793	CABZ01058868.1	TSS1138	1:58055209-58056356	948	-	0	0	0	OK	0	0	0	OK
TCONS_00001984	=	ENSDART00000102882	XLOC_000794	CABZ01058865.2	TSS1139	1:58120593-58123873	1230	-	0	0	0	OK	0	0	0	OK
TCONS_00001985	=	ENSDART00000124442	XLOC_000794	CABZ01058865.2	TSS1139	1:58120593-58123873	981	-	0	0	0	OK	0	0	0	OK
TCONS_00001986	=	ENSDART00000123831	XLOC_000795	CU302202.4	TSS1140	1:58186261-58194968	963	-	0	0	0	OK	0	0	0	OK
TCONS_00001987	=	ENSDART00000124611	XLOC_000796	CU302202.7	TSS1141	1:58226965-58243277	1176	-	0.0491962	0	0.119014	OK	0	0	0	OK
TCONS_00001988	j	ENSDART00000124611	XLOC_000796	CU302202.7	TSS1142	1:58226965-58243277	1176	-	3.73787e-06	0	0.0242663	OK	0	0	0	OK
TCONS_00001989	=	ENSDART00000121467	XLOC_000796	CU302202.7	TSS1142	1:58226965-58243277	1158	-	0.00016751	0	0.0247082	OK	0	0	0	OK
TCONS_00001990	-	-	XLOC_000797	-	TSS1143	1:58257056-58257300	244	-	1.20454	0	2.72607	OK	0	0	0	OK
TCONS_00001991	=	ENSDART00000125051	XLOC_000798	CU302202.5	TSS1144	1:58265628-58267053	1197	-	0.376177	0	0.816491	OK	0.0201532	0	0.0604596	OK
TCONS_00001992	-	-	XLOC_000799	-	TSS1145	1:58270703-58270819	116	-	1.53078	0	3.60723	OK	0.26786	0	0.80358	OK
TCONS_00001993	-	-	XLOC_000800	-	TSS1146	1:58270992-58271510	250	-	0.662483	0	1.52988	OK	0	0	0	OK
TCONS_00001994	=	ENSDART00000101900	XLOC_000801	CU302202.3	TSS1147	1:58307307-58314200	2760	-	0	0	0	OK	0	0	0	OK
TCONS_00001995	=	ENSDART00000083338	XLOC_000802	CU302202.6	TSS1148	1:58347139-58355582	3024	-	0	0	0	OK	0.021172	0	0.0557458	OK
TCONS_00001996	=	ENSDART00000124836	XLOC_000803	CABZ01034531.1	TSS1149	1:58405378-58408963	828	-	0	0	0	OK	0	0	0	OK
TCONS_00001997	=	ENSDART00000112472	XLOC_000804	BX927114.2	TSS1150	1:58441848-58448289	1572	-	0	0	0	OK	0.0153123	0	0.0459369	OK
TCONS_00001998	=	ENSDART00000127091	XLOC_000805	BX927114.3	TSS1151	1:58460907-58461987	360	-	0	0	0	OK	0.0723506	0	0.217052	OK
TCONS_00001999	=	ENSDART00000128972	XLOC_000806	BX927114.4	TSS1152	1:58482374-58483019	363	-	0	0	0	OK	0.2049	0	0.539499	OK
TCONS_00002000	=	ENSDART00000123618	XLOC_000807	BX927114.5	TSS1153	1:58493150-58515586	1167	-	0.075674	0	0.185626	OK	0.0218071	0	0.0654214	OK
[truncated: 87,244 more rows]
