# Supplementary material for: Differential transcript isoform usage pre- and post-zygotic genome activation in zebrafish
Source: BMC Genomics. 2013 May 15;14:331. doi: 10.1186/1471-2164-14-331 (PMC3747860; doi:10.1186/1471-2164-14-331)
Supplement: Additional file 4 — Gene annotation for robustly expressed isoform (>3 FPKM pre-ZGA or post-ZGA). [file 1471-2164-14-331-S4.gz]

Archive with 1 entries (1 files):
- fpkm_3.gtf
