# Supplementary material for: Differential transcript isoform usage pre- and post-zygotic genome activation in zebrafish
Source: BMC Genomics. 2013 May 15;14:331. doi: 10.1186/1471-2164-14-331 (PMC3747860; doi:10.1186/1471-2164-14-331)
Supplement: Additional file 4 — Gene annotation for robustly expressed isoform (>3 FPKM pre-ZGA or post-ZGA). [file 1471-2164-14-331-S4.gz › fpkm_3.gtf]

1	Cufflinks	exon	53542	54158	.	+	.	gene_id "XLOC_000005"; transcript_id "TCONS_00000007"; exon_number "1"; gene_name "pcid2"; oId "CUFF.25.1"; nearest_ref "ENSDART00000018741"; class_code "x"; tss_id "TSS5";
1	Cufflinks	exon	93203	93601	.	+	.	gene_id "XLOC_000006"; transcript_id "TCONS_00000010"; exon_number "1"; gene_name "tmco3"; oId "CUFF.6.3"; nearest_ref "ENSDART00000109529"; class_code "j"; tss_id "TSS7";
1	Cufflinks	exon	93979	94158	.	+	.	gene_id "XLOC_000006"; transcript_id "TCONS_00000010"; exon_number "2"; gene_name "tmco3"; oId "CUFF.6.3"; nearest_ref "ENSDART00000109529"; class_code "j"; tss_id "TSS7";
1	Cufflinks	exon	95663	95857	.	+	.	gene_id "XLOC_000006"; transcript_id "TCONS_00000010"; exon_number "3"; gene_name "tmco3"; oId "CUFF.6.3"; nearest_ref "ENSDART00000109529"; class_code "j"; tss_id "TSS7";
1	Cufflinks	exon	95913	96090	.	+	.	gene_id "XLOC_000006"; transcript_id "TCONS_00000010"; exon_number "4"; gene_name "tmco3"; oId "CUFF.6.3"; nearest_ref "ENSDART00000109529"; class_code "j"; tss_id "TSS7";
1	Cufflinks	exon	96154	96283	.	+	.	gene_id "XLOC_000006"; transcript_id "TCONS_00000010"; exon_number "5"; gene_name "tmco3"; oId "CUFF.6.3"; nearest_ref "ENSDART00000109529"; class_code "j"; tss_id "TSS7";
1	Cufflinks	exon	96396	96543	.	+	.	gene_id "XLOC_000006"; transcript_id "TCONS_00000010"; exon_number "6"; gene_name "tmco3"; oId "CUFF.6.3"; nearest_ref "ENSDART00000109529"; class_code "j"; tss_id "TSS7";
1	Cufflinks	exon	96627	96642	.	+	.	gene_id "XLOC_000006"; transcript_id "TCONS_00000010"; exon_number "7"; gene_name "tmco3"; oId "CUFF.6.3"; nearest_ref "ENSDART00000109529"; class_code "j"; tss_id "TSS7";
1	Cufflinks	exon	96706	96827	.	+	.	gene_id "XLOC_000006"; transcript_id "TCONS_00000010"; exon_number "8"; gene_name "tmco3"; oId "CUFF.6.3"; nearest_ref "ENSDART00000109529"; class_code "j"; tss_id "TSS7";
1	Cufflinks	exon	97059	97254	.	+	.	gene_id "XLOC_000006"; transcript_id "TCONS_00000010"; exon_number "9"; gene_name "tmco3"; oId "CUFF.6.3"; nearest_ref "ENSDART00000109529"; class_code "j"; tss_id "TSS7";
1	Cufflinks	exon	97369	97519	.	+	.	gene_id "XLOC_000006"; transcript_id "TCONS_00000010"; exon_number "10"; gene_name "tmco3"; oId "CUFF.6.3"; nearest_ref "ENSDART00000109529"; class_code "j"; tss_id "TSS7";
1	Cufflinks	exon	98198	98277	.	+	.	gene_id "XLOC_000006"; transcript_id "TCONS_00000010"; exon_number "11"; gene_name "tmco3"; oId "CUFF.6.3"; nearest_ref "ENSDART00000109529"; class_code "j"; tss_id "TSS7";
1	Cufflinks	exon	98765	98914	.	+	.	gene_id "XLOC_000006"; transcript_id "TCONS_00000010"; exon_number "12"; gene_name "tmco3"; oId "CUFF.6.3"; nearest_ref "ENSDART00000109529"; class_code "j"; tss_id "TSS7";
1	Cufflinks	exon	99685	100693	.	+	.	gene_id "XLOC_000006"; transcript_id "TCONS_00000010"; exon_number "13"; gene_name "tmco3"; oId "CUFF.6.3"; nearest_ref "ENSDART00000109529"; class_code "j"; tss_id "TSS7";
1	Cufflinks	exon	93296	93601	.	+	.	gene_id "XLOC_000006"; transcript_id "TCONS_00000011"; exon_number "1"; gene_name "tmco3"; oId "CUFF.6.4"; nearest_ref "ENSDART00000109529"; class_code "j"; tss_id "TSS7";
1	Cufflinks	exon	93979	94158	.	+	.	gene_id "XLOC_000006"; transcript_id "TCONS_00000011"; exon_number "2"; gene_name "tmco3"; oId "CUFF.6.4"; nearest_ref "ENSDART00000109529"; class_code "j"; tss_id "TSS7";
1	Cufflinks	exon	95663	95857	.	+	.	gene_id "XLOC_000006"; transcript_id "TCONS_00000011"; exon_number "3"; gene_name "tmco3"; oId "CUFF.6.4"; nearest_ref "ENSDART00000109529"; class_code "j"; tss_id "TSS7";
1	Cufflinks	exon	95913	95942	.	+	.	gene_id "XLOC_000006"; transcript_id "TCONS_00000011"; exon_number "4"; gene_name "tmco3"; oId "CUFF.6.4"; nearest_ref "ENSDART00000109529"; class_code "j"; tss_id "TSS7";
1	Cufflinks	exon	95998	96090	.	+	.	gene_id "XLOC_000006"; transcript_id "TCONS_00000011"; exon_number "5"; gene_name "tmco3"; oId "CUFF.6.4"; nearest_ref "ENSDART00000109529"; class_code "j"; tss_id "TSS7";
1	Cufflinks	exon	96154	96283	.	+	.	gene_id "XLOC_000006"; transcript_id "TCONS_00000011"; exon_number "6"; gene_name "tmco3"; oId "CUFF.6.4"; nearest_ref "ENSDART00000109529"; class_code "j"; tss_id "TSS7";
1	Cufflinks	exon	96396	96543	.	+	.	gene_id "XLOC_000006"; transcript_id "TCONS_00000011"; exon_number "7"; gene_name "tmco3"; oId "CUFF.6.4"; nearest_ref "ENSDART00000109529"; class_code "j"; tss_id "TSS7";
1	Cufflinks	exon	96627	96642	.	+	.	gene_id "XLOC_000006"; transcript_id "TCONS_00000011"; exon_number "8"; gene_name "tmco3"; oId "CUFF.6.4"; nearest_ref "ENSDART00000109529"; class_code "j"; tss_id "TSS7";
1	Cufflinks	exon	96706	96827	.	+	.	gene_id "XLOC_000006"; transcript_id "TCONS_00000011"; exon_number "9"; gene_name "tmco3"; oId "CUFF.6.4"; nearest_ref "ENSDART00000109529"; class_code "j"; tss_id "TSS7";
1	Cufflinks	exon	97059	97254	.	+	.	gene_id "XLOC_000006"; transcript_id "TCONS_00000011"; exon_number "10"; gene_name "tmco3"; oId "CUFF.6.4"; nearest_ref "ENSDART00000109529"; class_code "j"; tss_id "TSS7";
1	Cufflinks	exon	97369	97519	.	+	.	gene_id "XLOC_000006"; transcript_id "TCONS_00000011"; exon_number "11"; gene_name "tmco3"; oId "CUFF.6.4"; nearest_ref "ENSDART00000109529"; class_code "j"; tss_id "TSS7";
1	Cufflinks	exon	99685	100693	.	+	.	gene_id "XLOC_000006"; transcript_id "TCONS_00000011"; exon_number "12"; gene_name "tmco3"; oId "CUFF.6.4"; nearest_ref "ENSDART00000109529"; class_code "j"; tss_id "TSS7";
1	Cufflinks	exon	101932	102069	.	+	.	gene_id "XLOC_000007"; transcript_id "TCONS_00000013"; exon_number "1"; gene_name "tfdp1b"; oId "ENSDART00000146971"; contained_in "TCONS_00000017"; nearest_ref "ENSDART00000146971"; class_code "="; tss_id "TSS8";
1	Cufflinks	exon	104986	105065	.	+	.	gene_id "XLOC_000007"; transcript_id "TCONS_00000013"; exon_number "2"; gene_name "tfdp1b"; oId "ENSDART00000146971"; contained_in "TCONS_00000017"; nearest_ref "ENSDART00000146971"; class_code "="; tss_id "TSS8";
1	Cufflinks	exon	107656	107716	.	+	.	gene_id "XLOC_000007"; transcript_id "TCONS_00000013"; exon_number "3"; gene_name "tfdp1b"; oId "ENSDART00000146971"; contained_in "TCONS_00000017"; nearest_ref "ENSDART00000146971"; class_code "="; tss_id "TSS8";
1	Cufflinks	exon	108776	108885	.	+	.	gene_id "XLOC_000007"; transcript_id "TCONS_00000013"; exon_number "4"; gene_name "tfdp1b"; oId "ENSDART00000146971"; contained_in "TCONS_00000017"; nearest_ref "ENSDART00000146971"; class_code "="; tss_id "TSS8";
1	Cufflinks	exon	109994	110094	.	+	.	gene_id "XLOC_000007"; transcript_id "TCONS_00000013"; exon_number "5"; gene_name "tfdp1b"; oId "ENSDART00000146971"; contained_in "TCONS_00000017"; nearest_ref "ENSDART00000146971"; class_code "="; tss_id "TSS8";
1	Cufflinks	exon	110909	111065	.	+	.	gene_id "XLOC_000007"; transcript_id "TCONS_00000013"; exon_number "6"; gene_name "tfdp1b"; oId "ENSDART00000146971"; contained_in "TCONS_00000017"; nearest_ref "ENSDART00000146971"; class_code "="; tss_id "TSS8";
1	Cufflinks	exon	111507	111653	.	+	.	gene_id "XLOC_000007"; transcript_id "TCONS_00000013"; exon_number "7"; gene_name "tfdp1b"; oId "ENSDART00000146971"; contained_in "TCONS_00000017"; nearest_ref "ENSDART00000146971"; class_code "="; tss_id "TSS8";
1	Cufflinks	exon	111788	111856	.	+	.	gene_id "XLOC_000007"; transcript_id "TCONS_00000013"; exon_number "8"; gene_name "tfdp1b"; oId "ENSDART00000146971"; contained_in "TCONS_00000017"; nearest_ref "ENSDART00000146971"; class_code "="; tss_id "TSS8";
1	Cufflinks	exon	111964	112068	.	+	.	gene_id "XLOC_000007"; transcript_id "TCONS_00000013"; exon_number "9"; gene_name "tfdp1b"; oId "ENSDART00000146971"; contained_in "TCONS_00000017"; nearest_ref "ENSDART00000146971"; class_code "="; tss_id "TSS8";
1	Cufflinks	exon	101932	102069	.	+	.	gene_id "XLOC_000007"; transcript_id "TCONS_00000014"; exon_number "1"; gene_name "tfdp1b"; oId "ENSDART00000146722"; contained_in "TCONS_00000016"; nearest_ref "ENSDART00000146722"; class_code "="; tss_id "TSS8";
1	Cufflinks	exon	104986	105065	.	+	.	gene_id "XLOC_000007"; transcript_id "TCONS_00000014"; exon_number "2"; gene_name "tfdp1b"; oId "ENSDART00000146722"; contained_in "TCONS_00000016"; nearest_ref "ENSDART00000146722"; class_code "="; tss_id "TSS8";
1	Cufflinks	exon	107656	107716	.	+	.	gene_id "XLOC_000007"; transcript_id "TCONS_00000014"; exon_number "3"; gene_name "tfdp1b"; oId "ENSDART00000146722"; contained_in "TCONS_00000016"; nearest_ref "ENSDART00000146722"; class_code "="; tss_id "TSS8";
1	Cufflinks	exon	108776	108885	.	+	.	gene_id "XLOC_000007"; transcript_id "TCONS_00000014"; exon_number "4"; gene_name "tfdp1b"; oId "ENSDART00000146722"; contained_in "TCONS_00000016"; nearest_ref "ENSDART00000146722"; class_code "="; tss_id "TSS8";
1	Cufflinks	exon	109994	110094	.	+	.	gene_id "XLOC_000007"; transcript_id "TCONS_00000014"; exon_number "5"; gene_name "tfdp1b"; oId "ENSDART00000146722"; contained_in "TCONS_00000016"; nearest_ref "ENSDART00000146722"; class_code "="; tss_id "TSS8";
1	Cufflinks	exon	110900	111065	.	+	.	gene_id "XLOC_000007"; transcript_id "TCONS_00000014"; exon_number "6"; gene_name "tfdp1b"; oId "ENSDART00000146722"; contained_in "TCONS_00000016"; nearest_ref "ENSDART00000146722"; class_code "="; tss_id "TSS8";
1	Cufflinks	exon	111507	111653	.	+	.	gene_id "XLOC_000007"; transcript_id "TCONS_00000014"; exon_number "7"; gene_name "tfdp1b"; oId "ENSDART00000146722"; contained_in "TCONS_00000016"; nearest_ref "ENSDART00000146722"; class_code "="; tss_id "TSS8";
1	Cufflinks	exon	111788	111856	.	+	.	gene_id "XLOC_000007"; transcript_id "TCONS_00000014"; exon_number "8"; gene_name "tfdp1b"; oId "ENSDART00000146722"; contained_in "TCONS_00000016"; nearest_ref "ENSDART00000146722"; class_code "="; tss_id "TSS8";
1	Cufflinks	exon	111964	112115	.	+	.	gene_id "XLOC_000007"; transcript_id "TCONS_00000014"; exon_number "9"; gene_name "tfdp1b"; oId "ENSDART00000146722"; contained_in "TCONS_00000016"; nearest_ref "ENSDART00000146722"; class_code "="; tss_id "TSS8";
1	Cufflinks	exon	112699	112865	.	+	.	gene_id "XLOC_000007"; transcript_id "TCONS_00000014"; exon_number "10"; gene_name "tfdp1b"; oId "ENSDART00000146722"; contained_in "TCONS_00000016"; nearest_ref "ENSDART00000146722"; class_code "="; tss_id "TSS8";
1	Cufflinks	exon	113318	113369	.	+	.	gene_id "XLOC_000007"; transcript_id "TCONS_00000014"; exon_number "11"; gene_name "tfdp1b"; oId "ENSDART00000146722"; contained_in "TCONS_00000016"; nearest_ref "ENSDART00000146722"; class_code "="; tss_id "TSS8";
1	Cufflinks	exon	101933	102102	.	+	.	gene_id "XLOC_000007"; transcript_id "TCONS_00000019"; exon_number "1"; gene_name "tfdp1b"; oId "ENSDART00000137356"; contained_in "TCONS_00000018"; nearest_ref "ENSDART00000137356"; class_code "="; tss_id "TSS8";
1	Cufflinks	exon	104986	105065	.	+	.	gene_id "XLOC_000007"; transcript_id "TCONS_00000019"; exon_number "2"; gene_name "tfdp1b"; oId "ENSDART00000137356"; contained_in "TCONS_00000018"; nearest_ref "ENSDART00000137356"; class_code "="; tss_id "TSS8";
1	Cufflinks	exon	107656	107716	.	+	.	gene_id "XLOC_000007"; transcript_id "TCONS_00000019"; exon_number "3"; gene_name "tfdp1b"; oId "ENSDART00000137356"; contained_in "TCONS_00000018"; nearest_ref "ENSDART00000137356"; class_code "="; tss_id "TSS8";
1	Cufflinks	exon	108776	108885	.	+	.	gene_id "XLOC_000007"; transcript_id "TCONS_00000019"; exon_number "4"; gene_name "tfdp1b"; oId "ENSDART00000137356"; contained_in "TCONS_00000018"; nearest_ref "ENSDART00000137356"; class_code "="; tss_id "TSS8";
1	Cufflinks	exon	109994	110094	.	+	.	gene_id "XLOC_000007"; transcript_id "TCONS_00000019"; exon_number "5"; gene_name "tfdp1b"; oId "ENSDART00000137356"; contained_in "TCONS_00000018"; nearest_ref "ENSDART00000137356"; class_code "="; tss_id "TSS8";
1	Cufflinks	exon	110900	111061	.	+	.	gene_id "XLOC_000007"; transcript_id "TCONS_00000019"; exon_number "6"; gene_name "tfdp1b"; oId "ENSDART00000137356"; contained_in "TCONS_00000018"; nearest_ref "ENSDART00000137356"; class_code "="; tss_id "TSS8";
1	Cufflinks	exon	109773	109811	.	+	.	gene_id "XLOC_000007"; transcript_id "TCONS_00000027"; exon_number "1"; gene_name "tfdp1b"; oId "ENSDART00000131648"; nearest_ref "ENSDART00000131648"; class_code "="; tss_id "TSS10";
1	Cufflinks	exon	109994	110094	.	+	.	gene_id "XLOC_000007"; transcript_id "TCONS_00000027"; exon_number "2"; gene_name "tfdp1b"; oId "ENSDART00000131648"; nearest_ref "ENSDART00000131648"; class_code "="; tss_id "TSS10";
1	Cufflinks	exon	110900	110921	.	+	.	gene_id "XLOC_000007"; transcript_id "TCONS_00000027"; exon_number "3"; gene_name "tfdp1b"; oId "ENSDART00000131648"; nearest_ref "ENSDART00000131648"; class_code "="; tss_id "TSS10";
1	Cufflinks	exon	111091	111653	.	+	.	gene_id "XLOC_000007"; transcript_id "TCONS_00000028"; exon_number "1"; gene_name "tfdp1b"; oId "ENSDART00000102005"; contained_in "TCONS_00000029"; nearest_ref "ENSDART00000102005"; class_code "="; tss_id "TSS11";
1	Cufflinks	exon	111788	111856	.	+	.	gene_id "XLOC_000007"; transcript_id "TCONS_00000028"; exon_number "2"; gene_name "tfdp1b"; oId "ENSDART00000102005"; contained_in "TCONS_00000029"; nearest_ref "ENSDART00000102005"; class_code "="; tss_id "TSS11";
1	Cufflinks	exon	111964	112114	.	+	.	gene_id "XLOC_000007"; transcript_id "TCONS_00000028"; exon_number "3"; gene_name "tfdp1b"; oId "ENSDART00000102005"; contained_in "TCONS_00000029"; nearest_ref "ENSDART00000102005"; class_code "="; tss_id "TSS11";
1	Cufflinks	exon	112082	112115	.	+	.	gene_id "XLOC_000007"; transcript_id "TCONS_00000030"; exon_number "1"; gene_name "tfdp1b"; oId "ENSDART00000138145"; contained_in "TCONS_00000015"; nearest_ref "ENSDART00000138145"; class_code "="; tss_id "TSS12";
1	Cufflinks	exon	112699	112865	.	+	.	gene_id "XLOC_000007"; transcript_id "TCONS_00000030"; exon_number "2"; gene_name "tfdp1b"; oId "ENSDART00000138145"; contained_in "TCONS_00000015"; nearest_ref "ENSDART00000138145"; class_code "="; tss_id "TSS12";
1	Cufflinks	exon	113320	113369	.	+	.	gene_id "XLOC_000007"; transcript_id "TCONS_00000030"; exon_number "3"; gene_name "tfdp1b"; oId "ENSDART00000138145"; contained_in "TCONS_00000015"; nearest_ref "ENSDART00000138145"; class_code "="; tss_id "TSS12";
1	Cufflinks	exon	115972	116398	.	+	.	gene_id "XLOC_000007"; transcript_id "TCONS_00000030"; exon_number "4"; gene_name "tfdp1b"; oId "ENSDART00000138145"; contained_in "TCONS_00000015"; nearest_ref "ENSDART00000138145"; class_code "="; tss_id "TSS12";
1	Cufflinks	exon	134648	134837	.	+	.	gene_id "XLOC_000009"; transcript_id "TCONS_00000036"; exon_number "1"; gene_name "CENPE"; oId "CUFF.54.7"; nearest_ref "ENSDART00000111806"; class_code "j"; tss_id "TSS14";
1	Cufflinks	exon	135569	135675	.	+	.	gene_id "XLOC_000009"; transcript_id "TCONS_00000036"; exon_number "2"; gene_name "CENPE"; oId "CUFF.54.7"; nearest_ref "ENSDART00000111806"; class_code "j"; tss_id "TSS14";
1	Cufflinks	exon	137390	137479	.	+	.	gene_id "XLOC_000009"; transcript_id "TCONS_00000036"; exon_number "3"; gene_name "CENPE"; oId "CUFF.54.7"; nearest_ref "ENSDART00000111806"; class_code "j"; tss_id "TSS14";
1	Cufflinks	exon	138126	138244	.	+	.	gene_id "XLOC_000009"; transcript_id "TCONS_00000036"; exon_number "4"; gene_name "CENPE"; oId "CUFF.54.7"; nearest_ref "ENSDART00000111806"; class_code "j"; tss_id "TSS14";
1	Cufflinks	exon	138992	139111	.	+	.	gene_id "XLOC_000009"; transcript_id "TCONS_00000036"; exon_number "5"; gene_name "CENPE"; oId "CUFF.54.7"; nearest_ref "ENSDART00000111806"; class_code "j"; tss_id "TSS14";
1	Cufflinks	exon	139186	139267	.	+	.	gene_id "XLOC_000009"; transcript_id "TCONS_00000036"; exon_number "6"; gene_name "CENPE"; oId "CUFF.54.7"; nearest_ref "ENSDART00000111806"; class_code "j"; tss_id "TSS14";
1	Cufflinks	exon	165537	165683	.	+	.	gene_id "XLOC_000009"; transcript_id "TCONS_00000036"; exon_number "7"; gene_name "CENPE"; oId "CUFF.54.7"; nearest_ref "ENSDART00000111806"; class_code "j"; tss_id "TSS14";
1	Cufflinks	exon	166345	166457	.	+	.	gene_id "XLOC_000009"; transcript_id "TCONS_00000036"; exon_number "8"; gene_name "CENPE"; oId "CUFF.54.7"; nearest_ref "ENSDART00000111806"; class_code "j"; tss_id "TSS14";
1	Cufflinks	exon	167236	167333	.	+	.	gene_id "XLOC_000009"; transcript_id "TCONS_00000036"; exon_number "9"; gene_name "CENPE"; oId "CUFF.54.7"; nearest_ref "ENSDART00000111806"; class_code "j"; tss_id "TSS14";
1	Cufflinks	exon	168062	168069	.	+	.	gene_id "XLOC_000009"; transcript_id "TCONS_00000036"; exon_number "10"; gene_name "CENPE"; oId "CUFF.54.7"; nearest_ref "ENSDART00000111806"; class_code "j"; tss_id "TSS14";
1	Cufflinks	exon	134648	134837	.	+	.	gene_id "XLOC_000009"; transcript_id "TCONS_00000038"; exon_number "1"; gene_name "CENPE"; oId "CUFF.54.5"; nearest_ref "ENSDART00000111806"; class_code "j"; tss_id "TSS14";
1	Cufflinks	exon	135569	135675	.	+	.	gene_id "XLOC_000009"; transcript_id "TCONS_00000038"; exon_number "2"; gene_name "CENPE"; oId "CUFF.54.5"; nearest_ref "ENSDART00000111806"; class_code "j"; tss_id "TSS14";
1	Cufflinks	exon	137390	137479	.	+	.	gene_id "XLOC_000009"; transcript_id "TCONS_00000038"; exon_number "3"; gene_name "CENPE"; oId "CUFF.54.5"; nearest_ref "ENSDART00000111806"; class_code "j"; tss_id "TSS14";
1	Cufflinks	exon	138126	138244	.	+	.	gene_id "XLOC_000009"; transcript_id "TCONS_00000038"; exon_number "4"; gene_name "CENPE"; oId "CUFF.54.5"; nearest_ref "ENSDART00000111806"; class_code "j"; tss_id "TSS14";
1	Cufflinks	exon	138992	139111	.	+	.	gene_id "XLOC_000009"; transcript_id "TCONS_00000038"; exon_number "5"; gene_name "CENPE"; oId "CUFF.54.5"; nearest_ref "ENSDART00000111806"; class_code "j"; tss_id "TSS14";
1	Cufflinks	exon	139186	139267	.	+	.	gene_id "XLOC_000009"; transcript_id "TCONS_00000038"; exon_number "6"; gene_name "CENPE"; oId "CUFF.54.5"; nearest_ref "ENSDART00000111806"; class_code "j"; tss_id "TSS14";
1	Cufflinks	exon	139492	139559	.	+	.	gene_id "XLOC_000009"; transcript_id "TCONS_00000038"; exon_number "7"; gene_name "CENPE"; oId "CUFF.54.5"; nearest_ref "ENSDART00000111806"; class_code "j"; tss_id "TSS14";
1	Cufflinks	exon	139674	139748	.	+	.	gene_id "XLOC_000009"; transcript_id "TCONS_00000038"; exon_number "8"; gene_name "CENPE"; oId "CUFF.54.5"; nearest_ref "ENSDART00000111806"; class_code "j"; tss_id "TSS14";
1	Cufflinks	exon	140486	140537	.	+	.	gene_id "XLOC_000009"; transcript_id "TCONS_00000038"; exon_number "9"; gene_name "CENPE"; oId "CUFF.54.5"; nearest_ref "ENSDART00000111806"; class_code "j"; tss_id "TSS14";
1	Cufflinks	exon	141172	141259	.	+	.	gene_id "XLOC_000009"; transcript_id "TCONS_00000038"; exon_number "10"; gene_name "CENPE"; oId "CUFF.54.5"; nearest_ref "ENSDART00000111806"; class_code "j"; tss_id "TSS14";
1	Cufflinks	exon	141627	141756	.	+	.	gene_id "XLOC_000009"; transcript_id "TCONS_00000038"; exon_number "11"; gene_name "CENPE"; oId "CUFF.54.5"; nearest_ref "ENSDART00000111806"; class_code "j"; tss_id "TSS14";
1	Cufflinks	exon	141947	142066	.	+	.	gene_id "XLOC_000009"; transcript_id "TCONS_00000038"; exon_number "12"; gene_name "CENPE"; oId "CUFF.54.5"; nearest_ref "ENSDART00000111806"; class_code "j"; tss_id "TSS14";
1	Cufflinks	exon	142591	142743	.	+	.	gene_id "XLOC_000009"; transcript_id "TCONS_00000038"; exon_number "13"; gene_name "CENPE"; oId "CUFF.54.5"; nearest_ref "ENSDART00000111806"; class_code "j"; tss_id "TSS14";
1	Cufflinks	exon	143378	143525	.	+	.	gene_id "XLOC_000009"; transcript_id "TCONS_00000038"; exon_number "14"; gene_name "CENPE"; oId "CUFF.54.5"; nearest_ref "ENSDART00000111806"; class_code "j"; tss_id "TSS14";
1	Cufflinks	exon	143995	144094	.	+	.	gene_id "XLOC_000009"; transcript_id "TCONS_00000038"; exon_number "15"; gene_name "CENPE"; oId "CUFF.54.5"; nearest_ref "ENSDART00000111806"; class_code "j"; tss_id "TSS14";
1	Cufflinks	exon	144264	144621	.	+	.	gene_id "XLOC_000009"; transcript_id "TCONS_00000038"; exon_number "16"; gene_name "CENPE"; oId "CUFF.54.5"; nearest_ref "ENSDART00000111806"; class_code "j"; tss_id "TSS14";
1	Cufflinks	exon	144978	145034	.	+	.	gene_id "XLOC_000009"; transcript_id "TCONS_00000038"; exon_number "17"; gene_name "CENPE"; oId "CUFF.54.5"; nearest_ref "ENSDART00000111806"; class_code "j"; tss_id "TSS14";
1	Cufflinks	exon	145129	145338	.	+	.	gene_id "XLOC_000009"; transcript_id "TCONS_00000038"; exon_number "18"; gene_name "CENPE"; oId "CUFF.54.5"; nearest_ref "ENSDART00000111806"; class_code "j"; tss_id "TSS14";
1	Cufflinks	exon	145704	145778	.	+	.	gene_id "XLOC_000009"; transcript_id "TCONS_00000038"; exon_number "19"; gene_name "CENPE"; oId "CUFF.54.5"; nearest_ref "ENSDART00000111806"; class_code "j"; tss_id "TSS14";
1	Cufflinks	exon	146282	146350	.	+	.	gene_id "XLOC_000009"; transcript_id "TCONS_00000038"; exon_number "20"; gene_name "CENPE"; oId "CUFF.54.5"; nearest_ref "ENSDART00000111806"; class_code "j"; tss_id "TSS14";
1	Cufflinks	exon	146450	146581	.	+	.	gene_id "XLOC_000009"; transcript_id "TCONS_00000038"; exon_number "21"; gene_name "CENPE"; oId "CUFF.54.5"; nearest_ref "ENSDART00000111806"; class_code "j"; tss_id "TSS14";
1	Cufflinks	exon	146806	146983	.	+	.	gene_id "XLOC_000009"; transcript_id "TCONS_00000038"; exon_number "22"; gene_name "CENPE"; oId "CUFF.54.5"; nearest_ref "ENSDART00000111806"; class_code "j"; tss_id "TSS14";
1	Cufflinks	exon	148270	148415	.	+	.	gene_id "XLOC_000009"; transcript_id "TCONS_00000038"; exon_number "23"; gene_name "CENPE"; oId "CUFF.54.5"; nearest_ref "ENSDART00000111806"; class_code "j"; tss_id "TSS14";
1	Cufflinks	exon	148498	148770	.	+	.	gene_id "XLOC_000009"; transcript_id "TCONS_00000038"; exon_number "24"; gene_name "CENPE"; oId "CUFF.54.5"; nearest_ref "ENSDART00000111806"; class_code "j"; tss_id "TSS14";
1	Cufflinks	exon	149133	149345	.	+	.	gene_id "XLOC_000009"; transcript_id "TCONS_00000038"; exon_number "25"; gene_name "CENPE"; oId "CUFF.54.5"; nearest_ref "ENSDART00000111806"; class_code "j"; tss_id "TSS14";
1	Cufflinks	exon	150029	150169	.	+	.	gene_id "XLOC_000009"; transcript_id "TCONS_00000038"; exon_number "26"; gene_name "CENPE"; oId "CUFF.54.5"; nearest_ref "ENSDART00000111806"; class_code "j"; tss_id "TSS14";
1	Cufflinks	exon	150828	151028	.	+	.	gene_id "XLOC_000009"; transcript_id "TCONS_00000038"; exon_number "27"; gene_name "CENPE"; oId "CUFF.54.5"; nearest_ref "ENSDART00000111806"; class_code "j"; tss_id "TSS14";
1	Cufflinks	exon	151508	151609	.	+	.	gene_id "XLOC_000009"; transcript_id "TCONS_00000038"; exon_number "28"; gene_name "CENPE"; oId "CUFF.54.5"; nearest_ref "ENSDART00000111806"; class_code "j"; tss_id "TSS14";
1	Cufflinks	exon	151699	151782	.	+	.	gene_id "XLOC_000009"; transcript_id "TCONS_00000038"; exon_number "29"; gene_name "CENPE"; oId "CUFF.54.5"; nearest_ref "ENSDART00000111806"; class_code "j"; tss_id "TSS14";
1	Cufflinks	exon	152280	152552	.	+	.	gene_id "XLOC_000009"; transcript_id "TCONS_00000038"; exon_number "30"; gene_name "CENPE"; oId "CUFF.54.5"; nearest_ref "ENSDART00000111806"; class_code "j"; tss_id "TSS14";
1	Cufflinks	exon	152911	153123	.	+	.	gene_id "XLOC_000009"; transcript_id "TCONS_00000038"; exon_number "31"; gene_name "CENPE"; oId "CUFF.54.5"; nearest_ref "ENSDART00000111806"; class_code "j"; tss_id "TSS14";
1	Cufflinks	exon	153410	153478	.	+	.	gene_id "XLOC_000009"; transcript_id "TCONS_00000038"; exon_number "32"; gene_name "CENPE"; oId "CUFF.54.5"; nearest_ref "ENSDART00000111806"; class_code "j"; tss_id "TSS14";
1	Cufflinks	exon	154429	154512	.	+	.	gene_id "XLOC_000009"; transcript_id "TCONS_00000038"; exon_number "33"; gene_name "CENPE"; oId "CUFF.54.5"; nearest_ref "ENSDART00000111806"; class_code "j"; tss_id "TSS14";
1	Cufflinks	exon	154925	155047	.	+	.	gene_id "XLOC_000009"; transcript_id "TCONS_00000038"; exon_number "34"; gene_name "CENPE"; oId "CUFF.54.5"; nearest_ref "ENSDART00000111806"; class_code "j"; tss_id "TSS14";
1	Cufflinks	exon	155209	155400	.	+	.	gene_id "XLOC_000009"; transcript_id "TCONS_00000038"; exon_number "35"; gene_name "CENPE"; oId "CUFF.54.5"; nearest_ref "ENSDART00000111806"; class_code "j"; tss_id "TSS14";
1	Cufflinks	exon	155735	155935	.	+	.	gene_id "XLOC_000009"; transcript_id "TCONS_00000038"; exon_number "36"; gene_name "CENPE"; oId "CUFF.54.5"; nearest_ref "ENSDART00000111806"; class_code "j"; tss_id "TSS14";
1	Cufflinks	exon	157404	157583	.	+	.	gene_id "XLOC_000009"; transcript_id "TCONS_00000038"; exon_number "37"; gene_name "CENPE"; oId "CUFF.54.5"; nearest_ref "ENSDART00000111806"; class_code "j"; tss_id "TSS14";
1	Cufflinks	exon	157990	158169	.	+	.	gene_id "XLOC_000009"; transcript_id "TCONS_00000038"; exon_number "38"; gene_name "CENPE"; oId "CUFF.54.5"; nearest_ref "ENSDART00000111806"; class_code "j"; tss_id "TSS14";
1	Cufflinks	exon	158533	158670	.	+	.	gene_id "XLOC_000009"; transcript_id "TCONS_00000038"; exon_number "39"; gene_name "CENPE"; oId "CUFF.54.5"; nearest_ref "ENSDART00000111806"; class_code "j"; tss_id "TSS14";
1	Cufflinks	exon	159953	160045	.	+	.	gene_id "XLOC_000009"; transcript_id "TCONS_00000038"; exon_number "40"; gene_name "CENPE"; oId "CUFF.54.5"; nearest_ref "ENSDART00000111806"; class_code "j"; tss_id "TSS14";
1	Cufflinks	exon	160335	160418	.	+	.	gene_id "XLOC_000009"; transcript_id "TCONS_00000038"; exon_number "41"; gene_name "CENPE"; oId "CUFF.54.5"; nearest_ref "ENSDART00000111806"; class_code "j"; tss_id "TSS14";
1	Cufflinks	exon	160721	160837	.	+	.	gene_id "XLOC_000009"; transcript_id "TCONS_00000038"; exon_number "42"; gene_name "CENPE"; oId "CUFF.54.5"; nearest_ref "ENSDART00000111806"; class_code "j"; tss_id "TSS14";
1	Cufflinks	exon	161039	161206	.	+	.	gene_id "XLOC_000009"; transcript_id "TCONS_00000038"; exon_number "43"; gene_name "CENPE"; oId "CUFF.54.5"; nearest_ref "ENSDART00000111806"; class_code "j"; tss_id "TSS14";
1	Cufflinks	exon	161775	161876	.	+	.	gene_id "XLOC_000009"; transcript_id "TCONS_00000038"; exon_number "44"; gene_name "CENPE"; oId "CUFF.54.5"; nearest_ref "ENSDART00000111806"; class_code "j"; tss_id "TSS14";
1	Cufflinks	exon	162542	162622	.	+	.	gene_id "XLOC_000009"; transcript_id "TCONS_00000038"; exon_number "45"; gene_name "CENPE"; oId "CUFF.54.5"; nearest_ref "ENSDART00000111806"; class_code "j"; tss_id "TSS14";
1	Cufflinks	exon	162800	162901	.	+	.	gene_id "XLOC_000009"; transcript_id "TCONS_00000038"; exon_number "46"; gene_name "CENPE"; oId "CUFF.54.5"; nearest_ref "ENSDART00000111806"; class_code "j"; tss_id "TSS14";
1	Cufflinks	exon	162986	163168	.	+	.	gene_id "XLOC_000009"; transcript_id "TCONS_00000038"; exon_number "47"; gene_name "CENPE"; oId "CUFF.54.5"; nearest_ref "ENSDART00000111806"; class_code "j"; tss_id "TSS14";
1	Cufflinks	exon	163462	163677	.	+	.	gene_id "XLOC_000009"; transcript_id "TCONS_00000038"; exon_number "48"; gene_name "CENPE"; oId "CUFF.54.5"; nearest_ref "ENSDART00000111806"; class_code "j"; tss_id "TSS14";
1	Cufflinks	exon	164154	164360	.	+	.	gene_id "XLOC_000009"; transcript_id "TCONS_00000038"; exon_number "49"; gene_name "CENPE"; oId "CUFF.54.5"; nearest_ref "ENSDART00000111806"; class_code "j"; tss_id "TSS14";
1	Cufflinks	exon	164952	165155	.	+	.	gene_id "XLOC_000009"; transcript_id "TCONS_00000038"; exon_number "50"; gene_name "CENPE"; oId "CUFF.54.5"; nearest_ref "ENSDART00000111806"; class_code "j"; tss_id "TSS14";
1	Cufflinks	exon	165537	165683	.	+	.	gene_id "XLOC_000009"; transcript_id "TCONS_00000038"; exon_number "51"; gene_name "CENPE"; oId "CUFF.54.5"; nearest_ref "ENSDART00000111806"; class_code "j"; tss_id "TSS14";
1	Cufflinks	exon	166345	166457	.	+	.	gene_id "XLOC_000009"; transcript_id "TCONS_00000038"; exon_number "52"; gene_name "CENPE"; oId "CUFF.54.5"; nearest_ref "ENSDART00000111806"; class_code "j"; tss_id "TSS14";
1	Cufflinks	exon	167236	167333	.	+	.	gene_id "XLOC_000009"; transcript_id "TCONS_00000038"; exon_number "53"; gene_name "CENPE"; oId "CUFF.54.5"; nearest_ref "ENSDART00000111806"; class_code "j"; tss_id "TSS14";
1	Cufflinks	exon	168090	168195	.	+	.	gene_id "XLOC_000009"; transcript_id "TCONS_00000038"; exon_number "54"; gene_name "CENPE"; oId "CUFF.54.5"; nearest_ref "ENSDART00000111806"; class_code "j"; tss_id "TSS14";
1	Cufflinks	exon	168547	168827	.	+	.	gene_id "XLOC_000009"; transcript_id "TCONS_00000038"; exon_number "55"; gene_name "CENPE"; oId "CUFF.54.5"; nearest_ref "ENSDART00000111806"; class_code "j"; tss_id "TSS14";
1	Cufflinks	exon	168935	169000	.	+	.	gene_id "XLOC_000009"; transcript_id "TCONS_00000038"; exon_number "56"; gene_name "CENPE"; oId "CUFF.54.5"; nearest_ref "ENSDART00000111806"; class_code "j"; tss_id "TSS14";
1	Cufflinks	exon	170292	170844	.	+	.	gene_id "XLOC_000009"; transcript_id "TCONS_00000038"; exon_number "57"; gene_name "CENPE"; oId "CUFF.54.5"; nearest_ref "ENSDART00000111806"; class_code "j"; tss_id "TSS14";
1	Cufflinks	exon	134694	134837	.	+	.	gene_id "XLOC_000009"; transcript_id "TCONS_00000041"; exon_number "1"; gene_name "CENPE"; oId "CUFF.54.11"; nearest_ref "ENSDART00000111806"; class_code "j"; tss_id "TSS14";
1	Cufflinks	exon	135569	135675	.	+	.	gene_id "XLOC_000009"; transcript_id "TCONS_00000041"; exon_number "2"; gene_name "CENPE"; oId "CUFF.54.11"; nearest_ref "ENSDART00000111806"; class_code "j"; tss_id "TSS14";
1	Cufflinks	exon	137390	137479	.	+	.	gene_id "XLOC_000009"; transcript_id "TCONS_00000041"; exon_number "3"; gene_name "CENPE"; oId "CUFF.54.11"; nearest_ref "ENSDART00000111806"; class_code "j"; tss_id "TSS14";
1	Cufflinks	exon	138126	138244	.	+	.	gene_id "XLOC_000009"; transcript_id "TCONS_00000041"; exon_number "4"; gene_name "CENPE"; oId "CUFF.54.11"; nearest_ref "ENSDART00000111806"; class_code "j"; tss_id "TSS14";
1	Cufflinks	exon	138992	139111	.	+	.	gene_id "XLOC_000009"; transcript_id "TCONS_00000041"; exon_number "5"; gene_name "CENPE"; oId "CUFF.54.11"; nearest_ref "ENSDART00000111806"; class_code "j"; tss_id "TSS14";
1	Cufflinks	exon	139186	139267	.	+	.	gene_id "XLOC_000009"; transcript_id "TCONS_00000041"; exon_number "6"; gene_name "CENPE"; oId "CUFF.54.11"; nearest_ref "ENSDART00000111806"; class_code "j"; tss_id "TSS14";
1	Cufflinks	exon	139492	139559	.	+	.	gene_id "XLOC_000009"; transcript_id "TCONS_00000041"; exon_number "7"; gene_name "CENPE"; oId "CUFF.54.11"; nearest_ref "ENSDART00000111806"; class_code "j"; tss_id "TSS14";
1	Cufflinks	exon	139674	139748	.	+	.	gene_id "XLOC_000009"; transcript_id "TCONS_00000041"; exon_number "8"; gene_name "CENPE"; oId "CUFF.54.11"; nearest_ref "ENSDART00000111806"; class_code "j"; tss_id "TSS14";
1	Cufflinks	exon	140486	140537	.	+	.	gene_id "XLOC_000009"; transcript_id "TCONS_00000041"; exon_number "9"; gene_name "CENPE"; oId "CUFF.54.11"; nearest_ref "ENSDART00000111806"; class_code "j"; tss_id "TSS14";
1	Cufflinks	exon	141172	141259	.	+	.	gene_id "XLOC_000009"; transcript_id "TCONS_00000041"; exon_number "10"; gene_name "CENPE"; oId "CUFF.54.11"; nearest_ref "ENSDART00000111806"; class_code "j"; tss_id "TSS14";
1	Cufflinks	exon	141627	141756	.	+	.	gene_id "XLOC_000009"; transcript_id "TCONS_00000041"; exon_number "11"; gene_name "CENPE"; oId "CUFF.54.11"; nearest_ref "ENSDART00000111806"; class_code "j"; tss_id "TSS14";
1	Cufflinks	exon	141947	142066	.	+	.	gene_id "XLOC_000009"; transcript_id "TCONS_00000041"; exon_number "12"; gene_name "CENPE"; oId "CUFF.54.11"; nearest_ref "ENSDART00000111806"; class_code "j"; tss_id "TSS14";
1	Cufflinks	exon	142591	142743	.	+	.	gene_id "XLOC_000009"; transcript_id "TCONS_00000041"; exon_number "13"; gene_name "CENPE"; oId "CUFF.54.11"; nearest_ref "ENSDART00000111806"; class_code "j"; tss_id "TSS14";
1	Cufflinks	exon	143378	143525	.	+	.	gene_id "XLOC_000009"; transcript_id "TCONS_00000041"; exon_number "14"; gene_name "CENPE"; oId "CUFF.54.11"; nearest_ref "ENSDART00000111806"; class_code "j"; tss_id "TSS14";
1	Cufflinks	exon	143995	144094	.	+	.	gene_id "XLOC_000009"; transcript_id "TCONS_00000041"; exon_number "15"; gene_name "CENPE"; oId "CUFF.54.11"; nearest_ref "ENSDART00000111806"; class_code "j"; tss_id "TSS14";
1	Cufflinks	exon	144264	144621	.	+	.	gene_id "XLOC_000009"; transcript_id "TCONS_00000041"; exon_number "16"; gene_name "CENPE"; oId "CUFF.54.11"; nearest_ref "ENSDART00000111806"; class_code "j"; tss_id "TSS14";
1	Cufflinks	exon	144978	145034	.	+	.	gene_id "XLOC_000009"; transcript_id "TCONS_00000041"; exon_number "17"; gene_name "CENPE"; oId "CUFF.54.11"; nearest_ref "ENSDART00000111806"; class_code "j"; tss_id "TSS14";
1	Cufflinks	exon	145129	145338	.	+	.	gene_id "XLOC_000009"; transcript_id "TCONS_00000041"; exon_number "18"; gene_name "CENPE"; oId "CUFF.54.11"; nearest_ref "ENSDART00000111806"; class_code "j"; tss_id "TSS14";
1	Cufflinks	exon	145704	145778	.	+	.	gene_id "XLOC_000009"; transcript_id "TCONS_00000041"; exon_number "19"; gene_name "CENPE"; oId "CUFF.54.11"; nearest_ref "ENSDART00000111806"; class_code "j"; tss_id "TSS14";
1	Cufflinks	exon	146282	146350	.	+	.	gene_id "XLOC_000009"; transcript_id "TCONS_00000041"; exon_number "20"; gene_name "CENPE"; oId "CUFF.54.11"; nearest_ref "ENSDART00000111806"; class_code "j"; tss_id "TSS14";
1	Cufflinks	exon	146450	146581	.	+	.	gene_id "XLOC_000009"; transcript_id "TCONS_00000041"; exon_number "21"; gene_name "CENPE"; oId "CUFF.54.11"; nearest_ref "ENSDART00000111806"; class_code "j"; tss_id "TSS14";
1	Cufflinks	exon	146806	146983	.	+	.	gene_id "XLOC_000009"; transcript_id "TCONS_00000041"; exon_number "22"; gene_name "CENPE"; oId "CUFF.54.11"; nearest_ref "ENSDART00000111806"; class_code "j"; tss_id "TSS14";
1	Cufflinks	exon	148270	148415	.	+	.	gene_id "XLOC_000009"; transcript_id "TCONS_00000041"; exon_number "23"; gene_name "CENPE"; oId "CUFF.54.11"; nearest_ref "ENSDART00000111806"; class_code "j"; tss_id "TSS14";
1	Cufflinks	exon	148498	148770	.	+	.	gene_id "XLOC_000009"; transcript_id "TCONS_00000041"; exon_number "24"; gene_name "CENPE"; oId "CUFF.54.11"; nearest_ref "ENSDART00000111806"; class_code "j"; tss_id "TSS14";
1	Cufflinks	exon	149133	149345	.	+	.	gene_id "XLOC_000009"; transcript_id "TCONS_00000041"; exon_number "25"; gene_name "CENPE"; oId "CUFF.54.11"; nearest_ref "ENSDART00000111806"; class_code "j"; tss_id "TSS14";
1	Cufflinks	exon	150029	150169	.	+	.	gene_id "XLOC_000009"; transcript_id "TCONS_00000041"; exon_number "26"; gene_name "CENPE"; oId "CUFF.54.11"; nearest_ref "ENSDART00000111806"; class_code "j"; tss_id "TSS14";
1	Cufflinks	exon	150828	151028	.	+	.	gene_id "XLOC_000009"; transcript_id "TCONS_00000041"; exon_number "27"; gene_name "CENPE"; oId "CUFF.54.11"; nearest_ref "ENSDART00000111806"; class_code "j"; tss_id "TSS14";
1	Cufflinks	exon	151508	151609	.	+	.	gene_id "XLOC_000009"; transcript_id "TCONS_00000041"; exon_number "28"; gene_name "CENPE"; oId "CUFF.54.11"; nearest_ref "ENSDART00000111806"; class_code "j"; tss_id "TSS14";
1	Cufflinks	exon	151699	151782	.	+	.	gene_id "XLOC_000009"; transcript_id "TCONS_00000041"; exon_number "29"; gene_name "CENPE"; oId "CUFF.54.11"; nearest_ref "ENSDART00000111806"; class_code "j"; tss_id "TSS14";
1	Cufflinks	exon	152280	152552	.	+	.	gene_id "XLOC_000009"; transcript_id "TCONS_00000041"; exon_number "30"; gene_name "CENPE"; oId "CUFF.54.11"; nearest_ref "ENSDART00000111806"; class_code "j"; tss_id "TSS14";
1	Cufflinks	exon	152911	153123	.	+	.	gene_id "XLOC_000009"; transcript_id "TCONS_00000041"; exon_number "31"; gene_name "CENPE"; oId "CUFF.54.11"; nearest_ref "ENSDART00000111806"; class_code "j"; tss_id "TSS14";
1	Cufflinks	exon	153410	153478	.	+	.	gene_id "XLOC_000009"; transcript_id "TCONS_00000041"; exon_number "32"; gene_name "CENPE"; oId "CUFF.54.11"; nearest_ref "ENSDART00000111806"; class_code "j"; tss_id "TSS14";
1	Cufflinks	exon	154429	154512	.	+	.	gene_id "XLOC_000009"; transcript_id "TCONS_00000041"; exon_number "33"; gene_name "CENPE"; oId "CUFF.54.11"; nearest_ref "ENSDART00000111806"; class_code "j"; tss_id "TSS14";
1	Cufflinks	exon	154925	155047	.	+	.	gene_id "XLOC_000009"; transcript_id "TCONS_00000041"; exon_number "34"; gene_name "CENPE"; oId "CUFF.54.11"; nearest_ref "ENSDART00000111806"; class_code "j"; tss_id "TSS14";
1	Cufflinks	exon	155209	155400	.	+	.	gene_id "XLOC_000009"; transcript_id "TCONS_00000041"; exon_number "35"; gene_name "CENPE"; oId "CUFF.54.11"; nearest_ref "ENSDART00000111806"; class_code "j"; tss_id "TSS14";
1	Cufflinks	exon	155735	155935	.	+	.	gene_id "XLOC_000009"; transcript_id "TCONS_00000041"; exon_number "36"; gene_name "CENPE"; oId "CUFF.54.11"; nearest_ref "ENSDART00000111806"; class_code "j"; tss_id "TSS14";
1	Cufflinks	exon	156278	156469	.	+	.	gene_id "XLOC_000009"; transcript_id "TCONS_00000041"; exon_number "37"; gene_name "CENPE"; oId "CUFF.54.11"; nearest_ref "ENSDART00000111806"; class_code "j"; tss_id "TSS14";
1	Cufflinks	exon	157404	157583	.	+	.	gene_id "XLOC_000009"; transcript_id "TCONS_00000041"; exon_number "38"; gene_name "CENPE"; oId "CUFF.54.11"; nearest_ref "ENSDART00000111806"; class_code "j"; tss_id "TSS14";
1	Cufflinks	exon	157990	158169	.	+	.	gene_id "XLOC_000009"; transcript_id "TCONS_00000041"; exon_number "39"; gene_name "CENPE"; oId "CUFF.54.11"; nearest_ref "ENSDART00000111806"; class_code "j"; tss_id "TSS14";
1	Cufflinks	exon	158533	158670	.	+	.	gene_id "XLOC_000009"; transcript_id "TCONS_00000041"; exon_number "40"; gene_name "CENPE"; oId "CUFF.54.11"; nearest_ref "ENSDART00000111806"; class_code "j"; tss_id "TSS14";
1	Cufflinks	exon	159953	160045	.	+	.	gene_id "XLOC_000009"; transcript_id "TCONS_00000041"; exon_number "41"; gene_name "CENPE"; oId "CUFF.54.11"; nearest_ref "ENSDART00000111806"; class_code "j"; tss_id "TSS14";
1	Cufflinks	exon	160335	160418	.	+	.	gene_id "XLOC_000009"; transcript_id "TCONS_00000041"; exon_number "42"; gene_name "CENPE"; oId "CUFF.54.11"; nearest_ref "ENSDART00000111806"; class_code "j"; tss_id "TSS14";
1	Cufflinks	exon	160721	160837	.	+	.	gene_id "XLOC_000009"; transcript_id "TCONS_00000041"; exon_number "43"; gene_name "CENPE"; oId "CUFF.54.11"; nearest_ref "ENSDART00000111806"; class_code "j"; tss_id "TSS14";
1	Cufflinks	exon	161039	161206	.	+	.	gene_id "XLOC_000009"; transcript_id "TCONS_00000041"; exon_number "44"; gene_name "CENPE"; oId "CUFF.54.11"; nearest_ref "ENSDART00000111806"; class_code "j"; tss_id "TSS14";
1	Cufflinks	exon	161775	161876	.	+	.	gene_id "XLOC_000009"; transcript_id "TCONS_00000041"; exon_number "45"; gene_name "CENPE"; oId "CUFF.54.11"; nearest_ref "ENSDART00000111806"; class_code "j"; tss_id "TSS14";
1	Cufflinks	exon	162542	162622	.	+	.	gene_id "XLOC_000009"; transcript_id "TCONS_00000041"; exon_number "46"; gene_name "CENPE"; oId "CUFF.54.11"; nearest_ref "ENSDART00000111806"; class_code "j"; tss_id "TSS14";
1	Cufflinks	exon	162800	162894	.	+	.	gene_id "XLOC_000009"; transcript_id "TCONS_00000041"; exon_number "47"; gene_name "CENPE"; oId "CUFF.54.11"; nearest_ref "ENSDART00000111806"; class_code "j"; tss_id "TSS14";
1	Cufflinks	exon	162986	163165	.	+	.	gene_id "XLOC_000009"; transcript_id "TCONS_00000041"; exon_number "48"; gene_name "CENPE"; oId "CUFF.54.11"; nearest_ref "ENSDART00000111806"; class_code "j"; tss_id "TSS14";
1	Cufflinks	exon	163435	163439	.	+	.	gene_id "XLOC_000009"; transcript_id "TCONS_00000041"; exon_number "49"; gene_name "CENPE"; oId "CUFF.54.11"; nearest_ref "ENSDART00000111806"; class_code "j"; tss_id "TSS14";
1	Cufflinks	exon	134694	134837	.	+	.	gene_id "XLOC_000009"; transcript_id "TCONS_00000043"; exon_number "1"; gene_name "CENPE"; oId "CUFF.54.12"; nearest_ref "ENSDART00000111806"; class_code "j"; tss_id "TSS14";
1	Cufflinks	exon	135569	135675	.	+	.	gene_id "XLOC_000009"; transcript_id "TCONS_00000043"; exon_number "2"; gene_name "CENPE"; oId "CUFF.54.12"; nearest_ref "ENSDART00000111806"; class_code "j"; tss_id "TSS14";
1	Cufflinks	exon	137390	137479	.	+	.	gene_id "XLOC_000009"; transcript_id "TCONS_00000043"; exon_number "3"; gene_name "CENPE"; oId "CUFF.54.12"; nearest_ref "ENSDART00000111806"; class_code "j"; tss_id "TSS14";
1	Cufflinks	exon	138126	138244	.	+	.	gene_id "XLOC_000009"; transcript_id "TCONS_00000043"; exon_number "4"; gene_name "CENPE"; oId "CUFF.54.12"; nearest_ref "ENSDART00000111806"; class_code "j"; tss_id "TSS14";
1	Cufflinks	exon	138992	139111	.	+	.	gene_id "XLOC_000009"; transcript_id "TCONS_00000043"; exon_number "5"; gene_name "CENPE"; oId "CUFF.54.12"; nearest_ref "ENSDART00000111806"; class_code "j"; tss_id "TSS14";
1	Cufflinks	exon	139186	139267	.	+	.	gene_id "XLOC_000009"; transcript_id "TCONS_00000043"; exon_number "6"; gene_name "CENPE"; oId "CUFF.54.12"; nearest_ref "ENSDART00000111806"; class_code "j"; tss_id "TSS14";
1	Cufflinks	exon	139492	139559	.	+	.	gene_id "XLOC_000009"; transcript_id "TCONS_00000043"; exon_number "7"; gene_name "CENPE"; oId "CUFF.54.12"; nearest_ref "ENSDART00000111806"; class_code "j"; tss_id "TSS14";
1	Cufflinks	exon	139674	139748	.	+	.	gene_id "XLOC_000009"; transcript_id "TCONS_00000043"; exon_number "8"; gene_name "CENPE"; oId "CUFF.54.12"; nearest_ref "ENSDART00000111806"; class_code "j"; tss_id "TSS14";
1	Cufflinks	exon	140486	140537	.	+	.	gene_id "XLOC_000009"; transcript_id "TCONS_00000043"; exon_number "9"; gene_name "CENPE"; oId "CUFF.54.12"; nearest_ref "ENSDART00000111806"; class_code "j"; tss_id "TSS14";
1	Cufflinks	exon	141172	141259	.	+	.	gene_id "XLOC_000009"; transcript_id "TCONS_00000043"; exon_number "10"; gene_name "CENPE"; oId "CUFF.54.12"; nearest_ref "ENSDART00000111806"; class_code "j"; tss_id "TSS14";
1	Cufflinks	exon	141627	141756	.	+	.	gene_id "XLOC_000009"; transcript_id "TCONS_00000043"; exon_number "11"; gene_name "CENPE"; oId "CUFF.54.12"; nearest_ref "ENSDART00000111806"; class_code "j"; tss_id "TSS14";
1	Cufflinks	exon	141947	142013	.	+	.	gene_id "XLOC_000009"; transcript_id "TCONS_00000043"; exon_number "12"; gene_name "CENPE"; oId "CUFF.54.12"; nearest_ref "ENSDART00000111806"; class_code "j"; tss_id "TSS14";
1	Cufflinks	exon	143995	144094	.	+	.	gene_id "XLOC_000009"; transcript_id "TCONS_00000043"; exon_number "13"; gene_name "CENPE"; oId "CUFF.54.12"; nearest_ref "ENSDART00000111806"; class_code "j"; tss_id "TSS14";
1	Cufflinks	exon	144264	144621	.	+	.	gene_id "XLOC_000009"; transcript_id "TCONS_00000043"; exon_number "14"; gene_name "CENPE"; oId "CUFF.54.12"; nearest_ref "ENSDART00000111806"; class_code "j"; tss_id "TSS14";
1	Cufflinks	exon	144978	145034	.	+	.	gene_id "XLOC_000009"; transcript_id "TCONS_00000043"; exon_number "15"; gene_name "CENPE"; oId "CUFF.54.12"; nearest_ref "ENSDART00000111806"; class_code "j"; tss_id "TSS14";
1	Cufflinks	exon	145129	145338	.	+	.	gene_id "XLOC_000009"; transcript_id "TCONS_00000043"; exon_number "16"; gene_name "CENPE"; oId "CUFF.54.12"; nearest_ref "ENSDART00000111806"; class_code "j"; tss_id "TSS14";
1	Cufflinks	exon	145704	145778	.	+	.	gene_id "XLOC_000009"; transcript_id "TCONS_00000043"; exon_number "17"; gene_name "CENPE"; oId "CUFF.54.12"; nearest_ref "ENSDART00000111806"; class_code "j"; tss_id "TSS14";
1	Cufflinks	exon	146282	146350	.	+	.	gene_id "XLOC_000009"; transcript_id "TCONS_00000043"; exon_number "18"; gene_name "CENPE"; oId "CUFF.54.12"; nearest_ref "ENSDART00000111806"; class_code "j"; tss_id "TSS14";
1	Cufflinks	exon	146450	146581	.	+	.	gene_id "XLOC_000009"; transcript_id "TCONS_00000043"; exon_number "19"; gene_name "CENPE"; oId "CUFF.54.12"; nearest_ref "ENSDART00000111806"; class_code "j"; tss_id "TSS14";
1	Cufflinks	exon	146806	146983	.	+	.	gene_id "XLOC_000009"; transcript_id "TCONS_00000043"; exon_number "20"; gene_name "CENPE"; oId "CUFF.54.12"; nearest_ref "ENSDART00000111806"; class_code "j"; tss_id "TSS14";
1	Cufflinks	exon	148270	148415	.	+	.	gene_id "XLOC_000009"; transcript_id "TCONS_00000043"; exon_number "21"; gene_name "CENPE"; oId "CUFF.54.12"; nearest_ref "ENSDART00000111806"; class_code "j"; tss_id "TSS14";
1	Cufflinks	exon	148498	148770	.	+	.	gene_id "XLOC_000009"; transcript_id "TCONS_00000043"; exon_number "22"; gene_name "CENPE"; oId "CUFF.54.12"; nearest_ref "ENSDART00000111806"; class_code "j"; tss_id "TSS14";
1	Cufflinks	exon	149133	149345	.	+	.	gene_id "XLOC_000009"; transcript_id "TCONS_00000043"; exon_number "23"; gene_name "CENPE"; oId "CUFF.54.12"; nearest_ref "ENSDART00000111806"; class_code "j"; tss_id "TSS14";
1	Cufflinks	exon	150029	150169	.	+	.	gene_id "XLOC_000009"; transcript_id "TCONS_00000043"; exon_number "24"; gene_name "CENPE"; oId "CUFF.54.12"; nearest_ref "ENSDART00000111806"; class_code "j"; tss_id "TSS14";
1	Cufflinks	exon	150828	151028	.	+	.	gene_id "XLOC_000009"; transcript_id "TCONS_00000043"; exon_number "25"; gene_name "CENPE"; oId "CUFF.54.12"; nearest_ref "ENSDART00000111806"; class_code "j"; tss_id "TSS14";
1	Cufflinks	exon	151508	151609	.	+	.	gene_id "XLOC_000009"; transcript_id "TCONS_00000043"; exon_number "26"; gene_name "CENPE"; oId "CUFF.54.12"; nearest_ref "ENSDART00000111806"; class_code "j"; tss_id "TSS14";
1	Cufflinks	exon	151699	151782	.	+	.	gene_id "XLOC_000009"; transcript_id "TCONS_00000043"; exon_number "27"; gene_name "CENPE"; oId "CUFF.54.12"; nearest_ref "ENSDART00000111806"; class_code "j"; tss_id "TSS14";
1	Cufflinks	exon	152280	152552	.	+	.	gene_id "XLOC_000009"; transcript_id "TCONS_00000043"; exon_number "28"; gene_name "CENPE"; oId "CUFF.54.12"; nearest_ref "ENSDART00000111806"; class_code "j"; tss_id "TSS14";
1	Cufflinks	exon	152911	153123	.	+	.	gene_id "XLOC_000009"; transcript_id "TCONS_00000043"; exon_number "29"; gene_name "CENPE"; oId "CUFF.54.12"; nearest_ref "ENSDART00000111806"; class_code "j"; tss_id "TSS14";
1	Cufflinks	exon	153410	153478	.	+	.	gene_id "XLOC_000009"; transcript_id "TCONS_00000043"; exon_number "30"; gene_name "CENPE"; oId "CUFF.54.12"; nearest_ref "ENSDART00000111806"; class_code "j"; tss_id "TSS14";
1	Cufflinks	exon	154429	154512	.	+	.	gene_id "XLOC_000009"; transcript_id "TCONS_00000043"; exon_number "31"; gene_name "CENPE"; oId "CUFF.54.12"; nearest_ref "ENSDART00000111806"; class_code "j"; tss_id "TSS14";
1	Cufflinks	exon	154925	155047	.	+	.	gene_id "XLOC_000009"; transcript_id "TCONS_00000043"; exon_number "32"; gene_name "CENPE"; oId "CUFF.54.12"; nearest_ref "ENSDART00000111806"; class_code "j"; tss_id "TSS14";
1	Cufflinks	exon	155209	155400	.	+	.	gene_id "XLOC_000009"; transcript_id "TCONS_00000043"; exon_number "33"; gene_name "CENPE"; oId "CUFF.54.12"; nearest_ref "ENSDART00000111806"; class_code "j"; tss_id "TSS14";
1	Cufflinks	exon	155735	155935	.	+	.	gene_id "XLOC_000009"; transcript_id "TCONS_00000043"; exon_number "34"; gene_name "CENPE"; oId "CUFF.54.12"; nearest_ref "ENSDART00000111806"; class_code "j"; tss_id "TSS14";
1	Cufflinks	exon	156278	156469	.	+	.	gene_id "XLOC_000009"; transcript_id "TCONS_00000043"; exon_number "35"; gene_name "CENPE"; oId "CUFF.54.12"; nearest_ref "ENSDART00000111806"; class_code "j"; tss_id "TSS14";
1	Cufflinks	exon	157404	157583	.	+	.	gene_id "XLOC_000009"; transcript_id "TCONS_00000043"; exon_number "36"; gene_name "CENPE"; oId "CUFF.54.12"; nearest_ref "ENSDART00000111806"; class_code "j"; tss_id "TSS14";
1	Cufflinks	exon	157990	158169	.	+	.	gene_id "XLOC_000009"; transcript_id "TCONS_00000043"; exon_number "37"; gene_name "CENPE"; oId "CUFF.54.12"; nearest_ref "ENSDART00000111806"; class_code "j"; tss_id "TSS14";
1	Cufflinks	exon	158533	158670	.	+	.	gene_id "XLOC_000009"; transcript_id "TCONS_00000043"; exon_number "38"; gene_name "CENPE"; oId "CUFF.54.12"; nearest_ref "ENSDART00000111806"; class_code "j"; tss_id "TSS14";
1	Cufflinks	exon	159953	160045	.	+	.	gene_id "XLOC_000009"; transcript_id "TCONS_00000043"; exon_number "39"; gene_name "CENPE"; oId "CUFF.54.12"; nearest_ref "ENSDART00000111806"; class_code "j"; tss_id "TSS14";
1	Cufflinks	exon	160335	160418	.	+	.	gene_id "XLOC_000009"; transcript_id "TCONS_00000043"; exon_number "40"; gene_name "CENPE"; oId "CUFF.54.12"; nearest_ref "ENSDART00000111806"; class_code "j"; tss_id "TSS14";
1	Cufflinks	exon	160721	160837	.	+	.	gene_id "XLOC_000009"; transcript_id "TCONS_00000043"; exon_number "41"; gene_name "CENPE"; oId "CUFF.54.12"; nearest_ref "ENSDART00000111806"; class_code "j"; tss_id "TSS14";
1	Cufflinks	exon	161039	161206	.	+	.	gene_id "XLOC_000009"; transcript_id "TCONS_00000043"; exon_number "42"; gene_name "CENPE"; oId "CUFF.54.12"; nearest_ref "ENSDART00000111806"; class_code "j"; tss_id "TSS14";
1	Cufflinks	exon	161775	161876	.	+	.	gene_id "XLOC_000009"; transcript_id "TCONS_00000043"; exon_number "43"; gene_name "CENPE"; oId "CUFF.54.12"; nearest_ref "ENSDART00000111806"; class_code "j"; tss_id "TSS14";
1	Cufflinks	exon	162542	162622	.	+	.	gene_id "XLOC_000009"; transcript_id "TCONS_00000043"; exon_number "44"; gene_name "CENPE"; oId "CUFF.54.12"; nearest_ref "ENSDART00000111806"; class_code "j"; tss_id "TSS14";
1	Cufflinks	exon	162800	162901	.	+	.	gene_id "XLOC_000009"; transcript_id "TCONS_00000043"; exon_number "45"; gene_name "CENPE"; oId "CUFF.54.12"; nearest_ref "ENSDART00000111806"; class_code "j"; tss_id "TSS14";
1	Cufflinks	exon	162986	163168	.	+	.	gene_id "XLOC_000009"; transcript_id "TCONS_00000043"; exon_number "46"; gene_name "CENPE"; oId "CUFF.54.12"; nearest_ref "ENSDART00000111806"; class_code "j"; tss_id "TSS14";
1	Cufflinks	exon	163462	163677	.	+	.	gene_id "XLOC_000009"; transcript_id "TCONS_00000043"; exon_number "47"; gene_name "CENPE"; oId "CUFF.54.12"; nearest_ref "ENSDART00000111806"; class_code "j"; tss_id "TSS14";
1	Cufflinks	exon	164154	164360	.	+	.	gene_id "XLOC_000009"; transcript_id "TCONS_00000043"; exon_number "48"; gene_name "CENPE"; oId "CUFF.54.12"; nearest_ref "ENSDART00000111806"; class_code "j"; tss_id "TSS14";
1	Cufflinks	exon	164952	165155	.	+	.	gene_id "XLOC_000009"; transcript_id "TCONS_00000043"; exon_number "49"; gene_name "CENPE"; oId "CUFF.54.12"; nearest_ref "ENSDART00000111806"; class_code "j"; tss_id "TSS14";
1	Cufflinks	exon	165537	165683	.	+	.	gene_id "XLOC_000009"; transcript_id "TCONS_00000043"; exon_number "50"; gene_name "CENPE"; oId "CUFF.54.12"; nearest_ref "ENSDART00000111806"; class_code "j"; tss_id "TSS14";
1	Cufflinks	exon	166345	166457	.	+	.	gene_id "XLOC_000009"; transcript_id "TCONS_00000043"; exon_number "51"; gene_name "CENPE"; oId "CUFF.54.12"; nearest_ref "ENSDART00000111806"; class_code "j"; tss_id "TSS14";
1	Cufflinks	exon	167236	167333	.	+	.	gene_id "XLOC_000009"; transcript_id "TCONS_00000043"; exon_number "52"; gene_name "CENPE"; oId "CUFF.54.12"; nearest_ref "ENSDART00000111806"; class_code "j"; tss_id "TSS14";
1	Cufflinks	exon	168090	168195	.	+	.	gene_id "XLOC_000009"; transcript_id "TCONS_00000043"; exon_number "53"; gene_name "CENPE"; oId "CUFF.54.12"; nearest_ref "ENSDART00000111806"; class_code "j"; tss_id "TSS14";
1	Cufflinks	exon	168547	168827	.	+	.	gene_id "XLOC_000009"; transcript_id "TCONS_00000043"; exon_number "54"; gene_name "CENPE"; oId "CUFF.54.12"; nearest_ref "ENSDART00000111806"; class_code "j"; tss_id "TSS14";
1	Cufflinks	exon	168935	169000	.	+	.	gene_id "XLOC_000009"; transcript_id "TCONS_00000043"; exon_number "55"; gene_name "CENPE"; oId "CUFF.54.12"; nearest_ref "ENSDART00000111806"; class_code "j"; tss_id "TSS14";
1	Cufflinks	exon	170292	170844	.	+	.	gene_id "XLOC_000009"; transcript_id "TCONS_00000043"; exon_number "56"; gene_name "CENPE"; oId "CUFF.54.12"; nearest_ref "ENSDART00000111806"; class_code "j"; tss_id "TSS14";
1	Cufflinks	exon	134730	134837	.	+	.	gene_id "XLOC_000009"; transcript_id "TCONS_00000047"; exon_number "1"; gene_name "CENPE"; oId "CUFF.54.16"; nearest_ref "ENSDART00000111806"; class_code "j"; tss_id "TSS14";
1	Cufflinks	exon	135569	135667	.	+	.	gene_id "XLOC_000009"; transcript_id "TCONS_00000047"; exon_number "2"; gene_name "CENPE"; oId "CUFF.54.16"; nearest_ref "ENSDART00000111806"; class_code "j"; tss_id "TSS14";
1	Cufflinks	exon	166373	166457	.	+	.	gene_id "XLOC_000009"; transcript_id "TCONS_00000047"; exon_number "3"; gene_name "CENPE"; oId "CUFF.54.16"; nearest_ref "ENSDART00000111806"; class_code "j"; tss_id "TSS14";
1	Cufflinks	exon	167236	167333	.	+	.	gene_id "XLOC_000009"; transcript_id "TCONS_00000047"; exon_number "4"; gene_name "CENPE"; oId "CUFF.54.16"; nearest_ref "ENSDART00000111806"; class_code "j"; tss_id "TSS14";
1	Cufflinks	exon	168090	168195	.	+	.	gene_id "XLOC_000009"; transcript_id "TCONS_00000047"; exon_number "5"; gene_name "CENPE"; oId "CUFF.54.16"; nearest_ref "ENSDART00000111806"; class_code "j"; tss_id "TSS14";
1	Cufflinks	exon	168547	168827	.	+	.	gene_id "XLOC_000009"; transcript_id "TCONS_00000047"; exon_number "6"; gene_name "CENPE"; oId "CUFF.54.16"; nearest_ref "ENSDART00000111806"; class_code "j"; tss_id "TSS14";
1	Cufflinks	exon	170292	170844	.	+	.	gene_id "XLOC_000009"; transcript_id "TCONS_00000047"; exon_number "7"; gene_name "CENPE"; oId "CUFF.54.16"; nearest_ref "ENSDART00000111806"; class_code "j"; tss_id "TSS14";
1	Cufflinks	exon	150191	150195	.	+	.	gene_id "XLOC_000009"; transcript_id "TCONS_00000048"; exon_number "1"; gene_name "CENPE"; oId "CUFF.54.17"; nearest_ref "ENSDART00000111806"; class_code "j"; tss_id "TSS15";
1	Cufflinks	exon	150834	151021	.	+	.	gene_id "XLOC_000009"; transcript_id "TCONS_00000048"; exon_number "2"; gene_name "CENPE"; oId "CUFF.54.17"; nearest_ref "ENSDART00000111806"; class_code "j"; tss_id "TSS15";
1	Cufflinks	exon	151508	151609	.	+	.	gene_id "XLOC_000009"; transcript_id "TCONS_00000048"; exon_number "3"; gene_name "CENPE"; oId "CUFF.54.17"; nearest_ref "ENSDART00000111806"; class_code "j"; tss_id "TSS15";
1	Cufflinks	exon	170292	170844	.	+	.	gene_id "XLOC_000009"; transcript_id "TCONS_00000048"; exon_number "4"; gene_name "CENPE"; oId "CUFF.54.17"; nearest_ref "ENSDART00000111806"; class_code "j"; tss_id "TSS15";
1	Cufflinks	exon	158397	158401	.	+	.	gene_id "XLOC_000009"; transcript_id "TCONS_00000049"; exon_number "1"; gene_name "CENPE"; oId "CUFF.54.18"; nearest_ref "ENSDART00000111806"; class_code "j"; tss_id "TSS16";
1	Cufflinks	exon	158639	158670	.	+	.	gene_id "XLOC_000009"; transcript_id "TCONS_00000049"; exon_number "2"; gene_name "CENPE"; oId "CUFF.54.18"; nearest_ref "ENSDART00000111806"; class_code "j"; tss_id "TSS16";
1	Cufflinks	exon	159953	160045	.	+	.	gene_id "XLOC_000009"; transcript_id "TCONS_00000049"; exon_number "3"; gene_name "CENPE"; oId "CUFF.54.18"; nearest_ref "ENSDART00000111806"; class_code "j"; tss_id "TSS16";
1	Cufflinks	exon	162800	162901	.	+	.	gene_id "XLOC_000009"; transcript_id "TCONS_00000049"; exon_number "4"; gene_name "CENPE"; oId "CUFF.54.18"; nearest_ref "ENSDART00000111806"; class_code "j"; tss_id "TSS16";
1	Cufflinks	exon	162986	163168	.	+	.	gene_id "XLOC_000009"; transcript_id "TCONS_00000049"; exon_number "5"; gene_name "CENPE"; oId "CUFF.54.18"; nearest_ref "ENSDART00000111806"; class_code "j"; tss_id "TSS16";
1	Cufflinks	exon	163462	163677	.	+	.	gene_id "XLOC_000009"; transcript_id "TCONS_00000049"; exon_number "6"; gene_name "CENPE"; oId "CUFF.54.18"; nearest_ref "ENSDART00000111806"; class_code "j"; tss_id "TSS16";
1	Cufflinks	exon	164154	164360	.	+	.	gene_id "XLOC_000009"; transcript_id "TCONS_00000049"; exon_number "7"; gene_name "CENPE"; oId "CUFF.54.18"; nearest_ref "ENSDART00000111806"; class_code "j"; tss_id "TSS16";
1	Cufflinks	exon	164952	165155	.	+	.	gene_id "XLOC_000009"; transcript_id "TCONS_00000049"; exon_number "8"; gene_name "CENPE"; oId "CUFF.54.18"; nearest_ref "ENSDART00000111806"; class_code "j"; tss_id "TSS16";
1	Cufflinks	exon	165537	165683	.	+	.	gene_id "XLOC_000009"; transcript_id "TCONS_00000049"; exon_number "9"; gene_name "CENPE"; oId "CUFF.54.18"; nearest_ref "ENSDART00000111806"; class_code "j"; tss_id "TSS16";
1	Cufflinks	exon	166345	166457	.	+	.	gene_id "XLOC_000009"; transcript_id "TCONS_00000049"; exon_number "10"; gene_name "CENPE"; oId "CUFF.54.18"; nearest_ref "ENSDART00000111806"; class_code "j"; tss_id "TSS16";
1	Cufflinks	exon	167236	167333	.	+	.	gene_id "XLOC_000009"; transcript_id "TCONS_00000049"; exon_number "11"; gene_name "CENPE"; oId "CUFF.54.18"; nearest_ref "ENSDART00000111806"; class_code "j"; tss_id "TSS16";
1	Cufflinks	exon	168090	168195	.	+	.	gene_id "XLOC_000009"; transcript_id "TCONS_00000049"; exon_number "12"; gene_name "CENPE"; oId "CUFF.54.18"; nearest_ref "ENSDART00000111806"; class_code "j"; tss_id "TSS16";
1	Cufflinks	exon	168547	168827	.	+	.	gene_id "XLOC_000009"; transcript_id "TCONS_00000049"; exon_number "13"; gene_name "CENPE"; oId "CUFF.54.18"; nearest_ref "ENSDART00000111806"; class_code "j"; tss_id "TSS16";
1	Cufflinks	exon	168935	169000	.	+	.	gene_id "XLOC_000009"; transcript_id "TCONS_00000049"; exon_number "14"; gene_name "CENPE"; oId "CUFF.54.18"; nearest_ref "ENSDART00000111806"; class_code "j"; tss_id "TSS16";
1	Cufflinks	exon	170292	170844	.	+	.	gene_id "XLOC_000009"; transcript_id "TCONS_00000049"; exon_number "15"; gene_name "CENPE"; oId "CUFF.54.18"; nearest_ref "ENSDART00000111806"; class_code "j"; tss_id "TSS16";
1	Cufflinks	exon	160868	160874	.	+	.	gene_id "XLOC_000009"; transcript_id "TCONS_00000050"; exon_number "1"; gene_name "CENPE"; oId "CUFF.54.19"; nearest_ref "ENSDART00000111806"; class_code "j"; tss_id "TSS17";
1	Cufflinks	exon	161775	161876	.	+	.	gene_id "XLOC_000009"; transcript_id "TCONS_00000050"; exon_number "2"; gene_name "CENPE"; oId "CUFF.54.19"; nearest_ref "ENSDART00000111806"; class_code "j"; tss_id "TSS17";
1	Cufflinks	exon	168547	168820	.	+	.	gene_id "XLOC_000009"; transcript_id "TCONS_00000050"; exon_number "3"; gene_name "CENPE"; oId "CUFF.54.19"; nearest_ref "ENSDART00000111806"; class_code "j"; tss_id "TSS17";
1	Cufflinks	exon	168937	169000	.	+	.	gene_id "XLOC_000009"; transcript_id "TCONS_00000050"; exon_number "4"; gene_name "CENPE"; oId "CUFF.54.19"; nearest_ref "ENSDART00000111806"; class_code "j"; tss_id "TSS17";
1	Cufflinks	exon	170292	170844	.	+	.	gene_id "XLOC_000009"; transcript_id "TCONS_00000050"; exon_number "5"; gene_name "CENPE"; oId "CUFF.54.19"; nearest_ref "ENSDART00000111806"; class_code "j"; tss_id "TSS17";
1	Cufflinks	exon	293538	293812	.	+	.	gene_id "XLOC_000010"; transcript_id "TCONS_00000054"; exon_number "1"; gene_name "TPP2"; oId "CUFF.11.3"; nearest_ref "ENSDART00000112730"; class_code "j"; tss_id "TSS18";
1	Cufflinks	exon	294864	294992	.	+	.	gene_id "XLOC_000010"; transcript_id "TCONS_00000054"; exon_number "2"; gene_name "TPP2"; oId "CUFF.11.3"; nearest_ref "ENSDART00000112730"; class_code "j"; tss_id "TSS18";
1	Cufflinks	exon	295664	295759	.	+	.	gene_id "XLOC_000010"; transcript_id "TCONS_00000054"; exon_number "3"; gene_name "TPP2"; oId "CUFF.11.3"; nearest_ref "ENSDART00000112730"; class_code "j"; tss_id "TSS18";
1	Cufflinks	exon	296439	296543	.	+	.	gene_id "XLOC_000010"; transcript_id "TCONS_00000054"; exon_number "4"; gene_name "TPP2"; oId "CUFF.11.3"; nearest_ref "ENSDART00000112730"; class_code "j"; tss_id "TSS18";
1	Cufflinks	exon	296705	296829	.	+	.	gene_id "XLOC_000010"; transcript_id "TCONS_00000054"; exon_number "5"; gene_name "TPP2"; oId "CUFF.11.3"; nearest_ref "ENSDART00000112730"; class_code "j"; tss_id "TSS18";
1	Cufflinks	exon	297779	297933	.	+	.	gene_id "XLOC_000010"; transcript_id "TCONS_00000054"; exon_number "6"; gene_name "TPP2"; oId "CUFF.11.3"; nearest_ref "ENSDART00000112730"; class_code "j"; tss_id "TSS18";
1	Cufflinks	exon	299767	299843	.	+	.	gene_id "XLOC_000010"; transcript_id "TCONS_00000054"; exon_number "7"; gene_name "TPP2"; oId "CUFF.11.3"; nearest_ref "ENSDART00000112730"; class_code "j"; tss_id "TSS18";
1	Cufflinks	exon	300347	300474	.	+	.	gene_id "XLOC_000010"; transcript_id "TCONS_00000054"; exon_number "8"; gene_name "TPP2"; oId "CUFF.11.3"; nearest_ref "ENSDART00000112730"; class_code "j"; tss_id "TSS18";
1	Cufflinks	exon	301330	301578	.	+	.	gene_id "XLOC_000010"; transcript_id "TCONS_00000054"; exon_number "9"; gene_name "TPP2"; oId "CUFF.11.3"; nearest_ref "ENSDART00000112730"; class_code "j"; tss_id "TSS18";
1	Cufflinks	exon	301692	301807	.	+	.	gene_id "XLOC_000010"; transcript_id "TCONS_00000054"; exon_number "10"; gene_name "TPP2"; oId "CUFF.11.3"; nearest_ref "ENSDART00000112730"; class_code "j"; tss_id "TSS18";
1	Cufflinks	exon	308283	308527	.	+	.	gene_id "XLOC_000010"; transcript_id "TCONS_00000054"; exon_number "11"; gene_name "TPP2"; oId "CUFF.11.3"; nearest_ref "ENSDART00000112730"; class_code "j"; tss_id "TSS18";
1	Cufflinks	exon	309834	309912	.	+	.	gene_id "XLOC_000010"; transcript_id "TCONS_00000054"; exon_number "12"; gene_name "TPP2"; oId "CUFF.11.3"; nearest_ref "ENSDART00000112730"; class_code "j"; tss_id "TSS18";
1	Cufflinks	exon	313377	313415	.	+	.	gene_id "XLOC_000010"; transcript_id "TCONS_00000054"; exon_number "13"; gene_name "TPP2"; oId "CUFF.11.3"; nearest_ref "ENSDART00000112730"; class_code "j"; tss_id "TSS18";
1	Cufflinks	exon	314153	314301	.	+	.	gene_id "XLOC_000010"; transcript_id "TCONS_00000054"; exon_number "14"; gene_name "TPP2"; oId "CUFF.11.3"; nearest_ref "ENSDART00000112730"; class_code "j"; tss_id "TSS18";
1	Cufflinks	exon	314794	314890	.	+	.	gene_id "XLOC_000010"; transcript_id "TCONS_00000054"; exon_number "15"; gene_name "TPP2"; oId "CUFF.11.3"; nearest_ref "ENSDART00000112730"; class_code "j"; tss_id "TSS18";
1	Cufflinks	exon	315296	315426	.	+	.	gene_id "XLOC_000010"; transcript_id "TCONS_00000054"; exon_number "16"; gene_name "TPP2"; oId "CUFF.11.3"; nearest_ref "ENSDART00000112730"; class_code "j"; tss_id "TSS18";
1	Cufflinks	exon	315937	316144	.	+	.	gene_id "XLOC_000010"; transcript_id "TCONS_00000054"; exon_number "17"; gene_name "TPP2"; oId "CUFF.11.3"; nearest_ref "ENSDART00000112730"; class_code "j"; tss_id "TSS18";
1	Cufflinks	exon	316421	316540	.	+	.	gene_id "XLOC_000010"; transcript_id "TCONS_00000054"; exon_number "18"; gene_name "TPP2"; oId "CUFF.11.3"; nearest_ref "ENSDART00000112730"; class_code "j"; tss_id "TSS18";
1	Cufflinks	exon	316751	318443	.	+	.	gene_id "XLOC_000010"; transcript_id "TCONS_00000054"; exon_number "19"; gene_name "TPP2"; oId "CUFF.11.3"; nearest_ref "ENSDART00000112730"; class_code "j"; tss_id "TSS18";
1	Cufflinks	exon	293571	293812	.	+	.	gene_id "XLOC_000010"; transcript_id "TCONS_00000058"; exon_number "1"; gene_name "TPP2"; oId "CUFF.11.8"; nearest_ref "ENSDART00000112730"; class_code "j"; tss_id "TSS18";
1	Cufflinks	exon	294864	294992	.	+	.	gene_id "XLOC_000010"; transcript_id "TCONS_00000058"; exon_number "2"; gene_name "TPP2"; oId "CUFF.11.8"; nearest_ref "ENSDART00000112730"; class_code "j"; tss_id "TSS18";
1	Cufflinks	exon	295664	295759	.	+	.	gene_id "XLOC_000010"; transcript_id "TCONS_00000058"; exon_number "3"; gene_name "TPP2"; oId "CUFF.11.8"; nearest_ref "ENSDART00000112730"; class_code "j"; tss_id "TSS18";
1	Cufflinks	exon	296439	296543	.	+	.	gene_id "XLOC_000010"; transcript_id "TCONS_00000058"; exon_number "4"; gene_name "TPP2"; oId "CUFF.11.8"; nearest_ref "ENSDART00000112730"; class_code "j"; tss_id "TSS18";
1	Cufflinks	exon	296705	296829	.	+	.	gene_id "XLOC_000010"; transcript_id "TCONS_00000058"; exon_number "5"; gene_name "TPP2"; oId "CUFF.11.8"; nearest_ref "ENSDART00000112730"; class_code "j"; tss_id "TSS18";
1	Cufflinks	exon	297266	297429	.	+	.	gene_id "XLOC_000010"; transcript_id "TCONS_00000058"; exon_number "6"; gene_name "TPP2"; oId "CUFF.11.8"; nearest_ref "ENSDART00000112730"; class_code "j"; tss_id "TSS18";
1	Cufflinks	exon	297779	297933	.	+	.	gene_id "XLOC_000010"; transcript_id "TCONS_00000058"; exon_number "7"; gene_name "TPP2"; oId "CUFF.11.8"; nearest_ref "ENSDART00000112730"; class_code "j"; tss_id "TSS18";
1	Cufflinks	exon	299767	299843	.	+	.	gene_id "XLOC_000010"; transcript_id "TCONS_00000058"; exon_number "8"; gene_name "TPP2"; oId "CUFF.11.8"; nearest_ref "ENSDART00000112730"; class_code "j"; tss_id "TSS18";
1	Cufflinks	exon	300347	300474	.	+	.	gene_id "XLOC_000010"; transcript_id "TCONS_00000058"; exon_number "9"; gene_name "TPP2"; oId "CUFF.11.8"; nearest_ref "ENSDART00000112730"; class_code "j"; tss_id "TSS18";
1	Cufflinks	exon	301330	301578	.	+	.	gene_id "XLOC_000010"; transcript_id "TCONS_00000058"; exon_number "10"; gene_name "TPP2"; oId "CUFF.11.8"; nearest_ref "ENSDART00000112730"; class_code "j"; tss_id "TSS18";
1	Cufflinks	exon	301692	301807	.	+	.	gene_id "XLOC_000010"; transcript_id "TCONS_00000058"; exon_number "11"; gene_name "TPP2"; oId "CUFF.11.8"; nearest_ref "ENSDART00000112730"; class_code "j"; tss_id "TSS18";
1	Cufflinks	exon	302826	302997	.	+	.	gene_id "XLOC_000010"; transcript_id "TCONS_00000058"; exon_number "12"; gene_name "TPP2"; oId "CUFF.11.8"; nearest_ref "ENSDART00000112730"; class_code "j"; tss_id "TSS18";
1	Cufflinks	exon	303503	303660	.	+	.	gene_id "XLOC_000010"; transcript_id "TCONS_00000058"; exon_number "13"; gene_name "TPP2"; oId "CUFF.11.8"; nearest_ref "ENSDART00000112730"; class_code "j"; tss_id "TSS18";
1	Cufflinks	exon	304229	304305	.	+	.	gene_id "XLOC_000010"; transcript_id "TCONS_00000058"; exon_number "14"; gene_name "TPP2"; oId "CUFF.11.8"; nearest_ref "ENSDART00000112730"; class_code "j"; tss_id "TSS18";
1	Cufflinks	exon	305051	305157	.	+	.	gene_id "XLOC_000010"; transcript_id "TCONS_00000058"; exon_number "15"; gene_name "TPP2"; oId "CUFF.11.8"; nearest_ref "ENSDART00000112730"; class_code "j"; tss_id "TSS18";
1	Cufflinks	exon	305594	305748	.	+	.	gene_id "XLOC_000010"; transcript_id "TCONS_00000058"; exon_number "16"; gene_name "TPP2"; oId "CUFF.11.8"; nearest_ref "ENSDART00000112730"; class_code "j"; tss_id "TSS18";
1	Cufflinks	exon	306098	306214	.	+	.	gene_id "XLOC_000010"; transcript_id "TCONS_00000058"; exon_number "17"; gene_name "TPP2"; oId "CUFF.11.8"; nearest_ref "ENSDART00000112730"; class_code "j"; tss_id "TSS18";
1	Cufflinks	exon	306410	306510	.	+	.	gene_id "XLOC_000010"; transcript_id "TCONS_00000058"; exon_number "18"; gene_name "TPP2"; oId "CUFF.11.8"; nearest_ref "ENSDART00000112730"; class_code "j"; tss_id "TSS18";
1	Cufflinks	exon	306947	307043	.	+	.	gene_id "XLOC_000010"; transcript_id "TCONS_00000058"; exon_number "19"; gene_name "TPP2"; oId "CUFF.11.8"; nearest_ref "ENSDART00000112730"; class_code "j"; tss_id "TSS18";
1	Cufflinks	exon	307820	307957	.	+	.	gene_id "XLOC_000010"; transcript_id "TCONS_00000058"; exon_number "20"; gene_name "TPP2"; oId "CUFF.11.8"; nearest_ref "ENSDART00000112730"; class_code "j"; tss_id "TSS18";
1	Cufflinks	exon	308283	308527	.	+	.	gene_id "XLOC_000010"; transcript_id "TCONS_00000058"; exon_number "21"; gene_name "TPP2"; oId "CUFF.11.8"; nearest_ref "ENSDART00000112730"; class_code "j"; tss_id "TSS18";
1	Cufflinks	exon	309834	309912	.	+	.	gene_id "XLOC_000010"; transcript_id "TCONS_00000058"; exon_number "22"; gene_name "TPP2"; oId "CUFF.11.8"; nearest_ref "ENSDART00000112730"; class_code "j"; tss_id "TSS18";
1	Cufflinks	exon	314153	314301	.	+	.	gene_id "XLOC_000010"; transcript_id "TCONS_00000058"; exon_number "23"; gene_name "TPP2"; oId "CUFF.11.8"; nearest_ref "ENSDART00000112730"; class_code "j"; tss_id "TSS18";
1	Cufflinks	exon	314794	314890	.	+	.	gene_id "XLOC_000010"; transcript_id "TCONS_00000058"; exon_number "24"; gene_name "TPP2"; oId "CUFF.11.8"; nearest_ref "ENSDART00000112730"; class_code "j"; tss_id "TSS18";
1	Cufflinks	exon	315296	315426	.	+	.	gene_id "XLOC_000010"; transcript_id "TCONS_00000058"; exon_number "25"; gene_name "TPP2"; oId "CUFF.11.8"; nearest_ref "ENSDART00000112730"; class_code "j"; tss_id "TSS18";
1	Cufflinks	exon	315937	316144	.	+	.	gene_id "XLOC_000010"; transcript_id "TCONS_00000058"; exon_number "26"; gene_name "TPP2"; oId "CUFF.11.8"; nearest_ref "ENSDART00000112730"; class_code "j"; tss_id "TSS18";
1	Cufflinks	exon	316421	316540	.	+	.	gene_id "XLOC_000010"; transcript_id "TCONS_00000058"; exon_number "27"; gene_name "TPP2"; oId "CUFF.11.8"; nearest_ref "ENSDART00000112730"; class_code "j"; tss_id "TSS18";
1	Cufflinks	exon	316751	318443	.	+	.	gene_id "XLOC_000010"; transcript_id "TCONS_00000058"; exon_number "28"; gene_name "TPP2"; oId "CUFF.11.8"; nearest_ref "ENSDART00000112730"; class_code "j"; tss_id "TSS18";
1	Cufflinks	exon	368922	369079	.	+	.	gene_id "XLOC_000011"; transcript_id "TCONS_00000059"; exon_number "1"; gene_name "blzf1"; oId "ENSDART00000114850"; nearest_ref "ENSDART00000114850"; class_code "="; tss_id "TSS19";
1	Cufflinks	exon	370967	371043	.	+	.	gene_id "XLOC_000011"; transcript_id "TCONS_00000059"; exon_number "2"; gene_name "blzf1"; oId "ENSDART00000114850"; nearest_ref "ENSDART00000114850"; class_code "="; tss_id "TSS19";
1	Cufflinks	exon	371396	371829	.	+	.	gene_id "XLOC_000011"; transcript_id "TCONS_00000059"; exon_number "3"; gene_name "blzf1"; oId "ENSDART00000114850"; nearest_ref "ENSDART00000114850"; class_code "="; tss_id "TSS19";
1	Cufflinks	exon	373837	374036	.	+	.	gene_id "XLOC_000011"; transcript_id "TCONS_00000059"; exon_number "4"; gene_name "blzf1"; oId "ENSDART00000114850"; nearest_ref "ENSDART00000114850"; class_code "="; tss_id "TSS19";
1	Cufflinks	exon	375991	376119	.	+	.	gene_id "XLOC_000011"; transcript_id "TCONS_00000059"; exon_number "5"; gene_name "blzf1"; oId "ENSDART00000114850"; nearest_ref "ENSDART00000114850"; class_code "="; tss_id "TSS19";
1	Cufflinks	exon	376608	376824	.	+	.	gene_id "XLOC_000011"; transcript_id "TCONS_00000059"; exon_number "6"; gene_name "blzf1"; oId "ENSDART00000114850"; nearest_ref "ENSDART00000114850"; class_code "="; tss_id "TSS19";
1	Cufflinks	exon	378565	380314	.	+	.	gene_id "XLOC_000011"; transcript_id "TCONS_00000059"; exon_number "7"; gene_name "blzf1"; oId "ENSDART00000114850"; nearest_ref "ENSDART00000114850"; class_code "="; tss_id "TSS19";
1	Cufflinks	exon	368994	369079	.	+	.	gene_id "XLOC_000011"; transcript_id "TCONS_00000064"; exon_number "1"; gene_name "blzf1"; oId "ENSDART00000108579"; nearest_ref "ENSDART00000108579"; class_code "="; tss_id "TSS19";
1	Cufflinks	exon	370967	371043	.	+	.	gene_id "XLOC_000011"; transcript_id "TCONS_00000064"; exon_number "2"; gene_name "blzf1"; oId "ENSDART00000108579"; nearest_ref "ENSDART00000108579"; class_code "="; tss_id "TSS19";
1	Cufflinks	exon	371396	371829	.	+	.	gene_id "XLOC_000011"; transcript_id "TCONS_00000064"; exon_number "3"; gene_name "blzf1"; oId "ENSDART00000108579"; nearest_ref "ENSDART00000108579"; class_code "="; tss_id "TSS19";
1	Cufflinks	exon	373837	374036	.	+	.	gene_id "XLOC_000011"; transcript_id "TCONS_00000064"; exon_number "4"; gene_name "blzf1"; oId "ENSDART00000108579"; nearest_ref "ENSDART00000108579"; class_code "="; tss_id "TSS19";
1	Cufflinks	exon	375991	376119	.	+	.	gene_id "XLOC_000011"; transcript_id "TCONS_00000064"; exon_number "5"; gene_name "blzf1"; oId "ENSDART00000108579"; nearest_ref "ENSDART00000108579"; class_code "="; tss_id "TSS19";
1	Cufflinks	exon	376608	376824	.	+	.	gene_id "XLOC_000011"; transcript_id "TCONS_00000064"; exon_number "6"; gene_name "blzf1"; oId "ENSDART00000108579"; nearest_ref "ENSDART00000108579"; class_code "="; tss_id "TSS19";
1	Cufflinks	exon	378565	380317	.	+	.	gene_id "XLOC_000011"; transcript_id "TCONS_00000064"; exon_number "7"; gene_name "blzf1"; oId "ENSDART00000108579"; nearest_ref "ENSDART00000108579"; class_code "="; tss_id "TSS19";
1	Cufflinks	exon	369038	369079	.	+	.	gene_id "XLOC_000011"; transcript_id "TCONS_00000065"; exon_number "1"; gene_name "blzf1"; oId "ENSDART00000146732"; contained_in "TCONS_00000063"; nearest_ref "ENSDART00000146732"; class_code "="; tss_id "TSS20";
1	Cufflinks	exon	369650	369715	.	+	.	gene_id "XLOC_000011"; transcript_id "TCONS_00000065"; exon_number "2"; gene_name "blzf1"; oId "ENSDART00000146732"; contained_in "TCONS_00000063"; nearest_ref "ENSDART00000146732"; class_code "="; tss_id "TSS20";
1	Cufflinks	exon	370967	371043	.	+	.	gene_id "XLOC_000011"; transcript_id "TCONS_00000065"; exon_number "3"; gene_name "blzf1"; oId "ENSDART00000146732"; contained_in "TCONS_00000063"; nearest_ref "ENSDART00000146732"; class_code "="; tss_id "TSS20";
1	Cufflinks	exon	371396	371718	.	+	.	gene_id "XLOC_000011"; transcript_id "TCONS_00000065"; exon_number "4"; gene_name "blzf1"; oId "ENSDART00000146732"; contained_in "TCONS_00000063"; nearest_ref "ENSDART00000146732"; class_code "="; tss_id "TSS20";
1	Cufflinks	exon	369570	369715	.	+	.	gene_id "XLOC_000011"; transcript_id "TCONS_00000066"; exon_number "1"; gene_name "blzf1"; oId "ENSDART00000134581"; nearest_ref "ENSDART00000134581"; class_code "="; tss_id "TSS21";
1	Cufflinks	exon	370967	371043	.	+	.	gene_id "XLOC_000011"; transcript_id "TCONS_00000066"; exon_number "2"; gene_name "blzf1"; oId "ENSDART00000134581"; nearest_ref "ENSDART00000134581"; class_code "="; tss_id "TSS21";
1	Cufflinks	exon	371396	371555	.	+	.	gene_id "XLOC_000011"; transcript_id "TCONS_00000066"; exon_number "3"; gene_name "blzf1"; oId "ENSDART00000134581"; nearest_ref "ENSDART00000134581"; class_code "="; tss_id "TSS21";
1	Cufflinks	exon	370965	371043	.	+	.	gene_id "XLOC_000011"; transcript_id "TCONS_00000067"; exon_number "1"; gene_name "blzf1"; oId "ENSDART00000109415"; nearest_ref "ENSDART00000109415"; class_code "="; tss_id "TSS22";
1	Cufflinks	exon	371396	371829	.	+	.	gene_id "XLOC_000011"; transcript_id "TCONS_00000067"; exon_number "2"; gene_name "blzf1"; oId "ENSDART00000109415"; nearest_ref "ENSDART00000109415"; class_code "="; tss_id "TSS22";
1	Cufflinks	exon	373837	374036	.	+	.	gene_id "XLOC_000011"; transcript_id "TCONS_00000067"; exon_number "3"; gene_name "blzf1"; oId "ENSDART00000109415"; nearest_ref "ENSDART00000109415"; class_code "="; tss_id "TSS22";
1	Cufflinks	exon	375991	376119	.	+	.	gene_id "XLOC_000011"; transcript_id "TCONS_00000067"; exon_number "4"; gene_name "blzf1"; oId "ENSDART00000109415"; nearest_ref "ENSDART00000109415"; class_code "="; tss_id "TSS22";
1	Cufflinks	exon	376608	376824	.	+	.	gene_id "XLOC_000011"; transcript_id "TCONS_00000067"; exon_number "5"; gene_name "blzf1"; oId "ENSDART00000109415"; nearest_ref "ENSDART00000109415"; class_code "="; tss_id "TSS22";
1	Cufflinks	exon	378565	379174	.	+	.	gene_id "XLOC_000011"; transcript_id "TCONS_00000067"; exon_number "6"; gene_name "blzf1"; oId "ENSDART00000109415"; nearest_ref "ENSDART00000109415"; class_code "="; tss_id "TSS22";
1	Cufflinks	exon	379692	380314	.	+	.	gene_id "XLOC_000011"; transcript_id "TCONS_00000067"; exon_number "7"; gene_name "blzf1"; oId "ENSDART00000109415"; nearest_ref "ENSDART00000109415"; class_code "="; tss_id "TSS22";
1	Cufflinks	exon	388683	388916	.	+	.	gene_id "XLOC_000012"; transcript_id "TCONS_00000068"; exon_number "1"; gene_name "TXNL4B"; oId "ENSDART00000109083"; nearest_ref "ENSDART00000109083"; class_code "="; tss_id "TSS23";
1	Cufflinks	exon	390196	390347	.	+	.	gene_id "XLOC_000012"; transcript_id "TCONS_00000068"; exon_number "2"; gene_name "TXNL4B"; oId "ENSDART00000109083"; nearest_ref "ENSDART00000109083"; class_code "="; tss_id "TSS23";
1	Cufflinks	exon	392197	392770	.	+	.	gene_id "XLOC_000012"; transcript_id "TCONS_00000068"; exon_number "3"; gene_name "TXNL4B"; oId "ENSDART00000109083"; nearest_ref "ENSDART00000109083"; class_code "="; tss_id "TSS23";
1	Cufflinks	exon	388698	388916	.	+	.	gene_id "XLOC_000012"; transcript_id "TCONS_00000069"; exon_number "1"; gene_name "TXNL4B"; oId "ENSDART00000081945"; nearest_ref "ENSDART00000081945"; class_code "="; tss_id "TSS23";
1	Cufflinks	exon	390196	390347	.	+	.	gene_id "XLOC_000012"; transcript_id "TCONS_00000069"; exon_number "2"; gene_name "TXNL4B"; oId "ENSDART00000081945"; nearest_ref "ENSDART00000081945"; class_code "="; tss_id "TSS23";
1	Cufflinks	exon	392197	392364	.	+	.	gene_id "XLOC_000012"; transcript_id "TCONS_00000069"; exon_number "3"; gene_name "TXNL4B"; oId "ENSDART00000081945"; nearest_ref "ENSDART00000081945"; class_code "="; tss_id "TSS23";
1	Cufflinks	exon	392478	392773	.	+	.	gene_id "XLOC_000012"; transcript_id "TCONS_00000069"; exon_number "4"; gene_name "TXNL4B"; oId "ENSDART00000081945"; nearest_ref "ENSDART00000081945"; class_code "="; tss_id "TSS23";
1	Cufflinks	exon	399414	399575	.	+	.	gene_id "XLOC_000013"; transcript_id "TCONS_00000072"; exon_number "1"; gene_name "MRPL16"; oId "ENSDART00000102421"; contained_in "TCONS_00000071"; nearest_ref "ENSDART00000102421"; class_code "="; tss_id "TSS25";
1	Cufflinks	exon	400585	400656	.	+	.	gene_id "XLOC_000013"; transcript_id "TCONS_00000072"; exon_number "2"; gene_name "MRPL16"; oId "ENSDART00000102421"; contained_in "TCONS_00000071"; nearest_ref "ENSDART00000102421"; class_code "="; tss_id "TSS25";
1	Cufflinks	exon	401873	402021	.	+	.	gene_id "XLOC_000013"; transcript_id "TCONS_00000072"; exon_number "3"; gene_name "MRPL16"; oId "ENSDART00000102421"; contained_in "TCONS_00000071"; nearest_ref "ENSDART00000102421"; class_code "="; tss_id "TSS25";
1	Cufflinks	exon	403130	403423	.	+	.	gene_id "XLOC_000013"; transcript_id "TCONS_00000072"; exon_number "4"; gene_name "MRPL16"; oId "ENSDART00000102421"; contained_in "TCONS_00000071"; nearest_ref "ENSDART00000102421"; class_code "="; tss_id "TSS25";
1	Cufflinks	exon	404998	405632	.	+	.	gene_id "XLOC_000013"; transcript_id "TCONS_00000072"; exon_number "5"; gene_name "MRPL16"; oId "ENSDART00000102421"; contained_in "TCONS_00000071"; nearest_ref "ENSDART00000102421"; class_code "="; tss_id "TSS25";
1	Cufflinks	exon	407447	407596	.	+	.	gene_id "XLOC_000014"; transcript_id "TCONS_00000074"; exon_number "1"; gene_name "mrpl39"; oId "CUFF.46.2"; nearest_ref "ENSDART00000060944"; class_code "j"; tss_id "TSS26";
1	Cufflinks	exon	408913	408996	.	+	.	gene_id "XLOC_000014"; transcript_id "TCONS_00000074"; exon_number "2"; gene_name "mrpl39"; oId "CUFF.46.2"; nearest_ref "ENSDART00000060944"; class_code "j"; tss_id "TSS26";
1	Cufflinks	exon	411971	412025	.	+	.	gene_id "XLOC_000014"; transcript_id "TCONS_00000074"; exon_number "3"; gene_name "mrpl39"; oId "CUFF.46.2"; nearest_ref "ENSDART00000060944"; class_code "j"; tss_id "TSS26";
1	Cufflinks	exon	414929	415022	.	+	.	gene_id "XLOC_000014"; transcript_id "TCONS_00000074"; exon_number "4"; gene_name "mrpl39"; oId "CUFF.46.2"; nearest_ref "ENSDART00000060944"; class_code "j"; tss_id "TSS26";
1	Cufflinks	exon	415714	415782	.	+	.	gene_id "XLOC_000014"; transcript_id "TCONS_00000074"; exon_number "5"; gene_name "mrpl39"; oId "CUFF.46.2"; nearest_ref "ENSDART00000060944"; class_code "j"; tss_id "TSS26";
1	Cufflinks	exon	418426	418555	.	+	.	gene_id "XLOC_000014"; transcript_id "TCONS_00000074"; exon_number "6"; gene_name "mrpl39"; oId "CUFF.46.2"; nearest_ref "ENSDART00000060944"; class_code "j"; tss_id "TSS26";
1	Cufflinks	exon	419016	419135	.	+	.	gene_id "XLOC_000014"; transcript_id "TCONS_00000074"; exon_number "7"; gene_name "mrpl39"; oId "CUFF.46.2"; nearest_ref "ENSDART00000060944"; class_code "j"; tss_id "TSS26";
1	Cufflinks	exon	420836	420913	.	+	.	gene_id "XLOC_000014"; transcript_id "TCONS_00000074"; exon_number "8"; gene_name "mrpl39"; oId "CUFF.46.2"; nearest_ref "ENSDART00000060944"; class_code "j"; tss_id "TSS26";
1	Cufflinks	exon	424042	424149	.	+	.	gene_id "XLOC_000014"; transcript_id "TCONS_00000074"; exon_number "9"; gene_name "mrpl39"; oId "CUFF.46.2"; nearest_ref "ENSDART00000060944"; class_code "j"; tss_id "TSS26";
1	Cufflinks	exon	426999	427169	.	+	.	gene_id "XLOC_000014"; transcript_id "TCONS_00000074"; exon_number "10"; gene_name "mrpl39"; oId "CUFF.46.2"; nearest_ref "ENSDART00000060944"; class_code "j"; tss_id "TSS26";
1	Cufflinks	exon	407471	407596	.	+	.	gene_id "XLOC_000014"; transcript_id "TCONS_00000075"; exon_number "1"; gene_name "mrpl39"; oId "CUFF.46.3"; nearest_ref "ENSDART00000060944"; class_code "j"; tss_id "TSS26";
1	Cufflinks	exon	408905	408996	.	+	.	gene_id "XLOC_000014"; transcript_id "TCONS_00000075"; exon_number "2"; gene_name "mrpl39"; oId "CUFF.46.3"; nearest_ref "ENSDART00000060944"; class_code "j"; tss_id "TSS26";
1	Cufflinks	exon	411971	412025	.	+	.	gene_id "XLOC_000014"; transcript_id "TCONS_00000075"; exon_number "3"; gene_name "mrpl39"; oId "CUFF.46.3"; nearest_ref "ENSDART00000060944"; class_code "j"; tss_id "TSS26";
1	Cufflinks	exon	414929	415022	.	+	.	gene_id "XLOC_000014"; transcript_id "TCONS_00000075"; exon_number "4"; gene_name "mrpl39"; oId "CUFF.46.3"; nearest_ref "ENSDART00000060944"; class_code "j"; tss_id "TSS26";
1	Cufflinks	exon	415714	415782	.	+	.	gene_id "XLOC_000014"; transcript_id "TCONS_00000075"; exon_number "5"; gene_name "mrpl39"; oId "CUFF.46.3"; nearest_ref "ENSDART00000060944"; class_code "j"; tss_id "TSS26";
1	Cufflinks	exon	418426	418555	.	+	.	gene_id "XLOC_000014"; transcript_id "TCONS_00000075"; exon_number "6"; gene_name "mrpl39"; oId "CUFF.46.3"; nearest_ref "ENSDART00000060944"; class_code "j"; tss_id "TSS26";
1	Cufflinks	exon	419016	419135	.	+	.	gene_id "XLOC_000014"; transcript_id "TCONS_00000075"; exon_number "7"; gene_name "mrpl39"; oId "CUFF.46.3"; nearest_ref "ENSDART00000060944"; class_code "j"; tss_id "TSS26";
1	Cufflinks	exon	420836	420913	.	+	.	gene_id "XLOC_000014"; transcript_id "TCONS_00000075"; exon_number "8"; gene_name "mrpl39"; oId "CUFF.46.3"; nearest_ref "ENSDART00000060944"; class_code "j"; tss_id "TSS26";
1	Cufflinks	exon	424042	424149	.	+	.	gene_id "XLOC_000014"; transcript_id "TCONS_00000075"; exon_number "9"; gene_name "mrpl39"; oId "CUFF.46.3"; nearest_ref "ENSDART00000060944"; class_code "j"; tss_id "TSS26";
1	Cufflinks	exon	438001	438026	.	+	.	gene_id "XLOC_000014"; transcript_id "TCONS_00000075"; exon_number "10"; gene_name "mrpl39"; oId "CUFF.46.3"; nearest_ref "ENSDART00000060944"; class_code "j"; tss_id "TSS26";
1	Cufflinks	exon	455484	455542	.	+	.	gene_id "XLOC_000014"; transcript_id "TCONS_00000075"; exon_number "11"; gene_name "mrpl39"; oId "CUFF.46.3"; nearest_ref "ENSDART00000060944"; class_code "j"; tss_id "TSS26";
1	Cufflinks	exon	456941	457150	.	+	.	gene_id "XLOC_000014"; transcript_id "TCONS_00000075"; exon_number "12"; gene_name "mrpl39"; oId "CUFF.46.3"; nearest_ref "ENSDART00000060944"; class_code "j"; tss_id "TSS26";
1	Cufflinks	exon	460777	460916	.	+	.	gene_id "XLOC_000014"; transcript_id "TCONS_00000075"; exon_number "13"; gene_name "mrpl39"; oId "CUFF.46.3"; nearest_ref "ENSDART00000060944"; class_code "j"; tss_id "TSS26";
1	Cufflinks	exon	461457	461556	.	+	.	gene_id "XLOC_000014"; transcript_id "TCONS_00000075"; exon_number "14"; gene_name "mrpl39"; oId "CUFF.46.3"; nearest_ref "ENSDART00000060944"; class_code "j"; tss_id "TSS26";
1	Cufflinks	exon	461869	461936	.	+	.	gene_id "XLOC_000014"; transcript_id "TCONS_00000075"; exon_number "15"; gene_name "mrpl39"; oId "CUFF.46.3"; nearest_ref "ENSDART00000060944"; class_code "j"; tss_id "TSS26";
1	Cufflinks	exon	462934	463046	.	+	.	gene_id "XLOC_000014"; transcript_id "TCONS_00000075"; exon_number "16"; gene_name "mrpl39"; oId "CUFF.46.3"; nearest_ref "ENSDART00000060944"; class_code "j"; tss_id "TSS26";
1	Cufflinks	exon	463708	463861	.	+	.	gene_id "XLOC_000014"; transcript_id "TCONS_00000075"; exon_number "17"; gene_name "mrpl39"; oId "CUFF.46.3"; nearest_ref "ENSDART00000060944"; class_code "j"; tss_id "TSS26";
1	Cufflinks	exon	464786	464833	.	+	.	gene_id "XLOC_000014"; transcript_id "TCONS_00000075"; exon_number "18"; gene_name "mrpl39"; oId "CUFF.46.3"; nearest_ref "ENSDART00000060944"; class_code "j"; tss_id "TSS26";
1	Cufflinks	exon	465871	466028	.	+	.	gene_id "XLOC_000014"; transcript_id "TCONS_00000075"; exon_number "19"; gene_name "mrpl39"; oId "CUFF.46.3"; nearest_ref "ENSDART00000060944"; class_code "j"; tss_id "TSS26";
1	Cufflinks	exon	469267	469469	.	+	.	gene_id "XLOC_000016"; transcript_id "TCONS_00000079"; exon_number "1"; gene_name "jam2a"; oId "CUFF.12.2"; nearest_ref "ENSDART00000081989"; class_code "j"; tss_id "TSS29";
1	Cufflinks	exon	476417	476482	.	+	.	gene_id "XLOC_000016"; transcript_id "TCONS_00000079"; exon_number "2"; gene_name "jam2a"; oId "CUFF.12.2"; nearest_ref "ENSDART00000081989"; class_code "j"; tss_id "TSS29";
1	Cufflinks	exon	476560	476676	.	+	.	gene_id "XLOC_000016"; transcript_id "TCONS_00000079"; exon_number "3"; gene_name "jam2a"; oId "CUFF.12.2"; nearest_ref "ENSDART00000081989"; class_code "j"; tss_id "TSS29";
1	Cufflinks	exon	477688	477837	.	+	.	gene_id "XLOC_000016"; transcript_id "TCONS_00000079"; exon_number "4"; gene_name "jam2a"; oId "CUFF.12.2"; nearest_ref "ENSDART00000081989"; class_code "j"; tss_id "TSS29";
1	Cufflinks	exon	477910	478094	.	+	.	gene_id "XLOC_000016"; transcript_id "TCONS_00000079"; exon_number "5"; gene_name "jam2a"; oId "CUFF.12.2"; nearest_ref "ENSDART00000081989"; class_code "j"; tss_id "TSS29";
1	Cufflinks	exon	478150	478203	.	+	.	gene_id "XLOC_000016"; transcript_id "TCONS_00000079"; exon_number "6"; gene_name "jam2a"; oId "CUFF.12.2"; nearest_ref "ENSDART00000081989"; class_code "j"; tss_id "TSS29";
1	Cufflinks	exon	478243	478276	.	+	.	gene_id "XLOC_000016"; transcript_id "TCONS_00000079"; exon_number "7"; gene_name "jam2a"; oId "CUFF.12.2"; nearest_ref "ENSDART00000081989"; class_code "j"; tss_id "TSS29";
1	Cufflinks	exon	478675	478689	.	+	.	gene_id "XLOC_000016"; transcript_id "TCONS_00000079"; exon_number "8"; gene_name "jam2a"; oId "CUFF.12.2"; nearest_ref "ENSDART00000081989"; class_code "j"; tss_id "TSS29";
1	Cufflinks	exon	478824	478932	.	+	.	gene_id "XLOC_000016"; transcript_id "TCONS_00000079"; exon_number "9"; gene_name "jam2a"; oId "CUFF.12.2"; nearest_ref "ENSDART00000081989"; class_code "j"; tss_id "TSS29";
1	Cufflinks	exon	480788	480863	.	+	.	gene_id "XLOC_000016"; transcript_id "TCONS_00000079"; exon_number "10"; gene_name "jam2a"; oId "CUFF.12.2"; nearest_ref "ENSDART00000081989"; class_code "j"; tss_id "TSS29";
1	Cufflinks	exon	481051	481084	.	+	.	gene_id "XLOC_000016"; transcript_id "TCONS_00000079"; exon_number "11"; gene_name "jam2a"; oId "CUFF.12.2"; nearest_ref "ENSDART00000081989"; class_code "j"; tss_id "TSS29";
1	Cufflinks	exon	482676	482701	.	+	.	gene_id "XLOC_000016"; transcript_id "TCONS_00000079"; exon_number "12"; gene_name "jam2a"; oId "CUFF.12.2"; nearest_ref "ENSDART00000081989"; class_code "j"; tss_id "TSS29";
1	Cufflinks	exon	469267	469469	.	+	.	gene_id "XLOC_000016"; transcript_id "TCONS_00000080"; exon_number "1"; gene_name "jam2a"; oId "CUFF.12.1"; nearest_ref "ENSDART00000081989"; class_code "j"; tss_id "TSS29";
1	Cufflinks	exon	476417	476482	.	+	.	gene_id "XLOC_000016"; transcript_id "TCONS_00000080"; exon_number "2"; gene_name "jam2a"; oId "CUFF.12.1"; nearest_ref "ENSDART00000081989"; class_code "j"; tss_id "TSS29";
1	Cufflinks	exon	477910	478094	.	+	.	gene_id "XLOC_000016"; transcript_id "TCONS_00000080"; exon_number "3"; gene_name "jam2a"; oId "CUFF.12.1"; nearest_ref "ENSDART00000081989"; class_code "j"; tss_id "TSS29";
1	Cufflinks	exon	478824	478932	.	+	.	gene_id "XLOC_000016"; transcript_id "TCONS_00000080"; exon_number "4"; gene_name "jam2a"; oId "CUFF.12.1"; nearest_ref "ENSDART00000081989"; class_code "j"; tss_id "TSS29";
1	Cufflinks	exon	480788	480863	.	+	.	gene_id "XLOC_000016"; transcript_id "TCONS_00000080"; exon_number "5"; gene_name "jam2a"; oId "CUFF.12.1"; nearest_ref "ENSDART00000081989"; class_code "j"; tss_id "TSS29";
1	Cufflinks	exon	481055	481084	.	+	.	gene_id "XLOC_000016"; transcript_id "TCONS_00000080"; exon_number "6"; gene_name "jam2a"; oId "CUFF.12.1"; nearest_ref "ENSDART00000081989"; class_code "j"; tss_id "TSS29";
1	Cufflinks	exon	482714	482944	.	+	.	gene_id "XLOC_000016"; transcript_id "TCONS_00000080"; exon_number "7"; gene_name "jam2a"; oId "CUFF.12.1"; nearest_ref "ENSDART00000081989"; class_code "j"; tss_id "TSS29";
1	Cufflinks	exon	469281	469469	.	+	.	gene_id "XLOC_000016"; transcript_id "TCONS_00000081"; exon_number "1"; gene_name "jam2a"; oId "CUFF.12.3"; nearest_ref "ENSDART00000081989"; class_code "j"; tss_id "TSS29";
1	Cufflinks	exon	476417	476482	.	+	.	gene_id "XLOC_000016"; transcript_id "TCONS_00000081"; exon_number "2"; gene_name "jam2a"; oId "CUFF.12.3"; nearest_ref "ENSDART00000081989"; class_code "j"; tss_id "TSS29";
1	Cufflinks	exon	476560	476676	.	+	.	gene_id "XLOC_000016"; transcript_id "TCONS_00000081"; exon_number "3"; gene_name "jam2a"; oId "CUFF.12.3"; nearest_ref "ENSDART00000081989"; class_code "j"; tss_id "TSS29";
1	Cufflinks	exon	477688	477837	.	+	.	gene_id "XLOC_000016"; transcript_id "TCONS_00000081"; exon_number "4"; gene_name "jam2a"; oId "CUFF.12.3"; nearest_ref "ENSDART00000081989"; class_code "j"; tss_id "TSS29";
1	Cufflinks	exon	477910	478094	.	+	.	gene_id "XLOC_000016"; transcript_id "TCONS_00000081"; exon_number "5"; gene_name "jam2a"; oId "CUFF.12.3"; nearest_ref "ENSDART00000081989"; class_code "j"; tss_id "TSS29";
1	Cufflinks	exon	478150	478203	.	+	.	gene_id "XLOC_000016"; transcript_id "TCONS_00000081"; exon_number "6"; gene_name "jam2a"; oId "CUFF.12.3"; nearest_ref "ENSDART00000081989"; class_code "j"; tss_id "TSS29";
1	Cufflinks	exon	478243	478276	.	+	.	gene_id "XLOC_000016"; transcript_id "TCONS_00000081"; exon_number "7"; gene_name "jam2a"; oId "CUFF.12.3"; nearest_ref "ENSDART00000081989"; class_code "j"; tss_id "TSS29";
1	Cufflinks	exon	478675	478689	.	+	.	gene_id "XLOC_000016"; transcript_id "TCONS_00000081"; exon_number "8"; gene_name "jam2a"; oId "CUFF.12.3"; nearest_ref "ENSDART00000081989"; class_code "j"; tss_id "TSS29";
1	Cufflinks	exon	478824	478932	.	+	.	gene_id "XLOC_000016"; transcript_id "TCONS_00000081"; exon_number "9"; gene_name "jam2a"; oId "CUFF.12.3"; nearest_ref "ENSDART00000081989"; class_code "j"; tss_id "TSS29";
1	Cufflinks	exon	480788	480863	.	+	.	gene_id "XLOC_000016"; transcript_id "TCONS_00000081"; exon_number "10"; gene_name "jam2a"; oId "CUFF.12.3"; nearest_ref "ENSDART00000081989"; class_code "j"; tss_id "TSS29";
1	Cufflinks	exon	481051	481084	.	+	.	gene_id "XLOC_000016"; transcript_id "TCONS_00000081"; exon_number "11"; gene_name "jam2a"; oId "CUFF.12.3"; nearest_ref "ENSDART00000081989"; class_code "j"; tss_id "TSS29";
1	Cufflinks	exon	482714	482944	.	+	.	gene_id "XLOC_000016"; transcript_id "TCONS_00000081"; exon_number "12"; gene_name "jam2a"; oId "CUFF.12.3"; nearest_ref "ENSDART00000081989"; class_code "j"; tss_id "TSS29";
1	Cufflinks	exon	544505	544547	.	+	.	gene_id "XLOC_000017"; transcript_id "TCONS_00000083"; exon_number "1"; gene_name "GPA33 (1 of 2)"; oId "ENSDART00000059335"; nearest_ref "ENSDART00000059335"; class_code "="; tss_id "TSS31";
1	Cufflinks	exon	546540	546709	.	+	.	gene_id "XLOC_000017"; transcript_id "TCONS_00000083"; exon_number "2"; gene_name "GPA33 (1 of 2)"; oId "ENSDART00000059335"; nearest_ref "ENSDART00000059335"; class_code "="; tss_id "TSS31";
1	Cufflinks	exon	546905	547118	.	+	.	gene_id "XLOC_000017"; transcript_id "TCONS_00000083"; exon_number "3"; gene_name "GPA33 (1 of 2)"; oId "ENSDART00000059335"; nearest_ref "ENSDART00000059335"; class_code "="; tss_id "TSS31";
1	Cufflinks	exon	547767	547931	.	+	.	gene_id "XLOC_000017"; transcript_id "TCONS_00000083"; exon_number "4"; gene_name "GPA33 (1 of 2)"; oId "ENSDART00000059335"; nearest_ref "ENSDART00000059335"; class_code "="; tss_id "TSS31";
1	Cufflinks	exon	548030	548146	.	+	.	gene_id "XLOC_000017"; transcript_id "TCONS_00000083"; exon_number "5"; gene_name "GPA33 (1 of 2)"; oId "ENSDART00000059335"; nearest_ref "ENSDART00000059335"; class_code "="; tss_id "TSS31";
1	Cufflinks	exon	548227	548359	.	+	.	gene_id "XLOC_000017"; transcript_id "TCONS_00000083"; exon_number "6"; gene_name "GPA33 (1 of 2)"; oId "ENSDART00000059335"; nearest_ref "ENSDART00000059335"; class_code "="; tss_id "TSS31";
1	Cufflinks	exon	548432	550272	.	+	.	gene_id "XLOC_000017"; transcript_id "TCONS_00000083"; exon_number "7"; gene_name "GPA33 (1 of 2)"; oId "ENSDART00000059335"; nearest_ref "ENSDART00000059335"; class_code "="; tss_id "TSS31";
1	Cufflinks	exon	560086	560233	.	+	.	gene_id "XLOC_000019"; transcript_id "TCONS_00000085"; exon_number "1"; oId "CUFF.20.1"; class_code "u"; tss_id "TSS33";
1	Cufflinks	exon	565802	566342	.	+	.	gene_id "XLOC_000024"; transcript_id "TCONS_00000093"; exon_number "1"; gene_name "TMEM39A"; oId "CUFF.134.3"; nearest_ref "ENSDART00000129489"; class_code "j"; tss_id "TSS39";
1	Cufflinks	exon	566920	567090	.	+	.	gene_id "XLOC_000024"; transcript_id "TCONS_00000093"; exon_number "2"; gene_name "TMEM39A"; oId "CUFF.134.3"; nearest_ref "ENSDART00000129489"; class_code "j"; tss_id "TSS39";
1	Cufflinks	exon	567396	567545	.	+	.	gene_id "XLOC_000024"; transcript_id "TCONS_00000093"; exon_number "3"; gene_name "TMEM39A"; oId "CUFF.134.3"; nearest_ref "ENSDART00000129489"; class_code "j"; tss_id "TSS39";
1	Cufflinks	exon	567908	568027	.	+	.	gene_id "XLOC_000024"; transcript_id "TCONS_00000093"; exon_number "4"; gene_name "TMEM39A"; oId "CUFF.134.3"; nearest_ref "ENSDART00000129489"; class_code "j"; tss_id "TSS39";
1	Cufflinks	exon	568173	568319	.	+	.	gene_id "XLOC_000024"; transcript_id "TCONS_00000093"; exon_number "5"; gene_name "TMEM39A"; oId "CUFF.134.3"; nearest_ref "ENSDART00000129489"; class_code "j"; tss_id "TSS39";
1	Cufflinks	exon	568431	568559	.	+	.	gene_id "XLOC_000024"; transcript_id "TCONS_00000093"; exon_number "6"; gene_name "TMEM39A"; oId "CUFF.134.3"; nearest_ref "ENSDART00000129489"; class_code "j"; tss_id "TSS39";
1	Cufflinks	exon	569609	571648	.	+	.	gene_id "XLOC_000024"; transcript_id "TCONS_00000093"; exon_number "7"; gene_name "TMEM39A"; oId "CUFF.134.3"; nearest_ref "ENSDART00000129489"; class_code "j"; tss_id "TSS39";
1	Cufflinks	exon	572550	572692	.	+	.	gene_id "XLOC_000024"; transcript_id "TCONS_00000093"; exon_number "8"; gene_name "TMEM39A"; oId "CUFF.134.3"; nearest_ref "ENSDART00000129489"; class_code "j"; tss_id "TSS39";
1	Cufflinks	exon	573279	573501	.	+	.	gene_id "XLOC_000024"; transcript_id "TCONS_00000093"; exon_number "9"; gene_name "TMEM39A"; oId "CUFF.134.3"; nearest_ref "ENSDART00000129489"; class_code "j"; tss_id "TSS39";
1	Cufflinks	exon	573724	573765	.	+	.	gene_id "XLOC_000024"; transcript_id "TCONS_00000093"; exon_number "10"; gene_name "TMEM39A"; oId "CUFF.134.3"; nearest_ref "ENSDART00000129489"; class_code "j"; tss_id "TSS39";
1	Cufflinks	exon	575142	575183	.	+	.	gene_id "XLOC_000024"; transcript_id "TCONS_00000093"; exon_number "11"; gene_name "TMEM39A"; oId "CUFF.134.3"; nearest_ref "ENSDART00000129489"; class_code "j"; tss_id "TSS39";
1	Cufflinks	exon	575541	575661	.	+	.	gene_id "XLOC_000024"; transcript_id "TCONS_00000093"; exon_number "12"; gene_name "TMEM39A"; oId "CUFF.134.3"; nearest_ref "ENSDART00000129489"; class_code "j"; tss_id "TSS39";
1	Cufflinks	exon	575919	578051	.	+	.	gene_id "XLOC_000024"; transcript_id "TCONS_00000093"; exon_number "13"; gene_name "TMEM39A"; oId "CUFF.134.3"; nearest_ref "ENSDART00000129489"; class_code "j"; tss_id "TSS39";
1	Cufflinks	exon	644569	645044	.	+	.	gene_id "XLOC_000024"; transcript_id "TCONS_00000093"; exon_number "14"; gene_name "TMEM39A"; oId "CUFF.134.3"; nearest_ref "ENSDART00000129489"; class_code "j"; tss_id "TSS39";
1	Cufflinks	exon	645467	645963	.	+	.	gene_id "XLOC_000024"; transcript_id "TCONS_00000093"; exon_number "15"; gene_name "TMEM39A"; oId "CUFF.134.3"; nearest_ref "ENSDART00000129489"; class_code "j"; tss_id "TSS39";
1	Cufflinks	exon	658560	659134	.	+	.	gene_id "XLOC_000024"; transcript_id "TCONS_00000093"; exon_number "16"; gene_name "TMEM39A"; oId "CUFF.134.3"; nearest_ref "ENSDART00000129489"; class_code "j"; tss_id "TSS39";
1	Cufflinks	exon	565802	566342	.	+	.	gene_id "XLOC_000024"; transcript_id "TCONS_00000092"; exon_number "1"; gene_name "TMEM39A"; oId "CUFF.134.2"; nearest_ref "ENSDART00000129489"; class_code "j"; tss_id "TSS39";
1	Cufflinks	exon	566920	567090	.	+	.	gene_id "XLOC_000024"; transcript_id "TCONS_00000092"; exon_number "2"; gene_name "TMEM39A"; oId "CUFF.134.2"; nearest_ref "ENSDART00000129489"; class_code "j"; tss_id "TSS39";
1	Cufflinks	exon	567396	567545	.	+	.	gene_id "XLOC_000024"; transcript_id "TCONS_00000092"; exon_number "3"; gene_name "TMEM39A"; oId "CUFF.134.2"; nearest_ref "ENSDART00000129489"; class_code "j"; tss_id "TSS39";
1	Cufflinks	exon	567908	568027	.	+	.	gene_id "XLOC_000024"; transcript_id "TCONS_00000092"; exon_number "4"; gene_name "TMEM39A"; oId "CUFF.134.2"; nearest_ref "ENSDART00000129489"; class_code "j"; tss_id "TSS39";
1	Cufflinks	exon	568173	568319	.	+	.	gene_id "XLOC_000024"; transcript_id "TCONS_00000092"; exon_number "5"; gene_name "TMEM39A"; oId "CUFF.134.2"; nearest_ref "ENSDART00000129489"; class_code "j"; tss_id "TSS39";
1	Cufflinks	exon	568431	568559	.	+	.	gene_id "XLOC_000024"; transcript_id "TCONS_00000092"; exon_number "6"; gene_name "TMEM39A"; oId "CUFF.134.2"; nearest_ref "ENSDART00000129489"; class_code "j"; tss_id "TSS39";
1	Cufflinks	exon	569609	570192	.	+	.	gene_id "XLOC_000024"; transcript_id "TCONS_00000092"; exon_number "7"; gene_name "TMEM39A"; oId "CUFF.134.2"; nearest_ref "ENSDART00000129489"; class_code "j"; tss_id "TSS39";
1	Cufflinks	exon	570430	571648	.	+	.	gene_id "XLOC_000024"; transcript_id "TCONS_00000092"; exon_number "8"; gene_name "TMEM39A"; oId "CUFF.134.2"; nearest_ref "ENSDART00000129489"; class_code "j"; tss_id "TSS39";
1	Cufflinks	exon	572550	572692	.	+	.	gene_id "XLOC_000024"; transcript_id "TCONS_00000092"; exon_number "9"; gene_name "TMEM39A"; oId "CUFF.134.2"; nearest_ref "ENSDART00000129489"; class_code "j"; tss_id "TSS39";
1	Cufflinks	exon	573279	573501	.	+	.	gene_id "XLOC_000024"; transcript_id "TCONS_00000092"; exon_number "10"; gene_name "TMEM39A"; oId "CUFF.134.2"; nearest_ref "ENSDART00000129489"; class_code "j"; tss_id "TSS39";
1	Cufflinks	exon	573724	573807	.	+	.	gene_id "XLOC_000024"; transcript_id "TCONS_00000092"; exon_number "11"; gene_name "TMEM39A"; oId "CUFF.134.2"; nearest_ref "ENSDART00000129489"; class_code "j"; tss_id "TSS39";
1	Cufflinks	exon	573892	574046	.	+	.	gene_id "XLOC_000024"; transcript_id "TCONS_00000092"; exon_number "12"; gene_name "TMEM39A"; oId "CUFF.134.2"; nearest_ref "ENSDART00000129489"; class_code "j"; tss_id "TSS39";
1	Cufflinks	exon	574408	574729	.	+	.	gene_id "XLOC_000024"; transcript_id "TCONS_00000092"; exon_number "13"; gene_name "TMEM39A"; oId "CUFF.134.2"; nearest_ref "ENSDART00000129489"; class_code "j"; tss_id "TSS39";
1	Cufflinks	exon	574996	575183	.	+	.	gene_id "XLOC_000024"; transcript_id "TCONS_00000092"; exon_number "14"; gene_name "TMEM39A"; oId "CUFF.134.2"; nearest_ref "ENSDART00000129489"; class_code "j"; tss_id "TSS39";
1	Cufflinks	exon	658560	659134	.	+	.	gene_id "XLOC_000024"; transcript_id "TCONS_00000092"; exon_number "15"; gene_name "TMEM39A"; oId "CUFF.134.2"; nearest_ref "ENSDART00000129489"; class_code "j"; tss_id "TSS39";
1	Cufflinks	exon	566053	566342	.	+	.	gene_id "XLOC_000024"; transcript_id "TCONS_00000094"; exon_number "1"; gene_name "ildr1a"; oId "CUFF.134.4"; nearest_ref "ENSDART00000131042"; class_code "j"; tss_id "TSS40";
1	Cufflinks	exon	566920	567090	.	+	.	gene_id "XLOC_000024"; transcript_id "TCONS_00000094"; exon_number "2"; gene_name "ildr1a"; oId "CUFF.134.4"; nearest_ref "ENSDART00000131042"; class_code "j"; tss_id "TSS40";
1	Cufflinks	exon	567309	567314	.	+	.	gene_id "XLOC_000024"; transcript_id "TCONS_00000094"; exon_number "3"; gene_name "ildr1a"; oId "CUFF.134.4"; nearest_ref "ENSDART00000131042"; class_code "j"; tss_id "TSS40";
1	Cufflinks	exon	566053	566342	.	+	.	gene_id "XLOC_000024"; transcript_id "TCONS_00000095"; exon_number "1"; gene_name "TMEM39A"; oId "CUFF.134.5"; nearest_ref "ENSDART00000129489"; class_code "j"; tss_id "TSS40";
1	Cufflinks	exon	566920	567090	.	+	.	gene_id "XLOC_000024"; transcript_id "TCONS_00000095"; exon_number "2"; gene_name "TMEM39A"; oId "CUFF.134.5"; nearest_ref "ENSDART00000129489"; class_code "j"; tss_id "TSS40";
1	Cufflinks	exon	567396	567545	.	+	.	gene_id "XLOC_000024"; transcript_id "TCONS_00000095"; exon_number "3"; gene_name "TMEM39A"; oId "CUFF.134.5"; nearest_ref "ENSDART00000129489"; class_code "j"; tss_id "TSS40";
1	Cufflinks	exon	567910	568027	.	+	.	gene_id "XLOC_000024"; transcript_id "TCONS_00000095"; exon_number "4"; gene_name "TMEM39A"; oId "CUFF.134.5"; nearest_ref "ENSDART00000129489"; class_code "j"; tss_id "TSS40";
1	Cufflinks	exon	568173	568319	.	+	.	gene_id "XLOC_000024"; transcript_id "TCONS_00000095"; exon_number "5"; gene_name "TMEM39A"; oId "CUFF.134.5"; nearest_ref "ENSDART00000129489"; class_code "j"; tss_id "TSS40";
1	Cufflinks	exon	568431	568559	.	+	.	gene_id "XLOC_000024"; transcript_id "TCONS_00000095"; exon_number "6"; gene_name "TMEM39A"; oId "CUFF.134.5"; nearest_ref "ENSDART00000129489"; class_code "j"; tss_id "TSS40";
1	Cufflinks	exon	570430	571648	.	+	.	gene_id "XLOC_000024"; transcript_id "TCONS_00000095"; exon_number "7"; gene_name "TMEM39A"; oId "CUFF.134.5"; nearest_ref "ENSDART00000129489"; class_code "j"; tss_id "TSS40";
1	Cufflinks	exon	572550	572692	.	+	.	gene_id "XLOC_000024"; transcript_id "TCONS_00000095"; exon_number "8"; gene_name "TMEM39A"; oId "CUFF.134.5"; nearest_ref "ENSDART00000129489"; class_code "j"; tss_id "TSS40";
1	Cufflinks	exon	572843	572847	.	+	.	gene_id "XLOC_000024"; transcript_id "TCONS_00000095"; exon_number "9"; gene_name "TMEM39A"; oId "CUFF.134.5"; nearest_ref "ENSDART00000129489"; class_code "j"; tss_id "TSS40";
1	Cufflinks	exon	571455	571648	.	+	.	gene_id "XLOC_000024"; transcript_id "TCONS_00000096"; exon_number "1"; gene_name "TMEM39A"; oId "CUFF.134.6"; nearest_ref "ENSDART00000129489"; class_code "j"; tss_id "TSS41";
1	Cufflinks	exon	572550	572692	.	+	.	gene_id "XLOC_000024"; transcript_id "TCONS_00000096"; exon_number "2"; gene_name "TMEM39A"; oId "CUFF.134.6"; nearest_ref "ENSDART00000129489"; class_code "j"; tss_id "TSS41";
1	Cufflinks	exon	573279	573501	.	+	.	gene_id "XLOC_000024"; transcript_id "TCONS_00000096"; exon_number "3"; gene_name "TMEM39A"; oId "CUFF.134.6"; nearest_ref "ENSDART00000129489"; class_code "j"; tss_id "TSS41";
1	Cufflinks	exon	573724	573807	.	+	.	gene_id "XLOC_000024"; transcript_id "TCONS_00000096"; exon_number "4"; gene_name "TMEM39A"; oId "CUFF.134.6"; nearest_ref "ENSDART00000129489"; class_code "j"; tss_id "TSS41";
1	Cufflinks	exon	573892	574046	.	+	.	gene_id "XLOC_000024"; transcript_id "TCONS_00000096"; exon_number "5"; gene_name "TMEM39A"; oId "CUFF.134.6"; nearest_ref "ENSDART00000129489"; class_code "j"; tss_id "TSS41";
1	Cufflinks	exon	574408	574729	.	+	.	gene_id "XLOC_000024"; transcript_id "TCONS_00000096"; exon_number "6"; gene_name "TMEM39A"; oId "CUFF.134.6"; nearest_ref "ENSDART00000129489"; class_code "j"; tss_id "TSS41";
1	Cufflinks	exon	574996	575183	.	+	.	gene_id "XLOC_000024"; transcript_id "TCONS_00000096"; exon_number "7"; gene_name "TMEM39A"; oId "CUFF.134.6"; nearest_ref "ENSDART00000129489"; class_code "j"; tss_id "TSS41";
1	Cufflinks	exon	575541	575661	.	+	.	gene_id "XLOC_000024"; transcript_id "TCONS_00000096"; exon_number "8"; gene_name "TMEM39A"; oId "CUFF.134.6"; nearest_ref "ENSDART00000129489"; class_code "j"; tss_id "TSS41";
1	Cufflinks	exon	575919	578051	.	+	.	gene_id "XLOC_000024"; transcript_id "TCONS_00000096"; exon_number "9"; gene_name "TMEM39A"; oId "CUFF.134.6"; nearest_ref "ENSDART00000129489"; class_code "j"; tss_id "TSS41";
1	Cufflinks	exon	644569	645044	.	+	.	gene_id "XLOC_000024"; transcript_id "TCONS_00000096"; exon_number "10"; gene_name "TMEM39A"; oId "CUFF.134.6"; nearest_ref "ENSDART00000129489"; class_code "j"; tss_id "TSS41";
1	Cufflinks	exon	645467	645963	.	+	.	gene_id "XLOC_000024"; transcript_id "TCONS_00000096"; exon_number "11"; gene_name "TMEM39A"; oId "CUFF.134.6"; nearest_ref "ENSDART00000129489"; class_code "j"; tss_id "TSS41";
1	Cufflinks	exon	658560	659134	.	+	.	gene_id "XLOC_000024"; transcript_id "TCONS_00000096"; exon_number "12"; gene_name "TMEM39A"; oId "CUFF.134.6"; nearest_ref "ENSDART00000129489"; class_code "j"; tss_id "TSS41";
1	Cufflinks	exon	604144	604229	.	+	.	gene_id "XLOC_000025"; transcript_id "TCONS_00000099"; exon_number "1"; gene_name "rpl24"; oId "CUFF.145.3"; nearest_ref "ENSDART00000019227"; class_code "j"; tss_id "TSS42";
1	Cufflinks	exon	604355	604430	.	+	.	gene_id "XLOC_000025"; transcript_id "TCONS_00000099"; exon_number "2"; gene_name "rpl24"; oId "CUFF.145.3"; nearest_ref "ENSDART00000019227"; class_code "j"; tss_id "TSS42";
1	Cufflinks	exon	605789	605899	.	+	.	gene_id "XLOC_000025"; transcript_id "TCONS_00000099"; exon_number "3"; gene_name "rpl24"; oId "CUFF.145.3"; nearest_ref "ENSDART00000019227"; class_code "j"; tss_id "TSS42";
1	Cufflinks	exon	606286	606422	.	+	.	gene_id "XLOC_000025"; transcript_id "TCONS_00000099"; exon_number "4"; gene_name "rpl24"; oId "CUFF.145.3"; nearest_ref "ENSDART00000019227"; class_code "j"; tss_id "TSS42";
1	Cufflinks	exon	609025	609088	.	+	.	gene_id "XLOC_000025"; transcript_id "TCONS_00000099"; exon_number "5"; gene_name "rpl24"; oId "CUFF.145.3"; nearest_ref "ENSDART00000019227"; class_code "j"; tss_id "TSS42";
1	Cufflinks	exon	609220	609417	.	+	.	gene_id "XLOC_000025"; transcript_id "TCONS_00000099"; exon_number "6"; gene_name "rpl24"; oId "CUFF.145.3"; nearest_ref "ENSDART00000019227"; class_code "j"; tss_id "TSS42";
1	Cufflinks	exon	604144	604229	.	+	.	gene_id "XLOC_000025"; transcript_id "TCONS_00000098"; exon_number "1"; gene_name "rpl24"; oId "CUFF.145.2"; nearest_ref "ENSDART00000019227"; class_code "j"; tss_id "TSS42";
1	Cufflinks	exon	604355	604430	.	+	.	gene_id "XLOC_000025"; transcript_id "TCONS_00000098"; exon_number "2"; gene_name "rpl24"; oId "CUFF.145.2"; nearest_ref "ENSDART00000019227"; class_code "j"; tss_id "TSS42";
1	Cufflinks	exon	605789	605899	.	+	.	gene_id "XLOC_000025"; transcript_id "TCONS_00000098"; exon_number "3"; gene_name "rpl24"; oId "CUFF.145.2"; nearest_ref "ENSDART00000019227"; class_code "j"; tss_id "TSS42";
1	Cufflinks	exon	606286	606422	.	+	.	gene_id "XLOC_000025"; transcript_id "TCONS_00000098"; exon_number "4"; gene_name "rpl24"; oId "CUFF.145.2"; nearest_ref "ENSDART00000019227"; class_code "j"; tss_id "TSS42";
1	Cufflinks	exon	609273	609417	.	+	.	gene_id "XLOC_000025"; transcript_id "TCONS_00000098"; exon_number "5"; gene_name "rpl24"; oId "CUFF.145.2"; nearest_ref "ENSDART00000019227"; class_code "j"; tss_id "TSS42";
1	Cufflinks	exon	604144	604229	.	+	.	gene_id "XLOC_000025"; transcript_id "TCONS_00000097"; exon_number "1"; gene_name "rpl24"; oId "CUFF.145.1"; nearest_ref "ENSDART00000019227"; class_code "j"; tss_id "TSS42";
1	Cufflinks	exon	604355	604430	.	+	.	gene_id "XLOC_000025"; transcript_id "TCONS_00000097"; exon_number "2"; gene_name "rpl24"; oId "CUFF.145.1"; nearest_ref "ENSDART00000019227"; class_code "j"; tss_id "TSS42";
1	Cufflinks	exon	605789	605899	.	+	.	gene_id "XLOC_000025"; transcript_id "TCONS_00000097"; exon_number "3"; gene_name "rpl24"; oId "CUFF.145.1"; nearest_ref "ENSDART00000019227"; class_code "j"; tss_id "TSS42";
1	Cufflinks	exon	606286	606414	.	+	.	gene_id "XLOC_000025"; transcript_id "TCONS_00000097"; exon_number "4"; gene_name "rpl24"; oId "CUFF.145.1"; nearest_ref "ENSDART00000019227"; class_code "j"; tss_id "TSS42";
1	Cufflinks	exon	609268	609417	.	+	.	gene_id "XLOC_000025"; transcript_id "TCONS_00000097"; exon_number "5"; gene_name "rpl24"; oId "CUFF.145.1"; nearest_ref "ENSDART00000019227"; class_code "j"; tss_id "TSS42";
1	Cufflinks	exon	628766	628828	.	+	.	gene_id "XLOC_000027"; transcript_id "TCONS_00000107"; exon_number "1"; gene_name "ENSDARG00000043682"; oId "CUFF.147.3"; nearest_ref "ENSDART00000064142"; class_code "j"; tss_id "TSS45";
1	Cufflinks	exon	634205	634261	.	+	.	gene_id "XLOC_000027"; transcript_id "TCONS_00000107"; exon_number "2"; gene_name "ENSDARG00000043682"; oId "CUFF.147.3"; nearest_ref "ENSDART00000064142"; class_code "j"; tss_id "TSS45";
1	Cufflinks	exon	634594	634679	.	+	.	gene_id "XLOC_000027"; transcript_id "TCONS_00000107"; exon_number "3"; gene_name "ENSDARG00000043682"; oId "CUFF.147.3"; nearest_ref "ENSDART00000064142"; class_code "j"; tss_id "TSS45";
1	Cufflinks	exon	636431	636580	.	+	.	gene_id "XLOC_000027"; transcript_id "TCONS_00000107"; exon_number "4"; gene_name "ENSDARG00000043682"; oId "CUFF.147.3"; nearest_ref "ENSDART00000064142"; class_code "j"; tss_id "TSS45";
1	Cufflinks	exon	637163	637271	.	+	.	gene_id "XLOC_000027"; transcript_id "TCONS_00000107"; exon_number "5"; gene_name "ENSDARG00000043682"; oId "CUFF.147.3"; nearest_ref "ENSDART00000064142"; class_code "j"; tss_id "TSS45";
1	Cufflinks	exon	637394	637473	.	+	.	gene_id "XLOC_000027"; transcript_id "TCONS_00000107"; exon_number "6"; gene_name "ENSDARG00000043682"; oId "CUFF.147.3"; nearest_ref "ENSDART00000064142"; class_code "j"; tss_id "TSS45";
1	Cufflinks	exon	638052	638106	.	+	.	gene_id "XLOC_000027"; transcript_id "TCONS_00000107"; exon_number "7"; gene_name "ENSDARG00000043682"; oId "CUFF.147.3"; nearest_ref "ENSDART00000064142"; class_code "j"; tss_id "TSS45";
1	Cufflinks	exon	638345	638630	.	+	.	gene_id "XLOC_000027"; transcript_id "TCONS_00000107"; exon_number "8"; gene_name "ENSDARG00000043682"; oId "CUFF.147.3"; nearest_ref "ENSDART00000064142"; class_code "j"; tss_id "TSS45";
1	Cufflinks	exon	638945	639030	.	+	.	gene_id "XLOC_000027"; transcript_id "TCONS_00000107"; exon_number "9"; gene_name "ENSDARG00000043682"; oId "CUFF.147.3"; nearest_ref "ENSDART00000064142"; class_code "j"; tss_id "TSS45";
1	Cufflinks	exon	639621	639633	.	+	.	gene_id "XLOC_000027"; transcript_id "TCONS_00000107"; exon_number "10"; gene_name "ENSDARG00000043682"; oId "CUFF.147.3"; nearest_ref "ENSDART00000064142"; class_code "j"; tss_id "TSS45";
1	Cufflinks	exon	639946	640130	.	+	.	gene_id "XLOC_000027"; transcript_id "TCONS_00000107"; exon_number "11"; gene_name "ENSDARG00000043682"; oId "CUFF.147.3"; nearest_ref "ENSDART00000064142"; class_code "j"; tss_id "TSS45";
1	Cufflinks	exon	640403	640488	.	+	.	gene_id "XLOC_000027"; transcript_id "TCONS_00000107"; exon_number "12"; gene_name "ENSDARG00000043682"; oId "CUFF.147.3"; nearest_ref "ENSDART00000064142"; class_code "j"; tss_id "TSS45";
1	Cufflinks	exon	640616	641783	.	+	.	gene_id "XLOC_000027"; transcript_id "TCONS_00000107"; exon_number "13"; gene_name "ENSDARG00000043682"; oId "CUFF.147.3"; nearest_ref "ENSDART00000064142"; class_code "j"; tss_id "TSS45";
1	Cufflinks	exon	628766	628828	.	+	.	gene_id "XLOC_000027"; transcript_id "TCONS_00000106"; exon_number "1"; gene_name "ENSDARG00000043682"; oId "CUFF.147.2"; nearest_ref "ENSDART00000064142"; class_code "j"; tss_id "TSS45";
1	Cufflinks	exon	634205	634261	.	+	.	gene_id "XLOC_000027"; transcript_id "TCONS_00000106"; exon_number "2"; gene_name "ENSDARG00000043682"; oId "CUFF.147.2"; nearest_ref "ENSDART00000064142"; class_code "j"; tss_id "TSS45";
1	Cufflinks	exon	634594	634679	.	+	.	gene_id "XLOC_000027"; transcript_id "TCONS_00000106"; exon_number "3"; gene_name "ENSDARG00000043682"; oId "CUFF.147.2"; nearest_ref "ENSDART00000064142"; class_code "j"; tss_id "TSS45";
1	Cufflinks	exon	640616	641783	.	+	.	gene_id "XLOC_000027"; transcript_id "TCONS_00000106"; exon_number "4"; gene_name "ENSDARG00000043682"; oId "CUFF.147.2"; nearest_ref "ENSDART00000064142"; class_code "j"; tss_id "TSS45";
1	Cufflinks	exon	628767	628828	.	+	.	gene_id "XLOC_000027"; transcript_id "TCONS_00000108"; exon_number "1"; gene_name "ENSDARG00000043682"; oId "CUFF.147.5"; nearest_ref "ENSDART00000102399"; class_code "j"; tss_id "TSS45";
1	Cufflinks	exon	628909	628916	.	+	.	gene_id "XLOC_000027"; transcript_id "TCONS_00000108"; exon_number "2"; gene_name "ENSDARG00000043682"; oId "CUFF.147.5"; nearest_ref "ENSDART00000102399"; class_code "j"; tss_id "TSS45";
1	Cufflinks	exon	628767	628828	.	+	.	gene_id "XLOC_000027"; transcript_id "TCONS_00000109"; exon_number "1"; gene_name "ENSDARG00000043682"; oId "CUFF.147.4"; nearest_ref "ENSDART00000064142"; class_code "j"; tss_id "TSS45";
1	Cufflinks	exon	634205	634261	.	+	.	gene_id "XLOC_000027"; transcript_id "TCONS_00000109"; exon_number "2"; gene_name "ENSDARG00000043682"; oId "CUFF.147.4"; nearest_ref "ENSDART00000064142"; class_code "j"; tss_id "TSS45";
1	Cufflinks	exon	634594	634679	.	+	.	gene_id "XLOC_000027"; transcript_id "TCONS_00000109"; exon_number "3"; gene_name "ENSDARG00000043682"; oId "CUFF.147.4"; nearest_ref "ENSDART00000064142"; class_code "j"; tss_id "TSS45";
1	Cufflinks	exon	636431	636535	.	+	.	gene_id "XLOC_000027"; transcript_id "TCONS_00000109"; exon_number "4"; gene_name "ENSDARG00000043682"; oId "CUFF.147.4"; nearest_ref "ENSDART00000064142"; class_code "j"; tss_id "TSS45";
1	Cufflinks	exon	640781	641783	.	+	.	gene_id "XLOC_000027"; transcript_id "TCONS_00000109"; exon_number "5"; gene_name "ENSDARG00000043682"; oId "CUFF.147.4"; nearest_ref "ENSDART00000064142"; class_code "j"; tss_id "TSS45";
1	Cufflinks	exon	628783	628828	.	+	.	gene_id "XLOC_000027"; transcript_id "TCONS_00000110"; exon_number "1"; gene_name "ENSDARG00000043682"; oId "CUFF.147.6"; nearest_ref "ENSDART00000064142"; class_code "j"; tss_id "TSS45";
1	Cufflinks	exon	634205	634261	.	+	.	gene_id "XLOC_000027"; transcript_id "TCONS_00000110"; exon_number "2"; gene_name "ENSDARG00000043682"; oId "CUFF.147.6"; nearest_ref "ENSDART00000064142"; class_code "j"; tss_id "TSS45";
1	Cufflinks	exon	634594	634679	.	+	.	gene_id "XLOC_000027"; transcript_id "TCONS_00000110"; exon_number "3"; gene_name "ENSDARG00000043682"; oId "CUFF.147.6"; nearest_ref "ENSDART00000064142"; class_code "j"; tss_id "TSS45";
1	Cufflinks	exon	636431	636580	.	+	.	gene_id "XLOC_000027"; transcript_id "TCONS_00000110"; exon_number "4"; gene_name "ENSDARG00000043682"; oId "CUFF.147.6"; nearest_ref "ENSDART00000064142"; class_code "j"; tss_id "TSS45";
1	Cufflinks	exon	637163	637271	.	+	.	gene_id "XLOC_000027"; transcript_id "TCONS_00000110"; exon_number "5"; gene_name "ENSDARG00000043682"; oId "CUFF.147.6"; nearest_ref "ENSDART00000064142"; class_code "j"; tss_id "TSS45";
1	Cufflinks	exon	637394	637730	.	+	.	gene_id "XLOC_000027"; transcript_id "TCONS_00000110"; exon_number "6"; gene_name "ENSDARG00000043682"; oId "CUFF.147.6"; nearest_ref "ENSDART00000064142"; class_code "j"; tss_id "TSS45";
1	Cufflinks	exon	638008	638016	.	+	.	gene_id "XLOC_000027"; transcript_id "TCONS_00000110"; exon_number "7"; gene_name "ENSDARG00000043682"; oId "CUFF.147.6"; nearest_ref "ENSDART00000064142"; class_code "j"; tss_id "TSS45";
1	Cufflinks	exon	638052	638106	.	+	.	gene_id "XLOC_000027"; transcript_id "TCONS_00000110"; exon_number "8"; gene_name "ENSDARG00000043682"; oId "CUFF.147.6"; nearest_ref "ENSDART00000064142"; class_code "j"; tss_id "TSS45";
1	Cufflinks	exon	638345	638630	.	+	.	gene_id "XLOC_000027"; transcript_id "TCONS_00000110"; exon_number "9"; gene_name "ENSDARG00000043682"; oId "CUFF.147.6"; nearest_ref "ENSDART00000064142"; class_code "j"; tss_id "TSS45";
1	Cufflinks	exon	638945	639026	.	+	.	gene_id "XLOC_000027"; transcript_id "TCONS_00000110"; exon_number "10"; gene_name "ENSDARG00000043682"; oId "CUFF.147.6"; nearest_ref "ENSDART00000064142"; class_code "j"; tss_id "TSS45";
1	Cufflinks	exon	639854	640130	.	+	.	gene_id "XLOC_000027"; transcript_id "TCONS_00000110"; exon_number "11"; gene_name "ENSDARG00000043682"; oId "CUFF.147.6"; nearest_ref "ENSDART00000064142"; class_code "j"; tss_id "TSS45";
1	Cufflinks	exon	640403	640488	.	+	.	gene_id "XLOC_000027"; transcript_id "TCONS_00000110"; exon_number "12"; gene_name "ENSDARG00000043682"; oId "CUFF.147.6"; nearest_ref "ENSDART00000064142"; class_code "j"; tss_id "TSS45";
1	Cufflinks	exon	640616	641783	.	+	.	gene_id "XLOC_000027"; transcript_id "TCONS_00000110"; exon_number "13"; gene_name "ENSDARG00000043682"; oId "CUFF.147.6"; nearest_ref "ENSDART00000064142"; class_code "j"; tss_id "TSS45";
1	Cufflinks	exon	652430	652550	.	+	.	gene_id "XLOC_000028"; transcript_id "TCONS_00000112"; exon_number "1"; gene_name "cul4a"; oId "CUFF.151.1"; nearest_ref "ENSDART00000038445"; class_code "j"; tss_id "TSS46";
1	Cufflinks	exon	652653	652845	.	+	.	gene_id "XLOC_000028"; transcript_id "TCONS_00000112"; exon_number "2"; gene_name "cul4a"; oId "CUFF.151.1"; nearest_ref "ENSDART00000038445"; class_code "j"; tss_id "TSS46";
1	Cufflinks	exon	653024	653128	.	+	.	gene_id "XLOC_000028"; transcript_id "TCONS_00000112"; exon_number "3"; gene_name "cul4a"; oId "CUFF.151.1"; nearest_ref "ENSDART00000038445"; class_code "j"; tss_id "TSS46";
1	Cufflinks	exon	654041	654151	.	+	.	gene_id "XLOC_000028"; transcript_id "TCONS_00000112"; exon_number "4"; gene_name "cul4a"; oId "CUFF.151.1"; nearest_ref "ENSDART00000038445"; class_code "j"; tss_id "TSS46";
1	Cufflinks	exon	654363	654448	.	+	.	gene_id "XLOC_000028"; transcript_id "TCONS_00000112"; exon_number "5"; gene_name "cul4a"; oId "CUFF.151.1"; nearest_ref "ENSDART00000038445"; class_code "j"; tss_id "TSS46";
1	Cufflinks	exon	655096	655203	.	+	.	gene_id "XLOC_000028"; transcript_id "TCONS_00000112"; exon_number "6"; gene_name "cul4a"; oId "CUFF.151.1"; nearest_ref "ENSDART00000038445"; class_code "j"; tss_id "TSS46";
1	Cufflinks	exon	655322	655435	.	+	.	gene_id "XLOC_000028"; transcript_id "TCONS_00000112"; exon_number "7"; gene_name "cul4a"; oId "CUFF.151.1"; nearest_ref "ENSDART00000038445"; class_code "j"; tss_id "TSS46";
1	Cufflinks	exon	656855	656960	.	+	.	gene_id "XLOC_000028"; transcript_id "TCONS_00000112"; exon_number "8"; gene_name "cul4a"; oId "CUFF.151.1"; nearest_ref "ENSDART00000038445"; class_code "j"; tss_id "TSS46";
1	Cufflinks	exon	657244	657416	.	+	.	gene_id "XLOC_000028"; transcript_id "TCONS_00000112"; exon_number "9"; gene_name "cul4a"; oId "CUFF.151.1"; nearest_ref "ENSDART00000038445"; class_code "j"; tss_id "TSS46";
1	Cufflinks	exon	657626	657778	.	+	.	gene_id "XLOC_000028"; transcript_id "TCONS_00000112"; exon_number "10"; gene_name "cul4a"; oId "CUFF.151.1"; nearest_ref "ENSDART00000038445"; class_code "j"; tss_id "TSS46";
1	Cufflinks	exon	658067	658261	.	+	.	gene_id "XLOC_000028"; transcript_id "TCONS_00000112"; exon_number "11"; gene_name "cul4a"; oId "CUFF.151.1"; nearest_ref "ENSDART00000038445"; class_code "j"; tss_id "TSS46";
1	Cufflinks	exon	652431	652550	.	+	.	gene_id "XLOC_000028"; transcript_id "TCONS_00000113"; exon_number "1"; gene_name "cul4a"; oId "ENSDART00000038445"; contained_in "TCONS_00000112"; nearest_ref "ENSDART00000038445"; class_code "="; tss_id "TSS46";
1	Cufflinks	exon	652653	652845	.	+	.	gene_id "XLOC_000028"; transcript_id "TCONS_00000113"; exon_number "2"; gene_name "cul4a"; oId "ENSDART00000038445"; contained_in "TCONS_00000112"; nearest_ref "ENSDART00000038445"; class_code "="; tss_id "TSS46";
1	Cufflinks	exon	653024	653128	.	+	.	gene_id "XLOC_000028"; transcript_id "TCONS_00000113"; exon_number "3"; gene_name "cul4a"; oId "ENSDART00000038445"; contained_in "TCONS_00000112"; nearest_ref "ENSDART00000038445"; class_code "="; tss_id "TSS46";
1	Cufflinks	exon	654041	654151	.	+	.	gene_id "XLOC_000028"; transcript_id "TCONS_00000113"; exon_number "4"; gene_name "cul4a"; oId "ENSDART00000038445"; contained_in "TCONS_00000112"; nearest_ref "ENSDART00000038445"; class_code "="; tss_id "TSS46";
1	Cufflinks	exon	654363	654448	.	+	.	gene_id "XLOC_000028"; transcript_id "TCONS_00000113"; exon_number "5"; gene_name "cul4a"; oId "ENSDART00000038445"; contained_in "TCONS_00000112"; nearest_ref "ENSDART00000038445"; class_code "="; tss_id "TSS46";
1	Cufflinks	exon	655096	655203	.	+	.	gene_id "XLOC_000028"; transcript_id "TCONS_00000113"; exon_number "6"; gene_name "cul4a"; oId "ENSDART00000038445"; contained_in "TCONS_00000112"; nearest_ref "ENSDART00000038445"; class_code "="; tss_id "TSS46";
1	Cufflinks	exon	655322	655435	.	+	.	gene_id "XLOC_000028"; transcript_id "TCONS_00000113"; exon_number "7"; gene_name "cul4a"; oId "ENSDART00000038445"; contained_in "TCONS_00000112"; nearest_ref "ENSDART00000038445"; class_code "="; tss_id "TSS46";
1	Cufflinks	exon	656855	656960	.	+	.	gene_id "XLOC_000028"; transcript_id "TCONS_00000113"; exon_number "8"; gene_name "cul4a"; oId "ENSDART00000038445"; contained_in "TCONS_00000112"; nearest_ref "ENSDART00000038445"; class_code "="; tss_id "TSS46";
1	Cufflinks	exon	657244	657335	.	+	.	gene_id "XLOC_000028"; transcript_id "TCONS_00000113"; exon_number "9"; gene_name "cul4a"; oId "ENSDART00000038445"; contained_in "TCONS_00000112"; nearest_ref "ENSDART00000038445"; class_code "="; tss_id "TSS46";
1	Cufflinks	exon	769013	769095	.	+	.	gene_id "XLOC_000030"; transcript_id "TCONS_00000115"; exon_number "1"; gene_name "SETDB2"; oId "CUFF.36.1"; nearest_ref "ENSDART00000129342"; class_code "j"; tss_id "TSS48";
1	Cufflinks	exon	769313	769357	.	+	.	gene_id "XLOC_000030"; transcript_id "TCONS_00000115"; exon_number "2"; gene_name "SETDB2"; oId "CUFF.36.1"; nearest_ref "ENSDART00000129342"; class_code "j"; tss_id "TSS48";
1	Cufflinks	exon	769528	769641	.	+	.	gene_id "XLOC_000030"; transcript_id "TCONS_00000115"; exon_number "3"; gene_name "SETDB2"; oId "CUFF.36.1"; nearest_ref "ENSDART00000129342"; class_code "j"; tss_id "TSS48";
1	Cufflinks	exon	769814	769891	.	+	.	gene_id "XLOC_000030"; transcript_id "TCONS_00000115"; exon_number "4"; gene_name "SETDB2"; oId "CUFF.36.1"; nearest_ref "ENSDART00000129342"; class_code "j"; tss_id "TSS48";
1	Cufflinks	exon	769977	770070	.	+	.	gene_id "XLOC_000030"; transcript_id "TCONS_00000115"; exon_number "5"; gene_name "SETDB2"; oId "CUFF.36.1"; nearest_ref "ENSDART00000129342"; class_code "j"; tss_id "TSS48";
1	Cufflinks	exon	770347	770994	.	+	.	gene_id "XLOC_000030"; transcript_id "TCONS_00000115"; exon_number "6"; gene_name "SETDB2"; oId "CUFF.36.1"; nearest_ref "ENSDART00000129342"; class_code "j"; tss_id "TSS48";
1	Cufflinks	exon	771062	771117	.	+	.	gene_id "XLOC_000030"; transcript_id "TCONS_00000115"; exon_number "7"; gene_name "SETDB2"; oId "CUFF.36.1"; nearest_ref "ENSDART00000129342"; class_code "j"; tss_id "TSS48";
1	Cufflinks	exon	771221	771331	.	+	.	gene_id "XLOC_000030"; transcript_id "TCONS_00000115"; exon_number "8"; gene_name "SETDB2"; oId "CUFF.36.1"; nearest_ref "ENSDART00000129342"; class_code "j"; tss_id "TSS48";
1	Cufflinks	exon	771363	771411	.	+	.	gene_id "XLOC_000030"; transcript_id "TCONS_00000115"; exon_number "9"; gene_name "SETDB2"; oId "CUFF.36.1"; nearest_ref "ENSDART00000129342"; class_code "j"; tss_id "TSS48";
1	Cufflinks	exon	771728	771882	.	+	.	gene_id "XLOC_000030"; transcript_id "TCONS_00000115"; exon_number "10"; gene_name "SETDB2"; oId "CUFF.36.1"; nearest_ref "ENSDART00000129342"; class_code "j"; tss_id "TSS48";
1	Cufflinks	exon	772018	772106	.	+	.	gene_id "XLOC_000030"; transcript_id "TCONS_00000115"; exon_number "11"; gene_name "SETDB2"; oId "CUFF.36.1"; nearest_ref "ENSDART00000129342"; class_code "j"; tss_id "TSS48";
1	Cufflinks	exon	772909	773216	.	+	.	gene_id "XLOC_000030"; transcript_id "TCONS_00000115"; exon_number "12"; gene_name "SETDB2"; oId "CUFF.36.1"; nearest_ref "ENSDART00000129342"; class_code "j"; tss_id "TSS48";
1	Cufflinks	exon	776251	776626	.	+	.	gene_id "XLOC_000031"; transcript_id "TCONS_00000118"; exon_number "1"; gene_name "CREG1"; oId "ENSDART00000092502"; nearest_ref "ENSDART00000092502"; class_code "="; tss_id "TSS49";
1	Cufflinks	exon	778051	778170	.	+	.	gene_id "XLOC_000031"; transcript_id "TCONS_00000118"; exon_number "2"; gene_name "CREG1"; oId "ENSDART00000092502"; nearest_ref "ENSDART00000092502"; class_code "="; tss_id "TSS49";
1	Cufflinks	exon	778256	778463	.	+	.	gene_id "XLOC_000031"; transcript_id "TCONS_00000118"; exon_number "3"; gene_name "CREG1"; oId "ENSDART00000092502"; nearest_ref "ENSDART00000092502"; class_code "="; tss_id "TSS49";
1	Cufflinks	exon	779584	779693	.	+	.	gene_id "XLOC_000031"; transcript_id "TCONS_00000118"; exon_number "4"; gene_name "CREG1"; oId "ENSDART00000092502"; nearest_ref "ENSDART00000092502"; class_code "="; tss_id "TSS49";
1	Cufflinks	exon	779741	780068	.	+	.	gene_id "XLOC_000031"; transcript_id "TCONS_00000118"; exon_number "5"; gene_name "CREG1"; oId "ENSDART00000092502"; nearest_ref "ENSDART00000092502"; class_code "="; tss_id "TSS49";
1	Cufflinks	exon	977847	977905	.	+	.	gene_id "XLOC_000032"; transcript_id "TCONS_00000119"; exon_number "1"; gene_name "N6AMT1"; oId "CUFF.38.2"; nearest_ref "ENSDART00000051919"; class_code "j"; tss_id "TSS50";
1	Cufflinks	exon	979477	979582	.	+	.	gene_id "XLOC_000032"; transcript_id "TCONS_00000119"; exon_number "2"; gene_name "N6AMT1"; oId "CUFF.38.2"; nearest_ref "ENSDART00000051919"; class_code "j"; tss_id "TSS50";
1	Cufflinks	exon	979784	979789	.	+	.	gene_id "XLOC_000032"; transcript_id "TCONS_00000119"; exon_number "3"; gene_name "N6AMT1"; oId "CUFF.38.2"; nearest_ref "ENSDART00000051919"; class_code "j"; tss_id "TSS50";
1	Cufflinks	exon	977847	977905	.	+	.	gene_id "XLOC_000032"; transcript_id "TCONS_00000120"; exon_number "1"; gene_name "N6AMT1"; oId "ENSDART00000051919"; nearest_ref "ENSDART00000051919"; class_code "="; tss_id "TSS50";
1	Cufflinks	exon	979477	979584	.	+	.	gene_id "XLOC_000032"; transcript_id "TCONS_00000120"; exon_number "2"; gene_name "N6AMT1"; oId "ENSDART00000051919"; nearest_ref "ENSDART00000051919"; class_code "="; tss_id "TSS50";
1	Cufflinks	exon	981448	981589	.	+	.	gene_id "XLOC_000032"; transcript_id "TCONS_00000120"; exon_number "3"; gene_name "N6AMT1"; oId "ENSDART00000051919"; nearest_ref "ENSDART00000051919"; class_code "="; tss_id "TSS50";
1	Cufflinks	exon	981752	981838	.	+	.	gene_id "XLOC_000032"; transcript_id "TCONS_00000120"; exon_number "4"; gene_name "N6AMT1"; oId "ENSDART00000051919"; nearest_ref "ENSDART00000051919"; class_code "="; tss_id "TSS50";
1	Cufflinks	exon	983294	983384	.	+	.	gene_id "XLOC_000032"; transcript_id "TCONS_00000120"; exon_number "5"; gene_name "N6AMT1"; oId "ENSDART00000051919"; nearest_ref "ENSDART00000051919"; class_code "="; tss_id "TSS50";
1	Cufflinks	exon	984616	984699	.	+	.	gene_id "XLOC_000032"; transcript_id "TCONS_00000120"; exon_number "6"; gene_name "N6AMT1"; oId "ENSDART00000051919"; nearest_ref "ENSDART00000051919"; class_code "="; tss_id "TSS50";
1	Cufflinks	exon	986499	986640	.	+	.	gene_id "XLOC_000032"; transcript_id "TCONS_00000120"; exon_number "7"; gene_name "N6AMT1"; oId "ENSDART00000051919"; nearest_ref "ENSDART00000051919"; class_code "="; tss_id "TSS50";
1	Cufflinks	exon	986766	987211	.	+	.	gene_id "XLOC_000032"; transcript_id "TCONS_00000120"; exon_number "8"; gene_name "N6AMT1"; oId "ENSDART00000051919"; nearest_ref "ENSDART00000051919"; class_code "="; tss_id "TSS50";
1	Cufflinks	exon	1446561	1446647	.	+	.	gene_id "XLOC_000036"; transcript_id "TCONS_00000127"; exon_number "1"; gene_name "atp1a1"; oId "CUFF.101.2"; nearest_ref "ENSDART00000081047"; class_code "j"; tss_id "TSS54";
1	Cufflinks	exon	1446798	1446911	.	+	.	gene_id "XLOC_000036"; transcript_id "TCONS_00000127"; exon_number "2"; gene_name "atp1a1"; oId "CUFF.101.2"; nearest_ref "ENSDART00000081047"; class_code "j"; tss_id "TSS54";
1	Cufflinks	exon	1447004	1447063	.	+	.	gene_id "XLOC_000036"; transcript_id "TCONS_00000127"; exon_number "3"; gene_name "atp1a1"; oId "CUFF.101.2"; nearest_ref "ENSDART00000081047"; class_code "j"; tss_id "TSS54";
1	Cufflinks	exon	1450755	1450958	.	+	.	gene_id "XLOC_000036"; transcript_id "TCONS_00000127"; exon_number "4"; gene_name "atp1a1"; oId "CUFF.101.2"; nearest_ref "ENSDART00000081047"; class_code "j"; tss_id "TSS54";
1	Cufflinks	exon	1453176	1453289	.	+	.	gene_id "XLOC_000036"; transcript_id "TCONS_00000127"; exon_number "5"; gene_name "atp1a1"; oId "CUFF.101.2"; nearest_ref "ENSDART00000081047"; class_code "j"; tss_id "TSS54";
1	Cufflinks	exon	1453374	1453508	.	+	.	gene_id "XLOC_000036"; transcript_id "TCONS_00000127"; exon_number "6"; gene_name "atp1a1"; oId "CUFF.101.2"; nearest_ref "ENSDART00000081047"; class_code "j"; tss_id "TSS54";
1	Cufflinks	exon	1455515	1455632	.	+	.	gene_id "XLOC_000036"; transcript_id "TCONS_00000127"; exon_number "7"; gene_name "atp1a1"; oId "CUFF.101.2"; nearest_ref "ENSDART00000081047"; class_code "j"; tss_id "TSS54";
1	Cufflinks	exon	1455704	1455972	.	+	.	gene_id "XLOC_000036"; transcript_id "TCONS_00000127"; exon_number "8"; gene_name "atp1a1"; oId "CUFF.101.2"; nearest_ref "ENSDART00000081047"; class_code "j"; tss_id "TSS54";
1	Cufflinks	exon	1456054	1456362	.	+	.	gene_id "XLOC_000036"; transcript_id "TCONS_00000127"; exon_number "9"; gene_name "atp1a1"; oId "CUFF.101.2"; nearest_ref "ENSDART00000081047"; class_code "j"; tss_id "TSS54";
1	Cufflinks	exon	1456449	1456583	.	+	.	gene_id "XLOC_000036"; transcript_id "TCONS_00000127"; exon_number "10"; gene_name "atp1a1"; oId "CUFF.101.2"; nearest_ref "ENSDART00000081047"; class_code "j"; tss_id "TSS54";
1	Cufflinks	exon	1456665	1456857	.	+	.	gene_id "XLOC_000036"; transcript_id "TCONS_00000127"; exon_number "11"; gene_name "atp1a1"; oId "CUFF.101.2"; nearest_ref "ENSDART00000081047"; class_code "j"; tss_id "TSS54";
1	Cufflinks	exon	1456949	1457124	.	+	.	gene_id "XLOC_000036"; transcript_id "TCONS_00000127"; exon_number "12"; gene_name "atp1a1"; oId "CUFF.101.2"; nearest_ref "ENSDART00000081047"; class_code "j"; tss_id "TSS54";
1	Cufflinks	exon	1457408	1457544	.	+	.	gene_id "XLOC_000036"; transcript_id "TCONS_00000127"; exon_number "13"; gene_name "atp1a1"; oId "CUFF.101.2"; nearest_ref "ENSDART00000081047"; class_code "j"; tss_id "TSS54";
1	Cufflinks	exon	1457613	1457763	.	+	.	gene_id "XLOC_000036"; transcript_id "TCONS_00000127"; exon_number "14"; gene_name "atp1a1"; oId "CUFF.101.2"; nearest_ref "ENSDART00000081047"; class_code "j"; tss_id "TSS54";
1	Cufflinks	exon	1457848	1458016	.	+	.	gene_id "XLOC_000036"; transcript_id "TCONS_00000127"; exon_number "15"; gene_name "atp1a1"; oId "CUFF.101.2"; nearest_ref "ENSDART00000081047"; class_code "j"; tss_id "TSS54";
1	Cufflinks	exon	1480140	1480294	.	+	.	gene_id "XLOC_000036"; transcript_id "TCONS_00000127"; exon_number "16"; gene_name "atp1a1"; oId "CUFF.101.2"; nearest_ref "ENSDART00000081047"; class_code "j"; tss_id "TSS54";
1	Cufflinks	exon	1488108	1488551	.	+	.	gene_id "XLOC_000036"; transcript_id "TCONS_00000127"; exon_number "17"; gene_name "atp1a1"; oId "CUFF.101.2"; nearest_ref "ENSDART00000081047"; class_code "j"; tss_id "TSS54";
1	Cufflinks	exon	1457757	1457763	.	+	.	gene_id "XLOC_000036"; transcript_id "TCONS_00000129"; exon_number "1"; gene_name "atp1a1"; oId "CUFF.101.5"; nearest_ref "ENSDART00000081047"; class_code "j"; tss_id "TSS55";
1	Cufflinks	exon	1479892	1480060	.	+	.	gene_id "XLOC_000036"; transcript_id "TCONS_00000129"; exon_number "2"; gene_name "atp1a1"; oId "CUFF.101.5"; nearest_ref "ENSDART00000081047"; class_code "j"; tss_id "TSS55";
1	Cufflinks	exon	1480140	1480294	.	+	.	gene_id "XLOC_000036"; transcript_id "TCONS_00000129"; exon_number "3"; gene_name "atp1a1"; oId "CUFF.101.5"; nearest_ref "ENSDART00000081047"; class_code "j"; tss_id "TSS55";
1	Cufflinks	exon	1480374	1480497	.	+	.	gene_id "XLOC_000036"; transcript_id "TCONS_00000129"; exon_number "4"; gene_name "atp1a1"; oId "CUFF.101.5"; nearest_ref "ENSDART00000081047"; class_code "j"; tss_id "TSS55";
1	Cufflinks	exon	1480844	1480989	.	+	.	gene_id "XLOC_000036"; transcript_id "TCONS_00000129"; exon_number "5"; gene_name "atp1a1"; oId "CUFF.101.5"; nearest_ref "ENSDART00000081047"; class_code "j"; tss_id "TSS55";
1	Cufflinks	exon	1481076	1481206	.	+	.	gene_id "XLOC_000036"; transcript_id "TCONS_00000129"; exon_number "6"; gene_name "atp1a1"; oId "CUFF.101.5"; nearest_ref "ENSDART00000081047"; class_code "j"; tss_id "TSS55";
1	Cufflinks	exon	1481286	1481387	.	+	.	gene_id "XLOC_000036"; transcript_id "TCONS_00000129"; exon_number "7"; gene_name "atp1a1"; oId "CUFF.101.5"; nearest_ref "ENSDART00000081047"; class_code "j"; tss_id "TSS55";
1	Cufflinks	exon	1487695	1487786	.	+	.	gene_id "XLOC_000036"; transcript_id "TCONS_00000129"; exon_number "8"; gene_name "atp1a1"; oId "CUFF.101.5"; nearest_ref "ENSDART00000081047"; class_code "j"; tss_id "TSS55";
1	Cufflinks	exon	1488108	1488551	.	+	.	gene_id "XLOC_000036"; transcript_id "TCONS_00000129"; exon_number "9"; gene_name "atp1a1"; oId "CUFF.101.5"; nearest_ref "ENSDART00000081047"; class_code "j"; tss_id "TSS55";
1	Cufflinks	exon	1468861	1469142	.	+	.	gene_id "XLOC_000036"; transcript_id "TCONS_00000131"; exon_number "1"; gene_name "atp1a1"; oId "CUFF.101.7"; nearest_ref "ENSDART00000081047"; class_code "j"; tss_id "TSS57";
1	Cufflinks	exon	1474129	1474248	.	+	.	gene_id "XLOC_000036"; transcript_id "TCONS_00000131"; exon_number "2"; gene_name "atp1a1"; oId "CUFF.101.7"; nearest_ref "ENSDART00000081047"; class_code "j"; tss_id "TSS57";
1	Cufflinks	exon	1474337	1474396	.	+	.	gene_id "XLOC_000036"; transcript_id "TCONS_00000131"; exon_number "3"; gene_name "atp1a1"; oId "CUFF.101.7"; nearest_ref "ENSDART00000081047"; class_code "j"; tss_id "TSS57";
1	Cufflinks	exon	1474478	1474558	.	+	.	gene_id "XLOC_000036"; transcript_id "TCONS_00000131"; exon_number "4"; gene_name "atp1a1"; oId "CUFF.101.7"; nearest_ref "ENSDART00000081047"; class_code "j"; tss_id "TSS57";
1	Cufflinks	exon	1478031	1478106	.	+	.	gene_id "XLOC_000036"; transcript_id "TCONS_00000131"; exon_number "5"; gene_name "atp1a1"; oId "CUFF.101.7"; nearest_ref "ENSDART00000081047"; class_code "j"; tss_id "TSS57";
1	Cufflinks	exon	1478271	1478469	.	+	.	gene_id "XLOC_000036"; transcript_id "TCONS_00000131"; exon_number "6"; gene_name "atp1a1"; oId "CUFF.101.7"; nearest_ref "ENSDART00000081047"; class_code "j"; tss_id "TSS57";
1	Cufflinks	exon	1478540	1478715	.	+	.	gene_id "XLOC_000036"; transcript_id "TCONS_00000131"; exon_number "7"; gene_name "atp1a1"; oId "CUFF.101.7"; nearest_ref "ENSDART00000081047"; class_code "j"; tss_id "TSS57";
1	Cufflinks	exon	1478788	1478924	.	+	.	gene_id "XLOC_000036"; transcript_id "TCONS_00000131"; exon_number "8"; gene_name "atp1a1"; oId "CUFF.101.7"; nearest_ref "ENSDART00000081047"; class_code "j"; tss_id "TSS57";
1	Cufflinks	exon	1480140	1480294	.	+	.	gene_id "XLOC_000036"; transcript_id "TCONS_00000131"; exon_number "9"; gene_name "atp1a1"; oId "CUFF.101.7"; nearest_ref "ENSDART00000081047"; class_code "j"; tss_id "TSS57";
1	Cufflinks	exon	1480374	1480497	.	+	.	gene_id "XLOC_000036"; transcript_id "TCONS_00000131"; exon_number "10"; gene_name "atp1a1"; oId "CUFF.101.7"; nearest_ref "ENSDART00000081047"; class_code "j"; tss_id "TSS57";
1	Cufflinks	exon	1480844	1480989	.	+	.	gene_id "XLOC_000036"; transcript_id "TCONS_00000131"; exon_number "11"; gene_name "atp1a1"; oId "CUFF.101.7"; nearest_ref "ENSDART00000081047"; class_code "j"; tss_id "TSS57";
1	Cufflinks	exon	1481076	1481206	.	+	.	gene_id "XLOC_000036"; transcript_id "TCONS_00000131"; exon_number "12"; gene_name "atp1a1"; oId "CUFF.101.7"; nearest_ref "ENSDART00000081047"; class_code "j"; tss_id "TSS57";
1	Cufflinks	exon	1481286	1481387	.	+	.	gene_id "XLOC_000036"; transcript_id "TCONS_00000131"; exon_number "13"; gene_name "atp1a1"; oId "CUFF.101.7"; nearest_ref "ENSDART00000081047"; class_code "j"; tss_id "TSS57";
1	Cufflinks	exon	1487695	1487786	.	+	.	gene_id "XLOC_000036"; transcript_id "TCONS_00000131"; exon_number "14"; gene_name "atp1a1"; oId "CUFF.101.7"; nearest_ref "ENSDART00000081047"; class_code "j"; tss_id "TSS57";
1	Cufflinks	exon	1488108	1488551	.	+	.	gene_id "XLOC_000036"; transcript_id "TCONS_00000131"; exon_number "15"; gene_name "atp1a1"; oId "CUFF.101.7"; nearest_ref "ENSDART00000081047"; class_code "j"; tss_id "TSS57";
1	Cufflinks	exon	1468926	1469125	.	+	.	gene_id "XLOC_000036"; transcript_id "TCONS_00000133"; exon_number "1"; gene_name "atp1a1"; oId "CUFF.101.11"; nearest_ref "ENSDART00000081047"; class_code "j"; tss_id "TSS57";
1	Cufflinks	exon	1474580	1474681	.	+	.	gene_id "XLOC_000036"; transcript_id "TCONS_00000133"; exon_number "2"; gene_name "atp1a1"; oId "CUFF.101.11"; nearest_ref "ENSDART00000081047"; class_code "j"; tss_id "TSS57";
1	Cufflinks	exon	1474781	1474894	.	+	.	gene_id "XLOC_000036"; transcript_id "TCONS_00000133"; exon_number "3"; gene_name "atp1a1"; oId "CUFF.101.11"; nearest_ref "ENSDART00000081047"; class_code "j"; tss_id "TSS57";
1	Cufflinks	exon	1474985	1475119	.	+	.	gene_id "XLOC_000036"; transcript_id "TCONS_00000133"; exon_number "4"; gene_name "atp1a1"; oId "CUFF.101.11"; nearest_ref "ENSDART00000081047"; class_code "j"; tss_id "TSS57";
1	Cufflinks	exon	1475200	1475317	.	+	.	gene_id "XLOC_000036"; transcript_id "TCONS_00000133"; exon_number "5"; gene_name "atp1a1"; oId "CUFF.101.11"; nearest_ref "ENSDART00000081047"; class_code "j"; tss_id "TSS57";
1	Cufflinks	exon	1475399	1475667	.	+	.	gene_id "XLOC_000036"; transcript_id "TCONS_00000133"; exon_number "6"; gene_name "atp1a1"; oId "CUFF.101.11"; nearest_ref "ENSDART00000081047"; class_code "j"; tss_id "TSS57";
1	Cufflinks	exon	1475747	1476055	.	+	.	gene_id "XLOC_000036"; transcript_id "TCONS_00000133"; exon_number "7"; gene_name "atp1a1"; oId "CUFF.101.11"; nearest_ref "ENSDART00000081047"; class_code "j"; tss_id "TSS57";
1	Cufflinks	exon	1477972	1478106	.	+	.	gene_id "XLOC_000036"; transcript_id "TCONS_00000133"; exon_number "8"; gene_name "atp1a1"; oId "CUFF.101.11"; nearest_ref "ENSDART00000081047"; class_code "j"; tss_id "TSS57";
1	Cufflinks	exon	1478271	1478469	.	+	.	gene_id "XLOC_000036"; transcript_id "TCONS_00000133"; exon_number "9"; gene_name "atp1a1"; oId "CUFF.101.11"; nearest_ref "ENSDART00000081047"; class_code "j"; tss_id "TSS57";
1	Cufflinks	exon	1478540	1478715	.	+	.	gene_id "XLOC_000036"; transcript_id "TCONS_00000133"; exon_number "10"; gene_name "atp1a1"; oId "CUFF.101.11"; nearest_ref "ENSDART00000081047"; class_code "j"; tss_id "TSS57";
1	Cufflinks	exon	1478788	1478924	.	+	.	gene_id "XLOC_000036"; transcript_id "TCONS_00000133"; exon_number "11"; gene_name "atp1a1"; oId "CUFF.101.11"; nearest_ref "ENSDART00000081047"; class_code "j"; tss_id "TSS57";
1	Cufflinks	exon	1479321	1479471	.	+	.	gene_id "XLOC_000036"; transcript_id "TCONS_00000133"; exon_number "12"; gene_name "atp1a1"; oId "CUFF.101.11"; nearest_ref "ENSDART00000081047"; class_code "j"; tss_id "TSS57";
1	Cufflinks	exon	1479892	1480060	.	+	.	gene_id "XLOC_000036"; transcript_id "TCONS_00000133"; exon_number "13"; gene_name "atp1a1"; oId "CUFF.101.11"; nearest_ref "ENSDART00000081047"; class_code "j"; tss_id "TSS57";
1	Cufflinks	exon	1480140	1480294	.	+	.	gene_id "XLOC_000036"; transcript_id "TCONS_00000133"; exon_number "14"; gene_name "atp1a1"; oId "CUFF.101.11"; nearest_ref "ENSDART00000081047"; class_code "j"; tss_id "TSS57";
1	Cufflinks	exon	1480374	1480497	.	+	.	gene_id "XLOC_000036"; transcript_id "TCONS_00000133"; exon_number "15"; gene_name "atp1a1"; oId "CUFF.101.11"; nearest_ref "ENSDART00000081047"; class_code "j"; tss_id "TSS57";
1	Cufflinks	exon	1480844	1480985	.	+	.	gene_id "XLOC_000036"; transcript_id "TCONS_00000133"; exon_number "16"; gene_name "atp1a1"; oId "CUFF.101.11"; nearest_ref "ENSDART00000081047"; class_code "j"; tss_id "TSS57";
1	Cufflinks	exon	1481082	1481206	.	+	.	gene_id "XLOC_000036"; transcript_id "TCONS_00000133"; exon_number "17"; gene_name "atp1a1"; oId "CUFF.101.11"; nearest_ref "ENSDART00000081047"; class_code "j"; tss_id "TSS57";
1	Cufflinks	exon	1484510	1484515	.	+	.	gene_id "XLOC_000036"; transcript_id "TCONS_00000133"; exon_number "18"; gene_name "atp1a1"; oId "CUFF.101.11"; nearest_ref "ENSDART00000081047"; class_code "j"; tss_id "TSS57";
1	Cufflinks	exon	1468926	1469142	.	+	.	gene_id "XLOC_000036"; transcript_id "TCONS_00000134"; exon_number "1"; gene_name "atp1a1"; oId "CUFF.101.13"; nearest_ref "ENSDART00000081047"; class_code "j"; tss_id "TSS57";
1	Cufflinks	exon	1474129	1474248	.	+	.	gene_id "XLOC_000036"; transcript_id "TCONS_00000134"; exon_number "2"; gene_name "atp1a1"; oId "CUFF.101.13"; nearest_ref "ENSDART00000081047"; class_code "j"; tss_id "TSS57";
1	Cufflinks	exon	1474337	1474396	.	+	.	gene_id "XLOC_000036"; transcript_id "TCONS_00000134"; exon_number "3"; gene_name "atp1a1"; oId "CUFF.101.13"; nearest_ref "ENSDART00000081047"; class_code "j"; tss_id "TSS57";
1	Cufflinks	exon	1474478	1474558	.	+	.	gene_id "XLOC_000036"; transcript_id "TCONS_00000134"; exon_number "4"; gene_name "atp1a1"; oId "CUFF.101.13"; nearest_ref "ENSDART00000081047"; class_code "j"; tss_id "TSS57";
1	Cufflinks	exon	1478031	1478106	.	+	.	gene_id "XLOC_000036"; transcript_id "TCONS_00000134"; exon_number "5"; gene_name "atp1a1"; oId "CUFF.101.13"; nearest_ref "ENSDART00000081047"; class_code "j"; tss_id "TSS57";
1	Cufflinks	exon	1478271	1478469	.	+	.	gene_id "XLOC_000036"; transcript_id "TCONS_00000134"; exon_number "6"; gene_name "atp1a1"; oId "CUFF.101.13"; nearest_ref "ENSDART00000081047"; class_code "j"; tss_id "TSS57";
1	Cufflinks	exon	1478540	1478715	.	+	.	gene_id "XLOC_000036"; transcript_id "TCONS_00000134"; exon_number "7"; gene_name "atp1a1"; oId "CUFF.101.13"; nearest_ref "ENSDART00000081047"; class_code "j"; tss_id "TSS57";
1	Cufflinks	exon	1478788	1478924	.	+	.	gene_id "XLOC_000036"; transcript_id "TCONS_00000134"; exon_number "8"; gene_name "atp1a1"; oId "CUFF.101.13"; nearest_ref "ENSDART00000081047"; class_code "j"; tss_id "TSS57";
1	Cufflinks	exon	1479321	1479471	.	+	.	gene_id "XLOC_000036"; transcript_id "TCONS_00000134"; exon_number "9"; gene_name "atp1a1"; oId "CUFF.101.13"; nearest_ref "ENSDART00000081047"; class_code "j"; tss_id "TSS57";
1	Cufflinks	exon	1479892	1480060	.	+	.	gene_id "XLOC_000036"; transcript_id "TCONS_00000134"; exon_number "10"; gene_name "atp1a1"; oId "CUFF.101.13"; nearest_ref "ENSDART00000081047"; class_code "j"; tss_id "TSS57";
1	Cufflinks	exon	1480140	1480294	.	+	.	gene_id "XLOC_000036"; transcript_id "TCONS_00000134"; exon_number "11"; gene_name "atp1a1"; oId "CUFF.101.13"; nearest_ref "ENSDART00000081047"; class_code "j"; tss_id "TSS57";
1	Cufflinks	exon	1480374	1480497	.	+	.	gene_id "XLOC_000036"; transcript_id "TCONS_00000134"; exon_number "12"; gene_name "atp1a1"; oId "CUFF.101.13"; nearest_ref "ENSDART00000081047"; class_code "j"; tss_id "TSS57";
1	Cufflinks	exon	1480844	1480989	.	+	.	gene_id "XLOC_000036"; transcript_id "TCONS_00000134"; exon_number "13"; gene_name "atp1a1"; oId "CUFF.101.13"; nearest_ref "ENSDART00000081047"; class_code "j"; tss_id "TSS57";
1	Cufflinks	exon	1481076	1481206	.	+	.	gene_id "XLOC_000036"; transcript_id "TCONS_00000134"; exon_number "14"; gene_name "atp1a1"; oId "CUFF.101.13"; nearest_ref "ENSDART00000081047"; class_code "j"; tss_id "TSS57";
1	Cufflinks	exon	1481286	1481387	.	+	.	gene_id "XLOC_000036"; transcript_id "TCONS_00000134"; exon_number "15"; gene_name "atp1a1"; oId "CUFF.101.13"; nearest_ref "ENSDART00000081047"; class_code "j"; tss_id "TSS57";
1	Cufflinks	exon	1487695	1487786	.	+	.	gene_id "XLOC_000036"; transcript_id "TCONS_00000134"; exon_number "16"; gene_name "atp1a1"; oId "CUFF.101.13"; nearest_ref "ENSDART00000081047"; class_code "j"; tss_id "TSS57";
1	Cufflinks	exon	1488108	1488551	.	+	.	gene_id "XLOC_000036"; transcript_id "TCONS_00000134"; exon_number "17"; gene_name "atp1a1"; oId "CUFF.101.13"; nearest_ref "ENSDART00000081047"; class_code "j"; tss_id "TSS57";
1	Cufflinks	exon	1468926	1469142	.	+	.	gene_id "XLOC_000036"; transcript_id "TCONS_00000136"; exon_number "1"; gene_name "atp1a1"; oId "CUFF.101.15"; nearest_ref "ENSDART00000081047"; class_code "j"; tss_id "TSS57";
1	Cufflinks	exon	1474129	1474248	.	+	.	gene_id "XLOC_000036"; transcript_id "TCONS_00000136"; exon_number "2"; gene_name "atp1a1"; oId "CUFF.101.15"; nearest_ref "ENSDART00000081047"; class_code "j"; tss_id "TSS57";
1	Cufflinks	exon	1474337	1474396	.	+	.	gene_id "XLOC_000036"; transcript_id "TCONS_00000136"; exon_number "3"; gene_name "atp1a1"; oId "CUFF.101.15"; nearest_ref "ENSDART00000081047"; class_code "j"; tss_id "TSS57";
1	Cufflinks	exon	1474478	1474681	.	+	.	gene_id "XLOC_000036"; transcript_id "TCONS_00000136"; exon_number "4"; gene_name "atp1a1"; oId "CUFF.101.15"; nearest_ref "ENSDART00000081047"; class_code "j"; tss_id "TSS57";
1	Cufflinks	exon	1474781	1474894	.	+	.	gene_id "XLOC_000036"; transcript_id "TCONS_00000136"; exon_number "5"; gene_name "atp1a1"; oId "CUFF.101.15"; nearest_ref "ENSDART00000081047"; class_code "j"; tss_id "TSS57";
1	Cufflinks	exon	1474985	1475119	.	+	.	gene_id "XLOC_000036"; transcript_id "TCONS_00000136"; exon_number "6"; gene_name "atp1a1"; oId "CUFF.101.15"; nearest_ref "ENSDART00000081047"; class_code "j"; tss_id "TSS57";
1	Cufflinks	exon	1475200	1475317	.	+	.	gene_id "XLOC_000036"; transcript_id "TCONS_00000136"; exon_number "7"; gene_name "atp1a1"; oId "CUFF.101.15"; nearest_ref "ENSDART00000081047"; class_code "j"; tss_id "TSS57";
1	Cufflinks	exon	1475399	1475667	.	+	.	gene_id "XLOC_000036"; transcript_id "TCONS_00000136"; exon_number "8"; gene_name "atp1a1"; oId "CUFF.101.15"; nearest_ref "ENSDART00000081047"; class_code "j"; tss_id "TSS57";
1	Cufflinks	exon	1475747	1476055	.	+	.	gene_id "XLOC_000036"; transcript_id "TCONS_00000136"; exon_number "9"; gene_name "atp1a1"; oId "CUFF.101.15"; nearest_ref "ENSDART00000081047"; class_code "j"; tss_id "TSS57";
1	Cufflinks	exon	1477972	1478106	.	+	.	gene_id "XLOC_000036"; transcript_id "TCONS_00000136"; exon_number "10"; gene_name "atp1a1"; oId "CUFF.101.15"; nearest_ref "ENSDART00000081047"; class_code "j"; tss_id "TSS57";
1	Cufflinks	exon	1488895	1489112	.	+	.	gene_id "XLOC_000036"; transcript_id "TCONS_00000136"; exon_number "11"; gene_name "atp1a1"; oId "CUFF.101.15"; nearest_ref "ENSDART00000081047"; class_code "j"; tss_id "TSS57";
1	Cufflinks	exon	2017041	2017310	.	+	.	gene_id "XLOC_000045"; transcript_id "TCONS_00000162"; exon_number "1"; gene_name "kpnb3"; oId "CUFF.56.2"; nearest_ref "ENSDART00000058876"; class_code "j"; tss_id "TSS67";
1	Cufflinks	exon	2021929	2022009	.	+	.	gene_id "XLOC_000045"; transcript_id "TCONS_00000162"; exon_number "2"; gene_name "kpnb3"; oId "CUFF.56.2"; nearest_ref "ENSDART00000058876"; class_code "j"; tss_id "TSS67";
1	Cufflinks	exon	2027482	2027674	.	+	.	gene_id "XLOC_000045"; transcript_id "TCONS_00000162"; exon_number "3"; gene_name "kpnb3"; oId "CUFF.56.2"; nearest_ref "ENSDART00000058876"; class_code "j"; tss_id "TSS67";
1	Cufflinks	exon	2028994	2029096	.	+	.	gene_id "XLOC_000045"; transcript_id "TCONS_00000162"; exon_number "4"; gene_name "kpnb3"; oId "CUFF.56.2"; nearest_ref "ENSDART00000058876"; class_code "j"; tss_id "TSS67";
1	Cufflinks	exon	2030412	2030508	.	+	.	gene_id "XLOC_000045"; transcript_id "TCONS_00000162"; exon_number "5"; gene_name "kpnb3"; oId "CUFF.56.2"; nearest_ref "ENSDART00000058876"; class_code "j"; tss_id "TSS67";
1	Cufflinks	exon	2031018	2031122	.	+	.	gene_id "XLOC_000045"; transcript_id "TCONS_00000162"; exon_number "6"; gene_name "kpnb3"; oId "CUFF.56.2"; nearest_ref "ENSDART00000058876"; class_code "j"; tss_id "TSS67";
1	Cufflinks	exon	2032200	2032322	.	+	.	gene_id "XLOC_000045"; transcript_id "TCONS_00000162"; exon_number "7"; gene_name "kpnb3"; oId "CUFF.56.2"; nearest_ref "ENSDART00000058876"; class_code "j"; tss_id "TSS67";
1	Cufflinks	exon	2032793	2032913	.	+	.	gene_id "XLOC_000045"; transcript_id "TCONS_00000162"; exon_number "8"; gene_name "kpnb3"; oId "CUFF.56.2"; nearest_ref "ENSDART00000058876"; class_code "j"; tss_id "TSS67";
1	Cufflinks	exon	2033475	2033562	.	+	.	gene_id "XLOC_000045"; transcript_id "TCONS_00000162"; exon_number "9"; gene_name "kpnb3"; oId "CUFF.56.2"; nearest_ref "ENSDART00000058876"; class_code "j"; tss_id "TSS67";
1	Cufflinks	exon	2035756	2035862	.	+	.	gene_id "XLOC_000045"; transcript_id "TCONS_00000162"; exon_number "10"; gene_name "kpnb3"; oId "CUFF.56.2"; nearest_ref "ENSDART00000058876"; class_code "j"; tss_id "TSS67";
1	Cufflinks	exon	2035949	2036073	.	+	.	gene_id "XLOC_000045"; transcript_id "TCONS_00000162"; exon_number "11"; gene_name "kpnb3"; oId "CUFF.56.2"; nearest_ref "ENSDART00000058876"; class_code "j"; tss_id "TSS67";
1	Cufflinks	exon	2036153	2036242	.	+	.	gene_id "XLOC_000045"; transcript_id "TCONS_00000162"; exon_number "12"; gene_name "kpnb3"; oId "CUFF.56.2"; nearest_ref "ENSDART00000058876"; class_code "j"; tss_id "TSS67";
1	Cufflinks	exon	2037480	2037653	.	+	.	gene_id "XLOC_000045"; transcript_id "TCONS_00000162"; exon_number "13"; gene_name "kpnb3"; oId "CUFF.56.2"; nearest_ref "ENSDART00000058876"; class_code "j"; tss_id "TSS67";
1	Cufflinks	exon	2038201	2038419	.	+	.	gene_id "XLOC_000045"; transcript_id "TCONS_00000162"; exon_number "14"; gene_name "kpnb3"; oId "CUFF.56.2"; nearest_ref "ENSDART00000058876"; class_code "j"; tss_id "TSS67";
1	Cufflinks	exon	2040082	2040165	.	+	.	gene_id "XLOC_000045"; transcript_id "TCONS_00000162"; exon_number "15"; gene_name "kpnb3"; oId "CUFF.56.2"; nearest_ref "ENSDART00000058876"; class_code "j"; tss_id "TSS67";
1	Cufflinks	exon	2040248	2040380	.	+	.	gene_id "XLOC_000045"; transcript_id "TCONS_00000162"; exon_number "16"; gene_name "kpnb3"; oId "CUFF.56.2"; nearest_ref "ENSDART00000058876"; class_code "j"; tss_id "TSS67";
1	Cufflinks	exon	2042002	2042123	.	+	.	gene_id "XLOC_000045"; transcript_id "TCONS_00000162"; exon_number "17"; gene_name "kpnb3"; oId "CUFF.56.2"; nearest_ref "ENSDART00000058876"; class_code "j"; tss_id "TSS67";
1	Cufflinks	exon	2042815	2042908	.	+	.	gene_id "XLOC_000045"; transcript_id "TCONS_00000162"; exon_number "18"; gene_name "kpnb3"; oId "CUFF.56.2"; nearest_ref "ENSDART00000058876"; class_code "j"; tss_id "TSS67";
1	Cufflinks	exon	2043598	2043602	.	+	.	gene_id "XLOC_000045"; transcript_id "TCONS_00000162"; exon_number "19"; gene_name "kpnb3"; oId "CUFF.56.2"; nearest_ref "ENSDART00000058876"; class_code "j"; tss_id "TSS67";
1	Cufflinks	exon	2017041	2017310	.	+	.	gene_id "XLOC_000045"; transcript_id "TCONS_00000163"; exon_number "1"; gene_name "kpnb3"; oId "CUFF.56.1"; nearest_ref "ENSDART00000058876"; class_code "j"; tss_id "TSS67";
1	Cufflinks	exon	2021929	2022009	.	+	.	gene_id "XLOC_000045"; transcript_id "TCONS_00000163"; exon_number "2"; gene_name "kpnb3"; oId "CUFF.56.1"; nearest_ref "ENSDART00000058876"; class_code "j"; tss_id "TSS67";
1	Cufflinks	exon	2027482	2027674	.	+	.	gene_id "XLOC_000045"; transcript_id "TCONS_00000163"; exon_number "3"; gene_name "kpnb3"; oId "CUFF.56.1"; nearest_ref "ENSDART00000058876"; class_code "j"; tss_id "TSS67";
1	Cufflinks	exon	2028994	2029096	.	+	.	gene_id "XLOC_000045"; transcript_id "TCONS_00000163"; exon_number "4"; gene_name "kpnb3"; oId "CUFF.56.1"; nearest_ref "ENSDART00000058876"; class_code "j"; tss_id "TSS67";
1	Cufflinks	exon	2030412	2030508	.	+	.	gene_id "XLOC_000045"; transcript_id "TCONS_00000163"; exon_number "5"; gene_name "kpnb3"; oId "CUFF.56.1"; nearest_ref "ENSDART00000058876"; class_code "j"; tss_id "TSS67";
1	Cufflinks	exon	2031018	2031122	.	+	.	gene_id "XLOC_000045"; transcript_id "TCONS_00000163"; exon_number "6"; gene_name "kpnb3"; oId "CUFF.56.1"; nearest_ref "ENSDART00000058876"; class_code "j"; tss_id "TSS67";
1	Cufflinks	exon	2032200	2032322	.	+	.	gene_id "XLOC_000045"; transcript_id "TCONS_00000163"; exon_number "7"; gene_name "kpnb3"; oId "CUFF.56.1"; nearest_ref "ENSDART00000058876"; class_code "j"; tss_id "TSS67";
1	Cufflinks	exon	2032793	2032913	.	+	.	gene_id "XLOC_000045"; transcript_id "TCONS_00000163"; exon_number "8"; gene_name "kpnb3"; oId "CUFF.56.1"; nearest_ref "ENSDART00000058876"; class_code "j"; tss_id "TSS67";
1	Cufflinks	exon	2033475	2033562	.	+	.	gene_id "XLOC_000045"; transcript_id "TCONS_00000163"; exon_number "9"; gene_name "kpnb3"; oId "CUFF.56.1"; nearest_ref "ENSDART00000058876"; class_code "j"; tss_id "TSS67";
1	Cufflinks	exon	2035756	2035862	.	+	.	gene_id "XLOC_000045"; transcript_id "TCONS_00000163"; exon_number "10"; gene_name "kpnb3"; oId "CUFF.56.1"; nearest_ref "ENSDART00000058876"; class_code "j"; tss_id "TSS67";
1	Cufflinks	exon	2035949	2036073	.	+	.	gene_id "XLOC_000045"; transcript_id "TCONS_00000163"; exon_number "11"; gene_name "kpnb3"; oId "CUFF.56.1"; nearest_ref "ENSDART00000058876"; class_code "j"; tss_id "TSS67";
1	Cufflinks	exon	2036153	2036242	.	+	.	gene_id "XLOC_000045"; transcript_id "TCONS_00000163"; exon_number "12"; gene_name "kpnb3"; oId "CUFF.56.1"; nearest_ref "ENSDART00000058876"; class_code "j"; tss_id "TSS67";
1	Cufflinks	exon	2037480	2037653	.	+	.	gene_id "XLOC_000045"; transcript_id "TCONS_00000163"; exon_number "13"; gene_name "kpnb3"; oId "CUFF.56.1"; nearest_ref "ENSDART00000058876"; class_code "j"; tss_id "TSS67";
1	Cufflinks	exon	2038201	2038419	.	+	.	gene_id "XLOC_000045"; transcript_id "TCONS_00000163"; exon_number "14"; gene_name "kpnb3"; oId "CUFF.56.1"; nearest_ref "ENSDART00000058876"; class_code "j"; tss_id "TSS67";
1	Cufflinks	exon	2040082	2040165	.	+	.	gene_id "XLOC_000045"; transcript_id "TCONS_00000163"; exon_number "15"; gene_name "kpnb3"; oId "CUFF.56.1"; nearest_ref "ENSDART00000058876"; class_code "j"; tss_id "TSS67";
1	Cufflinks	exon	2040248	2040380	.	+	.	gene_id "XLOC_000045"; transcript_id "TCONS_00000163"; exon_number "16"; gene_name "kpnb3"; oId "CUFF.56.1"; nearest_ref "ENSDART00000058876"; class_code "j"; tss_id "TSS67";
1	Cufflinks	exon	2042002	2042123	.	+	.	gene_id "XLOC_000045"; transcript_id "TCONS_00000163"; exon_number "17"; gene_name "kpnb3"; oId "CUFF.56.1"; nearest_ref "ENSDART00000058876"; class_code "j"; tss_id "TSS67";
1	Cufflinks	exon	2042815	2042911	.	+	.	gene_id "XLOC_000045"; transcript_id "TCONS_00000163"; exon_number "18"; gene_name "kpnb3"; oId "CUFF.56.1"; nearest_ref "ENSDART00000058876"; class_code "j"; tss_id "TSS67";
1	Cufflinks	exon	2043611	2043783	.	+	.	gene_id "XLOC_000045"; transcript_id "TCONS_00000163"; exon_number "19"; gene_name "kpnb3"; oId "CUFF.56.1"; nearest_ref "ENSDART00000058876"; class_code "j"; tss_id "TSS67";
1	Cufflinks	exon	2044303	2044414	.	+	.	gene_id "XLOC_000045"; transcript_id "TCONS_00000163"; exon_number "20"; gene_name "kpnb3"; oId "CUFF.56.1"; nearest_ref "ENSDART00000058876"; class_code "j"; tss_id "TSS67";
1	Cufflinks	exon	2045271	2045273	.	+	.	gene_id "XLOC_000045"; transcript_id "TCONS_00000163"; exon_number "21"; gene_name "kpnb3"; oId "CUFF.56.1"; nearest_ref "ENSDART00000058876"; class_code "j"; tss_id "TSS67";
1	Cufflinks	exon	2017085	2017310	.	+	.	gene_id "XLOC_000045"; transcript_id "TCONS_00000164"; exon_number "1"; gene_name "kpnb3"; oId "CUFF.56.3"; nearest_ref "ENSDART00000058876"; class_code "j"; tss_id "TSS67";
1	Cufflinks	exon	2021929	2022009	.	+	.	gene_id "XLOC_000045"; transcript_id "TCONS_00000164"; exon_number "2"; gene_name "kpnb3"; oId "CUFF.56.3"; nearest_ref "ENSDART00000058876"; class_code "j"; tss_id "TSS67";
1	Cufflinks	exon	2027482	2027674	.	+	.	gene_id "XLOC_000045"; transcript_id "TCONS_00000164"; exon_number "3"; gene_name "kpnb3"; oId "CUFF.56.3"; nearest_ref "ENSDART00000058876"; class_code "j"; tss_id "TSS67";
1	Cufflinks	exon	2028994	2029096	.	+	.	gene_id "XLOC_000045"; transcript_id "TCONS_00000164"; exon_number "4"; gene_name "kpnb3"; oId "CUFF.56.3"; nearest_ref "ENSDART00000058876"; class_code "j"; tss_id "TSS67";
1	Cufflinks	exon	2030412	2030508	.	+	.	gene_id "XLOC_000045"; transcript_id "TCONS_00000164"; exon_number "5"; gene_name "kpnb3"; oId "CUFF.56.3"; nearest_ref "ENSDART00000058876"; class_code "j"; tss_id "TSS67";
1	Cufflinks	exon	2031018	2031122	.	+	.	gene_id "XLOC_000045"; transcript_id "TCONS_00000164"; exon_number "6"; gene_name "kpnb3"; oId "CUFF.56.3"; nearest_ref "ENSDART00000058876"; class_code "j"; tss_id "TSS67";
1	Cufflinks	exon	2032200	2032322	.	+	.	gene_id "XLOC_000045"; transcript_id "TCONS_00000164"; exon_number "7"; gene_name "kpnb3"; oId "CUFF.56.3"; nearest_ref "ENSDART00000058876"; class_code "j"; tss_id "TSS67";
1	Cufflinks	exon	2032793	2032913	.	+	.	gene_id "XLOC_000045"; transcript_id "TCONS_00000164"; exon_number "8"; gene_name "kpnb3"; oId "CUFF.56.3"; nearest_ref "ENSDART00000058876"; class_code "j"; tss_id "TSS67";
1	Cufflinks	exon	2033475	2033562	.	+	.	gene_id "XLOC_000045"; transcript_id "TCONS_00000164"; exon_number "9"; gene_name "kpnb3"; oId "CUFF.56.3"; nearest_ref "ENSDART00000058876"; class_code "j"; tss_id "TSS67";
1	Cufflinks	exon	2035756	2035862	.	+	.	gene_id "XLOC_000045"; transcript_id "TCONS_00000164"; exon_number "10"; gene_name "kpnb3"; oId "CUFF.56.3"; nearest_ref "ENSDART00000058876"; class_code "j"; tss_id "TSS67";
1	Cufflinks	exon	2035949	2036073	.	+	.	gene_id "XLOC_000045"; transcript_id "TCONS_00000164"; exon_number "11"; gene_name "kpnb3"; oId "CUFF.56.3"; nearest_ref "ENSDART00000058876"; class_code "j"; tss_id "TSS67";
1	Cufflinks	exon	2036153	2036242	.	+	.	gene_id "XLOC_000045"; transcript_id "TCONS_00000164"; exon_number "12"; gene_name "kpnb3"; oId "CUFF.56.3"; nearest_ref "ENSDART00000058876"; class_code "j"; tss_id "TSS67";
1	Cufflinks	exon	2037480	2037653	.	+	.	gene_id "XLOC_000045"; transcript_id "TCONS_00000164"; exon_number "13"; gene_name "kpnb3"; oId "CUFF.56.3"; nearest_ref "ENSDART00000058876"; class_code "j"; tss_id "TSS67";
1	Cufflinks	exon	2038201	2038419	.	+	.	gene_id "XLOC_000045"; transcript_id "TCONS_00000164"; exon_number "14"; gene_name "kpnb3"; oId "CUFF.56.3"; nearest_ref "ENSDART00000058876"; class_code "j"; tss_id "TSS67";
1	Cufflinks	exon	2040082	2040165	.	+	.	gene_id "XLOC_000045"; transcript_id "TCONS_00000164"; exon_number "15"; gene_name "kpnb3"; oId "CUFF.56.3"; nearest_ref "ENSDART00000058876"; class_code "j"; tss_id "TSS67";
1	Cufflinks	exon	2040248	2040380	.	+	.	gene_id "XLOC_000045"; transcript_id "TCONS_00000164"; exon_number "16"; gene_name "kpnb3"; oId "CUFF.56.3"; nearest_ref "ENSDART00000058876"; class_code "j"; tss_id "TSS67";
1	Cufflinks	exon	2042002	2042123	.	+	.	gene_id "XLOC_000045"; transcript_id "TCONS_00000164"; exon_number "17"; gene_name "kpnb3"; oId "CUFF.56.3"; nearest_ref "ENSDART00000058876"; class_code "j"; tss_id "TSS67";
1	Cufflinks	exon	2042659	2042687	.	+	.	gene_id "XLOC_000045"; transcript_id "TCONS_00000164"; exon_number "18"; gene_name "kpnb3"; oId "CUFF.56.3"; nearest_ref "ENSDART00000058876"; class_code "j"; tss_id "TSS67";
1	Cufflinks	exon	2017085	2017310	.	+	.	gene_id "XLOC_000045"; transcript_id "TCONS_00000165"; exon_number "1"; gene_name "kpnb3"; oId "CUFF.56.4"; nearest_ref "ENSDART00000058876"; class_code "j"; tss_id "TSS67";
1	Cufflinks	exon	2021929	2022009	.	+	.	gene_id "XLOC_000045"; transcript_id "TCONS_00000165"; exon_number "2"; gene_name "kpnb3"; oId "CUFF.56.4"; nearest_ref "ENSDART00000058876"; class_code "j"; tss_id "TSS67";
1	Cufflinks	exon	2027482	2027674	.	+	.	gene_id "XLOC_000045"; transcript_id "TCONS_00000165"; exon_number "3"; gene_name "kpnb3"; oId "CUFF.56.4"; nearest_ref "ENSDART00000058876"; class_code "j"; tss_id "TSS67";
1	Cufflinks	exon	2028994	2029096	.	+	.	gene_id "XLOC_000045"; transcript_id "TCONS_00000165"; exon_number "4"; gene_name "kpnb3"; oId "CUFF.56.4"; nearest_ref "ENSDART00000058876"; class_code "j"; tss_id "TSS67";
1	Cufflinks	exon	2030412	2030508	.	+	.	gene_id "XLOC_000045"; transcript_id "TCONS_00000165"; exon_number "5"; gene_name "kpnb3"; oId "CUFF.56.4"; nearest_ref "ENSDART00000058876"; class_code "j"; tss_id "TSS67";
1	Cufflinks	exon	2035756	2035862	.	+	.	gene_id "XLOC_000045"; transcript_id "TCONS_00000165"; exon_number "6"; gene_name "kpnb3"; oId "CUFF.56.4"; nearest_ref "ENSDART00000058876"; class_code "j"; tss_id "TSS67";
1	Cufflinks	exon	2035949	2036073	.	+	.	gene_id "XLOC_000045"; transcript_id "TCONS_00000165"; exon_number "7"; gene_name "kpnb3"; oId "CUFF.56.4"; nearest_ref "ENSDART00000058876"; class_code "j"; tss_id "TSS67";
1	Cufflinks	exon	2036153	2036242	.	+	.	gene_id "XLOC_000045"; transcript_id "TCONS_00000165"; exon_number "8"; gene_name "kpnb3"; oId "CUFF.56.4"; nearest_ref "ENSDART00000058876"; class_code "j"; tss_id "TSS67";
1	Cufflinks	exon	2037480	2037653	.	+	.	gene_id "XLOC_000045"; transcript_id "TCONS_00000165"; exon_number "9"; gene_name "kpnb3"; oId "CUFF.56.4"; nearest_ref "ENSDART00000058876"; class_code "j"; tss_id "TSS67";
1	Cufflinks	exon	2038201	2038419	.	+	.	gene_id "XLOC_000045"; transcript_id "TCONS_00000165"; exon_number "10"; gene_name "kpnb3"; oId "CUFF.56.4"; nearest_ref "ENSDART00000058876"; class_code "j"; tss_id "TSS67";
1	Cufflinks	exon	2040082	2040165	.	+	.	gene_id "XLOC_000045"; transcript_id "TCONS_00000165"; exon_number "11"; gene_name "kpnb3"; oId "CUFF.56.4"; nearest_ref "ENSDART00000058876"; class_code "j"; tss_id "TSS67";
1	Cufflinks	exon	2040248	2040380	.	+	.	gene_id "XLOC_000045"; transcript_id "TCONS_00000165"; exon_number "12"; gene_name "kpnb3"; oId "CUFF.56.4"; nearest_ref "ENSDART00000058876"; class_code "j"; tss_id "TSS67";
1	Cufflinks	exon	2042002	2042123	.	+	.	gene_id "XLOC_000045"; transcript_id "TCONS_00000165"; exon_number "13"; gene_name "kpnb3"; oId "CUFF.56.4"; nearest_ref "ENSDART00000058876"; class_code "j"; tss_id "TSS67";
1	Cufflinks	exon	2042815	2042911	.	+	.	gene_id "XLOC_000045"; transcript_id "TCONS_00000165"; exon_number "14"; gene_name "kpnb3"; oId "CUFF.56.4"; nearest_ref "ENSDART00000058876"; class_code "j"; tss_id "TSS67";
1	Cufflinks	exon	2043611	2043783	.	+	.	gene_id "XLOC_000045"; transcript_id "TCONS_00000165"; exon_number "15"; gene_name "kpnb3"; oId "CUFF.56.4"; nearest_ref "ENSDART00000058876"; class_code "j"; tss_id "TSS67";
1	Cufflinks	exon	2044303	2044414	.	+	.	gene_id "XLOC_000045"; transcript_id "TCONS_00000165"; exon_number "16"; gene_name "kpnb3"; oId "CUFF.56.4"; nearest_ref "ENSDART00000058876"; class_code "j"; tss_id "TSS67";
1	Cufflinks	exon	2045101	2045105	.	+	.	gene_id "XLOC_000045"; transcript_id "TCONS_00000165"; exon_number "17"; gene_name "kpnb3"; oId "CUFF.56.4"; nearest_ref "ENSDART00000058876"; class_code "j"; tss_id "TSS67";
1	Cufflinks	exon	2017085	2017310	.	+	.	gene_id "XLOC_000045"; transcript_id "TCONS_00000166"; exon_number "1"; gene_name "kpnb3"; oId "CUFF.56.5"; nearest_ref "ENSDART00000058876"; class_code "j"; tss_id "TSS67";
1	Cufflinks	exon	2021929	2022009	.	+	.	gene_id "XLOC_000045"; transcript_id "TCONS_00000166"; exon_number "2"; gene_name "kpnb3"; oId "CUFF.56.5"; nearest_ref "ENSDART00000058876"; class_code "j"; tss_id "TSS67";
1	Cufflinks	exon	2027482	2027674	.	+	.	gene_id "XLOC_000045"; transcript_id "TCONS_00000166"; exon_number "3"; gene_name "kpnb3"; oId "CUFF.56.5"; nearest_ref "ENSDART00000058876"; class_code "j"; tss_id "TSS67";
1	Cufflinks	exon	2051180	2051399	.	+	.	gene_id "XLOC_000045"; transcript_id "TCONS_00000166"; exon_number "4"; gene_name "kpnb3"; oId "CUFF.56.5"; nearest_ref "ENSDART00000058876"; class_code "j"; tss_id "TSS67";
1	Cufflinks	exon	2052729	2052957	.	+	.	gene_id "XLOC_000045"; transcript_id "TCONS_00000166"; exon_number "5"; gene_name "kpnb3"; oId "CUFF.56.5"; nearest_ref "ENSDART00000058876"; class_code "j"; tss_id "TSS67";
1	Cufflinks	exon	2053493	2053628	.	+	.	gene_id "XLOC_000045"; transcript_id "TCONS_00000166"; exon_number "6"; gene_name "kpnb3"; oId "CUFF.56.5"; nearest_ref "ENSDART00000058876"; class_code "j"; tss_id "TSS67";
1	Cufflinks	exon	2055379	2056340	.	+	.	gene_id "XLOC_000045"; transcript_id "TCONS_00000166"; exon_number "7"; gene_name "kpnb3"; oId "CUFF.56.5"; nearest_ref "ENSDART00000058876"; class_code "j"; tss_id "TSS67";
1	Cufflinks	exon	2017193	2017310	.	+	.	gene_id "XLOC_000045"; transcript_id "TCONS_00000169"; exon_number "1"; gene_name "kpnb3"; oId "CUFF.56.8"; nearest_ref "ENSDART00000058876"; class_code "j"; tss_id "TSS68";
1	Cufflinks	exon	2021929	2022009	.	+	.	gene_id "XLOC_000045"; transcript_id "TCONS_00000169"; exon_number "2"; gene_name "kpnb3"; oId "CUFF.56.8"; nearest_ref "ENSDART00000058876"; class_code "j"; tss_id "TSS68";
1	Cufflinks	exon	2027482	2027674	.	+	.	gene_id "XLOC_000045"; transcript_id "TCONS_00000169"; exon_number "3"; gene_name "kpnb3"; oId "CUFF.56.8"; nearest_ref "ENSDART00000058876"; class_code "j"; tss_id "TSS68";
1	Cufflinks	exon	2028994	2029096	.	+	.	gene_id "XLOC_000045"; transcript_id "TCONS_00000169"; exon_number "4"; gene_name "kpnb3"; oId "CUFF.56.8"; nearest_ref "ENSDART00000058876"; class_code "j"; tss_id "TSS68";
1	Cufflinks	exon	2030412	2030508	.	+	.	gene_id "XLOC_000045"; transcript_id "TCONS_00000169"; exon_number "5"; gene_name "kpnb3"; oId "CUFF.56.8"; nearest_ref "ENSDART00000058876"; class_code "j"; tss_id "TSS68";
1	Cufflinks	exon	2031018	2031122	.	+	.	gene_id "XLOC_000045"; transcript_id "TCONS_00000169"; exon_number "6"; gene_name "kpnb3"; oId "CUFF.56.8"; nearest_ref "ENSDART00000058876"; class_code "j"; tss_id "TSS68";
1	Cufflinks	exon	2032200	2032341	.	+	.	gene_id "XLOC_000045"; transcript_id "TCONS_00000169"; exon_number "7"; gene_name "kpnb3"; oId "CUFF.56.8"; nearest_ref "ENSDART00000058876"; class_code "j"; tss_id "TSS68";
1	Cufflinks	exon	2043677	2043783	.	+	.	gene_id "XLOC_000045"; transcript_id "TCONS_00000169"; exon_number "8"; gene_name "kpnb3"; oId "CUFF.56.8"; nearest_ref "ENSDART00000058876"; class_code "j"; tss_id "TSS68";
1	Cufflinks	exon	2044303	2044414	.	+	.	gene_id "XLOC_000045"; transcript_id "TCONS_00000169"; exon_number "9"; gene_name "kpnb3"; oId "CUFF.56.8"; nearest_ref "ENSDART00000058876"; class_code "j"; tss_id "TSS68";
1	Cufflinks	exon	2045299	2045354	.	+	.	gene_id "XLOC_000045"; transcript_id "TCONS_00000169"; exon_number "10"; gene_name "kpnb3"; oId "CUFF.56.8"; nearest_ref "ENSDART00000058876"; class_code "j"; tss_id "TSS68";
1	Cufflinks	exon	2045437	2045559	.	+	.	gene_id "XLOC_000045"; transcript_id "TCONS_00000169"; exon_number "11"; gene_name "kpnb3"; oId "CUFF.56.8"; nearest_ref "ENSDART00000058876"; class_code "j"; tss_id "TSS68";
1	Cufflinks	exon	2051180	2051399	.	+	.	gene_id "XLOC_000045"; transcript_id "TCONS_00000169"; exon_number "12"; gene_name "kpnb3"; oId "CUFF.56.8"; nearest_ref "ENSDART00000058876"; class_code "j"; tss_id "TSS68";
1	Cufflinks	exon	2052729	2052957	.	+	.	gene_id "XLOC_000045"; transcript_id "TCONS_00000169"; exon_number "13"; gene_name "kpnb3"; oId "CUFF.56.8"; nearest_ref "ENSDART00000058876"; class_code "j"; tss_id "TSS68";
1	Cufflinks	exon	2053493	2053633	.	+	.	gene_id "XLOC_000045"; transcript_id "TCONS_00000169"; exon_number "14"; gene_name "kpnb3"; oId "CUFF.56.8"; nearest_ref "ENSDART00000058876"; class_code "j"; tss_id "TSS68";
1	Cufflinks	exon	2055379	2056340	.	+	.	gene_id "XLOC_000045"; transcript_id "TCONS_00000169"; exon_number "15"; gene_name "kpnb3"; oId "CUFF.56.8"; nearest_ref "ENSDART00000058876"; class_code "j"; tss_id "TSS68";
1	Cufflinks	exon	2058704	2058891	.	+	.	gene_id "XLOC_000047"; transcript_id "TCONS_00000172"; exon_number "1"; gene_name "FARP1 (1 of 2)"; oId "CUFF.84.1"; nearest_ref "ENSDART00000141036"; class_code "j"; tss_id "TSS70";
1	Cufflinks	exon	2188706	2188750	.	+	.	gene_id "XLOC_000047"; transcript_id "TCONS_00000172"; exon_number "2"; gene_name "FARP1 (1 of 2)"; oId "CUFF.84.1"; nearest_ref "ENSDART00000141036"; class_code "j"; tss_id "TSS70";
1	Cufflinks	exon	2188886	2188892	.	+	.	gene_id "XLOC_000047"; transcript_id "TCONS_00000172"; exon_number "3"; gene_name "FARP1 (1 of 2)"; oId "CUFF.84.1"; nearest_ref "ENSDART00000141036"; class_code "j"; tss_id "TSS70";
1	Cufflinks	exon	2058704	2058891	.	+	.	gene_id "XLOC_000047"; transcript_id "TCONS_00000174"; exon_number "1"; gene_name "FARP1 (1 of 2)"; oId "CUFF.84.4"; nearest_ref "ENSDART00000142944"; class_code "j"; tss_id "TSS70";
1	Cufflinks	exon	2188706	2188753	.	+	.	gene_id "XLOC_000047"; transcript_id "TCONS_00000174"; exon_number "2"; gene_name "FARP1 (1 of 2)"; oId "CUFF.84.4"; nearest_ref "ENSDART00000142944"; class_code "j"; tss_id "TSS70";
1	Cufflinks	exon	2188926	2189015	.	+	.	gene_id "XLOC_000047"; transcript_id "TCONS_00000174"; exon_number "3"; gene_name "FARP1 (1 of 2)"; oId "CUFF.84.4"; nearest_ref "ENSDART00000142944"; class_code "j"; tss_id "TSS70";
1	Cufflinks	exon	2189510	2189592	.	+	.	gene_id "XLOC_000047"; transcript_id "TCONS_00000174"; exon_number "4"; gene_name "FARP1 (1 of 2)"; oId "CUFF.84.4"; nearest_ref "ENSDART00000142944"; class_code "j"; tss_id "TSS70";
1	Cufflinks	exon	2190239	2190351	.	+	.	gene_id "XLOC_000047"; transcript_id "TCONS_00000174"; exon_number "5"; gene_name "FARP1 (1 of 2)"; oId "CUFF.84.4"; nearest_ref "ENSDART00000142944"; class_code "j"; tss_id "TSS70";
1	Cufflinks	exon	2193015	2193178	.	+	.	gene_id "XLOC_000047"; transcript_id "TCONS_00000174"; exon_number "6"; gene_name "FARP1 (1 of 2)"; oId "CUFF.84.4"; nearest_ref "ENSDART00000142944"; class_code "j"; tss_id "TSS70";
1	Cufflinks	exon	2198464	2198571	.	+	.	gene_id "XLOC_000047"; transcript_id "TCONS_00000174"; exon_number "7"; gene_name "FARP1 (1 of 2)"; oId "CUFF.84.4"; nearest_ref "ENSDART00000142944"; class_code "j"; tss_id "TSS70";
1	Cufflinks	exon	2198713	2198864	.	+	.	gene_id "XLOC_000047"; transcript_id "TCONS_00000174"; exon_number "8"; gene_name "FARP1 (1 of 2)"; oId "CUFF.84.4"; nearest_ref "ENSDART00000142944"; class_code "j"; tss_id "TSS70";
1	Cufflinks	exon	2200477	2202903	.	+	.	gene_id "XLOC_000047"; transcript_id "TCONS_00000174"; exon_number "9"; gene_name "FARP1 (1 of 2)"; oId "CUFF.84.4"; nearest_ref "ENSDART00000142944"; class_code "j"; tss_id "TSS70";
1	Cufflinks	exon	2058744	2058923	.	+	.	gene_id "XLOC_000047"; transcript_id "TCONS_00000177"; exon_number "1"; gene_name "FARP1 (1 of 2)"; oId "CUFF.84.5"; nearest_ref "ENSDART00000142944"; class_code "j"; tss_id "TSS70";
1	Cufflinks	exon	2078154	2078343	.	+	.	gene_id "XLOC_000047"; transcript_id "TCONS_00000177"; exon_number "2"; gene_name "FARP1 (1 of 2)"; oId "CUFF.84.5"; nearest_ref "ENSDART00000142944"; class_code "j"; tss_id "TSS70";
1	Cufflinks	exon	2151303	2151407	.	+	.	gene_id "XLOC_000047"; transcript_id "TCONS_00000177"; exon_number "3"; gene_name "FARP1 (1 of 2)"; oId "CUFF.84.5"; nearest_ref "ENSDART00000142944"; class_code "j"; tss_id "TSS70";
1	Cufflinks	exon	2151728	2151770	.	+	.	gene_id "XLOC_000047"; transcript_id "TCONS_00000177"; exon_number "4"; gene_name "FARP1 (1 of 2)"; oId "CUFF.84.5"; nearest_ref "ENSDART00000142944"; class_code "j"; tss_id "TSS70";
1	Cufflinks	exon	2153800	2153878	.	+	.	gene_id "XLOC_000047"; transcript_id "TCONS_00000177"; exon_number "5"; gene_name "FARP1 (1 of 2)"; oId "CUFF.84.5"; nearest_ref "ENSDART00000142944"; class_code "j"; tss_id "TSS70";
1	Cufflinks	exon	2157129	2157226	.	+	.	gene_id "XLOC_000047"; transcript_id "TCONS_00000177"; exon_number "6"; gene_name "FARP1 (1 of 2)"; oId "CUFF.84.5"; nearest_ref "ENSDART00000142944"; class_code "j"; tss_id "TSS70";
1	Cufflinks	exon	2158206	2158320	.	+	.	gene_id "XLOC_000047"; transcript_id "TCONS_00000177"; exon_number "7"; gene_name "FARP1 (1 of 2)"; oId "CUFF.84.5"; nearest_ref "ENSDART00000142944"; class_code "j"; tss_id "TSS70";
1	Cufflinks	exon	2159692	2159839	.	+	.	gene_id "XLOC_000047"; transcript_id "TCONS_00000177"; exon_number "8"; gene_name "FARP1 (1 of 2)"; oId "CUFF.84.5"; nearest_ref "ENSDART00000142944"; class_code "j"; tss_id "TSS70";
1	Cufflinks	exon	2161422	2161517	.	+	.	gene_id "XLOC_000047"; transcript_id "TCONS_00000177"; exon_number "9"; gene_name "FARP1 (1 of 2)"; oId "CUFF.84.5"; nearest_ref "ENSDART00000142944"; class_code "j"; tss_id "TSS70";
1	Cufflinks	exon	2162139	2162305	.	+	.	gene_id "XLOC_000047"; transcript_id "TCONS_00000177"; exon_number "10"; gene_name "FARP1 (1 of 2)"; oId "CUFF.84.5"; nearest_ref "ENSDART00000142944"; class_code "j"; tss_id "TSS70";
1	Cufflinks	exon	2162584	2162652	.	+	.	gene_id "XLOC_000047"; transcript_id "TCONS_00000177"; exon_number "11"; gene_name "FARP1 (1 of 2)"; oId "CUFF.84.5"; nearest_ref "ENSDART00000142944"; class_code "j"; tss_id "TSS70";
1	Cufflinks	exon	2164429	2164504	.	+	.	gene_id "XLOC_000047"; transcript_id "TCONS_00000177"; exon_number "12"; gene_name "FARP1 (1 of 2)"; oId "CUFF.84.5"; nearest_ref "ENSDART00000142944"; class_code "j"; tss_id "TSS70";
1	Cufflinks	exon	2164635	2164842	.	+	.	gene_id "XLOC_000047"; transcript_id "TCONS_00000177"; exon_number "13"; gene_name "FARP1 (1 of 2)"; oId "CUFF.84.5"; nearest_ref "ENSDART00000142944"; class_code "j"; tss_id "TSS70";
1	Cufflinks	exon	2177068	2177255	.	+	.	gene_id "XLOC_000047"; transcript_id "TCONS_00000177"; exon_number "14"; gene_name "FARP1 (1 of 2)"; oId "CUFF.84.5"; nearest_ref "ENSDART00000142944"; class_code "j"; tss_id "TSS70";
1	Cufflinks	exon	2180455	2180544	.	+	.	gene_id "XLOC_000047"; transcript_id "TCONS_00000177"; exon_number "15"; gene_name "FARP1 (1 of 2)"; oId "CUFF.84.5"; nearest_ref "ENSDART00000142944"; class_code "j"; tss_id "TSS70";
1	Cufflinks	exon	2183160	2183293	.	+	.	gene_id "XLOC_000047"; transcript_id "TCONS_00000177"; exon_number "16"; gene_name "FARP1 (1 of 2)"; oId "CUFF.84.5"; nearest_ref "ENSDART00000142944"; class_code "j"; tss_id "TSS70";
1	Cufflinks	exon	2186341	2186422	.	+	.	gene_id "XLOC_000047"; transcript_id "TCONS_00000177"; exon_number "17"; gene_name "FARP1 (1 of 2)"; oId "CUFF.84.5"; nearest_ref "ENSDART00000142944"; class_code "j"; tss_id "TSS70";
1	Cufflinks	exon	2187124	2187361	.	+	.	gene_id "XLOC_000047"; transcript_id "TCONS_00000177"; exon_number "18"; gene_name "FARP1 (1 of 2)"; oId "CUFF.84.5"; nearest_ref "ENSDART00000142944"; class_code "j"; tss_id "TSS70";
1	Cufflinks	exon	2188468	2188598	.	+	.	gene_id "XLOC_000047"; transcript_id "TCONS_00000177"; exon_number "19"; gene_name "FARP1 (1 of 2)"; oId "CUFF.84.5"; nearest_ref "ENSDART00000142944"; class_code "j"; tss_id "TSS70";
1	Cufflinks	exon	2188685	2188753	.	+	.	gene_id "XLOC_000047"; transcript_id "TCONS_00000177"; exon_number "20"; gene_name "FARP1 (1 of 2)"; oId "CUFF.84.5"; nearest_ref "ENSDART00000142944"; class_code "j"; tss_id "TSS70";
1	Cufflinks	exon	2188926	2189015	.	+	.	gene_id "XLOC_000047"; transcript_id "TCONS_00000177"; exon_number "21"; gene_name "FARP1 (1 of 2)"; oId "CUFF.84.5"; nearest_ref "ENSDART00000142944"; class_code "j"; tss_id "TSS70";
1	Cufflinks	exon	2189510	2189592	.	+	.	gene_id "XLOC_000047"; transcript_id "TCONS_00000177"; exon_number "22"; gene_name "FARP1 (1 of 2)"; oId "CUFF.84.5"; nearest_ref "ENSDART00000142944"; class_code "j"; tss_id "TSS70";
1	Cufflinks	exon	2190239	2190351	.	+	.	gene_id "XLOC_000047"; transcript_id "TCONS_00000177"; exon_number "23"; gene_name "FARP1 (1 of 2)"; oId "CUFF.84.5"; nearest_ref "ENSDART00000142944"; class_code "j"; tss_id "TSS70";
1	Cufflinks	exon	2193015	2193178	.	+	.	gene_id "XLOC_000047"; transcript_id "TCONS_00000177"; exon_number "24"; gene_name "FARP1 (1 of 2)"; oId "CUFF.84.5"; nearest_ref "ENSDART00000142944"; class_code "j"; tss_id "TSS70";
1	Cufflinks	exon	2198464	2198571	.	+	.	gene_id "XLOC_000047"; transcript_id "TCONS_00000177"; exon_number "25"; gene_name "FARP1 (1 of 2)"; oId "CUFF.84.5"; nearest_ref "ENSDART00000142944"; class_code "j"; tss_id "TSS70";
1	Cufflinks	exon	2198713	2198864	.	+	.	gene_id "XLOC_000047"; transcript_id "TCONS_00000177"; exon_number "26"; gene_name "FARP1 (1 of 2)"; oId "CUFF.84.5"; nearest_ref "ENSDART00000142944"; class_code "j"; tss_id "TSS70";
1	Cufflinks	exon	2200477	2202903	.	+	.	gene_id "XLOC_000047"; transcript_id "TCONS_00000177"; exon_number "27"; gene_name "FARP1 (1 of 2)"; oId "CUFF.84.5"; nearest_ref "ENSDART00000142944"; class_code "j"; tss_id "TSS70";
1	Cufflinks	exon	2694268	2694276	.	+	.	gene_id "XLOC_000051"; transcript_id "TCONS_00000186"; exon_number "1"; gene_name "rcan1"; oId "ENSDART00000060324"; nearest_ref "ENSDART00000060324"; class_code "="; tss_id "TSS76";
1	Cufflinks	exon	2695455	2695628	.	+	.	gene_id "XLOC_000051"; transcript_id "TCONS_00000186"; exon_number "2"; gene_name "rcan1"; oId "ENSDART00000060324"; nearest_ref "ENSDART00000060324"; class_code "="; tss_id "TSS76";
1	Cufflinks	exon	2696248	2696407	.	+	.	gene_id "XLOC_000051"; transcript_id "TCONS_00000186"; exon_number "3"; gene_name "rcan1"; oId "ENSDART00000060324"; nearest_ref "ENSDART00000060324"; class_code "="; tss_id "TSS76";
1	Cufflinks	exon	2702457	2702563	.	+	.	gene_id "XLOC_000051"; transcript_id "TCONS_00000186"; exon_number "4"; gene_name "rcan1"; oId "ENSDART00000060324"; nearest_ref "ENSDART00000060324"; class_code "="; tss_id "TSS76";
1	Cufflinks	exon	2702569	2703212	.	+	.	gene_id "XLOC_000051"; transcript_id "TCONS_00000186"; exon_number "5"; gene_name "rcan1"; oId "ENSDART00000060324"; nearest_ref "ENSDART00000060324"; class_code "="; tss_id "TSS76";
1	Cufflinks	exon	3370473	3370546	.	+	.	gene_id "XLOC_000060"; transcript_id "TCONS_00000197"; exon_number "1"; gene_name "5_8S_rRNA"; oId "CUFF.62.3"; nearest_ref "ENSDART00000116405"; class_code "o"; tss_id "TSS85";
1	Cufflinks	exon	3549939	3549955	.	+	.	gene_id "XLOC_000060"; transcript_id "TCONS_00000197"; exon_number "2"; gene_name "5_8S_rRNA"; oId "CUFF.62.3"; nearest_ref "ENSDART00000116405"; class_code "o"; tss_id "TSS85";
1	Cufflinks	exon	3370473	3370546	.	+	.	gene_id "XLOC_000060"; transcript_id "TCONS_00000196"; exon_number "1"; gene_name "5_8S_rRNA"; oId "CUFF.62.1"; nearest_ref "ENSDART00000116405"; class_code "o"; tss_id "TSS85";
1	Cufflinks	exon	3549941	3549955	.	+	.	gene_id "XLOC_000060"; transcript_id "TCONS_00000196"; exon_number "2"; gene_name "5_8S_rRNA"; oId "CUFF.62.1"; nearest_ref "ENSDART00000116405"; class_code "o"; tss_id "TSS85";
1	Cufflinks	exon	3370473	3370546	.	+	.	gene_id "XLOC_000060"; transcript_id "TCONS_00000198"; exon_number "1"; gene_name "5_8S_rRNA"; oId "CUFF.62.2"; nearest_ref "ENSDART00000116405"; class_code "o"; tss_id "TSS85";
1	Cufflinks	exon	3605666	3605722	.	+	.	gene_id "XLOC_000060"; transcript_id "TCONS_00000198"; exon_number "2"; gene_name "5_8S_rRNA"; oId "CUFF.62.2"; nearest_ref "ENSDART00000116405"; class_code "o"; tss_id "TSS85";
1	Cufflinks	exon	4170830	4171395	.	+	.	gene_id "XLOC_000061"; transcript_id "TCONS_00000199"; exon_number "1"; gene_name "spry2"; oId "CUFF.57.1"; nearest_ref "ENSDART00000052423"; class_code "="; tss_id "TSS86";
1	Cufflinks	exon	4173202	4175015	.	+	.	gene_id "XLOC_000061"; transcript_id "TCONS_00000199"; exon_number "2"; gene_name "spry2"; oId "CUFF.57.1"; nearest_ref "ENSDART00000052423"; class_code "="; tss_id "TSS86";
1	Cufflinks	exon	4311593	4311686	.	+	.	gene_id "XLOC_000063"; transcript_id "TCONS_00000204"; exon_number "1"; gene_name "STK16"; oId "ENSDART00000055047"; nearest_ref "ENSDART00000055047"; class_code "="; tss_id "TSS89";
1	Cufflinks	exon	4314469	4314601	.	+	.	gene_id "XLOC_000063"; transcript_id "TCONS_00000204"; exon_number "2"; gene_name "STK16"; oId "ENSDART00000055047"; nearest_ref "ENSDART00000055047"; class_code "="; tss_id "TSS89";
1	Cufflinks	exon	4315743	4315962	.	+	.	gene_id "XLOC_000063"; transcript_id "TCONS_00000204"; exon_number "3"; gene_name "STK16"; oId "ENSDART00000055047"; nearest_ref "ENSDART00000055047"; class_code "="; tss_id "TSS89";
1	Cufflinks	exon	4317680	4317813	.	+	.	gene_id "XLOC_000063"; transcript_id "TCONS_00000204"; exon_number "4"; gene_name "STK16"; oId "ENSDART00000055047"; nearest_ref "ENSDART00000055047"; class_code "="; tss_id "TSS89";
1	Cufflinks	exon	4319873	4319993	.	+	.	gene_id "XLOC_000063"; transcript_id "TCONS_00000204"; exon_number "5"; gene_name "STK16"; oId "ENSDART00000055047"; nearest_ref "ENSDART00000055047"; class_code "="; tss_id "TSS89";
1	Cufflinks	exon	4320088	4320183	.	+	.	gene_id "XLOC_000063"; transcript_id "TCONS_00000204"; exon_number "6"; gene_name "STK16"; oId "ENSDART00000055047"; nearest_ref "ENSDART00000055047"; class_code "="; tss_id "TSS89";
1	Cufflinks	exon	4320447	4320568	.	+	.	gene_id "XLOC_000063"; transcript_id "TCONS_00000204"; exon_number "7"; gene_name "STK16"; oId "ENSDART00000055047"; nearest_ref "ENSDART00000055047"; class_code "="; tss_id "TSS89";
1	Cufflinks	exon	4322693	4323415	.	+	.	gene_id "XLOC_000063"; transcript_id "TCONS_00000204"; exon_number "8"; gene_name "STK16"; oId "ENSDART00000055047"; nearest_ref "ENSDART00000055047"; class_code "="; tss_id "TSS89";
1	Cufflinks	exon	4311593	4311686	.	+	.	gene_id "XLOC_000063"; transcript_id "TCONS_00000205"; exon_number "1"; gene_name "STK16"; oId "CUFF.58.2"; nearest_ref "ENSDART00000055047"; class_code "j"; tss_id "TSS89";
1	Cufflinks	exon	4320447	4320568	.	+	.	gene_id "XLOC_000063"; transcript_id "TCONS_00000205"; exon_number "2"; gene_name "STK16"; oId "CUFF.58.2"; nearest_ref "ENSDART00000055047"; class_code "j"; tss_id "TSS89";
1	Cufflinks	exon	4322693	4324376	.	+	.	gene_id "XLOC_000063"; transcript_id "TCONS_00000205"; exon_number "3"; gene_name "STK16"; oId "CUFF.58.2"; nearest_ref "ENSDART00000055047"; class_code "j"; tss_id "TSS89";
1	Cufflinks	exon	4374941	4375066	.	+	.	gene_id "XLOC_000064"; transcript_id "TCONS_00000214"; exon_number "1"; gene_name "atic"; oId "CUFF.81.5"; nearest_ref "ENSDART00000022307"; class_code "="; tss_id "TSS92";
1	Cufflinks	exon	4376226	4376352	.	+	.	gene_id "XLOC_000064"; transcript_id "TCONS_00000214"; exon_number "2"; gene_name "atic"; oId "CUFF.81.5"; nearest_ref "ENSDART00000022307"; class_code "="; tss_id "TSS92";
1	Cufflinks	exon	4379011	4379154	.	+	.	gene_id "XLOC_000064"; transcript_id "TCONS_00000214"; exon_number "3"; gene_name "atic"; oId "CUFF.81.5"; nearest_ref "ENSDART00000022307"; class_code "="; tss_id "TSS92";
1	Cufflinks	exon	4379537	4379625	.	+	.	gene_id "XLOC_000064"; transcript_id "TCONS_00000214"; exon_number "4"; gene_name "atic"; oId "CUFF.81.5"; nearest_ref "ENSDART00000022307"; class_code "="; tss_id "TSS92";
1	Cufflinks	exon	4381455	4381606	.	+	.	gene_id "XLOC_000064"; transcript_id "TCONS_00000214"; exon_number "5"; gene_name "atic"; oId "CUFF.81.5"; nearest_ref "ENSDART00000022307"; class_code "="; tss_id "TSS92";
1	Cufflinks	exon	4384324	4384480	.	+	.	gene_id "XLOC_000064"; transcript_id "TCONS_00000214"; exon_number "6"; gene_name "atic"; oId "CUFF.81.5"; nearest_ref "ENSDART00000022307"; class_code "="; tss_id "TSS92";
1	Cufflinks	exon	4384550	4384675	.	+	.	gene_id "XLOC_000064"; transcript_id "TCONS_00000214"; exon_number "7"; gene_name "atic"; oId "CUFF.81.5"; nearest_ref "ENSDART00000022307"; class_code "="; tss_id "TSS92";
1	Cufflinks	exon	4386447	4386554	.	+	.	gene_id "XLOC_000064"; transcript_id "TCONS_00000214"; exon_number "8"; gene_name "atic"; oId "CUFF.81.5"; nearest_ref "ENSDART00000022307"; class_code "="; tss_id "TSS92";
1	Cufflinks	exon	4386674	4386759	.	+	.	gene_id "XLOC_000064"; transcript_id "TCONS_00000214"; exon_number "9"; gene_name "atic"; oId "CUFF.81.5"; nearest_ref "ENSDART00000022307"; class_code "="; tss_id "TSS92";
1	Cufflinks	exon	4387629	4387718	.	+	.	gene_id "XLOC_000064"; transcript_id "TCONS_00000214"; exon_number "10"; gene_name "atic"; oId "CUFF.81.5"; nearest_ref "ENSDART00000022307"; class_code "="; tss_id "TSS92";
1	Cufflinks	exon	4388163	4388288	.	+	.	gene_id "XLOC_000064"; transcript_id "TCONS_00000214"; exon_number "11"; gene_name "atic"; oId "CUFF.81.5"; nearest_ref "ENSDART00000022307"; class_code "="; tss_id "TSS92";
1	Cufflinks	exon	4389716	4389808	.	+	.	gene_id "XLOC_000064"; transcript_id "TCONS_00000214"; exon_number "12"; gene_name "atic"; oId "CUFF.81.5"; nearest_ref "ENSDART00000022307"; class_code "="; tss_id "TSS92";
1	Cufflinks	exon	4389889	4390071	.	+	.	gene_id "XLOC_000064"; transcript_id "TCONS_00000214"; exon_number "13"; gene_name "atic"; oId "CUFF.81.5"; nearest_ref "ENSDART00000022307"; class_code "="; tss_id "TSS92";
1	Cufflinks	exon	4391149	4391304	.	+	.	gene_id "XLOC_000064"; transcript_id "TCONS_00000214"; exon_number "14"; gene_name "atic"; oId "CUFF.81.5"; nearest_ref "ENSDART00000022307"; class_code "="; tss_id "TSS92";
1	Cufflinks	exon	4392559	4394589	.	+	.	gene_id "XLOC_000064"; transcript_id "TCONS_00000214"; exon_number "15"; gene_name "atic"; oId "CUFF.81.5"; nearest_ref "ENSDART00000022307"; class_code "="; tss_id "TSS92";
1	Cufflinks	exon	4869635	4869869	.	+	.	gene_id "XLOC_000067"; transcript_id "TCONS_00000217"; exon_number "1"; oId "CUFF.64.1"; class_code "u"; tss_id "TSS95";
1	Cufflinks	exon	4998747	4998994	.	+	.	gene_id "XLOC_000068"; transcript_id "TCONS_00000219"; exon_number "1"; gene_name "abcb6"; oId "CUFF.68.2"; nearest_ref "ENSDART00000092324"; class_code "="; tss_id "TSS96";
1	Cufflinks	exon	5001222	5001771	.	+	.	gene_id "XLOC_000068"; transcript_id "TCONS_00000219"; exon_number "2"; gene_name "abcb6"; oId "CUFF.68.2"; nearest_ref "ENSDART00000092324"; class_code "="; tss_id "TSS96";
1	Cufflinks	exon	5007857	5007994	.	+	.	gene_id "XLOC_000068"; transcript_id "TCONS_00000219"; exon_number "3"; gene_name "abcb6"; oId "CUFF.68.2"; nearest_ref "ENSDART00000092324"; class_code "="; tss_id "TSS96";
1	Cufflinks	exon	5008086	5008275	.	+	.	gene_id "XLOC_000068"; transcript_id "TCONS_00000219"; exon_number "4"; gene_name "abcb6"; oId "CUFF.68.2"; nearest_ref "ENSDART00000092324"; class_code "="; tss_id "TSS96";
1	Cufflinks	exon	5010139	5010231	.	+	.	gene_id "XLOC_000068"; transcript_id "TCONS_00000219"; exon_number "5"; gene_name "abcb6"; oId "CUFF.68.2"; nearest_ref "ENSDART00000092324"; class_code "="; tss_id "TSS96";
1	Cufflinks	exon	5010321	5010513	.	+	.	gene_id "XLOC_000068"; transcript_id "TCONS_00000219"; exon_number "6"; gene_name "abcb6"; oId "CUFF.68.2"; nearest_ref "ENSDART00000092324"; class_code "="; tss_id "TSS96";
1	Cufflinks	exon	5012060	5012181	.	+	.	gene_id "XLOC_000068"; transcript_id "TCONS_00000219"; exon_number "7"; gene_name "abcb6"; oId "CUFF.68.2"; nearest_ref "ENSDART00000092324"; class_code "="; tss_id "TSS96";
1	Cufflinks	exon	5013514	5013623	.	+	.	gene_id "XLOC_000068"; transcript_id "TCONS_00000219"; exon_number "8"; gene_name "abcb6"; oId "CUFF.68.2"; nearest_ref "ENSDART00000092324"; class_code "="; tss_id "TSS96";
1	Cufflinks	exon	5013731	5013796	.	+	.	gene_id "XLOC_000068"; transcript_id "TCONS_00000219"; exon_number "9"; gene_name "abcb6"; oId "CUFF.68.2"; nearest_ref "ENSDART00000092324"; class_code "="; tss_id "TSS96";
1	Cufflinks	exon	5015515	5015640	.	+	.	gene_id "XLOC_000068"; transcript_id "TCONS_00000219"; exon_number "10"; gene_name "abcb6"; oId "CUFF.68.2"; nearest_ref "ENSDART00000092324"; class_code "="; tss_id "TSS96";
1	Cufflinks	exon	5015940	5016016	.	+	.	gene_id "XLOC_000068"; transcript_id "TCONS_00000219"; exon_number "11"; gene_name "abcb6"; oId "CUFF.68.2"; nearest_ref "ENSDART00000092324"; class_code "="; tss_id "TSS96";
1	Cufflinks	exon	5016122	5016185	.	+	.	gene_id "XLOC_000068"; transcript_id "TCONS_00000219"; exon_number "12"; gene_name "abcb6"; oId "CUFF.68.2"; nearest_ref "ENSDART00000092324"; class_code "="; tss_id "TSS96";
1	Cufflinks	exon	5016269	5016354	.	+	.	gene_id "XLOC_000068"; transcript_id "TCONS_00000219"; exon_number "13"; gene_name "abcb6"; oId "CUFF.68.2"; nearest_ref "ENSDART00000092324"; class_code "="; tss_id "TSS96";
1	Cufflinks	exon	5016860	5016917	.	+	.	gene_id "XLOC_000068"; transcript_id "TCONS_00000219"; exon_number "14"; gene_name "abcb6"; oId "CUFF.68.2"; nearest_ref "ENSDART00000092324"; class_code "="; tss_id "TSS96";
1	Cufflinks	exon	5017040	5017144	.	+	.	gene_id "XLOC_000068"; transcript_id "TCONS_00000219"; exon_number "15"; gene_name "abcb6"; oId "CUFF.68.2"; nearest_ref "ENSDART00000092324"; class_code "="; tss_id "TSS96";
1	Cufflinks	exon	5018003	5018177	.	+	.	gene_id "XLOC_000068"; transcript_id "TCONS_00000219"; exon_number "16"; gene_name "abcb6"; oId "CUFF.68.2"; nearest_ref "ENSDART00000092324"; class_code "="; tss_id "TSS96";
1	Cufflinks	exon	5018590	5018702	.	+	.	gene_id "XLOC_000068"; transcript_id "TCONS_00000219"; exon_number "17"; gene_name "abcb6"; oId "CUFF.68.2"; nearest_ref "ENSDART00000092324"; class_code "="; tss_id "TSS96";
1	Cufflinks	exon	5020600	5020694	.	+	.	gene_id "XLOC_000068"; transcript_id "TCONS_00000219"; exon_number "18"; gene_name "abcb6"; oId "CUFF.68.2"; nearest_ref "ENSDART00000092324"; class_code "="; tss_id "TSS96";
1	Cufflinks	exon	5021736	5021804	.	+	.	gene_id "XLOC_000068"; transcript_id "TCONS_00000219"; exon_number "19"; gene_name "abcb6"; oId "CUFF.68.2"; nearest_ref "ENSDART00000092324"; class_code "="; tss_id "TSS96";
1	Cufflinks	exon	5021909	5024597	.	+	.	gene_id "XLOC_000068"; transcript_id "TCONS_00000219"; exon_number "20"; gene_name "abcb6"; oId "CUFF.68.2"; nearest_ref "ENSDART00000092324"; class_code "="; tss_id "TSS96";
1	Cufflinks	exon	4998770	4998994	.	+	.	gene_id "XLOC_000068"; transcript_id "TCONS_00000222"; exon_number "1"; gene_name "abcb6"; oId "CUFF.68.5"; nearest_ref "ENSDART00000092324"; class_code "j"; tss_id "TSS96";
1	Cufflinks	exon	5001222	5001771	.	+	.	gene_id "XLOC_000068"; transcript_id "TCONS_00000222"; exon_number "2"; gene_name "abcb6"; oId "CUFF.68.5"; nearest_ref "ENSDART00000092324"; class_code "j"; tss_id "TSS96";
1	Cufflinks	exon	5010139	5010231	.	+	.	gene_id "XLOC_000068"; transcript_id "TCONS_00000222"; exon_number "3"; gene_name "abcb6"; oId "CUFF.68.5"; nearest_ref "ENSDART00000092324"; class_code "j"; tss_id "TSS96";
1	Cufflinks	exon	5018590	5018702	.	+	.	gene_id "XLOC_000068"; transcript_id "TCONS_00000222"; exon_number "4"; gene_name "abcb6"; oId "CUFF.68.5"; nearest_ref "ENSDART00000092324"; class_code "j"; tss_id "TSS96";
1	Cufflinks	exon	5020600	5020694	.	+	.	gene_id "XLOC_000068"; transcript_id "TCONS_00000222"; exon_number "5"; gene_name "abcb6"; oId "CUFF.68.5"; nearest_ref "ENSDART00000092324"; class_code "j"; tss_id "TSS96";
1	Cufflinks	exon	5021736	5021804	.	+	.	gene_id "XLOC_000068"; transcript_id "TCONS_00000222"; exon_number "6"; gene_name "abcb6"; oId "CUFF.68.5"; nearest_ref "ENSDART00000092324"; class_code "j"; tss_id "TSS96";
1	Cufflinks	exon	5021909	5024597	.	+	.	gene_id "XLOC_000068"; transcript_id "TCONS_00000222"; exon_number "7"; gene_name "abcb6"; oId "CUFF.68.5"; nearest_ref "ENSDART00000092324"; class_code "j"; tss_id "TSS96";
1	Cufflinks	exon	4998770	4998994	.	+	.	gene_id "XLOC_000068"; transcript_id "TCONS_00000221"; exon_number "1"; gene_name "abcb6"; oId "CUFF.68.4"; nearest_ref "ENSDART00000092324"; class_code "j"; tss_id "TSS96";
1	Cufflinks	exon	5001222	5001771	.	+	.	gene_id "XLOC_000068"; transcript_id "TCONS_00000221"; exon_number "2"; gene_name "abcb6"; oId "CUFF.68.4"; nearest_ref "ENSDART00000092324"; class_code "j"; tss_id "TSS96";
1	Cufflinks	exon	5021736	5021804	.	+	.	gene_id "XLOC_000068"; transcript_id "TCONS_00000221"; exon_number "3"; gene_name "abcb6"; oId "CUFF.68.4"; nearest_ref "ENSDART00000092324"; class_code "j"; tss_id "TSS96";
1	Cufflinks	exon	5021909	5024597	.	+	.	gene_id "XLOC_000068"; transcript_id "TCONS_00000221"; exon_number "4"; gene_name "abcb6"; oId "CUFF.68.4"; nearest_ref "ENSDART00000092324"; class_code "j"; tss_id "TSS96";
1	Cufflinks	exon	4998770	4998994	.	+	.	gene_id "XLOC_000068"; transcript_id "TCONS_00000220"; exon_number "1"; gene_name "abcb6"; oId "CUFF.68.3"; nearest_ref "ENSDART00000092324"; class_code "j"; tss_id "TSS96";
1	Cufflinks	exon	5001222	5001771	.	+	.	gene_id "XLOC_000068"; transcript_id "TCONS_00000220"; exon_number "2"; gene_name "abcb6"; oId "CUFF.68.3"; nearest_ref "ENSDART00000092324"; class_code "j"; tss_id "TSS96";
1	Cufflinks	exon	5007857	5007994	.	+	.	gene_id "XLOC_000068"; transcript_id "TCONS_00000220"; exon_number "3"; gene_name "abcb6"; oId "CUFF.68.3"; nearest_ref "ENSDART00000092324"; class_code "j"; tss_id "TSS96";
1	Cufflinks	exon	5008086	5008275	.	+	.	gene_id "XLOC_000068"; transcript_id "TCONS_00000220"; exon_number "4"; gene_name "abcb6"; oId "CUFF.68.3"; nearest_ref "ENSDART00000092324"; class_code "j"; tss_id "TSS96";
1	Cufflinks	exon	5010139	5010231	.	+	.	gene_id "XLOC_000068"; transcript_id "TCONS_00000220"; exon_number "5"; gene_name "abcb6"; oId "CUFF.68.3"; nearest_ref "ENSDART00000092324"; class_code "j"; tss_id "TSS96";
1	Cufflinks	exon	5010321	5010513	.	+	.	gene_id "XLOC_000068"; transcript_id "TCONS_00000220"; exon_number "6"; gene_name "abcb6"; oId "CUFF.68.3"; nearest_ref "ENSDART00000092324"; class_code "j"; tss_id "TSS96";
1	Cufflinks	exon	5012060	5012181	.	+	.	gene_id "XLOC_000068"; transcript_id "TCONS_00000220"; exon_number "7"; gene_name "abcb6"; oId "CUFF.68.3"; nearest_ref "ENSDART00000092324"; class_code "j"; tss_id "TSS96";
1	Cufflinks	exon	5013514	5013623	.	+	.	gene_id "XLOC_000068"; transcript_id "TCONS_00000220"; exon_number "8"; gene_name "abcb6"; oId "CUFF.68.3"; nearest_ref "ENSDART00000092324"; class_code "j"; tss_id "TSS96";
1	Cufflinks	exon	5013731	5013796	.	+	.	gene_id "XLOC_000068"; transcript_id "TCONS_00000220"; exon_number "9"; gene_name "abcb6"; oId "CUFF.68.3"; nearest_ref "ENSDART00000092324"; class_code "j"; tss_id "TSS96";
1	Cufflinks	exon	5015515	5015640	.	+	.	gene_id "XLOC_000068"; transcript_id "TCONS_00000220"; exon_number "10"; gene_name "abcb6"; oId "CUFF.68.3"; nearest_ref "ENSDART00000092324"; class_code "j"; tss_id "TSS96";
1	Cufflinks	exon	5016860	5016917	.	+	.	gene_id "XLOC_000068"; transcript_id "TCONS_00000220"; exon_number "11"; gene_name "abcb6"; oId "CUFF.68.3"; nearest_ref "ENSDART00000092324"; class_code "j"; tss_id "TSS96";
1	Cufflinks	exon	5017040	5017144	.	+	.	gene_id "XLOC_000068"; transcript_id "TCONS_00000220"; exon_number "12"; gene_name "abcb6"; oId "CUFF.68.3"; nearest_ref "ENSDART00000092324"; class_code "j"; tss_id "TSS96";
1	Cufflinks	exon	5018003	5018177	.	+	.	gene_id "XLOC_000068"; transcript_id "TCONS_00000220"; exon_number "13"; gene_name "abcb6"; oId "CUFF.68.3"; nearest_ref "ENSDART00000092324"; class_code "j"; tss_id "TSS96";
1	Cufflinks	exon	5018590	5018702	.	+	.	gene_id "XLOC_000068"; transcript_id "TCONS_00000220"; exon_number "14"; gene_name "abcb6"; oId "CUFF.68.3"; nearest_ref "ENSDART00000092324"; class_code "j"; tss_id "TSS96";
1	Cufflinks	exon	5020600	5020694	.	+	.	gene_id "XLOC_000068"; transcript_id "TCONS_00000220"; exon_number "15"; gene_name "abcb6"; oId "CUFF.68.3"; nearest_ref "ENSDART00000092324"; class_code "j"; tss_id "TSS96";
1	Cufflinks	exon	5021736	5021804	.	+	.	gene_id "XLOC_000068"; transcript_id "TCONS_00000220"; exon_number "16"; gene_name "abcb6"; oId "CUFF.68.3"; nearest_ref "ENSDART00000092324"; class_code "j"; tss_id "TSS96";
1	Cufflinks	exon	5021909	5024597	.	+	.	gene_id "XLOC_000068"; transcript_id "TCONS_00000220"; exon_number "17"; gene_name "abcb6"; oId "CUFF.68.3"; nearest_ref "ENSDART00000092324"; class_code "j"; tss_id "TSS96";
1	Cufflinks	exon	5025590	5025812	.	+	.	gene_id "XLOC_000069"; transcript_id "TCONS_00000225"; exon_number "1"; gene_name "cnppd1"; oId "ENSDART00000037036"; nearest_ref "ENSDART00000037036"; class_code "="; tss_id "TSS98";
1	Cufflinks	exon	5026547	5026649	.	+	.	gene_id "XLOC_000069"; transcript_id "TCONS_00000225"; exon_number "2"; gene_name "cnppd1"; oId "ENSDART00000037036"; nearest_ref "ENSDART00000037036"; class_code "="; tss_id "TSS98";
1	Cufflinks	exon	5028800	5028881	.	+	.	gene_id "XLOC_000069"; transcript_id "TCONS_00000225"; exon_number "3"; gene_name "cnppd1"; oId "ENSDART00000037036"; nearest_ref "ENSDART00000037036"; class_code "="; tss_id "TSS98";
1	Cufflinks	exon	5028972	5029092	.	+	.	gene_id "XLOC_000069"; transcript_id "TCONS_00000225"; exon_number "4"; gene_name "cnppd1"; oId "ENSDART00000037036"; nearest_ref "ENSDART00000037036"; class_code "="; tss_id "TSS98";
1	Cufflinks	exon	5030085	5030213	.	+	.	gene_id "XLOC_000069"; transcript_id "TCONS_00000225"; exon_number "5"; gene_name "cnppd1"; oId "ENSDART00000037036"; nearest_ref "ENSDART00000037036"; class_code "="; tss_id "TSS98";
1	Cufflinks	exon	5030313	5030374	.	+	.	gene_id "XLOC_000069"; transcript_id "TCONS_00000225"; exon_number "6"; gene_name "cnppd1"; oId "ENSDART00000037036"; nearest_ref "ENSDART00000037036"; class_code "="; tss_id "TSS98";
1	Cufflinks	exon	5031036	5031153	.	+	.	gene_id "XLOC_000069"; transcript_id "TCONS_00000225"; exon_number "7"; gene_name "cnppd1"; oId "ENSDART00000037036"; nearest_ref "ENSDART00000037036"; class_code "="; tss_id "TSS98";
1	Cufflinks	exon	5031910	5033477	.	+	.	gene_id "XLOC_000069"; transcript_id "TCONS_00000225"; exon_number "8"; gene_name "cnppd1"; oId "ENSDART00000037036"; nearest_ref "ENSDART00000037036"; class_code "="; tss_id "TSS98";
1	Cufflinks	exon	5025673	5025812	.	+	.	gene_id "XLOC_000069"; transcript_id "TCONS_00000226"; exon_number "1"; gene_name "cnppd1"; oId "ENSDART00000144559"; nearest_ref "ENSDART00000144559"; class_code "="; tss_id "TSS98";
1	Cufflinks	exon	5026547	5026649	.	+	.	gene_id "XLOC_000069"; transcript_id "TCONS_00000226"; exon_number "2"; gene_name "cnppd1"; oId "ENSDART00000144559"; nearest_ref "ENSDART00000144559"; class_code "="; tss_id "TSS98";
1	Cufflinks	exon	5028800	5029092	.	+	.	gene_id "XLOC_000069"; transcript_id "TCONS_00000226"; exon_number "3"; gene_name "cnppd1"; oId "ENSDART00000144559"; nearest_ref "ENSDART00000144559"; class_code "="; tss_id "TSS98";
1	Cufflinks	exon	5030085	5030214	.	+	.	gene_id "XLOC_000069"; transcript_id "TCONS_00000226"; exon_number "4"; gene_name "cnppd1"; oId "ENSDART00000144559"; nearest_ref "ENSDART00000144559"; class_code "="; tss_id "TSS98";
1	Cufflinks	exon	5053537	5053906	.	+	.	gene_id "XLOC_000071"; transcript_id "TCONS_00000239"; exon_number "1"; gene_name "fam134a"; oId "CUFF.72.2"; nearest_ref "ENSDART00000092277"; class_code "j"; tss_id "TSS103";
1	Cufflinks	exon	5056563	5056666	.	+	.	gene_id "XLOC_000071"; transcript_id "TCONS_00000239"; exon_number "2"; gene_name "fam134a"; oId "CUFF.72.2"; nearest_ref "ENSDART00000092277"; class_code "j"; tss_id "TSS103";
1	Cufflinks	exon	5059842	5059872	.	+	.	gene_id "XLOC_000071"; transcript_id "TCONS_00000239"; exon_number "3"; gene_name "fam134a"; oId "CUFF.72.2"; nearest_ref "ENSDART00000092277"; class_code "j"; tss_id "TSS103";
1	Cufflinks	exon	5062643	5062772	.	+	.	gene_id "XLOC_000071"; transcript_id "TCONS_00000239"; exon_number "4"; gene_name "fam134a"; oId "CUFF.72.2"; nearest_ref "ENSDART00000092277"; class_code "j"; tss_id "TSS103";
1	Cufflinks	exon	5065577	5065661	.	+	.	gene_id "XLOC_000071"; transcript_id "TCONS_00000239"; exon_number "5"; gene_name "fam134a"; oId "CUFF.72.2"; nearest_ref "ENSDART00000092277"; class_code "j"; tss_id "TSS103";
1	Cufflinks	exon	5066893	5067030	.	+	.	gene_id "XLOC_000071"; transcript_id "TCONS_00000239"; exon_number "6"; gene_name "fam134a"; oId "CUFF.72.2"; nearest_ref "ENSDART00000092277"; class_code "j"; tss_id "TSS103";
1	Cufflinks	exon	5067711	5067799	.	+	.	gene_id "XLOC_000071"; transcript_id "TCONS_00000239"; exon_number "7"; gene_name "fam134a"; oId "CUFF.72.2"; nearest_ref "ENSDART00000092277"; class_code "j"; tss_id "TSS103";
1	Cufflinks	exon	5070585	5070720	.	+	.	gene_id "XLOC_000071"; transcript_id "TCONS_00000239"; exon_number "8"; gene_name "fam134a"; oId "CUFF.72.2"; nearest_ref "ENSDART00000092277"; class_code "j"; tss_id "TSS103";
1	Cufflinks	exon	5072274	5072279	.	+	.	gene_id "XLOC_000071"; transcript_id "TCONS_00000239"; exon_number "9"; gene_name "fam134a"; oId "CUFF.72.2"; nearest_ref "ENSDART00000092277"; class_code "j"; tss_id "TSS103";
1	Cufflinks	exon	5053537	5053906	.	+	.	gene_id "XLOC_000071"; transcript_id "TCONS_00000240"; exon_number "1"; gene_name "fam134a"; oId "CUFF.72.1"; nearest_ref "ENSDART00000092277"; class_code "j"; tss_id "TSS103";
1	Cufflinks	exon	5073195	5074644	.	+	.	gene_id "XLOC_000071"; transcript_id "TCONS_00000240"; exon_number "2"; gene_name "fam134a"; oId "CUFF.72.1"; nearest_ref "ENSDART00000092277"; class_code "j"; tss_id "TSS103";
1	Cufflinks	exon	5053566	5053906	.	+	.	gene_id "XLOC_000071"; transcript_id "TCONS_00000241"; exon_number "1"; gene_name "fam134a"; oId "CUFF.72.3"; nearest_ref "ENSDART00000092277"; class_code "j"; tss_id "TSS103";
1	Cufflinks	exon	5056563	5056666	.	+	.	gene_id "XLOC_000071"; transcript_id "TCONS_00000241"; exon_number "2"; gene_name "fam134a"; oId "CUFF.72.3"; nearest_ref "ENSDART00000092277"; class_code "j"; tss_id "TSS103";
1	Cufflinks	exon	5059842	5059872	.	+	.	gene_id "XLOC_000071"; transcript_id "TCONS_00000241"; exon_number "3"; gene_name "fam134a"; oId "CUFF.72.3"; nearest_ref "ENSDART00000092277"; class_code "j"; tss_id "TSS103";
1	Cufflinks	exon	5062643	5062772	.	+	.	gene_id "XLOC_000071"; transcript_id "TCONS_00000241"; exon_number "4"; gene_name "fam134a"; oId "CUFF.72.3"; nearest_ref "ENSDART00000092277"; class_code "j"; tss_id "TSS103";
1	Cufflinks	exon	5065577	5065661	.	+	.	gene_id "XLOC_000071"; transcript_id "TCONS_00000241"; exon_number "5"; gene_name "fam134a"; oId "CUFF.72.3"; nearest_ref "ENSDART00000092277"; class_code "j"; tss_id "TSS103";
1	Cufflinks	exon	5066893	5067030	.	+	.	gene_id "XLOC_000071"; transcript_id "TCONS_00000241"; exon_number "6"; gene_name "fam134a"; oId "CUFF.72.3"; nearest_ref "ENSDART00000092277"; class_code "j"; tss_id "TSS103";
1	Cufflinks	exon	5067711	5067799	.	+	.	gene_id "XLOC_000071"; transcript_id "TCONS_00000241"; exon_number "7"; gene_name "fam134a"; oId "CUFF.72.3"; nearest_ref "ENSDART00000092277"; class_code "j"; tss_id "TSS103";
1	Cufflinks	exon	5070585	5070720	.	+	.	gene_id "XLOC_000071"; transcript_id "TCONS_00000241"; exon_number "8"; gene_name "fam134a"; oId "CUFF.72.3"; nearest_ref "ENSDART00000092277"; class_code "j"; tss_id "TSS103";
1	Cufflinks	exon	5073192	5074644	.	+	.	gene_id "XLOC_000071"; transcript_id "TCONS_00000241"; exon_number "9"; gene_name "fam134a"; oId "CUFF.72.3"; nearest_ref "ENSDART00000092277"; class_code "j"; tss_id "TSS103";
1	Cufflinks	exon	5107674	5107856	.	+	.	gene_id "XLOC_000073"; transcript_id "TCONS_00000246"; exon_number "1"; oId "CUFF.75.1"; class_code "u"; tss_id "TSS106";
1	Cufflinks	exon	5108003	5108108	.	+	.	gene_id "XLOC_000073"; transcript_id "TCONS_00000246"; exon_number "2"; oId "CUFF.75.1"; class_code "u"; tss_id "TSS106";
1	Cufflinks	exon	5110506	5110784	.	+	.	gene_id "XLOC_000073"; transcript_id "TCONS_00000246"; exon_number "3"; oId "CUFF.75.1"; class_code "u"; tss_id "TSS106";
1	Cufflinks	exon	5111414	5111539	.	+	.	gene_id "XLOC_000074"; transcript_id "TCONS_00000247"; exon_number "1"; oId "CUFF.79.1"; class_code "u"; tss_id "TSS107";
1	Cufflinks	exon	5113679	5113870	.	+	.	gene_id "XLOC_000074"; transcript_id "TCONS_00000247"; exon_number "2"; oId "CUFF.79.1"; class_code "u"; tss_id "TSS107";
1	Cufflinks	exon	5116251	5116416	.	+	.	gene_id "XLOC_000074"; transcript_id "TCONS_00000247"; exon_number "3"; oId "CUFF.79.1"; class_code "u"; tss_id "TSS107";
1	Cufflinks	exon	5116725	5116875	.	+	.	gene_id "XLOC_000074"; transcript_id "TCONS_00000247"; exon_number "4"; oId "CUFF.79.1"; class_code "u"; tss_id "TSS107";
1	Cufflinks	exon	5118816	5118941	.	+	.	gene_id "XLOC_000075"; transcript_id "TCONS_00000248"; exon_number "1"; oId "CUFF.77.1"; class_code "u"; tss_id "TSS108";
1	Cufflinks	exon	5119113	5119214	.	+	.	gene_id "XLOC_000075"; transcript_id "TCONS_00000248"; exon_number "2"; oId "CUFF.77.1"; class_code "u"; tss_id "TSS108";
1	Cufflinks	exon	5120999	5121170	.	+	.	gene_id "XLOC_000076"; transcript_id "TCONS_00000249"; exon_number "1"; gene_name "gtf3c3"; oId "CUFF.83.1"; nearest_ref "ENSDART00000127329"; class_code "j"; tss_id "TSS109";
1	Cufflinks	exon	5122961	5123163	.	+	.	gene_id "XLOC_000076"; transcript_id "TCONS_00000249"; exon_number "2"; gene_name "gtf3c3"; oId "CUFF.83.1"; nearest_ref "ENSDART00000127329"; class_code "j"; tss_id "TSS109";
1	Cufflinks	exon	5125504	5125605	.	+	.	gene_id "XLOC_000076"; transcript_id "TCONS_00000249"; exon_number "3"; gene_name "gtf3c3"; oId "CUFF.83.1"; nearest_ref "ENSDART00000127329"; class_code "j"; tss_id "TSS109";
1	Cufflinks	exon	5126903	5127038	.	+	.	gene_id "XLOC_000076"; transcript_id "TCONS_00000249"; exon_number "4"; gene_name "gtf3c3"; oId "CUFF.83.1"; nearest_ref "ENSDART00000127329"; class_code "j"; tss_id "TSS109";
1	Cufflinks	exon	5129003	5129228	.	+	.	gene_id "XLOC_000076"; transcript_id "TCONS_00000249"; exon_number "5"; gene_name "gtf3c3"; oId "CUFF.83.1"; nearest_ref "ENSDART00000127329"; class_code "j"; tss_id "TSS109";
1	Cufflinks	exon	5130298	5130488	.	+	.	gene_id "XLOC_000076"; transcript_id "TCONS_00000249"; exon_number "6"; gene_name "gtf3c3"; oId "CUFF.83.1"; nearest_ref "ENSDART00000127329"; class_code "j"; tss_id "TSS109";
1	Cufflinks	exon	5133143	5133267	.	+	.	gene_id "XLOC_000076"; transcript_id "TCONS_00000249"; exon_number "7"; gene_name "gtf3c3"; oId "CUFF.83.1"; nearest_ref "ENSDART00000127329"; class_code "j"; tss_id "TSS109";
1	Cufflinks	exon	5135544	5135696	.	+	.	gene_id "XLOC_000076"; transcript_id "TCONS_00000249"; exon_number "8"; gene_name "gtf3c3"; oId "CUFF.83.1"; nearest_ref "ENSDART00000127329"; class_code "j"; tss_id "TSS109";
1	Cufflinks	exon	5135873	5136072	.	+	.	gene_id "XLOC_000076"; transcript_id "TCONS_00000249"; exon_number "9"; gene_name "gtf3c3"; oId "CUFF.83.1"; nearest_ref "ENSDART00000127329"; class_code "j"; tss_id "TSS109";
1	Cufflinks	exon	5125555	5125605	.	+	.	gene_id "XLOC_000076"; transcript_id "TCONS_00000250"; exon_number "1"; gene_name "gtf3c3"; oId "ENSDART00000127329"; contained_in "TCONS_00000249"; nearest_ref "ENSDART00000127329"; class_code "="; tss_id "TSS110";
1	Cufflinks	exon	5126903	5127038	.	+	.	gene_id "XLOC_000076"; transcript_id "TCONS_00000250"; exon_number "2"; gene_name "gtf3c3"; oId "ENSDART00000127329"; contained_in "TCONS_00000249"; nearest_ref "ENSDART00000127329"; class_code "="; tss_id "TSS110";
1	Cufflinks	exon	5129003	5129228	.	+	.	gene_id "XLOC_000076"; transcript_id "TCONS_00000250"; exon_number "3"; gene_name "gtf3c3"; oId "ENSDART00000127329"; contained_in "TCONS_00000249"; nearest_ref "ENSDART00000127329"; class_code "="; tss_id "TSS110";
1	Cufflinks	exon	5130298	5130488	.	+	.	gene_id "XLOC_000076"; transcript_id "TCONS_00000250"; exon_number "4"; gene_name "gtf3c3"; oId "ENSDART00000127329"; contained_in "TCONS_00000249"; nearest_ref "ENSDART00000127329"; class_code "="; tss_id "TSS110";
1	Cufflinks	exon	5133143	5133267	.	+	.	gene_id "XLOC_000076"; transcript_id "TCONS_00000250"; exon_number "5"; gene_name "gtf3c3"; oId "ENSDART00000127329"; contained_in "TCONS_00000249"; nearest_ref "ENSDART00000127329"; class_code "="; tss_id "TSS110";
1	Cufflinks	exon	5135544	5135696	.	+	.	gene_id "XLOC_000076"; transcript_id "TCONS_00000250"; exon_number "6"; gene_name "gtf3c3"; oId "ENSDART00000127329"; contained_in "TCONS_00000249"; nearest_ref "ENSDART00000127329"; class_code "="; tss_id "TSS110";
1	Cufflinks	exon	5135873	5136072	.	+	.	gene_id "XLOC_000076"; transcript_id "TCONS_00000250"; exon_number "7"; gene_name "gtf3c3"; oId "ENSDART00000127329"; contained_in "TCONS_00000249"; nearest_ref "ENSDART00000127329"; class_code "="; tss_id "TSS110";
1	Cufflinks	exon	5509710	5509949	.	+	.	gene_id "XLOC_000080"; transcript_id "TCONS_00000256"; exon_number "1"; gene_name "UBE2F"; oId "CUFF.96.1"; nearest_ref "ENSDART00000103701"; class_code "j"; tss_id "TSS114";
1	Cufflinks	exon	5511421	5511425	.	+	.	gene_id "XLOC_000080"; transcript_id "TCONS_00000256"; exon_number "2"; gene_name "UBE2F"; oId "CUFF.96.1"; nearest_ref "ENSDART00000103701"; class_code "j"; tss_id "TSS114";
1	Cufflinks	exon	5509737	5509949	.	+	.	gene_id "XLOC_000080"; transcript_id "TCONS_00000259"; exon_number "1"; gene_name "UBE2F"; oId "CUFF.96.4"; nearest_ref "ENSDART00000144641"; class_code "="; tss_id "TSS114";
1	Cufflinks	exon	5511905	5512054	.	+	.	gene_id "XLOC_000080"; transcript_id "TCONS_00000259"; exon_number "2"; gene_name "UBE2F"; oId "CUFF.96.4"; nearest_ref "ENSDART00000144641"; class_code "="; tss_id "TSS114";
1	Cufflinks	exon	5516740	5516769	.	+	.	gene_id "XLOC_000080"; transcript_id "TCONS_00000259"; exon_number "3"; gene_name "UBE2F"; oId "CUFF.96.4"; nearest_ref "ENSDART00000144641"; class_code "="; tss_id "TSS114";
1	Cufflinks	exon	5518362	5518427	.	+	.	gene_id "XLOC_000080"; transcript_id "TCONS_00000259"; exon_number "4"; gene_name "UBE2F"; oId "CUFF.96.4"; nearest_ref "ENSDART00000144641"; class_code "="; tss_id "TSS114";
1	Cufflinks	exon	5520697	5520764	.	+	.	gene_id "XLOC_000080"; transcript_id "TCONS_00000259"; exon_number "5"; gene_name "UBE2F"; oId "CUFF.96.4"; nearest_ref "ENSDART00000144641"; class_code "="; tss_id "TSS114";
1	Cufflinks	exon	5522259	5522329	.	+	.	gene_id "XLOC_000080"; transcript_id "TCONS_00000259"; exon_number "6"; gene_name "UBE2F"; oId "CUFF.96.4"; nearest_ref "ENSDART00000144641"; class_code "="; tss_id "TSS114";
1	Cufflinks	exon	5522435	5522492	.	+	.	gene_id "XLOC_000080"; transcript_id "TCONS_00000259"; exon_number "7"; gene_name "UBE2F"; oId "CUFF.96.4"; nearest_ref "ENSDART00000144641"; class_code "="; tss_id "TSS114";
1	Cufflinks	exon	5524407	5524439	.	+	.	gene_id "XLOC_000080"; transcript_id "TCONS_00000259"; exon_number "8"; gene_name "UBE2F"; oId "CUFF.96.4"; nearest_ref "ENSDART00000144641"; class_code "="; tss_id "TSS114";
1	Cufflinks	exon	5524531	5524593	.	+	.	gene_id "XLOC_000080"; transcript_id "TCONS_00000259"; exon_number "9"; gene_name "UBE2F"; oId "CUFF.96.4"; nearest_ref "ENSDART00000144641"; class_code "="; tss_id "TSS114";
1	Cufflinks	exon	5525860	5527460	.	+	.	gene_id "XLOC_000080"; transcript_id "TCONS_00000259"; exon_number "10"; gene_name "UBE2F"; oId "CUFF.96.4"; nearest_ref "ENSDART00000144641"; class_code "="; tss_id "TSS114";
1	Cufflinks	exon	5509965	5509970	.	+	.	gene_id "XLOC_000080"; transcript_id "TCONS_00000260"; exon_number "1"; gene_name "UBE2F"; oId "CUFF.96.5"; nearest_ref "ENSDART00000103701"; class_code "j"; tss_id "TSS115";
1	Cufflinks	exon	5511905	5512054	.	+	.	gene_id "XLOC_000080"; transcript_id "TCONS_00000260"; exon_number "2"; gene_name "UBE2F"; oId "CUFF.96.5"; nearest_ref "ENSDART00000103701"; class_code "j"; tss_id "TSS115";
1	Cufflinks	exon	5516740	5516769	.	+	.	gene_id "XLOC_000080"; transcript_id "TCONS_00000260"; exon_number "3"; gene_name "UBE2F"; oId "CUFF.96.5"; nearest_ref "ENSDART00000103701"; class_code "j"; tss_id "TSS115";
1	Cufflinks	exon	5518362	5518427	.	+	.	gene_id "XLOC_000080"; transcript_id "TCONS_00000260"; exon_number "4"; gene_name "UBE2F"; oId "CUFF.96.5"; nearest_ref "ENSDART00000103701"; class_code "j"; tss_id "TSS115";
1	Cufflinks	exon	5520697	5520764	.	+	.	gene_id "XLOC_000080"; transcript_id "TCONS_00000260"; exon_number "5"; gene_name "UBE2F"; oId "CUFF.96.5"; nearest_ref "ENSDART00000103701"; class_code "j"; tss_id "TSS115";
1	Cufflinks	exon	5522259	5522329	.	+	.	gene_id "XLOC_000080"; transcript_id "TCONS_00000260"; exon_number "6"; gene_name "UBE2F"; oId "CUFF.96.5"; nearest_ref "ENSDART00000103701"; class_code "j"; tss_id "TSS115";
1	Cufflinks	exon	5522435	5522492	.	+	.	gene_id "XLOC_000080"; transcript_id "TCONS_00000260"; exon_number "7"; gene_name "UBE2F"; oId "CUFF.96.5"; nearest_ref "ENSDART00000103701"; class_code "j"; tss_id "TSS115";
1	Cufflinks	exon	5524407	5524439	.	+	.	gene_id "XLOC_000080"; transcript_id "TCONS_00000260"; exon_number "8"; gene_name "UBE2F"; oId "CUFF.96.5"; nearest_ref "ENSDART00000103701"; class_code "j"; tss_id "TSS115";
1	Cufflinks	exon	5524531	5524593	.	+	.	gene_id "XLOC_000080"; transcript_id "TCONS_00000260"; exon_number "9"; gene_name "UBE2F"; oId "CUFF.96.5"; nearest_ref "ENSDART00000103701"; class_code "j"; tss_id "TSS115";
1	Cufflinks	exon	5525860	5527460	.	+	.	gene_id "XLOC_000080"; transcript_id "TCONS_00000260"; exon_number "10"; gene_name "UBE2F"; oId "CUFF.96.5"; nearest_ref "ENSDART00000103701"; class_code "j"; tss_id "TSS115";
1	Cufflinks	exon	6589878	6590064	.	+	.	gene_id "XLOC_000094"; transcript_id "TCONS_00000285"; exon_number "1"; gene_name "5S_rRNA"; oId "CUFF.108.1"; nearest_ref "ENSDART00000120176"; class_code "o"; tss_id "TSS134";
1	Cufflinks	exon	6590300	6590402	.	+	.	gene_id "XLOC_000094"; transcript_id "TCONS_00000285"; exon_number "2"; gene_name "5S_rRNA"; oId "CUFF.108.1"; nearest_ref "ENSDART00000120176"; class_code "o"; tss_id "TSS134";
1	Cufflinks	exon	6660711	6661333	.	+	.	gene_id "XLOC_000094"; transcript_id "TCONS_00000285"; exon_number "3"; gene_name "5S_rRNA"; oId "CUFF.108.1"; nearest_ref "ENSDART00000120176"; class_code "o"; tss_id "TSS134";
1	Cufflinks	exon	6733634	6733766	.	+	.	gene_id "XLOC_000097"; transcript_id "TCONS_00000289"; exon_number "1"; gene_name "arglu1b"; oId "CUFF.115.1"; nearest_ref "ENSDART00000013264"; class_code "j"; tss_id "TSS137";
1	Cufflinks	exon	6763247	6763472	.	+	.	gene_id "XLOC_000097"; transcript_id "TCONS_00000289"; exon_number "2"; gene_name "arglu1b"; oId "CUFF.115.1"; nearest_ref "ENSDART00000013264"; class_code "j"; tss_id "TSS137";
1	Cufflinks	exon	6765683	6765766	.	+	.	gene_id "XLOC_000097"; transcript_id "TCONS_00000289"; exon_number "3"; gene_name "arglu1b"; oId "CUFF.115.1"; nearest_ref "ENSDART00000013264"; class_code "j"; tss_id "TSS137";
1	Cufflinks	exon	6770771	6772205	.	+	.	gene_id "XLOC_000097"; transcript_id "TCONS_00000289"; exon_number "4"; gene_name "arglu1b"; oId "CUFF.115.1"; nearest_ref "ENSDART00000013264"; class_code "j"; tss_id "TSS137";
1	Cufflinks	exon	6765555	6765583	.	+	.	gene_id "XLOC_000097"; transcript_id "TCONS_00000291"; exon_number "1"; gene_name "arglu1b"; oId "CUFF.115.3"; nearest_ref "ENSDART00000013264"; class_code "j"; tss_id "TSS138";
1	Cufflinks	exon	6765683	6765766	.	+	.	gene_id "XLOC_000097"; transcript_id "TCONS_00000291"; exon_number "2"; gene_name "arglu1b"; oId "CUFF.115.3"; nearest_ref "ENSDART00000013264"; class_code "j"; tss_id "TSS138";
1	Cufflinks	exon	6770771	6772205	.	+	.	gene_id "XLOC_000097"; transcript_id "TCONS_00000291"; exon_number "3"; gene_name "arglu1b"; oId "CUFF.115.3"; nearest_ref "ENSDART00000013264"; class_code "j"; tss_id "TSS138";
1	Cufflinks	exon	6801511	6801704	.	+	.	gene_id "XLOC_000098"; transcript_id "TCONS_00000292"; exon_number "1"; oId "CUFF.112.1"; class_code "u"; tss_id "TSS139";
1	Cufflinks	exon	6993874	6993949	.	+	.	gene_id "XLOC_000111"; transcript_id "TCONS_00000312"; exon_number "1"; gene_name "si:dkey-79f11.11"; oId "ENSDART00000136972"; contained_in "TCONS_00000319"; nearest_ref "ENSDART00000136972"; class_code "="; tss_id "TSS156";
1	Cufflinks	exon	6994145	6994236	.	+	.	gene_id "XLOC_000111"; transcript_id "TCONS_00000312"; exon_number "2"; gene_name "si:dkey-79f11.11"; oId "ENSDART00000136972"; contained_in "TCONS_00000319"; nearest_ref "ENSDART00000136972"; class_code "="; tss_id "TSS156";
1	Cufflinks	exon	6995462	6995574	.	+	.	gene_id "XLOC_000111"; transcript_id "TCONS_00000312"; exon_number "3"; gene_name "si:dkey-79f11.11"; oId "ENSDART00000136972"; contained_in "TCONS_00000319"; nearest_ref "ENSDART00000136972"; class_code "="; tss_id "TSS156";
1	Cufflinks	exon	6993874	6993949	.	+	.	gene_id "XLOC_000111"; transcript_id "TCONS_00000317"; exon_number "1"; gene_name "si:dkey-79f11.11"; oId "CUFF.131.6"; nearest_ref "ENSDART00000139951"; class_code "="; tss_id "TSS156";
1	Cufflinks	exon	6994771	6994889	.	+	.	gene_id "XLOC_000111"; transcript_id "TCONS_00000317"; exon_number "2"; gene_name "si:dkey-79f11.11"; oId "CUFF.131.6"; nearest_ref "ENSDART00000139951"; class_code "="; tss_id "TSS156";
1	Cufflinks	exon	6995462	6995574	.	+	.	gene_id "XLOC_000111"; transcript_id "TCONS_00000317"; exon_number "3"; gene_name "si:dkey-79f11.11"; oId "CUFF.131.6"; nearest_ref "ENSDART00000139951"; class_code "="; tss_id "TSS156";
1	Cufflinks	exon	6996168	6996219	.	+	.	gene_id "XLOC_000111"; transcript_id "TCONS_00000317"; exon_number "4"; gene_name "si:dkey-79f11.11"; oId "CUFF.131.6"; nearest_ref "ENSDART00000139951"; class_code "="; tss_id "TSS156";
1	Cufflinks	exon	6996466	6998374	.	+	.	gene_id "XLOC_000111"; transcript_id "TCONS_00000317"; exon_number "5"; gene_name "si:dkey-79f11.11"; oId "CUFF.131.6"; nearest_ref "ENSDART00000139951"; class_code "="; tss_id "TSS156";
1	Cufflinks	exon	6993884	6993949	.	+	.	gene_id "XLOC_000111"; transcript_id "TCONS_00000320"; exon_number "1"; gene_name "si:dkey-79f11.11"; oId "ENSDART00000142646"; contained_in "TCONS_00000315"; nearest_ref "ENSDART00000142646"; class_code "="; tss_id "TSS156";
1	Cufflinks	exon	6994145	6994236	.	+	.	gene_id "XLOC_000111"; transcript_id "TCONS_00000320"; exon_number "2"; gene_name "si:dkey-79f11.11"; oId "ENSDART00000142646"; contained_in "TCONS_00000315"; nearest_ref "ENSDART00000142646"; class_code "="; tss_id "TSS156";
1	Cufflinks	exon	6994771	6994889	.	+	.	gene_id "XLOC_000111"; transcript_id "TCONS_00000320"; exon_number "3"; gene_name "si:dkey-79f11.11"; oId "ENSDART00000142646"; contained_in "TCONS_00000315"; nearest_ref "ENSDART00000142646"; class_code "="; tss_id "TSS156";
1	Cufflinks	exon	6995462	6996116	.	+	.	gene_id "XLOC_000111"; transcript_id "TCONS_00000320"; exon_number "4"; gene_name "si:dkey-79f11.11"; oId "ENSDART00000142646"; contained_in "TCONS_00000315"; nearest_ref "ENSDART00000142646"; class_code "="; tss_id "TSS156";
1	Cufflinks	exon	6993884	6993949	.	+	.	gene_id "XLOC_000111"; transcript_id "TCONS_00000321"; exon_number "1"; gene_name "si:dkey-79f11.11"; oId "ENSDART00000139951"; nearest_ref "ENSDART00000139951"; class_code "="; tss_id "TSS156";
1	Cufflinks	exon	6994771	6994889	.	+	.	gene_id "XLOC_000111"; transcript_id "TCONS_00000321"; exon_number "2"; gene_name "si:dkey-79f11.11"; oId "ENSDART00000139951"; nearest_ref "ENSDART00000139951"; class_code "="; tss_id "TSS156";
1	Cufflinks	exon	6995462	6995574	.	+	.	gene_id "XLOC_000111"; transcript_id "TCONS_00000321"; exon_number "3"; gene_name "si:dkey-79f11.11"; oId "ENSDART00000139951"; nearest_ref "ENSDART00000139951"; class_code "="; tss_id "TSS156";
1	Cufflinks	exon	6996168	6996219	.	+	.	gene_id "XLOC_000111"; transcript_id "TCONS_00000321"; exon_number "4"; gene_name "si:dkey-79f11.11"; oId "ENSDART00000139951"; nearest_ref "ENSDART00000139951"; class_code "="; tss_id "TSS156";
1	Cufflinks	exon	6996466	6996637	.	+	.	gene_id "XLOC_000111"; transcript_id "TCONS_00000321"; exon_number "5"; gene_name "si:dkey-79f11.11"; oId "ENSDART00000139951"; nearest_ref "ENSDART00000139951"; class_code "="; tss_id "TSS156";
1	Cufflinks	exon	6995360	6995574	.	+	.	gene_id "XLOC_000111"; transcript_id "TCONS_00000327"; exon_number "1"; gene_name "si:dkey-79f11.11"; oId "ENSDART00000145713"; nearest_ref "ENSDART00000145713"; class_code "="; tss_id "TSS157";
1	Cufflinks	exon	6996168	6996219	.	+	.	gene_id "XLOC_000111"; transcript_id "TCONS_00000327"; exon_number "2"; gene_name "si:dkey-79f11.11"; oId "ENSDART00000145713"; nearest_ref "ENSDART00000145713"; class_code "="; tss_id "TSS157";
1	Cufflinks	exon	6996466	6996637	.	+	.	gene_id "XLOC_000111"; transcript_id "TCONS_00000327"; exon_number "3"; gene_name "si:dkey-79f11.11"; oId "ENSDART00000145713"; nearest_ref "ENSDART00000145713"; class_code "="; tss_id "TSS157";
1	Cufflinks	exon	6995630	6995717	.	+	.	gene_id "XLOC_000111"; transcript_id "TCONS_00000328"; exon_number "1"; gene_name "SNORD60"; oId "ENSDART00000130915"; contained_in "TCONS_00000318"; nearest_ref "ENSDART00000130915"; class_code "="; tss_id "TSS158";
1	Cufflinks	exon	6994306	6994393	.	+	.	gene_id "XLOC_000112"; transcript_id "TCONS_00000325"; exon_number "1"; gene_name "SNORD60"; oId "ENSDART00000128555"; nearest_ref "ENSDART00000128555"; class_code "="; tss_id "TSS161";
1	Cufflinks	exon	6994945	6995031	.	+	.	gene_id "XLOC_000113"; transcript_id "TCONS_00000326"; exon_number "1"; gene_name "snoMe28S-G3255"; oId "ENSDART00000122820"; nearest_ref "ENSDART00000122820"; class_code "="; tss_id "TSS162";
1	Cufflinks	exon	7584620	7585873	.	+	.	gene_id "XLOC_000118"; transcript_id "TCONS_00000343"; exon_number "1"; gene_name "alkbh5"; oId "CUFF.127.1"; nearest_ref "ENSDART00000091683"; class_code "="; tss_id "TSS168";
1	Cufflinks	exon	7587680	7587760	.	+	.	gene_id "XLOC_000118"; transcript_id "TCONS_00000343"; exon_number "2"; gene_name "alkbh5"; oId "CUFF.127.1"; nearest_ref "ENSDART00000091683"; class_code "="; tss_id "TSS168";
1	Cufflinks	exon	7587853	7587978	.	+	.	gene_id "XLOC_000118"; transcript_id "TCONS_00000343"; exon_number "3"; gene_name "alkbh5"; oId "CUFF.127.1"; nearest_ref "ENSDART00000091683"; class_code "="; tss_id "TSS168";
1	Cufflinks	exon	7592368	7594254	.	+	.	gene_id "XLOC_000118"; transcript_id "TCONS_00000343"; exon_number "4"; gene_name "alkbh5"; oId "CUFF.127.1"; nearest_ref "ENSDART00000091683"; class_code "="; tss_id "TSS168";
1	Cufflinks	exon	7584837	7585873	.	+	.	gene_id "XLOC_000118"; transcript_id "TCONS_00000344"; exon_number "1"; gene_name "alkbh5"; oId "ENSDART00000091683"; nearest_ref "ENSDART00000091683"; class_code "="; tss_id "TSS169";
1	Cufflinks	exon	7587680	7587760	.	+	.	gene_id "XLOC_000118"; transcript_id "TCONS_00000344"; exon_number "2"; gene_name "alkbh5"; oId "ENSDART00000091683"; nearest_ref "ENSDART00000091683"; class_code "="; tss_id "TSS169";
1	Cufflinks	exon	7587853	7587978	.	+	.	gene_id "XLOC_000118"; transcript_id "TCONS_00000344"; exon_number "3"; gene_name "alkbh5"; oId "ENSDART00000091683"; nearest_ref "ENSDART00000091683"; class_code "="; tss_id "TSS169";
1	Cufflinks	exon	7592368	7592679	.	+	.	gene_id "XLOC_000118"; transcript_id "TCONS_00000344"; exon_number "4"; gene_name "alkbh5"; oId "ENSDART00000091683"; nearest_ref "ENSDART00000091683"; class_code "="; tss_id "TSS169";
1	Cufflinks	exon	7597359	7597510	.	+	.	gene_id "XLOC_000119"; transcript_id "TCONS_00000346"; exon_number "1"; gene_name "smcr7b"; oId "CUFF.152.2"; nearest_ref "ENSDART00000141283"; class_code "="; tss_id "TSS170";
1	Cufflinks	exon	7600293	7600447	.	+	.	gene_id "XLOC_000119"; transcript_id "TCONS_00000346"; exon_number "2"; gene_name "smcr7b"; oId "CUFF.152.2"; nearest_ref "ENSDART00000141283"; class_code "="; tss_id "TSS170";
1	Cufflinks	exon	7601268	7601424	.	+	.	gene_id "XLOC_000119"; transcript_id "TCONS_00000346"; exon_number "3"; gene_name "smcr7b"; oId "CUFF.152.2"; nearest_ref "ENSDART00000141283"; class_code "="; tss_id "TSS170";
1	Cufflinks	exon	7602997	7603328	.	+	.	gene_id "XLOC_000119"; transcript_id "TCONS_00000346"; exon_number "4"; gene_name "smcr7b"; oId "CUFF.152.2"; nearest_ref "ENSDART00000141283"; class_code "="; tss_id "TSS170";
1	Cufflinks	exon	7605821	7608833	.	+	.	gene_id "XLOC_000119"; transcript_id "TCONS_00000346"; exon_number "5"; gene_name "smcr7b"; oId "CUFF.152.2"; nearest_ref "ENSDART00000141283"; class_code "="; tss_id "TSS170";
1	Cufflinks	exon	7597407	7597510	.	+	.	gene_id "XLOC_000119"; transcript_id "TCONS_00000348"; exon_number "1"; gene_name "smcr7b"; oId "ENSDART00000121439"; nearest_ref "ENSDART00000121439"; class_code "="; tss_id "TSS170";
1	Cufflinks	exon	7600333	7600447	.	+	.	gene_id "XLOC_000119"; transcript_id "TCONS_00000348"; exon_number "2"; gene_name "smcr7b"; oId "ENSDART00000121439"; nearest_ref "ENSDART00000121439"; class_code "="; tss_id "TSS170";
1	Cufflinks	exon	7601268	7601424	.	+	.	gene_id "XLOC_000119"; transcript_id "TCONS_00000348"; exon_number "3"; gene_name "smcr7b"; oId "ENSDART00000121439"; nearest_ref "ENSDART00000121439"; class_code "="; tss_id "TSS170";
1	Cufflinks	exon	7602997	7603328	.	+	.	gene_id "XLOC_000119"; transcript_id "TCONS_00000348"; exon_number "4"; gene_name "smcr7b"; oId "ENSDART00000121439"; nearest_ref "ENSDART00000121439"; class_code "="; tss_id "TSS170";
1	Cufflinks	exon	7605821	7605953	.	+	.	gene_id "XLOC_000119"; transcript_id "TCONS_00000348"; exon_number "5"; gene_name "smcr7b"; oId "ENSDART00000121439"; nearest_ref "ENSDART00000121439"; class_code "="; tss_id "TSS170";
1	Cufflinks	exon	7607106	7608091	.	+	.	gene_id "XLOC_000119"; transcript_id "TCONS_00000348"; exon_number "6"; gene_name "smcr7b"; oId "ENSDART00000121439"; nearest_ref "ENSDART00000121439"; class_code "="; tss_id "TSS170";
1	Cufflinks	exon	7597407	7597510	.	+	.	gene_id "XLOC_000119"; transcript_id "TCONS_00000349"; exon_number "1"; gene_name "smcr7b"; oId "ENSDART00000103626"; nearest_ref "ENSDART00000103626"; class_code "="; tss_id "TSS170";
1	Cufflinks	exon	7600333	7600447	.	+	.	gene_id "XLOC_000119"; transcript_id "TCONS_00000349"; exon_number "2"; gene_name "smcr7b"; oId "ENSDART00000103626"; nearest_ref "ENSDART00000103626"; class_code "="; tss_id "TSS170";
1	Cufflinks	exon	7601268	7601424	.	+	.	gene_id "XLOC_000119"; transcript_id "TCONS_00000349"; exon_number "3"; gene_name "smcr7b"; oId "ENSDART00000103626"; nearest_ref "ENSDART00000103626"; class_code "="; tss_id "TSS170";
1	Cufflinks	exon	7602997	7603328	.	+	.	gene_id "XLOC_000119"; transcript_id "TCONS_00000349"; exon_number "4"; gene_name "smcr7b"; oId "ENSDART00000103626"; nearest_ref "ENSDART00000103626"; class_code "="; tss_id "TSS170";
1	Cufflinks	exon	7605821	7608093	.	+	.	gene_id "XLOC_000119"; transcript_id "TCONS_00000349"; exon_number "5"; gene_name "smcr7b"; oId "ENSDART00000103626"; nearest_ref "ENSDART00000103626"; class_code "="; tss_id "TSS170";
1	Cufflinks	exon	7600301	7600447	.	+	.	gene_id "XLOC_000119"; transcript_id "TCONS_00000353"; exon_number "1"; gene_name "smcr7b"; oId "ENSDART00000019704"; nearest_ref "ENSDART00000019704"; class_code "="; tss_id "TSS171";
1	Cufflinks	exon	7601268	7601375	.	+	.	gene_id "XLOC_000119"; transcript_id "TCONS_00000353"; exon_number "2"; gene_name "smcr7b"; oId "ENSDART00000019704"; nearest_ref "ENSDART00000019704"; class_code "="; tss_id "TSS171";
1	Cufflinks	exon	7602987	7603328	.	+	.	gene_id "XLOC_000119"; transcript_id "TCONS_00000353"; exon_number "3"; gene_name "smcr7b"; oId "ENSDART00000019704"; nearest_ref "ENSDART00000019704"; class_code "="; tss_id "TSS171";
1	Cufflinks	exon	7605821	7606594	.	+	.	gene_id "XLOC_000119"; transcript_id "TCONS_00000353"; exon_number "4"; gene_name "smcr7b"; oId "ENSDART00000019704"; nearest_ref "ENSDART00000019704"; class_code "="; tss_id "TSS171";
1	Cufflinks	exon	7672823	7673019	.	+	.	gene_id "XLOC_000122"; transcript_id "TCONS_00000356"; exon_number "1"; oId "CUFF.133.1"; class_code "u"; tss_id "TSS174";
1	Cufflinks	exon	7770280	7770630	.	+	.	gene_id "XLOC_000125"; transcript_id "TCONS_00000359"; exon_number "1"; gene_name "ENSDARG00000012458"; oId "ENSDART00000025604"; nearest_ref "ENSDART00000025604"; class_code "="; tss_id "TSS177";
1	Cufflinks	exon	7771813	7771896	.	+	.	gene_id "XLOC_000125"; transcript_id "TCONS_00000359"; exon_number "2"; gene_name "ENSDARG00000012458"; oId "ENSDART00000025604"; nearest_ref "ENSDART00000025604"; class_code "="; tss_id "TSS177";
1	Cufflinks	exon	7774680	7774955	.	+	.	gene_id "XLOC_000125"; transcript_id "TCONS_00000359"; exon_number "3"; gene_name "ENSDARG00000012458"; oId "ENSDART00000025604"; nearest_ref "ENSDART00000025604"; class_code "="; tss_id "TSS177";
1	Cufflinks	exon	7777574	7778767	.	+	.	gene_id "XLOC_000125"; transcript_id "TCONS_00000359"; exon_number "4"; gene_name "ENSDARG00000012458"; oId "ENSDART00000025604"; nearest_ref "ENSDART00000025604"; class_code "="; tss_id "TSS177";
1	Cufflinks	exon	8229173	8229910	.	+	.	gene_id "XLOC_000131"; transcript_id "TCONS_00000370"; exon_number "1"; gene_name "plk1"; oId "CUFF.164.2"; nearest_ref "ENSDART00000081343"; class_code "j"; tss_id "TSS185";
1	Cufflinks	exon	8230991	8231159	.	+	.	gene_id "XLOC_000131"; transcript_id "TCONS_00000370"; exon_number "2"; gene_name "plk1"; oId "CUFF.164.2"; nearest_ref "ENSDART00000081343"; class_code "j"; tss_id "TSS185";
1	Cufflinks	exon	8231245	8231389	.	+	.	gene_id "XLOC_000131"; transcript_id "TCONS_00000370"; exon_number "3"; gene_name "plk1"; oId "CUFF.164.2"; nearest_ref "ENSDART00000081343"; class_code "j"; tss_id "TSS185";
1	Cufflinks	exon	8231524	8231617	.	+	.	gene_id "XLOC_000131"; transcript_id "TCONS_00000370"; exon_number "4"; gene_name "plk1"; oId "CUFF.164.2"; nearest_ref "ENSDART00000081343"; class_code "j"; tss_id "TSS185";
1	Cufflinks	exon	8232244	8232460	.	+	.	gene_id "XLOC_000131"; transcript_id "TCONS_00000370"; exon_number "5"; gene_name "plk1"; oId "CUFF.164.2"; nearest_ref "ENSDART00000081343"; class_code "j"; tss_id "TSS185";
1	Cufflinks	exon	8232909	8232915	.	+	.	gene_id "XLOC_000131"; transcript_id "TCONS_00000370"; exon_number "6"; gene_name "plk1"; oId "CUFF.164.2"; nearest_ref "ENSDART00000081343"; class_code "j"; tss_id "TSS185";
1	Cufflinks	exon	8229210	8229910	.	+	.	gene_id "XLOC_000131"; transcript_id "TCONS_00000372"; exon_number "1"; gene_name "plk1"; oId "CUFF.164.3"; nearest_ref "ENSDART00000081343"; class_code "j"; tss_id "TSS185";
1	Cufflinks	exon	8230991	8231159	.	+	.	gene_id "XLOC_000131"; transcript_id "TCONS_00000372"; exon_number "2"; gene_name "plk1"; oId "CUFF.164.3"; nearest_ref "ENSDART00000081343"; class_code "j"; tss_id "TSS185";
1	Cufflinks	exon	8231245	8231389	.	+	.	gene_id "XLOC_000131"; transcript_id "TCONS_00000372"; exon_number "3"; gene_name "plk1"; oId "CUFF.164.3"; nearest_ref "ENSDART00000081343"; class_code "j"; tss_id "TSS185";
1	Cufflinks	exon	8232205	8232214	.	+	.	gene_id "XLOC_000131"; transcript_id "TCONS_00000372"; exon_number "4"; gene_name "plk1"; oId "CUFF.164.3"; nearest_ref "ENSDART00000081343"; class_code "j"; tss_id "TSS185";
1	Cufflinks	exon	8229912	8229916	.	+	.	gene_id "XLOC_000131"; transcript_id "TCONS_00000375"; exon_number "1"; gene_name "plk1"; oId "CUFF.164.6"; nearest_ref "ENSDART00000081343"; class_code "j"; tss_id "TSS186";
1	Cufflinks	exon	8230991	8231159	.	+	.	gene_id "XLOC_000131"; transcript_id "TCONS_00000375"; exon_number "2"; gene_name "plk1"; oId "CUFF.164.6"; nearest_ref "ENSDART00000081343"; class_code "j"; tss_id "TSS186";
1	Cufflinks	exon	8231245	8231389	.	+	.	gene_id "XLOC_000131"; transcript_id "TCONS_00000375"; exon_number "3"; gene_name "plk1"; oId "CUFF.164.6"; nearest_ref "ENSDART00000081343"; class_code "j"; tss_id "TSS186";
1	Cufflinks	exon	8231504	8231617	.	+	.	gene_id "XLOC_000131"; transcript_id "TCONS_00000375"; exon_number "4"; gene_name "plk1"; oId "CUFF.164.6"; nearest_ref "ENSDART00000081343"; class_code "j"; tss_id "TSS186";
1	Cufflinks	exon	8232244	8232466	.	+	.	gene_id "XLOC_000131"; transcript_id "TCONS_00000375"; exon_number "5"; gene_name "plk1"; oId "CUFF.164.6"; nearest_ref "ENSDART00000081343"; class_code "j"; tss_id "TSS186";
1	Cufflinks	exon	8232931	8232997	.	+	.	gene_id "XLOC_000131"; transcript_id "TCONS_00000375"; exon_number "6"; gene_name "plk1"; oId "CUFF.164.6"; nearest_ref "ENSDART00000081343"; class_code "j"; tss_id "TSS186";
1	Cufflinks	exon	8233164	8233264	.	+	.	gene_id "XLOC_000131"; transcript_id "TCONS_00000375"; exon_number "7"; gene_name "plk1"; oId "CUFF.164.6"; nearest_ref "ENSDART00000081343"; class_code "j"; tss_id "TSS186";
1	Cufflinks	exon	8233464	8233541	.	+	.	gene_id "XLOC_000131"; transcript_id "TCONS_00000375"; exon_number "8"; gene_name "plk1"; oId "CUFF.164.6"; nearest_ref "ENSDART00000081343"; class_code "j"; tss_id "TSS186";
1	Cufflinks	exon	8234295	8234449	.	+	.	gene_id "XLOC_000131"; transcript_id "TCONS_00000375"; exon_number "9"; gene_name "plk1"; oId "CUFF.164.6"; nearest_ref "ENSDART00000081343"; class_code "j"; tss_id "TSS186";
1	Cufflinks	exon	8234531	8234713	.	+	.	gene_id "XLOC_000131"; transcript_id "TCONS_00000375"; exon_number "10"; gene_name "plk1"; oId "CUFF.164.6"; nearest_ref "ENSDART00000081343"; class_code "j"; tss_id "TSS186";
1	Cufflinks	exon	8237291	8238571	.	+	.	gene_id "XLOC_000131"; transcript_id "TCONS_00000375"; exon_number "11"; gene_name "plk1"; oId "CUFF.164.6"; nearest_ref "ENSDART00000081343"; class_code "j"; tss_id "TSS186";
1	Cufflinks	exon	8229912	8229916	.	+	.	gene_id "XLOC_000131"; transcript_id "TCONS_00000374"; exon_number "1"; gene_name "plk1"; oId "CUFF.164.5"; nearest_ref "ENSDART00000081343"; class_code "j"; tss_id "TSS186";
1	Cufflinks	exon	8230991	8231159	.	+	.	gene_id "XLOC_000131"; transcript_id "TCONS_00000374"; exon_number "2"; gene_name "plk1"; oId "CUFF.164.5"; nearest_ref "ENSDART00000081343"; class_code "j"; tss_id "TSS186";
1	Cufflinks	exon	8231245	8231389	.	+	.	gene_id "XLOC_000131"; transcript_id "TCONS_00000374"; exon_number "3"; gene_name "plk1"; oId "CUFF.164.5"; nearest_ref "ENSDART00000081343"; class_code "j"; tss_id "TSS186";
1	Cufflinks	exon	8233164	8233264	.	+	.	gene_id "XLOC_000131"; transcript_id "TCONS_00000374"; exon_number "4"; gene_name "plk1"; oId "CUFF.164.5"; nearest_ref "ENSDART00000081343"; class_code "j"; tss_id "TSS186";
1	Cufflinks	exon	8233464	8233541	.	+	.	gene_id "XLOC_000131"; transcript_id "TCONS_00000374"; exon_number "5"; gene_name "plk1"; oId "CUFF.164.5"; nearest_ref "ENSDART00000081343"; class_code "j"; tss_id "TSS186";
1	Cufflinks	exon	8234295	8234449	.	+	.	gene_id "XLOC_000131"; transcript_id "TCONS_00000374"; exon_number "6"; gene_name "plk1"; oId "CUFF.164.5"; nearest_ref "ENSDART00000081343"; class_code "j"; tss_id "TSS186";
1	Cufflinks	exon	8234531	8234713	.	+	.	gene_id "XLOC_000131"; transcript_id "TCONS_00000374"; exon_number "7"; gene_name "plk1"; oId "CUFF.164.5"; nearest_ref "ENSDART00000081343"; class_code "j"; tss_id "TSS186";
1	Cufflinks	exon	8237291	8238571	.	+	.	gene_id "XLOC_000131"; transcript_id "TCONS_00000374"; exon_number "8"; gene_name "plk1"; oId "CUFF.164.5"; nearest_ref "ENSDART00000081343"; class_code "j"; tss_id "TSS186";
1	Cufflinks	exon	8233272	8233277	.	+	.	gene_id "XLOC_000131"; transcript_id "TCONS_00000378"; exon_number "1"; gene_name "plk1"; oId "CUFF.164.9"; nearest_ref "ENSDART00000081343"; class_code "j"; tss_id "TSS188";
1	Cufflinks	exon	8233466	8233541	.	+	.	gene_id "XLOC_000131"; transcript_id "TCONS_00000378"; exon_number "2"; gene_name "plk1"; oId "CUFF.164.9"; nearest_ref "ENSDART00000081343"; class_code "j"; tss_id "TSS188";
1	Cufflinks	exon	8234295	8234449	.	+	.	gene_id "XLOC_000131"; transcript_id "TCONS_00000378"; exon_number "3"; gene_name "plk1"; oId "CUFF.164.9"; nearest_ref "ENSDART00000081343"; class_code "j"; tss_id "TSS188";
1	Cufflinks	exon	8234531	8234713	.	+	.	gene_id "XLOC_000131"; transcript_id "TCONS_00000378"; exon_number "4"; gene_name "plk1"; oId "CUFF.164.9"; nearest_ref "ENSDART00000081343"; class_code "j"; tss_id "TSS188";
1	Cufflinks	exon	8237291	8238571	.	+	.	gene_id "XLOC_000131"; transcript_id "TCONS_00000378"; exon_number "5"; gene_name "plk1"; oId "CUFF.164.9"; nearest_ref "ENSDART00000081343"; class_code "j"; tss_id "TSS188";
1	Cufflinks	exon	8275103	8275327	.	+	.	gene_id "XLOC_000132"; transcript_id "TCONS_00000379"; exon_number "1"; gene_name "chtf18"; oId "CUFF.170.1"; nearest_ref "ENSDART00000092058"; class_code "j"; tss_id "TSS189";
1	Cufflinks	exon	8277586	8277753	.	+	.	gene_id "XLOC_000132"; transcript_id "TCONS_00000379"; exon_number "2"; gene_name "chtf18"; oId "CUFF.170.1"; nearest_ref "ENSDART00000092058"; class_code "j"; tss_id "TSS189";
1	Cufflinks	exon	8279134	8279138	.	+	.	gene_id "XLOC_000132"; transcript_id "TCONS_00000379"; exon_number "3"; gene_name "chtf18"; oId "CUFF.170.1"; nearest_ref "ENSDART00000092058"; class_code "j"; tss_id "TSS189";
1	Cufflinks	exon	8275115	8275327	.	+	.	gene_id "XLOC_000132"; transcript_id "TCONS_00000380"; exon_number "1"; gene_name "chtf18"; oId "ENSDART00000092058"; nearest_ref "ENSDART00000092058"; class_code "="; tss_id "TSS189";
1	Cufflinks	exon	8277586	8277753	.	+	.	gene_id "XLOC_000132"; transcript_id "TCONS_00000380"; exon_number "2"; gene_name "chtf18"; oId "ENSDART00000092058"; nearest_ref "ENSDART00000092058"; class_code "="; tss_id "TSS189";
1	Cufflinks	exon	8279149	8279269	.	+	.	gene_id "XLOC_000132"; transcript_id "TCONS_00000380"; exon_number "3"; gene_name "chtf18"; oId "ENSDART00000092058"; nearest_ref "ENSDART00000092058"; class_code "="; tss_id "TSS189";
1	Cufflinks	exon	8279358	8279583	.	+	.	gene_id "XLOC_000132"; transcript_id "TCONS_00000380"; exon_number "4"; gene_name "chtf18"; oId "ENSDART00000092058"; nearest_ref "ENSDART00000092058"; class_code "="; tss_id "TSS189";
1	Cufflinks	exon	8279674	8279766	.	+	.	gene_id "XLOC_000132"; transcript_id "TCONS_00000380"; exon_number "5"; gene_name "chtf18"; oId "ENSDART00000092058"; nearest_ref "ENSDART00000092058"; class_code "="; tss_id "TSS189";
1	Cufflinks	exon	8281742	8281794	.	+	.	gene_id "XLOC_000132"; transcript_id "TCONS_00000380"; exon_number "6"; gene_name "chtf18"; oId "ENSDART00000092058"; nearest_ref "ENSDART00000092058"; class_code "="; tss_id "TSS189";
1	Cufflinks	exon	8281872	8282010	.	+	.	gene_id "XLOC_000132"; transcript_id "TCONS_00000380"; exon_number "7"; gene_name "chtf18"; oId "ENSDART00000092058"; nearest_ref "ENSDART00000092058"; class_code "="; tss_id "TSS189";
1	Cufflinks	exon	8282545	8282757	.	+	.	gene_id "XLOC_000132"; transcript_id "TCONS_00000380"; exon_number "8"; gene_name "chtf18"; oId "ENSDART00000092058"; nearest_ref "ENSDART00000092058"; class_code "="; tss_id "TSS189";
1	Cufflinks	exon	8283372	8283469	.	+	.	gene_id "XLOC_000132"; transcript_id "TCONS_00000380"; exon_number "9"; gene_name "chtf18"; oId "ENSDART00000092058"; nearest_ref "ENSDART00000092058"; class_code "="; tss_id "TSS189";
1	Cufflinks	exon	8283557	8283680	.	+	.	gene_id "XLOC_000132"; transcript_id "TCONS_00000380"; exon_number "10"; gene_name "chtf18"; oId "ENSDART00000092058"; nearest_ref "ENSDART00000092058"; class_code "="; tss_id "TSS189";
1	Cufflinks	exon	8283767	8283906	.	+	.	gene_id "XLOC_000132"; transcript_id "TCONS_00000380"; exon_number "11"; gene_name "chtf18"; oId "ENSDART00000092058"; nearest_ref "ENSDART00000092058"; class_code "="; tss_id "TSS189";
1	Cufflinks	exon	8285577	8285670	.	+	.	gene_id "XLOC_000132"; transcript_id "TCONS_00000380"; exon_number "12"; gene_name "chtf18"; oId "ENSDART00000092058"; nearest_ref "ENSDART00000092058"; class_code "="; tss_id "TSS189";
1	Cufflinks	exon	8285761	8285859	.	+	.	gene_id "XLOC_000132"; transcript_id "TCONS_00000380"; exon_number "13"; gene_name "chtf18"; oId "ENSDART00000092058"; nearest_ref "ENSDART00000092058"; class_code "="; tss_id "TSS189";
1	Cufflinks	exon	8285931	8286061	.	+	.	gene_id "XLOC_000132"; transcript_id "TCONS_00000380"; exon_number "14"; gene_name "chtf18"; oId "ENSDART00000092058"; nearest_ref "ENSDART00000092058"; class_code "="; tss_id "TSS189";
1	Cufflinks	exon	8287405	8287528	.	+	.	gene_id "XLOC_000132"; transcript_id "TCONS_00000380"; exon_number "15"; gene_name "chtf18"; oId "ENSDART00000092058"; nearest_ref "ENSDART00000092058"; class_code "="; tss_id "TSS189";
1	Cufflinks	exon	8290573	8290797	.	+	.	gene_id "XLOC_000132"; transcript_id "TCONS_00000380"; exon_number "16"; gene_name "chtf18"; oId "ENSDART00000092058"; nearest_ref "ENSDART00000092058"; class_code "="; tss_id "TSS189";
1	Cufflinks	exon	8292445	8292594	.	+	.	gene_id "XLOC_000132"; transcript_id "TCONS_00000380"; exon_number "17"; gene_name "chtf18"; oId "ENSDART00000092058"; nearest_ref "ENSDART00000092058"; class_code "="; tss_id "TSS189";
1	Cufflinks	exon	8294122	8294252	.	+	.	gene_id "XLOC_000132"; transcript_id "TCONS_00000380"; exon_number "18"; gene_name "chtf18"; oId "ENSDART00000092058"; nearest_ref "ENSDART00000092058"; class_code "="; tss_id "TSS189";
1	Cufflinks	exon	8298786	8298930	.	+	.	gene_id "XLOC_000132"; transcript_id "TCONS_00000380"; exon_number "19"; gene_name "chtf18"; oId "ENSDART00000092058"; nearest_ref "ENSDART00000092058"; class_code "="; tss_id "TSS189";
1	Cufflinks	exon	8299757	8299873	.	+	.	gene_id "XLOC_000132"; transcript_id "TCONS_00000380"; exon_number "20"; gene_name "chtf18"; oId "ENSDART00000092058"; nearest_ref "ENSDART00000092058"; class_code "="; tss_id "TSS189";
1	Cufflinks	exon	8301527	8301590	.	+	.	gene_id "XLOC_000132"; transcript_id "TCONS_00000380"; exon_number "21"; gene_name "chtf18"; oId "ENSDART00000092058"; nearest_ref "ENSDART00000092058"; class_code "="; tss_id "TSS189";
1	Cufflinks	exon	8302917	8303288	.	+	.	gene_id "XLOC_000132"; transcript_id "TCONS_00000380"; exon_number "22"; gene_name "chtf18"; oId "ENSDART00000092058"; nearest_ref "ENSDART00000092058"; class_code "="; tss_id "TSS189";
1	Cufflinks	exon	8936465	8936832	.	+	.	gene_id "XLOC_000138"; transcript_id "TCONS_00000388"; exon_number "1"; gene_name "pmm2"; oId "CUFF.167.2"; nearest_ref "ENSDART00000054848"; class_code "j"; tss_id "TSS195";
1	Cufflinks	exon	8939168	8939279	.	+	.	gene_id "XLOC_000138"; transcript_id "TCONS_00000388"; exon_number "2"; gene_name "pmm2"; oId "CUFF.167.2"; nearest_ref "ENSDART00000054848"; class_code "j"; tss_id "TSS195";
1	Cufflinks	exon	8939358	8939434	.	+	.	gene_id "XLOC_000138"; transcript_id "TCONS_00000388"; exon_number "3"; gene_name "pmm2"; oId "CUFF.167.2"; nearest_ref "ENSDART00000054848"; class_code "j"; tss_id "TSS195";
1	Cufflinks	exon	8939516	8939607	.	+	.	gene_id "XLOC_000138"; transcript_id "TCONS_00000388"; exon_number "4"; gene_name "pmm2"; oId "CUFF.167.2"; nearest_ref "ENSDART00000054848"; class_code "j"; tss_id "TSS195";
1	Cufflinks	exon	8941427	8941526	.	+	.	gene_id "XLOC_000138"; transcript_id "TCONS_00000388"; exon_number "5"; gene_name "pmm2"; oId "CUFF.167.2"; nearest_ref "ENSDART00000054848"; class_code "j"; tss_id "TSS195";
1	Cufflinks	exon	8941619	8941694	.	+	.	gene_id "XLOC_000138"; transcript_id "TCONS_00000388"; exon_number "6"; gene_name "pmm2"; oId "CUFF.167.2"; nearest_ref "ENSDART00000054848"; class_code "j"; tss_id "TSS195";
1	Cufflinks	exon	8941956	8942071	.	+	.	gene_id "XLOC_000138"; transcript_id "TCONS_00000388"; exon_number "7"; gene_name "pmm2"; oId "CUFF.167.2"; nearest_ref "ENSDART00000054848"; class_code "j"; tss_id "TSS195";
1	Cufflinks	exon	8942488	8942859	.	+	.	gene_id "XLOC_000138"; transcript_id "TCONS_00000388"; exon_number "8"; gene_name "pmm2"; oId "CUFF.167.2"; nearest_ref "ENSDART00000054848"; class_code "j"; tss_id "TSS195";
1	Cufflinks	exon	8943376	8943381	.	+	.	gene_id "XLOC_000138"; transcript_id "TCONS_00000388"; exon_number "9"; gene_name "pmm2"; oId "CUFF.167.2"; nearest_ref "ENSDART00000054848"; class_code "j"; tss_id "TSS195";
1	Cufflinks	exon	9079504	9079637	.	+	.	gene_id "XLOC_000144"; transcript_id "TCONS_00000405"; exon_number "1"; gene_name "trim2b"; oId "CUFF.181.1"; nearest_ref "ENSDART00000113551"; class_code "j"; tss_id "TSS203";
1	Cufflinks	exon	9092077	9092239	.	+	.	gene_id "XLOC_000144"; transcript_id "TCONS_00000405"; exon_number "2"; gene_name "trim2b"; oId "CUFF.181.1"; nearest_ref "ENSDART00000113551"; class_code "j"; tss_id "TSS203";
1	Cufflinks	exon	9094559	9094719	.	+	.	gene_id "XLOC_000144"; transcript_id "TCONS_00000405"; exon_number "3"; gene_name "trim2b"; oId "CUFF.181.1"; nearest_ref "ENSDART00000113551"; class_code "j"; tss_id "TSS203";
1	Cufflinks	exon	9096426	9096577	.	+	.	gene_id "XLOC_000144"; transcript_id "TCONS_00000405"; exon_number "4"; gene_name "trim2b"; oId "CUFF.181.1"; nearest_ref "ENSDART00000113551"; class_code "j"; tss_id "TSS203";
1	Cufflinks	exon	9097031	9097211	.	+	.	gene_id "XLOC_000144"; transcript_id "TCONS_00000405"; exon_number "5"; gene_name "trim2b"; oId "CUFF.181.1"; nearest_ref "ENSDART00000113551"; class_code "j"; tss_id "TSS203";
1	Cufflinks	exon	9099266	9100028	.	+	.	gene_id "XLOC_000144"; transcript_id "TCONS_00000405"; exon_number "6"; gene_name "trim2b"; oId "CUFF.181.1"; nearest_ref "ENSDART00000113551"; class_code "j"; tss_id "TSS203";
1	Cufflinks	exon	9102662	9102765	.	+	.	gene_id "XLOC_000144"; transcript_id "TCONS_00000405"; exon_number "7"; gene_name "trim2b"; oId "CUFF.181.1"; nearest_ref "ENSDART00000113551"; class_code "j"; tss_id "TSS203";
1	Cufflinks	exon	9103172	9103339	.	+	.	gene_id "XLOC_000144"; transcript_id "TCONS_00000405"; exon_number "8"; gene_name "trim2b"; oId "CUFF.181.1"; nearest_ref "ENSDART00000113551"; class_code "j"; tss_id "TSS203";
1	Cufflinks	exon	9105257	9105425	.	+	.	gene_id "XLOC_000144"; transcript_id "TCONS_00000405"; exon_number "9"; gene_name "trim2b"; oId "CUFF.181.1"; nearest_ref "ENSDART00000113551"; class_code "j"; tss_id "TSS203";
1	Cufflinks	exon	9105560	9105630	.	+	.	gene_id "XLOC_000144"; transcript_id "TCONS_00000405"; exon_number "10"; gene_name "trim2b"; oId "CUFF.181.1"; nearest_ref "ENSDART00000113551"; class_code "j"; tss_id "TSS203";
1	Cufflinks	exon	9105953	9106093	.	+	.	gene_id "XLOC_000144"; transcript_id "TCONS_00000405"; exon_number "11"; gene_name "trim2b"; oId "CUFF.181.1"; nearest_ref "ENSDART00000113551"; class_code "j"; tss_id "TSS203";
1	Cufflinks	exon	9108240	9109274	.	+	.	gene_id "XLOC_000144"; transcript_id "TCONS_00000405"; exon_number "12"; gene_name "trim2b"; oId "CUFF.181.1"; nearest_ref "ENSDART00000113551"; class_code "j"; tss_id "TSS203";
1	Cufflinks	exon	9094550	9094719	.	+	.	gene_id "XLOC_000144"; transcript_id "TCONS_00000406"; exon_number "1"; gene_name "trim2b"; oId "ENSDART00000113551"; nearest_ref "ENSDART00000113551"; class_code "="; tss_id "TSS204";
1	Cufflinks	exon	9096426	9096577	.	+	.	gene_id "XLOC_000144"; transcript_id "TCONS_00000406"; exon_number "2"; gene_name "trim2b"; oId "ENSDART00000113551"; nearest_ref "ENSDART00000113551"; class_code "="; tss_id "TSS204";
1	Cufflinks	exon	9097031	9097211	.	+	.	gene_id "XLOC_000144"; transcript_id "TCONS_00000406"; exon_number "3"; gene_name "trim2b"; oId "ENSDART00000113551"; nearest_ref "ENSDART00000113551"; class_code "="; tss_id "TSS204";
1	Cufflinks	exon	9099266	9100028	.	+	.	gene_id "XLOC_000144"; transcript_id "TCONS_00000406"; exon_number "4"; gene_name "trim2b"; oId "ENSDART00000113551"; nearest_ref "ENSDART00000113551"; class_code "="; tss_id "TSS204";
1	Cufflinks	exon	9102662	9102765	.	+	.	gene_id "XLOC_000144"; transcript_id "TCONS_00000406"; exon_number "5"; gene_name "trim2b"; oId "ENSDART00000113551"; nearest_ref "ENSDART00000113551"; class_code "="; tss_id "TSS204";
1	Cufflinks	exon	9103172	9103339	.	+	.	gene_id "XLOC_000144"; transcript_id "TCONS_00000406"; exon_number "6"; gene_name "trim2b"; oId "ENSDART00000113551"; nearest_ref "ENSDART00000113551"; class_code "="; tss_id "TSS204";
1	Cufflinks	exon	9105257	9105425	.	+	.	gene_id "XLOC_000144"; transcript_id "TCONS_00000406"; exon_number "7"; gene_name "trim2b"; oId "ENSDART00000113551"; nearest_ref "ENSDART00000113551"; class_code "="; tss_id "TSS204";
1	Cufflinks	exon	9105560	9105630	.	+	.	gene_id "XLOC_000144"; transcript_id "TCONS_00000406"; exon_number "8"; gene_name "trim2b"; oId "ENSDART00000113551"; nearest_ref "ENSDART00000113551"; class_code "="; tss_id "TSS204";
1	Cufflinks	exon	9105953	9106093	.	+	.	gene_id "XLOC_000144"; transcript_id "TCONS_00000406"; exon_number "9"; gene_name "trim2b"; oId "ENSDART00000113551"; nearest_ref "ENSDART00000113551"; class_code "="; tss_id "TSS204";
1	Cufflinks	exon	9108240	9109197	.	+	.	gene_id "XLOC_000144"; transcript_id "TCONS_00000406"; exon_number "10"; gene_name "trim2b"; oId "ENSDART00000113551"; nearest_ref "ENSDART00000113551"; class_code "="; tss_id "TSS204";
1	Cufflinks	exon	9150832	9150911	.	+	.	gene_id "XLOC_000146"; transcript_id "TCONS_00000417"; exon_number "1"; oId "CUFF.182.1"; class_code "u"; tss_id "TSS208";
1	Cufflinks	exon	9303312	9303411	.	+	.	gene_id "XLOC_000149"; transcript_id "TCONS_00000420"; exon_number "1"; gene_name "rbm46"; oId "ENSDART00000110698"; nearest_ref "ENSDART00000110698"; class_code "="; tss_id "TSS211";
1	Cufflinks	exon	9305202	9305348	.	+	.	gene_id "XLOC_000149"; transcript_id "TCONS_00000420"; exon_number "2"; gene_name "rbm46"; oId "ENSDART00000110698"; nearest_ref "ENSDART00000110698"; class_code "="; tss_id "TSS211";
1	Cufflinks	exon	9306911	9307248	.	+	.	gene_id "XLOC_000149"; transcript_id "TCONS_00000420"; exon_number "3"; gene_name "rbm46"; oId "ENSDART00000110698"; nearest_ref "ENSDART00000110698"; class_code "="; tss_id "TSS211";
1	Cufflinks	exon	9307336	9307465	.	+	.	gene_id "XLOC_000149"; transcript_id "TCONS_00000420"; exon_number "4"; gene_name "rbm46"; oId "ENSDART00000110698"; nearest_ref "ENSDART00000110698"; class_code "="; tss_id "TSS211";
1	Cufflinks	exon	9309315	9310091	.	+	.	gene_id "XLOC_000149"; transcript_id "TCONS_00000420"; exon_number "5"; gene_name "rbm46"; oId "ENSDART00000110698"; nearest_ref "ENSDART00000110698"; class_code "="; tss_id "TSS211";
1	Cufflinks	exon	9313015	9313555	.	+	.	gene_id "XLOC_000149"; transcript_id "TCONS_00000420"; exon_number "6"; gene_name "rbm46"; oId "ENSDART00000110698"; nearest_ref "ENSDART00000110698"; class_code "="; tss_id "TSS211";
1	Cufflinks	exon	9473140	9473268	.	+	.	gene_id "XLOC_000151"; transcript_id "TCONS_00000422"; exon_number "1"; gene_name "EIF3F"; oId "CUFF.191.1"; nearest_ref "ENSDART00000115195"; class_code "j"; tss_id "TSS213";
1	Cufflinks	exon	9473448	9473518	.	+	.	gene_id "XLOC_000151"; transcript_id "TCONS_00000422"; exon_number "2"; gene_name "EIF3F"; oId "CUFF.191.1"; nearest_ref "ENSDART00000115195"; class_code "j"; tss_id "TSS213";
1	Cufflinks	exon	9474657	9474736	.	+	.	gene_id "XLOC_000151"; transcript_id "TCONS_00000422"; exon_number "3"; gene_name "EIF3F"; oId "CUFF.191.1"; nearest_ref "ENSDART00000115195"; class_code "j"; tss_id "TSS213";
1	Cufflinks	exon	9475891	9476028	.	+	.	gene_id "XLOC_000151"; transcript_id "TCONS_00000422"; exon_number "4"; gene_name "EIF3F"; oId "CUFF.191.1"; nearest_ref "ENSDART00000115195"; class_code "j"; tss_id "TSS213";
1	Cufflinks	exon	9478413	9478504	.	+	.	gene_id "XLOC_000151"; transcript_id "TCONS_00000422"; exon_number "5"; gene_name "EIF3F"; oId "CUFF.191.1"; nearest_ref "ENSDART00000115195"; class_code "j"; tss_id "TSS213";
1	Cufflinks	exon	9478596	9478732	.	+	.	gene_id "XLOC_000151"; transcript_id "TCONS_00000422"; exon_number "6"; gene_name "EIF3F"; oId "CUFF.191.1"; nearest_ref "ENSDART00000115195"; class_code "j"; tss_id "TSS213";
1	Cufflinks	exon	9479751	9479759	.	+	.	gene_id "XLOC_000151"; transcript_id "TCONS_00000422"; exon_number "7"; gene_name "EIF3F"; oId "CUFF.191.1"; nearest_ref "ENSDART00000115195"; class_code "j"; tss_id "TSS213";
1	Cufflinks	exon	9473147	9473268	.	+	.	gene_id "XLOC_000151"; transcript_id "TCONS_00000423"; exon_number "1"; gene_name "EIF3F"; oId "CUFF.191.2"; nearest_ref "ENSDART00000115195"; class_code "j"; tss_id "TSS213";
1	Cufflinks	exon	9473448	9473518	.	+	.	gene_id "XLOC_000151"; transcript_id "TCONS_00000423"; exon_number "2"; gene_name "EIF3F"; oId "CUFF.191.2"; nearest_ref "ENSDART00000115195"; class_code "j"; tss_id "TSS213";
1	Cufflinks	exon	9474657	9474736	.	+	.	gene_id "XLOC_000151"; transcript_id "TCONS_00000423"; exon_number "3"; gene_name "EIF3F"; oId "CUFF.191.2"; nearest_ref "ENSDART00000115195"; class_code "j"; tss_id "TSS213";
1	Cufflinks	exon	9475891	9476028	.	+	.	gene_id "XLOC_000151"; transcript_id "TCONS_00000423"; exon_number "4"; gene_name "EIF3F"; oId "CUFF.191.2"; nearest_ref "ENSDART00000115195"; class_code "j"; tss_id "TSS213";
1	Cufflinks	exon	9479611	9479724	.	+	.	gene_id "XLOC_000151"; transcript_id "TCONS_00000423"; exon_number "5"; gene_name "EIF3F"; oId "CUFF.191.2"; nearest_ref "ENSDART00000115195"; class_code "j"; tss_id "TSS213";
1	Cufflinks	exon	9480026	9480141	.	+	.	gene_id "XLOC_000151"; transcript_id "TCONS_00000423"; exon_number "6"; gene_name "EIF3F"; oId "CUFF.191.2"; nearest_ref "ENSDART00000115195"; class_code "j"; tss_id "TSS213";
1	Cufflinks	exon	9481714	9481885	.	+	.	gene_id "XLOC_000152"; transcript_id "TCONS_00000424"; exon_number "1"; gene_name "zgc:77880"; oId "ENSDART00000043881"; nearest_ref "ENSDART00000043881"; class_code "="; tss_id "TSS214";
1	Cufflinks	exon	9482994	9483082	.	+	.	gene_id "XLOC_000152"; transcript_id "TCONS_00000424"; exon_number "2"; gene_name "zgc:77880"; oId "ENSDART00000043881"; nearest_ref "ENSDART00000043881"; class_code "="; tss_id "TSS214";
1	Cufflinks	exon	9483304	9483377	.	+	.	gene_id "XLOC_000152"; transcript_id "TCONS_00000424"; exon_number "3"; gene_name "zgc:77880"; oId "ENSDART00000043881"; nearest_ref "ENSDART00000043881"; class_code "="; tss_id "TSS214";
1	Cufflinks	exon	9484910	9485022	.	+	.	gene_id "XLOC_000152"; transcript_id "TCONS_00000424"; exon_number "4"; gene_name "zgc:77880"; oId "ENSDART00000043881"; nearest_ref "ENSDART00000043881"; class_code "="; tss_id "TSS214";
1	Cufflinks	exon	9487435	9487496	.	+	.	gene_id "XLOC_000152"; transcript_id "TCONS_00000424"; exon_number "5"; gene_name "zgc:77880"; oId "ENSDART00000043881"; nearest_ref "ENSDART00000043881"; class_code "="; tss_id "TSS214";
1	Cufflinks	exon	9487585	9487705	.	+	.	gene_id "XLOC_000152"; transcript_id "TCONS_00000424"; exon_number "6"; gene_name "zgc:77880"; oId "ENSDART00000043881"; nearest_ref "ENSDART00000043881"; class_code "="; tss_id "TSS214";
1	Cufflinks	exon	9487821	9487893	.	+	.	gene_id "XLOC_000152"; transcript_id "TCONS_00000424"; exon_number "7"; gene_name "zgc:77880"; oId "ENSDART00000043881"; nearest_ref "ENSDART00000043881"; class_code "="; tss_id "TSS214";
1	Cufflinks	exon	9489204	9489348	.	+	.	gene_id "XLOC_000152"; transcript_id "TCONS_00000424"; exon_number "8"; gene_name "zgc:77880"; oId "ENSDART00000043881"; nearest_ref "ENSDART00000043881"; class_code "="; tss_id "TSS214";
1	Cufflinks	exon	9490446	9491309	.	+	.	gene_id "XLOC_000152"; transcript_id "TCONS_00000424"; exon_number "9"; gene_name "zgc:77880"; oId "ENSDART00000043881"; nearest_ref "ENSDART00000043881"; class_code "="; tss_id "TSS214";
1	Cufflinks	exon	9494165	9494409	.	+	.	gene_id "XLOC_000153"; transcript_id "TCONS_00000425"; exon_number "1"; gene_name "TMEM55B (1 of 2)"; oId "CUFF.193.1"; nearest_ref "ENSDART00000029774"; class_code "="; tss_id "TSS215";
1	Cufflinks	exon	9496117	9496301	.	+	.	gene_id "XLOC_000153"; transcript_id "TCONS_00000425"; exon_number "2"; gene_name "TMEM55B (1 of 2)"; oId "CUFF.193.1"; nearest_ref "ENSDART00000029774"; class_code "="; tss_id "TSS215";
1	Cufflinks	exon	9498332	9498438	.	+	.	gene_id "XLOC_000153"; transcript_id "TCONS_00000425"; exon_number "3"; gene_name "TMEM55B (1 of 2)"; oId "CUFF.193.1"; nearest_ref "ENSDART00000029774"; class_code "="; tss_id "TSS215";
1	Cufflinks	exon	9500137	9500242	.	+	.	gene_id "XLOC_000153"; transcript_id "TCONS_00000425"; exon_number "4"; gene_name "TMEM55B (1 of 2)"; oId "CUFF.193.1"; nearest_ref "ENSDART00000029774"; class_code "="; tss_id "TSS215";
1	Cufflinks	exon	9500337	9500389	.	+	.	gene_id "XLOC_000153"; transcript_id "TCONS_00000425"; exon_number "5"; gene_name "TMEM55B (1 of 2)"; oId "CUFF.193.1"; nearest_ref "ENSDART00000029774"; class_code "="; tss_id "TSS215";
1	Cufflinks	exon	9500482	9500572	.	+	.	gene_id "XLOC_000153"; transcript_id "TCONS_00000425"; exon_number "6"; gene_name "TMEM55B (1 of 2)"; oId "CUFF.193.1"; nearest_ref "ENSDART00000029774"; class_code "="; tss_id "TSS215";
1	Cufflinks	exon	9500672	9502493	.	+	.	gene_id "XLOC_000153"; transcript_id "TCONS_00000425"; exon_number "7"; gene_name "TMEM55B (1 of 2)"; oId "CUFF.193.1"; nearest_ref "ENSDART00000029774"; class_code "="; tss_id "TSS215";
1	Cufflinks	exon	9527679	9527975	.	+	.	gene_id "XLOC_000154"; transcript_id "TCONS_00000427"; exon_number "1"; gene_name "dachb"; oId "CUFF.233.1"; nearest_ref "ENSDART00000103531"; class_code "j"; tss_id "TSS216";
1	Cufflinks	exon	9587695	9587807	.	+	.	gene_id "XLOC_000154"; transcript_id "TCONS_00000427"; exon_number "2"; gene_name "dachb"; oId "CUFF.233.1"; nearest_ref "ENSDART00000103531"; class_code "j"; tss_id "TSS216";
1	Cufflinks	exon	9598732	9598857	.	+	.	gene_id "XLOC_000154"; transcript_id "TCONS_00000427"; exon_number "3"; gene_name "dachb"; oId "CUFF.233.1"; nearest_ref "ENSDART00000103531"; class_code "j"; tss_id "TSS216";
1	Cufflinks	exon	9608552	9608671	.	+	.	gene_id "XLOC_000154"; transcript_id "TCONS_00000427"; exon_number "4"; gene_name "dachb"; oId "CUFF.233.1"; nearest_ref "ENSDART00000103531"; class_code "j"; tss_id "TSS216";
1	Cufflinks	exon	9608885	9609054	.	+	.	gene_id "XLOC_000154"; transcript_id "TCONS_00000427"; exon_number "5"; gene_name "dachb"; oId "CUFF.233.1"; nearest_ref "ENSDART00000103531"; class_code "j"; tss_id "TSS216";
1	Cufflinks	exon	9612728	9612869	.	+	.	gene_id "XLOC_000154"; transcript_id "TCONS_00000427"; exon_number "6"; gene_name "dachb"; oId "CUFF.233.1"; nearest_ref "ENSDART00000103531"; class_code "j"; tss_id "TSS216";
1	Cufflinks	exon	9614026	9614097	.	+	.	gene_id "XLOC_000154"; transcript_id "TCONS_00000427"; exon_number "7"; gene_name "dachb"; oId "CUFF.233.1"; nearest_ref "ENSDART00000103531"; class_code "j"; tss_id "TSS216";
1	Cufflinks	exon	9616032	9616162	.	+	.	gene_id "XLOC_000154"; transcript_id "TCONS_00000427"; exon_number "8"; gene_name "dachb"; oId "CUFF.233.1"; nearest_ref "ENSDART00000103531"; class_code "j"; tss_id "TSS216";
1	Cufflinks	exon	9616247	9616394	.	+	.	gene_id "XLOC_000154"; transcript_id "TCONS_00000427"; exon_number "9"; gene_name "dachb"; oId "CUFF.233.1"; nearest_ref "ENSDART00000103531"; class_code "j"; tss_id "TSS216";
1	Cufflinks	exon	9616517	9616521	.	+	.	gene_id "XLOC_000154"; transcript_id "TCONS_00000427"; exon_number "10"; gene_name "dachb"; oId "CUFF.233.1"; nearest_ref "ENSDART00000103531"; class_code "j"; tss_id "TSS216";
1	Cufflinks	exon	9554767	9555385	.	+	.	gene_id "XLOC_000154"; transcript_id "TCONS_00000429"; exon_number "1"; gene_name "dachb"; oId "CUFF.233.2"; nearest_ref "ENSDART00000103531"; class_code "="; tss_id "TSS217";
1	Cufflinks	exon	9587695	9587807	.	+	.	gene_id "XLOC_000154"; transcript_id "TCONS_00000429"; exon_number "2"; gene_name "dachb"; oId "CUFF.233.2"; nearest_ref "ENSDART00000103531"; class_code "="; tss_id "TSS217";
1	Cufflinks	exon	9598732	9598857	.	+	.	gene_id "XLOC_000154"; transcript_id "TCONS_00000429"; exon_number "3"; gene_name "dachb"; oId "CUFF.233.2"; nearest_ref "ENSDART00000103531"; class_code "="; tss_id "TSS217";
1	Cufflinks	exon	9608552	9608671	.	+	.	gene_id "XLOC_000154"; transcript_id "TCONS_00000429"; exon_number "4"; gene_name "dachb"; oId "CUFF.233.2"; nearest_ref "ENSDART00000103531"; class_code "="; tss_id "TSS217";
1	Cufflinks	exon	9608885	9609054	.	+	.	gene_id "XLOC_000154"; transcript_id "TCONS_00000429"; exon_number "5"; gene_name "dachb"; oId "CUFF.233.2"; nearest_ref "ENSDART00000103531"; class_code "="; tss_id "TSS217";
1	Cufflinks	exon	9612728	9612869	.	+	.	gene_id "XLOC_000154"; transcript_id "TCONS_00000429"; exon_number "6"; gene_name "dachb"; oId "CUFF.233.2"; nearest_ref "ENSDART00000103531"; class_code "="; tss_id "TSS217";
1	Cufflinks	exon	9614026	9614097	.	+	.	gene_id "XLOC_000154"; transcript_id "TCONS_00000429"; exon_number "7"; gene_name "dachb"; oId "CUFF.233.2"; nearest_ref "ENSDART00000103531"; class_code "="; tss_id "TSS217";
1	Cufflinks	exon	9616032	9616162	.	+	.	gene_id "XLOC_000154"; transcript_id "TCONS_00000429"; exon_number "8"; gene_name "dachb"; oId "CUFF.233.2"; nearest_ref "ENSDART00000103531"; class_code "="; tss_id "TSS217";
1	Cufflinks	exon	9616247	9616301	.	+	.	gene_id "XLOC_000154"; transcript_id "TCONS_00000429"; exon_number "9"; gene_name "dachb"; oId "CUFF.233.2"; nearest_ref "ENSDART00000103531"; class_code "="; tss_id "TSS217";
1	Cufflinks	exon	9617050	9617082	.	+	.	gene_id "XLOC_000154"; transcript_id "TCONS_00000429"; exon_number "10"; gene_name "dachb"; oId "CUFF.233.2"; nearest_ref "ENSDART00000103531"; class_code "="; tss_id "TSS217";
1	Cufflinks	exon	9617681	9617738	.	+	.	gene_id "XLOC_000154"; transcript_id "TCONS_00000429"; exon_number "11"; gene_name "dachb"; oId "CUFF.233.2"; nearest_ref "ENSDART00000103531"; class_code "="; tss_id "TSS217";
1	Cufflinks	exon	9618146	9618297	.	+	.	gene_id "XLOC_000154"; transcript_id "TCONS_00000429"; exon_number "12"; gene_name "dachb"; oId "CUFF.233.2"; nearest_ref "ENSDART00000103531"; class_code "="; tss_id "TSS217";
1	Cufflinks	exon	9618392	9618457	.	+	.	gene_id "XLOC_000154"; transcript_id "TCONS_00000429"; exon_number "13"; gene_name "dachb"; oId "CUFF.233.2"; nearest_ref "ENSDART00000103531"; class_code "="; tss_id "TSS217";
1	Cufflinks	exon	9624046	9624787	.	+	.	gene_id "XLOC_000154"; transcript_id "TCONS_00000429"; exon_number "14"; gene_name "dachb"; oId "CUFF.233.2"; nearest_ref "ENSDART00000103531"; class_code "="; tss_id "TSS217";
1	Cufflinks	exon	9608672	9608677	.	+	.	gene_id "XLOC_000154"; transcript_id "TCONS_00000430"; exon_number "1"; gene_name "dachb"; oId "CUFF.233.3"; nearest_ref "ENSDART00000103531"; class_code "j"; tss_id "TSS218";
1	Cufflinks	exon	9608888	9609054	.	+	.	gene_id "XLOC_000154"; transcript_id "TCONS_00000430"; exon_number "2"; gene_name "dachb"; oId "CUFF.233.3"; nearest_ref "ENSDART00000103531"; class_code "j"; tss_id "TSS218";
1	Cufflinks	exon	9612728	9612869	.	+	.	gene_id "XLOC_000154"; transcript_id "TCONS_00000430"; exon_number "3"; gene_name "dachb"; oId "CUFF.233.3"; nearest_ref "ENSDART00000103531"; class_code "j"; tss_id "TSS218";
1	Cufflinks	exon	9614026	9614097	.	+	.	gene_id "XLOC_000154"; transcript_id "TCONS_00000430"; exon_number "4"; gene_name "dachb"; oId "CUFF.233.3"; nearest_ref "ENSDART00000103531"; class_code "j"; tss_id "TSS218";
1	Cufflinks	exon	9616032	9616162	.	+	.	gene_id "XLOC_000154"; transcript_id "TCONS_00000430"; exon_number "5"; gene_name "dachb"; oId "CUFF.233.3"; nearest_ref "ENSDART00000103531"; class_code "j"; tss_id "TSS218";
1	Cufflinks	exon	9616247	9616301	.	+	.	gene_id "XLOC_000154"; transcript_id "TCONS_00000430"; exon_number "6"; gene_name "dachb"; oId "CUFF.233.3"; nearest_ref "ENSDART00000103531"; class_code "j"; tss_id "TSS218";
1	Cufflinks	exon	9617050	9617082	.	+	.	gene_id "XLOC_000154"; transcript_id "TCONS_00000430"; exon_number "7"; gene_name "dachb"; oId "CUFF.233.3"; nearest_ref "ENSDART00000103531"; class_code "j"; tss_id "TSS218";
1	Cufflinks	exon	9617681	9617738	.	+	.	gene_id "XLOC_000154"; transcript_id "TCONS_00000430"; exon_number "8"; gene_name "dachb"; oId "CUFF.233.3"; nearest_ref "ENSDART00000103531"; class_code "j"; tss_id "TSS218";
1	Cufflinks	exon	9618146	9618297	.	+	.	gene_id "XLOC_000154"; transcript_id "TCONS_00000430"; exon_number "9"; gene_name "dachb"; oId "CUFF.233.3"; nearest_ref "ENSDART00000103531"; class_code "j"; tss_id "TSS218";
1	Cufflinks	exon	9618392	9618457	.	+	.	gene_id "XLOC_000154"; transcript_id "TCONS_00000430"; exon_number "10"; gene_name "dachb"; oId "CUFF.233.3"; nearest_ref "ENSDART00000103531"; class_code "j"; tss_id "TSS218";
1	Cufflinks	exon	9624046	9624787	.	+	.	gene_id "XLOC_000154"; transcript_id "TCONS_00000430"; exon_number "11"; gene_name "dachb"; oId "CUFF.233.3"; nearest_ref "ENSDART00000103531"; class_code "j"; tss_id "TSS218";
1	Cufflinks	exon	10291239	10291314	.	+	.	gene_id "XLOC_000159"; transcript_id "TCONS_00000437"; exon_number "1"; gene_name "C1H15orf23"; oId "ENSDART00000109858"; nearest_ref "ENSDART00000109858"; class_code "="; tss_id "TSS224";
1	Cufflinks	exon	10293104	10293189	.	+	.	gene_id "XLOC_000159"; transcript_id "TCONS_00000437"; exon_number "2"; gene_name "C1H15orf23"; oId "ENSDART00000109858"; nearest_ref "ENSDART00000109858"; class_code "="; tss_id "TSS224";
1	Cufflinks	exon	10293282	10293308	.	+	.	gene_id "XLOC_000159"; transcript_id "TCONS_00000437"; exon_number "3"; gene_name "C1H15orf23"; oId "ENSDART00000109858"; nearest_ref "ENSDART00000109858"; class_code "="; tss_id "TSS224";
1	Cufflinks	exon	10294161	10294260	.	+	.	gene_id "XLOC_000159"; transcript_id "TCONS_00000437"; exon_number "4"; gene_name "C1H15orf23"; oId "ENSDART00000109858"; nearest_ref "ENSDART00000109858"; class_code "="; tss_id "TSS224";
1	Cufflinks	exon	10294388	10294502	.	+	.	gene_id "XLOC_000159"; transcript_id "TCONS_00000437"; exon_number "5"; gene_name "C1H15orf23"; oId "ENSDART00000109858"; nearest_ref "ENSDART00000109858"; class_code "="; tss_id "TSS224";
1	Cufflinks	exon	10294592	10294653	.	+	.	gene_id "XLOC_000159"; transcript_id "TCONS_00000437"; exon_number "6"; gene_name "C1H15orf23"; oId "ENSDART00000109858"; nearest_ref "ENSDART00000109858"; class_code "="; tss_id "TSS224";
1	Cufflinks	exon	10297399	10297473	.	+	.	gene_id "XLOC_000159"; transcript_id "TCONS_00000437"; exon_number "7"; gene_name "C1H15orf23"; oId "ENSDART00000109858"; nearest_ref "ENSDART00000109858"; class_code "="; tss_id "TSS224";
1	Cufflinks	exon	10300899	10301481	.	+	.	gene_id "XLOC_000159"; transcript_id "TCONS_00000437"; exon_number "8"; gene_name "C1H15orf23"; oId "ENSDART00000109858"; nearest_ref "ENSDART00000109858"; class_code "="; tss_id "TSS224";
1	Cufflinks	exon	11148977	11149326	.	+	.	gene_id "XLOC_000166"; transcript_id "TCONS_00000456"; exon_number "1"; gene_name "TSPAN5 (2 of 3)"; oId "ENSDART00000080053"; nearest_ref "ENSDART00000080053"; class_code "="; tss_id "TSS235";
1	Cufflinks	exon	11152538	11152588	.	+	.	gene_id "XLOC_000166"; transcript_id "TCONS_00000456"; exon_number "2"; gene_name "TSPAN5 (2 of 3)"; oId "ENSDART00000080053"; nearest_ref "ENSDART00000080053"; class_code "="; tss_id "TSS235";
1	Cufflinks	exon	11152677	11152823	.	+	.	gene_id "XLOC_000166"; transcript_id "TCONS_00000456"; exon_number "3"; gene_name "TSPAN5 (2 of 3)"; oId "ENSDART00000080053"; nearest_ref "ENSDART00000080053"; class_code "="; tss_id "TSS235";
1	Cufflinks	exon	11157914	11158084	.	+	.	gene_id "XLOC_000166"; transcript_id "TCONS_00000456"; exon_number "4"; gene_name "TSPAN5 (2 of 3)"; oId "ENSDART00000080053"; nearest_ref "ENSDART00000080053"; class_code "="; tss_id "TSS235";
1	Cufflinks	exon	11159802	11159927	.	+	.	gene_id "XLOC_000166"; transcript_id "TCONS_00000456"; exon_number "5"; gene_name "TSPAN5 (2 of 3)"; oId "ENSDART00000080053"; nearest_ref "ENSDART00000080053"; class_code "="; tss_id "TSS235";
1	Cufflinks	exon	11160203	11160250	.	+	.	gene_id "XLOC_000166"; transcript_id "TCONS_00000456"; exon_number "6"; gene_name "TSPAN5 (2 of 3)"; oId "ENSDART00000080053"; nearest_ref "ENSDART00000080053"; class_code "="; tss_id "TSS235";
1	Cufflinks	exon	11161815	11161931	.	+	.	gene_id "XLOC_000166"; transcript_id "TCONS_00000456"; exon_number "7"; gene_name "TSPAN5 (2 of 3)"; oId "ENSDART00000080053"; nearest_ref "ENSDART00000080053"; class_code "="; tss_id "TSS235";
1	Cufflinks	exon	11162711	11162772	.	+	.	gene_id "XLOC_000166"; transcript_id "TCONS_00000456"; exon_number "8"; gene_name "TSPAN5 (2 of 3)"; oId "ENSDART00000080053"; nearest_ref "ENSDART00000080053"; class_code "="; tss_id "TSS235";
1	Cufflinks	exon	11164735	11165736	.	+	.	gene_id "XLOC_000166"; transcript_id "TCONS_00000456"; exon_number "9"; gene_name "TSPAN5 (2 of 3)"; oId "ENSDART00000080053"; nearest_ref "ENSDART00000080053"; class_code "="; tss_id "TSS235";
1	Cufflinks	exon	11180878	11181060	.	+	.	gene_id "XLOC_000171"; transcript_id "TCONS_00000461"; exon_number "1"; gene_name "mtp"; oId "CUFF.218.1"; nearest_ref "ENSDART00000079930"; class_code "j"; tss_id "TSS240";
1	Cufflinks	exon	11181963	11182483	.	+	.	gene_id "XLOC_000171"; transcript_id "TCONS_00000461"; exon_number "2"; gene_name "mtp"; oId "CUFF.218.1"; nearest_ref "ENSDART00000079930"; class_code "j"; tss_id "TSS240";
1	Cufflinks	exon	11182998	11184605	.	+	.	gene_id "XLOC_000171"; transcript_id "TCONS_00000461"; exon_number "3"; gene_name "mtp"; oId "CUFF.218.1"; nearest_ref "ENSDART00000079930"; class_code "j"; tss_id "TSS240";
1	Cufflinks	exon	11180888	11181060	.	+	.	gene_id "XLOC_000171"; transcript_id "TCONS_00000462"; exon_number "1"; gene_name "mtp"; oId "ENSDART00000079930"; nearest_ref "ENSDART00000079930"; class_code "="; tss_id "TSS240";
1	Cufflinks	exon	11181963	11184203	.	+	.	gene_id "XLOC_000171"; transcript_id "TCONS_00000462"; exon_number "2"; gene_name "mtp"; oId "ENSDART00000079930"; nearest_ref "ENSDART00000079930"; class_code "="; tss_id "TSS240";
1	Cufflinks	exon	11468750	11468790	.	+	.	gene_id "XLOC_000176"; transcript_id "TCONS_00000476"; exon_number "1"; gene_name "zgc:162946"; oId "ENSDART00000123998"; nearest_ref "ENSDART00000123998"; class_code "="; tss_id "TSS247";
1	Cufflinks	exon	11469936	11469996	.	+	.	gene_id "XLOC_000176"; transcript_id "TCONS_00000476"; exon_number "2"; gene_name "zgc:162946"; oId "ENSDART00000123998"; nearest_ref "ENSDART00000123998"; class_code "="; tss_id "TSS247";
1	Cufflinks	exon	11474861	11474961	.	+	.	gene_id "XLOC_000176"; transcript_id "TCONS_00000476"; exon_number "3"; gene_name "zgc:162946"; oId "ENSDART00000123998"; nearest_ref "ENSDART00000123998"; class_code "="; tss_id "TSS247";
1	Cufflinks	exon	11475049	11475179	.	+	.	gene_id "XLOC_000176"; transcript_id "TCONS_00000476"; exon_number "4"; gene_name "zgc:162946"; oId "ENSDART00000123998"; nearest_ref "ENSDART00000123998"; class_code "="; tss_id "TSS247";
1	Cufflinks	exon	11477141	11477261	.	+	.	gene_id "XLOC_000176"; transcript_id "TCONS_00000476"; exon_number "5"; gene_name "zgc:162946"; oId "ENSDART00000123998"; nearest_ref "ENSDART00000123998"; class_code "="; tss_id "TSS247";
1	Cufflinks	exon	11477405	11477450	.	+	.	gene_id "XLOC_000176"; transcript_id "TCONS_00000476"; exon_number "6"; gene_name "zgc:162946"; oId "ENSDART00000123998"; nearest_ref "ENSDART00000123998"; class_code "="; tss_id "TSS247";
1	Cufflinks	exon	11477698	11477826	.	+	.	gene_id "XLOC_000176"; transcript_id "TCONS_00000476"; exon_number "7"; gene_name "zgc:162946"; oId "ENSDART00000123998"; nearest_ref "ENSDART00000123998"; class_code "="; tss_id "TSS247";
1	Cufflinks	exon	11478280	11478347	.	+	.	gene_id "XLOC_000176"; transcript_id "TCONS_00000476"; exon_number "8"; gene_name "zgc:162946"; oId "ENSDART00000123998"; nearest_ref "ENSDART00000123998"; class_code "="; tss_id "TSS247";
1	Cufflinks	exon	11478433	11478544	.	+	.	gene_id "XLOC_000176"; transcript_id "TCONS_00000476"; exon_number "9"; gene_name "zgc:162946"; oId "ENSDART00000123998"; nearest_ref "ENSDART00000123998"; class_code "="; tss_id "TSS247";
1	Cufflinks	exon	11478627	11478783	.	+	.	gene_id "XLOC_000176"; transcript_id "TCONS_00000476"; exon_number "10"; gene_name "zgc:162946"; oId "ENSDART00000123998"; nearest_ref "ENSDART00000123998"; class_code "="; tss_id "TSS247";
1	Cufflinks	exon	11480362	11480437	.	+	.	gene_id "XLOC_000176"; transcript_id "TCONS_00000476"; exon_number "11"; gene_name "zgc:162946"; oId "ENSDART00000123998"; nearest_ref "ENSDART00000123998"; class_code "="; tss_id "TSS247";
1	Cufflinks	exon	11480523	11480604	.	+	.	gene_id "XLOC_000176"; transcript_id "TCONS_00000476"; exon_number "12"; gene_name "zgc:162946"; oId "ENSDART00000123998"; nearest_ref "ENSDART00000123998"; class_code "="; tss_id "TSS247";
1	Cufflinks	exon	11480711	11480759	.	+	.	gene_id "XLOC_000176"; transcript_id "TCONS_00000476"; exon_number "13"; gene_name "zgc:162946"; oId "ENSDART00000123998"; nearest_ref "ENSDART00000123998"; class_code "="; tss_id "TSS247";
1	Cufflinks	exon	11480952	11481069	.	+	.	gene_id "XLOC_000176"; transcript_id "TCONS_00000476"; exon_number "14"; gene_name "zgc:162946"; oId "ENSDART00000123998"; nearest_ref "ENSDART00000123998"; class_code "="; tss_id "TSS247";
1	Cufflinks	exon	11482584	11482703	.	+	.	gene_id "XLOC_000176"; transcript_id "TCONS_00000476"; exon_number "15"; gene_name "zgc:162946"; oId "ENSDART00000123998"; nearest_ref "ENSDART00000123998"; class_code "="; tss_id "TSS247";
1	Cufflinks	exon	11483124	11483287	.	+	.	gene_id "XLOC_000176"; transcript_id "TCONS_00000476"; exon_number "16"; gene_name "zgc:162946"; oId "ENSDART00000123998"; nearest_ref "ENSDART00000123998"; class_code "="; tss_id "TSS247";
1	Cufflinks	exon	11483983	11484129	.	+	.	gene_id "XLOC_000176"; transcript_id "TCONS_00000476"; exon_number "17"; gene_name "zgc:162946"; oId "ENSDART00000123998"; nearest_ref "ENSDART00000123998"; class_code "="; tss_id "TSS247";
1	Cufflinks	exon	11486681	11486898	.	+	.	gene_id "XLOC_000176"; transcript_id "TCONS_00000476"; exon_number "18"; gene_name "zgc:162946"; oId "ENSDART00000123998"; nearest_ref "ENSDART00000123998"; class_code "="; tss_id "TSS247";
1	Cufflinks	exon	11473566	11473800	.	+	.	gene_id "XLOC_000176"; transcript_id "TCONS_00000478"; exon_number "1"; gene_name "zgc:162946"; oId "ENSDART00000146842"; contained_in "TCONS_00000477"; nearest_ref "ENSDART00000146842"; class_code "="; tss_id "TSS248";
1	Cufflinks	exon	11474861	11474961	.	+	.	gene_id "XLOC_000176"; transcript_id "TCONS_00000478"; exon_number "2"; gene_name "zgc:162946"; oId "ENSDART00000146842"; contained_in "TCONS_00000477"; nearest_ref "ENSDART00000146842"; class_code "="; tss_id "TSS248";
1	Cufflinks	exon	11475049	11475179	.	+	.	gene_id "XLOC_000176"; transcript_id "TCONS_00000478"; exon_number "3"; gene_name "zgc:162946"; oId "ENSDART00000146842"; contained_in "TCONS_00000477"; nearest_ref "ENSDART00000146842"; class_code "="; tss_id "TSS248";
1	Cufflinks	exon	11477141	11477261	.	+	.	gene_id "XLOC_000176"; transcript_id "TCONS_00000478"; exon_number "4"; gene_name "zgc:162946"; oId "ENSDART00000146842"; contained_in "TCONS_00000477"; nearest_ref "ENSDART00000146842"; class_code "="; tss_id "TSS248";
1	Cufflinks	exon	11477405	11477450	.	+	.	gene_id "XLOC_000176"; transcript_id "TCONS_00000478"; exon_number "5"; gene_name "zgc:162946"; oId "ENSDART00000146842"; contained_in "TCONS_00000477"; nearest_ref "ENSDART00000146842"; class_code "="; tss_id "TSS248";
1	Cufflinks	exon	11477698	11477826	.	+	.	gene_id "XLOC_000176"; transcript_id "TCONS_00000478"; exon_number "6"; gene_name "zgc:162946"; oId "ENSDART00000146842"; contained_in "TCONS_00000477"; nearest_ref "ENSDART00000146842"; class_code "="; tss_id "TSS248";
1	Cufflinks	exon	11478280	11478347	.	+	.	gene_id "XLOC_000176"; transcript_id "TCONS_00000478"; exon_number "7"; gene_name "zgc:162946"; oId "ENSDART00000146842"; contained_in "TCONS_00000477"; nearest_ref "ENSDART00000146842"; class_code "="; tss_id "TSS248";
1	Cufflinks	exon	11478433	11478544	.	+	.	gene_id "XLOC_000176"; transcript_id "TCONS_00000478"; exon_number "8"; gene_name "zgc:162946"; oId "ENSDART00000146842"; contained_in "TCONS_00000477"; nearest_ref "ENSDART00000146842"; class_code "="; tss_id "TSS248";
1	Cufflinks	exon	11478627	11478630	.	+	.	gene_id "XLOC_000176"; transcript_id "TCONS_00000478"; exon_number "9"; gene_name "zgc:162946"; oId "ENSDART00000146842"; contained_in "TCONS_00000477"; nearest_ref "ENSDART00000146842"; class_code "="; tss_id "TSS248";
1	Cufflinks	exon	11474837	11474961	.	+	.	gene_id "XLOC_000176"; transcript_id "TCONS_00000480"; exon_number "1"; gene_name "zgc:162946"; oId "ENSDART00000090380"; nearest_ref "ENSDART00000090380"; class_code "="; tss_id "TSS249";
1	Cufflinks	exon	11475049	11475179	.	+	.	gene_id "XLOC_000176"; transcript_id "TCONS_00000480"; exon_number "2"; gene_name "zgc:162946"; oId "ENSDART00000090380"; nearest_ref "ENSDART00000090380"; class_code "="; tss_id "TSS249";
1	Cufflinks	exon	11477141	11477261	.	+	.	gene_id "XLOC_000176"; transcript_id "TCONS_00000480"; exon_number "3"; gene_name "zgc:162946"; oId "ENSDART00000090380"; nearest_ref "ENSDART00000090380"; class_code "="; tss_id "TSS249";
1	Cufflinks	exon	11477405	11477450	.	+	.	gene_id "XLOC_000176"; transcript_id "TCONS_00000480"; exon_number "4"; gene_name "zgc:162946"; oId "ENSDART00000090380"; nearest_ref "ENSDART00000090380"; class_code "="; tss_id "TSS249";
1	Cufflinks	exon	11477698	11477826	.	+	.	gene_id "XLOC_000176"; transcript_id "TCONS_00000480"; exon_number "5"; gene_name "zgc:162946"; oId "ENSDART00000090380"; nearest_ref "ENSDART00000090380"; class_code "="; tss_id "TSS249";
1	Cufflinks	exon	11478280	11478347	.	+	.	gene_id "XLOC_000176"; transcript_id "TCONS_00000480"; exon_number "6"; gene_name "zgc:162946"; oId "ENSDART00000090380"; nearest_ref "ENSDART00000090380"; class_code "="; tss_id "TSS249";
1	Cufflinks	exon	11478433	11478544	.	+	.	gene_id "XLOC_000176"; transcript_id "TCONS_00000480"; exon_number "7"; gene_name "zgc:162946"; oId "ENSDART00000090380"; nearest_ref "ENSDART00000090380"; class_code "="; tss_id "TSS249";
1	Cufflinks	exon	11478627	11478783	.	+	.	gene_id "XLOC_000176"; transcript_id "TCONS_00000480"; exon_number "8"; gene_name "zgc:162946"; oId "ENSDART00000090380"; nearest_ref "ENSDART00000090380"; class_code "="; tss_id "TSS249";
1	Cufflinks	exon	11480362	11480437	.	+	.	gene_id "XLOC_000176"; transcript_id "TCONS_00000480"; exon_number "9"; gene_name "zgc:162946"; oId "ENSDART00000090380"; nearest_ref "ENSDART00000090380"; class_code "="; tss_id "TSS249";
1	Cufflinks	exon	11480523	11480604	.	+	.	gene_id "XLOC_000176"; transcript_id "TCONS_00000480"; exon_number "10"; gene_name "zgc:162946"; oId "ENSDART00000090380"; nearest_ref "ENSDART00000090380"; class_code "="; tss_id "TSS249";
1	Cufflinks	exon	11480711	11480759	.	+	.	gene_id "XLOC_000176"; transcript_id "TCONS_00000480"; exon_number "11"; gene_name "zgc:162946"; oId "ENSDART00000090380"; nearest_ref "ENSDART00000090380"; class_code "="; tss_id "TSS249";
1	Cufflinks	exon	11480952	11481069	.	+	.	gene_id "XLOC_000176"; transcript_id "TCONS_00000480"; exon_number "12"; gene_name "zgc:162946"; oId "ENSDART00000090380"; nearest_ref "ENSDART00000090380"; class_code "="; tss_id "TSS249";
1	Cufflinks	exon	11482584	11482703	.	+	.	gene_id "XLOC_000176"; transcript_id "TCONS_00000480"; exon_number "13"; gene_name "zgc:162946"; oId "ENSDART00000090380"; nearest_ref "ENSDART00000090380"; class_code "="; tss_id "TSS249";
1	Cufflinks	exon	11483124	11483287	.	+	.	gene_id "XLOC_000176"; transcript_id "TCONS_00000480"; exon_number "14"; gene_name "zgc:162946"; oId "ENSDART00000090380"; nearest_ref "ENSDART00000090380"; class_code "="; tss_id "TSS249";
1	Cufflinks	exon	11483983	11484129	.	+	.	gene_id "XLOC_000176"; transcript_id "TCONS_00000480"; exon_number "15"; gene_name "zgc:162946"; oId "ENSDART00000090380"; nearest_ref "ENSDART00000090380"; class_code "="; tss_id "TSS249";
1	Cufflinks	exon	11486681	11487308	.	+	.	gene_id "XLOC_000176"; transcript_id "TCONS_00000480"; exon_number "16"; gene_name "zgc:162946"; oId "ENSDART00000090380"; nearest_ref "ENSDART00000090380"; class_code "="; tss_id "TSS249";
1	Cufflinks	exon	11482521	11482703	.	+	.	gene_id "XLOC_000176"; transcript_id "TCONS_00000482"; exon_number "1"; gene_name "zgc:162946"; oId "ENSDART00000141894"; nearest_ref "ENSDART00000141894"; class_code "="; tss_id "TSS251";
1	Cufflinks	exon	11483124	11483287	.	+	.	gene_id "XLOC_000176"; transcript_id "TCONS_00000482"; exon_number "2"; gene_name "zgc:162946"; oId "ENSDART00000141894"; nearest_ref "ENSDART00000141894"; class_code "="; tss_id "TSS251";
1	Cufflinks	exon	11483983	11484079	.	+	.	gene_id "XLOC_000176"; transcript_id "TCONS_00000482"; exon_number "3"; gene_name "zgc:162946"; oId "ENSDART00000141894"; nearest_ref "ENSDART00000141894"; class_code "="; tss_id "TSS251";
1	Cufflinks	exon	11492014	11492143	.	+	.	gene_id "XLOC_000177"; transcript_id "TCONS_00000483"; exon_number "1"; gene_name "tdrd7"; oId "CUFF.242.1"; nearest_ref "ENSDART00000040307"; class_code "j"; tss_id "TSS252";
1	Cufflinks	exon	11493316	11493523	.	+	.	gene_id "XLOC_000177"; transcript_id "TCONS_00000483"; exon_number "2"; gene_name "tdrd7"; oId "CUFF.242.1"; nearest_ref "ENSDART00000040307"; class_code "j"; tss_id "TSS252";
1	Cufflinks	exon	11494472	11494616	.	+	.	gene_id "XLOC_000177"; transcript_id "TCONS_00000483"; exon_number "3"; gene_name "tdrd7"; oId "CUFF.242.1"; nearest_ref "ENSDART00000040307"; class_code "j"; tss_id "TSS252";
1	Cufflinks	exon	11495907	11496060	.	+	.	gene_id "XLOC_000177"; transcript_id "TCONS_00000483"; exon_number "4"; gene_name "tdrd7"; oId "CUFF.242.1"; nearest_ref "ENSDART00000040307"; class_code "j"; tss_id "TSS252";
1	Cufflinks	exon	11496136	11496215	.	+	.	gene_id "XLOC_000177"; transcript_id "TCONS_00000483"; exon_number "5"; gene_name "tdrd7"; oId "CUFF.242.1"; nearest_ref "ENSDART00000040307"; class_code "j"; tss_id "TSS252";
1	Cufflinks	exon	11497386	11497564	.	+	.	gene_id "XLOC_000177"; transcript_id "TCONS_00000483"; exon_number "6"; gene_name "tdrd7"; oId "CUFF.242.1"; nearest_ref "ENSDART00000040307"; class_code "j"; tss_id "TSS252";
1	Cufflinks	exon	11499944	11500374	.	+	.	gene_id "XLOC_000177"; transcript_id "TCONS_00000483"; exon_number "7"; gene_name "tdrd7"; oId "CUFF.242.1"; nearest_ref "ENSDART00000040307"; class_code "j"; tss_id "TSS252";
1	Cufflinks	exon	11502307	11502570	.	+	.	gene_id "XLOC_000177"; transcript_id "TCONS_00000483"; exon_number "8"; gene_name "tdrd7"; oId "CUFF.242.1"; nearest_ref "ENSDART00000040307"; class_code "j"; tss_id "TSS252";
1	Cufflinks	exon	11502659	11502845	.	+	.	gene_id "XLOC_000177"; transcript_id "TCONS_00000483"; exon_number "9"; gene_name "tdrd7"; oId "CUFF.242.1"; nearest_ref "ENSDART00000040307"; class_code "j"; tss_id "TSS252";
1	Cufflinks	exon	11505138	11505249	.	+	.	gene_id "XLOC_000177"; transcript_id "TCONS_00000483"; exon_number "10"; gene_name "tdrd7"; oId "CUFF.242.1"; nearest_ref "ENSDART00000040307"; class_code "j"; tss_id "TSS252";
1	Cufflinks	exon	11507726	11507928	.	+	.	gene_id "XLOC_000177"; transcript_id "TCONS_00000483"; exon_number "11"; gene_name "tdrd7"; oId "CUFF.242.1"; nearest_ref "ENSDART00000040307"; class_code "j"; tss_id "TSS252";
1	Cufflinks	exon	11508011	11508145	.	+	.	gene_id "XLOC_000177"; transcript_id "TCONS_00000483"; exon_number "12"; gene_name "tdrd7"; oId "CUFF.242.1"; nearest_ref "ENSDART00000040307"; class_code "j"; tss_id "TSS252";
1	Cufflinks	exon	11508234	11508311	.	+	.	gene_id "XLOC_000177"; transcript_id "TCONS_00000483"; exon_number "13"; gene_name "tdrd7"; oId "CUFF.242.1"; nearest_ref "ENSDART00000040307"; class_code "j"; tss_id "TSS252";
1	Cufflinks	exon	11509505	11509639	.	+	.	gene_id "XLOC_000177"; transcript_id "TCONS_00000483"; exon_number "14"; gene_name "tdrd7"; oId "CUFF.242.1"; nearest_ref "ENSDART00000040307"; class_code "j"; tss_id "TSS252";
1	Cufflinks	exon	11510188	11510298	.	+	.	gene_id "XLOC_000177"; transcript_id "TCONS_00000483"; exon_number "15"; gene_name "tdrd7"; oId "CUFF.242.1"; nearest_ref "ENSDART00000040307"; class_code "j"; tss_id "TSS252";
1	Cufflinks	exon	11511161	11511591	.	+	.	gene_id "XLOC_000177"; transcript_id "TCONS_00000483"; exon_number "16"; gene_name "tdrd7"; oId "CUFF.242.1"; nearest_ref "ENSDART00000040307"; class_code "j"; tss_id "TSS252";
1	Cufflinks	exon	11511687	11511847	.	+	.	gene_id "XLOC_000177"; transcript_id "TCONS_00000483"; exon_number "17"; gene_name "tdrd7"; oId "CUFF.242.1"; nearest_ref "ENSDART00000040307"; class_code "j"; tss_id "TSS252";
1	Cufflinks	exon	11523845	11524637	.	+	.	gene_id "XLOC_000177"; transcript_id "TCONS_00000483"; exon_number "18"; gene_name "tdrd7"; oId "CUFF.242.1"; nearest_ref "ENSDART00000040307"; class_code "j"; tss_id "TSS252";
1	Cufflinks	exon	11502210	11502216	.	+	.	gene_id "XLOC_000177"; transcript_id "TCONS_00000487"; exon_number "1"; gene_name "tdrd7"; oId "CUFF.242.5"; nearest_ref "ENSDART00000040307"; class_code "j"; tss_id "TSS254";
1	Cufflinks	exon	11502307	11502570	.	+	.	gene_id "XLOC_000177"; transcript_id "TCONS_00000487"; exon_number "2"; gene_name "tdrd7"; oId "CUFF.242.5"; nearest_ref "ENSDART00000040307"; class_code "j"; tss_id "TSS254";
1	Cufflinks	exon	11502659	11502845	.	+	.	gene_id "XLOC_000177"; transcript_id "TCONS_00000487"; exon_number "3"; gene_name "tdrd7"; oId "CUFF.242.5"; nearest_ref "ENSDART00000040307"; class_code "j"; tss_id "TSS254";
1	Cufflinks	exon	11505138	11505249	.	+	.	gene_id "XLOC_000177"; transcript_id "TCONS_00000487"; exon_number "4"; gene_name "tdrd7"; oId "CUFF.242.5"; nearest_ref "ENSDART00000040307"; class_code "j"; tss_id "TSS254";
1	Cufflinks	exon	11507726	11507928	.	+	.	gene_id "XLOC_000177"; transcript_id "TCONS_00000487"; exon_number "5"; gene_name "tdrd7"; oId "CUFF.242.5"; nearest_ref "ENSDART00000040307"; class_code "j"; tss_id "TSS254";
1	Cufflinks	exon	11508011	11508145	.	+	.	gene_id "XLOC_000177"; transcript_id "TCONS_00000487"; exon_number "6"; gene_name "tdrd7"; oId "CUFF.242.5"; nearest_ref "ENSDART00000040307"; class_code "j"; tss_id "TSS254";
1	Cufflinks	exon	11508234	11508317	.	+	.	gene_id "XLOC_000177"; transcript_id "TCONS_00000487"; exon_number "7"; gene_name "tdrd7"; oId "CUFF.242.5"; nearest_ref "ENSDART00000040307"; class_code "j"; tss_id "TSS254";
1	Cufflinks	exon	11509505	11509639	.	+	.	gene_id "XLOC_000177"; transcript_id "TCONS_00000487"; exon_number "8"; gene_name "tdrd7"; oId "CUFF.242.5"; nearest_ref "ENSDART00000040307"; class_code "j"; tss_id "TSS254";
1	Cufflinks	exon	11510188	11510298	.	+	.	gene_id "XLOC_000177"; transcript_id "TCONS_00000487"; exon_number "9"; gene_name "tdrd7"; oId "CUFF.242.5"; nearest_ref "ENSDART00000040307"; class_code "j"; tss_id "TSS254";
1	Cufflinks	exon	11511161	11511591	.	+	.	gene_id "XLOC_000177"; transcript_id "TCONS_00000487"; exon_number "10"; gene_name "tdrd7"; oId "CUFF.242.5"; nearest_ref "ENSDART00000040307"; class_code "j"; tss_id "TSS254";
1	Cufflinks	exon	11511687	11511847	.	+	.	gene_id "XLOC_000177"; transcript_id "TCONS_00000487"; exon_number "11"; gene_name "tdrd7"; oId "CUFF.242.5"; nearest_ref "ENSDART00000040307"; class_code "j"; tss_id "TSS254";
1	Cufflinks	exon	11523845	11524637	.	+	.	gene_id "XLOC_000177"; transcript_id "TCONS_00000487"; exon_number "12"; gene_name "tdrd7"; oId "CUFF.242.5"; nearest_ref "ENSDART00000040307"; class_code "j"; tss_id "TSS254";
1	Cufflinks	exon	11591493	11591678	.	+	.	gene_id "XLOC_000179"; transcript_id "TCONS_00000489"; exon_number "1"; gene_name "gne"; oId "CUFF.239.1"; nearest_ref "ENSDART00000054814"; class_code "j"; tss_id "TSS256";
1	Cufflinks	exon	11611015	11611469	.	+	.	gene_id "XLOC_000179"; transcript_id "TCONS_00000489"; exon_number "2"; gene_name "gne"; oId "CUFF.239.1"; nearest_ref "ENSDART00000054814"; class_code "j"; tss_id "TSS256";
1	Cufflinks	exon	11614489	11614641	.	+	.	gene_id "XLOC_000179"; transcript_id "TCONS_00000489"; exon_number "3"; gene_name "gne"; oId "CUFF.239.1"; nearest_ref "ENSDART00000054814"; class_code "j"; tss_id "TSS256";
1	Cufflinks	exon	11618975	11619187	.	+	.	gene_id "XLOC_000179"; transcript_id "TCONS_00000489"; exon_number "4"; gene_name "gne"; oId "CUFF.239.1"; nearest_ref "ENSDART00000054814"; class_code "j"; tss_id "TSS256";
1	Cufflinks	exon	11619342	11619429	.	+	.	gene_id "XLOC_000179"; transcript_id "TCONS_00000489"; exon_number "5"; gene_name "gne"; oId "CUFF.239.1"; nearest_ref "ENSDART00000054814"; class_code "j"; tss_id "TSS256";
1	Cufflinks	exon	11621365	11621575	.	+	.	gene_id "XLOC_000179"; transcript_id "TCONS_00000489"; exon_number "6"; gene_name "gne"; oId "CUFF.239.1"; nearest_ref "ENSDART00000054814"; class_code "j"; tss_id "TSS256";
1	Cufflinks	exon	11622082	11622211	.	+	.	gene_id "XLOC_000179"; transcript_id "TCONS_00000489"; exon_number "7"; gene_name "gne"; oId "CUFF.239.1"; nearest_ref "ENSDART00000054814"; class_code "j"; tss_id "TSS256";
1	Cufflinks	exon	11623680	11623901	.	+	.	gene_id "XLOC_000179"; transcript_id "TCONS_00000489"; exon_number "8"; gene_name "gne"; oId "CUFF.239.1"; nearest_ref "ENSDART00000054814"; class_code "j"; tss_id "TSS256";
1	Cufflinks	exon	11625712	11625894	.	+	.	gene_id "XLOC_000179"; transcript_id "TCONS_00000489"; exon_number "9"; gene_name "gne"; oId "CUFF.239.1"; nearest_ref "ENSDART00000054814"; class_code "j"; tss_id "TSS256";
1	Cufflinks	exon	11626158	11626274	.	+	.	gene_id "XLOC_000179"; transcript_id "TCONS_00000489"; exon_number "10"; gene_name "gne"; oId "CUFF.239.1"; nearest_ref "ENSDART00000054814"; class_code "j"; tss_id "TSS256";
1	Cufflinks	exon	11629147	11630714	.	+	.	gene_id "XLOC_000179"; transcript_id "TCONS_00000489"; exon_number "11"; gene_name "gne"; oId "CUFF.239.1"; nearest_ref "ENSDART00000054814"; class_code "j"; tss_id "TSS256";
1	Cufflinks	exon	11591629	11591678	.	+	.	gene_id "XLOC_000179"; transcript_id "TCONS_00000490"; exon_number "1"; gene_name "gne"; oId "ENSDART00000054814"; nearest_ref "ENSDART00000054814"; class_code "="; tss_id "TSS257";
1	Cufflinks	exon	11604987	11605195	.	+	.	gene_id "XLOC_000179"; transcript_id "TCONS_00000490"; exon_number "2"; gene_name "gne"; oId "ENSDART00000054814"; nearest_ref "ENSDART00000054814"; class_code "="; tss_id "TSS257";
1	Cufflinks	exon	11611015	11611469	.	+	.	gene_id "XLOC_000179"; transcript_id "TCONS_00000490"; exon_number "3"; gene_name "gne"; oId "ENSDART00000054814"; nearest_ref "ENSDART00000054814"; class_code "="; tss_id "TSS257";
1	Cufflinks	exon	11614489	11614641	.	+	.	gene_id "XLOC_000179"; transcript_id "TCONS_00000490"; exon_number "4"; gene_name "gne"; oId "ENSDART00000054814"; nearest_ref "ENSDART00000054814"; class_code "="; tss_id "TSS257";
1	Cufflinks	exon	11618975	11619187	.	+	.	gene_id "XLOC_000179"; transcript_id "TCONS_00000490"; exon_number "5"; gene_name "gne"; oId "ENSDART00000054814"; nearest_ref "ENSDART00000054814"; class_code "="; tss_id "TSS257";
1	Cufflinks	exon	11619342	11619429	.	+	.	gene_id "XLOC_000179"; transcript_id "TCONS_00000490"; exon_number "6"; gene_name "gne"; oId "ENSDART00000054814"; nearest_ref "ENSDART00000054814"; class_code "="; tss_id "TSS257";
1	Cufflinks	exon	11621365	11621575	.	+	.	gene_id "XLOC_000179"; transcript_id "TCONS_00000490"; exon_number "7"; gene_name "gne"; oId "ENSDART00000054814"; nearest_ref "ENSDART00000054814"; class_code "="; tss_id "TSS257";
1	Cufflinks	exon	11622082	11622211	.	+	.	gene_id "XLOC_000179"; transcript_id "TCONS_00000490"; exon_number "8"; gene_name "gne"; oId "ENSDART00000054814"; nearest_ref "ENSDART00000054814"; class_code "="; tss_id "TSS257";
1	Cufflinks	exon	11623680	11623901	.	+	.	gene_id "XLOC_000179"; transcript_id "TCONS_00000490"; exon_number "9"; gene_name "gne"; oId "ENSDART00000054814"; nearest_ref "ENSDART00000054814"; class_code "="; tss_id "TSS257";
1	Cufflinks	exon	11625712	11625894	.	+	.	gene_id "XLOC_000179"; transcript_id "TCONS_00000490"; exon_number "10"; gene_name "gne"; oId "ENSDART00000054814"; nearest_ref "ENSDART00000054814"; class_code "="; tss_id "TSS257";
1	Cufflinks	exon	11626158	11626274	.	+	.	gene_id "XLOC_000179"; transcript_id "TCONS_00000490"; exon_number "11"; gene_name "gne"; oId "ENSDART00000054814"; nearest_ref "ENSDART00000054814"; class_code "="; tss_id "TSS257";
1	Cufflinks	exon	11629147	11630714	.	+	.	gene_id "XLOC_000179"; transcript_id "TCONS_00000490"; exon_number "12"; gene_name "gne"; oId "ENSDART00000054814"; nearest_ref "ENSDART00000054814"; class_code "="; tss_id "TSS257";
1	Cufflinks	exon	11598284	11598473	.	+	.	gene_id "XLOC_000179"; transcript_id "TCONS_00000491"; exon_number "1"; gene_name "gne"; oId "ENSDART00000146549"; contained_in "TCONS_00000492"; nearest_ref "ENSDART00000146549"; class_code "="; tss_id "TSS258";
1	Cufflinks	exon	11603167	11603190	.	+	.	gene_id "XLOC_000179"; transcript_id "TCONS_00000491"; exon_number "2"; gene_name "gne"; oId "ENSDART00000146549"; contained_in "TCONS_00000492"; nearest_ref "ENSDART00000146549"; class_code "="; tss_id "TSS258";
1	Cufflinks	exon	11604987	11605195	.	+	.	gene_id "XLOC_000179"; transcript_id "TCONS_00000491"; exon_number "3"; gene_name "gne"; oId "ENSDART00000146549"; contained_in "TCONS_00000492"; nearest_ref "ENSDART00000146549"; class_code "="; tss_id "TSS258";
1	Cufflinks	exon	11611015	11611392	.	+	.	gene_id "XLOC_000179"; transcript_id "TCONS_00000491"; exon_number "4"; gene_name "gne"; oId "ENSDART00000146549"; contained_in "TCONS_00000492"; nearest_ref "ENSDART00000146549"; class_code "="; tss_id "TSS258";
1	Cufflinks	exon	11631953	11632229	.	+	.	gene_id "XLOC_000180"; transcript_id "TCONS_00000493"; exon_number "1"; gene_name "NANS"; oId "CUFF.236.1"; nearest_ref "ENSDART00000067086"; class_code "j"; tss_id "TSS259";
1	Cufflinks	exon	11638576	11638842	.	+	.	gene_id "XLOC_000180"; transcript_id "TCONS_00000493"; exon_number "2"; gene_name "NANS"; oId "CUFF.236.1"; nearest_ref "ENSDART00000067086"; class_code "j"; tss_id "TSS259";
1	Cufflinks	exon	11640517	11640923	.	+	.	gene_id "XLOC_000180"; transcript_id "TCONS_00000493"; exon_number "3"; gene_name "NANS"; oId "CUFF.236.1"; nearest_ref "ENSDART00000067086"; class_code "j"; tss_id "TSS259";
1	Cufflinks	exon	11631992	11632229	.	+	.	gene_id "XLOC_000180"; transcript_id "TCONS_00000494"; exon_number "1"; gene_name "NANS"; oId "ENSDART00000067086"; nearest_ref "ENSDART00000067086"; class_code "="; tss_id "TSS259";
1	Cufflinks	exon	11634784	11634999	.	+	.	gene_id "XLOC_000180"; transcript_id "TCONS_00000494"; exon_number "2"; gene_name "NANS"; oId "ENSDART00000067086"; nearest_ref "ENSDART00000067086"; class_code "="; tss_id "TSS259";
1	Cufflinks	exon	11637108	11637207	.	+	.	gene_id "XLOC_000180"; transcript_id "TCONS_00000494"; exon_number "3"; gene_name "NANS"; oId "ENSDART00000067086"; nearest_ref "ENSDART00000067086"; class_code "="; tss_id "TSS259";
1	Cufflinks	exon	11637752	11637906	.	+	.	gene_id "XLOC_000180"; transcript_id "TCONS_00000494"; exon_number "4"; gene_name "NANS"; oId "ENSDART00000067086"; nearest_ref "ENSDART00000067086"; class_code "="; tss_id "TSS259";
1	Cufflinks	exon	11638576	11638842	.	+	.	gene_id "XLOC_000180"; transcript_id "TCONS_00000494"; exon_number "5"; gene_name "NANS"; oId "ENSDART00000067086"; nearest_ref "ENSDART00000067086"; class_code "="; tss_id "TSS259";
1	Cufflinks	exon	11640517	11640923	.	+	.	gene_id "XLOC_000180"; transcript_id "TCONS_00000494"; exon_number "6"; gene_name "NANS"; oId "ENSDART00000067086"; nearest_ref "ENSDART00000067086"; class_code "="; tss_id "TSS259";
1	Cufflinks	exon	11644338	11644637	.	+	.	gene_id "XLOC_000181"; transcript_id "TCONS_00000495"; exon_number "1"; gene_name "clta"; oId "CUFF.247.1"; nearest_ref "ENSDART00000144920"; class_code "="; tss_id "TSS260";
1	Cufflinks	exon	11648772	11648800	.	+	.	gene_id "XLOC_000181"; transcript_id "TCONS_00000495"; exon_number "2"; gene_name "clta"; oId "CUFF.247.1"; nearest_ref "ENSDART00000144920"; class_code "="; tss_id "TSS260";
1	Cufflinks	exon	11651068	11651185	.	+	.	gene_id "XLOC_000181"; transcript_id "TCONS_00000495"; exon_number "3"; gene_name "clta"; oId "CUFF.247.1"; nearest_ref "ENSDART00000144920"; class_code "="; tss_id "TSS260";
1	Cufflinks	exon	11651274	11651385	.	+	.	gene_id "XLOC_000181"; transcript_id "TCONS_00000495"; exon_number "4"; gene_name "clta"; oId "CUFF.247.1"; nearest_ref "ENSDART00000144920"; class_code "="; tss_id "TSS260";
1	Cufflinks	exon	11657348	11658203	.	+	.	gene_id "XLOC_000181"; transcript_id "TCONS_00000495"; exon_number "5"; gene_name "clta"; oId "CUFF.247.1"; nearest_ref "ENSDART00000144920"; class_code "="; tss_id "TSS260";
1	Cufflinks	exon	11690336	11690435	.	+	.	gene_id "XLOC_000182"; transcript_id "TCONS_00000499"; exon_number "1"; gene_name "C1H4orf33"; oId "CUFF.258.2"; nearest_ref "ENSDART00000138622"; class_code "j"; tss_id "TSS262";
1	Cufflinks	exon	11690525	11690570	.	+	.	gene_id "XLOC_000182"; transcript_id "TCONS_00000499"; exon_number "2"; gene_name "C1H4orf33"; oId "CUFF.258.2"; nearest_ref "ENSDART00000138622"; class_code "j"; tss_id "TSS262";
1	Cufflinks	exon	11690748	11690959	.	+	.	gene_id "XLOC_000182"; transcript_id "TCONS_00000499"; exon_number "3"; gene_name "C1H4orf33"; oId "CUFF.258.2"; nearest_ref "ENSDART00000138622"; class_code "j"; tss_id "TSS262";
1	Cufflinks	exon	11691329	11691389	.	+	.	gene_id "XLOC_000182"; transcript_id "TCONS_00000499"; exon_number "4"; gene_name "C1H4orf33"; oId "CUFF.258.2"; nearest_ref "ENSDART00000138622"; class_code "j"; tss_id "TSS262";
1	Cufflinks	exon	11691477	11691528	.	+	.	gene_id "XLOC_000182"; transcript_id "TCONS_00000499"; exon_number "5"; gene_name "C1H4orf33"; oId "CUFF.258.2"; nearest_ref "ENSDART00000138622"; class_code "j"; tss_id "TSS262";
1	Cufflinks	exon	11693284	11693483	.	+	.	gene_id "XLOC_000182"; transcript_id "TCONS_00000499"; exon_number "6"; gene_name "C1H4orf33"; oId "CUFF.258.2"; nearest_ref "ENSDART00000138622"; class_code "j"; tss_id "TSS262";
1	Cufflinks	exon	11693569	11694017	.	+	.	gene_id "XLOC_000182"; transcript_id "TCONS_00000499"; exon_number "7"; gene_name "C1H4orf33"; oId "CUFF.258.2"; nearest_ref "ENSDART00000138622"; class_code "j"; tss_id "TSS262";
1	Cufflinks	exon	11690336	11690435	.	+	.	gene_id "XLOC_000182"; transcript_id "TCONS_00000498"; exon_number "1"; gene_name "C1H4orf33"; oId "CUFF.258.1"; nearest_ref "ENSDART00000138622"; class_code "j"; tss_id "TSS262";
1	Cufflinks	exon	11690748	11690959	.	+	.	gene_id "XLOC_000182"; transcript_id "TCONS_00000498"; exon_number "2"; gene_name "C1H4orf33"; oId "CUFF.258.1"; nearest_ref "ENSDART00000138622"; class_code "j"; tss_id "TSS262";
1	Cufflinks	exon	11691477	11691528	.	+	.	gene_id "XLOC_000182"; transcript_id "TCONS_00000498"; exon_number "3"; gene_name "C1H4orf33"; oId "CUFF.258.1"; nearest_ref "ENSDART00000138622"; class_code "j"; tss_id "TSS262";
1	Cufflinks	exon	11693284	11693483	.	+	.	gene_id "XLOC_000182"; transcript_id "TCONS_00000498"; exon_number "4"; gene_name "C1H4orf33"; oId "CUFF.258.1"; nearest_ref "ENSDART00000138622"; class_code "j"; tss_id "TSS262";
1	Cufflinks	exon	11693569	11694017	.	+	.	gene_id "XLOC_000182"; transcript_id "TCONS_00000498"; exon_number "5"; gene_name "C1H4orf33"; oId "CUFF.258.1"; nearest_ref "ENSDART00000138622"; class_code "j"; tss_id "TSS262";
1	Cufflinks	exon	12815372	12815598	.	+	.	gene_id "XLOC_000188"; transcript_id "TCONS_00000514"; exon_number "1"; gene_name "CCRN4L (1 of 2)"; oId "CUFF.249.1"; nearest_ref "ENSDART00000111026"; class_code "j"; tss_id "TSS270";
1	Cufflinks	exon	12832670	12832942	.	+	.	gene_id "XLOC_000188"; transcript_id "TCONS_00000514"; exon_number "2"; gene_name "CCRN4L (1 of 2)"; oId "CUFF.249.1"; nearest_ref "ENSDART00000111026"; class_code "j"; tss_id "TSS270";
1	Cufflinks	exon	12835979	12836821	.	+	.	gene_id "XLOC_000188"; transcript_id "TCONS_00000514"; exon_number "3"; gene_name "CCRN4L (1 of 2)"; oId "CUFF.249.1"; nearest_ref "ENSDART00000111026"; class_code "j"; tss_id "TSS270";
1	Cufflinks	exon	12836840	12838458	.	+	.	gene_id "XLOC_000188"; transcript_id "TCONS_00000514"; exon_number "4"; gene_name "CCRN4L (1 of 2)"; oId "CUFF.249.1"; nearest_ref "ENSDART00000111026"; class_code "j"; tss_id "TSS270";
1	Cufflinks	exon	12832675	12832942	.	+	.	gene_id "XLOC_000188"; transcript_id "TCONS_00000515"; exon_number "1"; gene_name "CCRN4L (1 of 2)"; oId "ENSDART00000111026"; contained_in "TCONS_00000514"; nearest_ref "ENSDART00000111026"; class_code "="; tss_id "TSS271";
1	Cufflinks	exon	12835979	12836821	.	+	.	gene_id "XLOC_000188"; transcript_id "TCONS_00000515"; exon_number "2"; gene_name "CCRN4L (1 of 2)"; oId "ENSDART00000111026"; contained_in "TCONS_00000514"; nearest_ref "ENSDART00000111026"; class_code "="; tss_id "TSS271";
1	Cufflinks	exon	12836840	12836850	.	+	.	gene_id "XLOC_000188"; transcript_id "TCONS_00000515"; exon_number "3"; gene_name "CCRN4L (1 of 2)"; oId "ENSDART00000111026"; contained_in "TCONS_00000514"; nearest_ref "ENSDART00000111026"; class_code "="; tss_id "TSS271";
1	Cufflinks	exon	12905187	12905270	.	+	.	gene_id "XLOC_000189"; transcript_id "TCONS_00000516"; exon_number "1"; gene_name "C1H4orf27"; oId "ENSDART00000079716"; nearest_ref "ENSDART00000079716"; class_code "="; tss_id "TSS272";
1	Cufflinks	exon	12905882	12906056	.	+	.	gene_id "XLOC_000189"; transcript_id "TCONS_00000516"; exon_number "2"; gene_name "C1H4orf27"; oId "ENSDART00000079716"; nearest_ref "ENSDART00000079716"; class_code "="; tss_id "TSS272";
1	Cufflinks	exon	12906903	12907086	.	+	.	gene_id "XLOC_000189"; transcript_id "TCONS_00000516"; exon_number "3"; gene_name "C1H4orf27"; oId "ENSDART00000079716"; nearest_ref "ENSDART00000079716"; class_code "="; tss_id "TSS272";
1	Cufflinks	exon	12907205	12907303	.	+	.	gene_id "XLOC_000189"; transcript_id "TCONS_00000516"; exon_number "4"; gene_name "C1H4orf27"; oId "ENSDART00000079716"; nearest_ref "ENSDART00000079716"; class_code "="; tss_id "TSS272";
1	Cufflinks	exon	12907424	12907574	.	+	.	gene_id "XLOC_000189"; transcript_id "TCONS_00000516"; exon_number "5"; gene_name "C1H4orf27"; oId "ENSDART00000079716"; nearest_ref "ENSDART00000079716"; class_code "="; tss_id "TSS272";
1	Cufflinks	exon	12907995	12908082	.	+	.	gene_id "XLOC_000189"; transcript_id "TCONS_00000516"; exon_number "6"; gene_name "C1H4orf27"; oId "ENSDART00000079716"; nearest_ref "ENSDART00000079716"; class_code "="; tss_id "TSS272";
1	Cufflinks	exon	12908212	12908384	.	+	.	gene_id "XLOC_000189"; transcript_id "TCONS_00000516"; exon_number "7"; gene_name "C1H4orf27"; oId "ENSDART00000079716"; nearest_ref "ENSDART00000079716"; class_code "="; tss_id "TSS272";
1	Cufflinks	exon	12910636	12911525	.	+	.	gene_id "XLOC_000189"; transcript_id "TCONS_00000516"; exon_number "8"; gene_name "C1H4orf27"; oId "ENSDART00000079716"; nearest_ref "ENSDART00000079716"; class_code "="; tss_id "TSS272";
1	Cufflinks	exon	12905282	12905287	.	+	.	gene_id "XLOC_000189"; transcript_id "TCONS_00000517"; exon_number "1"; gene_name "C1H4orf27"; oId "CUFF.253.2"; nearest_ref "ENSDART00000079716"; class_code "j"; tss_id "TSS272";
1	Cufflinks	exon	12905884	12906056	.	+	.	gene_id "XLOC_000189"; transcript_id "TCONS_00000517"; exon_number "2"; gene_name "C1H4orf27"; oId "CUFF.253.2"; nearest_ref "ENSDART00000079716"; class_code "j"; tss_id "TSS272";
1	Cufflinks	exon	12906903	12907077	.	+	.	gene_id "XLOC_000189"; transcript_id "TCONS_00000517"; exon_number "3"; gene_name "C1H4orf27"; oId "CUFF.253.2"; nearest_ref "ENSDART00000079716"; class_code "j"; tss_id "TSS272";
1	Cufflinks	exon	12907176	12907182	.	+	.	gene_id "XLOC_000189"; transcript_id "TCONS_00000517"; exon_number "4"; gene_name "C1H4orf27"; oId "CUFF.253.2"; nearest_ref "ENSDART00000079716"; class_code "j"; tss_id "TSS272";
1	Cufflinks	exon	13163989	13164137	.	+	.	gene_id "XLOC_000192"; transcript_id "TCONS_00000520"; exon_number "1"; oId "CUFF.256.1"; class_code "u"; tss_id "TSS275";
1	Cufflinks	exon	13267531	13267845	.	+	.	gene_id "XLOC_000196"; transcript_id "TCONS_00000528"; exon_number "1"; gene_name "fip1l1"; oId "CUFF.264.2"; nearest_ref "ENSDART00000103346"; class_code "j"; tss_id "TSS283";
1	Cufflinks	exon	13270403	13270460	.	+	.	gene_id "XLOC_000196"; transcript_id "TCONS_00000528"; exon_number "2"; gene_name "fip1l1"; oId "CUFF.264.2"; nearest_ref "ENSDART00000103346"; class_code "j"; tss_id "TSS283";
1	Cufflinks	exon	13271904	13271908	.	+	.	gene_id "XLOC_000196"; transcript_id "TCONS_00000528"; exon_number "3"; gene_name "fip1l1"; oId "CUFF.264.2"; nearest_ref "ENSDART00000103346"; class_code "j"; tss_id "TSS283";
1	Cufflinks	exon	13267531	13267845	.	+	.	gene_id "XLOC_000196"; transcript_id "TCONS_00000529"; exon_number "1"; gene_name "fip1l1"; oId "CUFF.264.3"; nearest_ref "ENSDART00000103346"; class_code "j"; tss_id "TSS283";
1	Cufflinks	exon	13270403	13270460	.	+	.	gene_id "XLOC_000196"; transcript_id "TCONS_00000529"; exon_number "2"; gene_name "fip1l1"; oId "CUFF.264.3"; nearest_ref "ENSDART00000103346"; class_code "j"; tss_id "TSS283";
1	Cufflinks	exon	13272124	13272238	.	+	.	gene_id "XLOC_000196"; transcript_id "TCONS_00000529"; exon_number "3"; gene_name "fip1l1"; oId "CUFF.264.3"; nearest_ref "ENSDART00000103346"; class_code "j"; tss_id "TSS283";
1	Cufflinks	exon	13272343	13272449	.	+	.	gene_id "XLOC_000196"; transcript_id "TCONS_00000529"; exon_number "4"; gene_name "fip1l1"; oId "CUFF.264.3"; nearest_ref "ENSDART00000103346"; class_code "j"; tss_id "TSS283";
1	Cufflinks	exon	13272691	13272697	.	+	.	gene_id "XLOC_000196"; transcript_id "TCONS_00000529"; exon_number "5"; gene_name "fip1l1"; oId "CUFF.264.3"; nearest_ref "ENSDART00000103346"; class_code "j"; tss_id "TSS283";
1	Cufflinks	exon	13267531	13267845	.	+	.	gene_id "XLOC_000196"; transcript_id "TCONS_00000530"; exon_number "1"; gene_name "fip1l1"; oId "CUFF.264.1"; nearest_ref "ENSDART00000103346"; class_code "j"; tss_id "TSS283";
1	Cufflinks	exon	13270403	13270460	.	+	.	gene_id "XLOC_000196"; transcript_id "TCONS_00000530"; exon_number "2"; gene_name "fip1l1"; oId "CUFF.264.1"; nearest_ref "ENSDART00000103346"; class_code "j"; tss_id "TSS283";
1	Cufflinks	exon	13272124	13272238	.	+	.	gene_id "XLOC_000196"; transcript_id "TCONS_00000530"; exon_number "3"; gene_name "fip1l1"; oId "CUFF.264.1"; nearest_ref "ENSDART00000103346"; class_code "j"; tss_id "TSS283";
1	Cufflinks	exon	13272343	13272449	.	+	.	gene_id "XLOC_000196"; transcript_id "TCONS_00000530"; exon_number "4"; gene_name "fip1l1"; oId "CUFF.264.1"; nearest_ref "ENSDART00000103346"; class_code "j"; tss_id "TSS283";
1	Cufflinks	exon	13274721	13274785	.	+	.	gene_id "XLOC_000196"; transcript_id "TCONS_00000530"; exon_number "5"; gene_name "fip1l1"; oId "CUFF.264.1"; nearest_ref "ENSDART00000103346"; class_code "j"; tss_id "TSS283";
1	Cufflinks	exon	13274902	13275009	.	+	.	gene_id "XLOC_000196"; transcript_id "TCONS_00000530"; exon_number "6"; gene_name "fip1l1"; oId "CUFF.264.1"; nearest_ref "ENSDART00000103346"; class_code "j"; tss_id "TSS283";
1	Cufflinks	exon	13275092	13275222	.	+	.	gene_id "XLOC_000196"; transcript_id "TCONS_00000530"; exon_number "7"; gene_name "fip1l1"; oId "CUFF.264.1"; nearest_ref "ENSDART00000103346"; class_code "j"; tss_id "TSS283";
1	Cufflinks	exon	13276623	13276738	.	+	.	gene_id "XLOC_000196"; transcript_id "TCONS_00000530"; exon_number "8"; gene_name "fip1l1"; oId "CUFF.264.1"; nearest_ref "ENSDART00000103346"; class_code "j"; tss_id "TSS283";
1	Cufflinks	exon	13276896	13276949	.	+	.	gene_id "XLOC_000196"; transcript_id "TCONS_00000530"; exon_number "9"; gene_name "fip1l1"; oId "CUFF.264.1"; nearest_ref "ENSDART00000103346"; class_code "j"; tss_id "TSS283";
1	Cufflinks	exon	13280174	13280273	.	+	.	gene_id "XLOC_000196"; transcript_id "TCONS_00000530"; exon_number "10"; gene_name "fip1l1"; oId "CUFF.264.1"; nearest_ref "ENSDART00000103346"; class_code "j"; tss_id "TSS283";
1	Cufflinks	exon	13282489	13282642	.	+	.	gene_id "XLOC_000196"; transcript_id "TCONS_00000530"; exon_number "11"; gene_name "fip1l1"; oId "CUFF.264.1"; nearest_ref "ENSDART00000103346"; class_code "j"; tss_id "TSS283";
1	Cufflinks	exon	13282780	13282806	.	+	.	gene_id "XLOC_000196"; transcript_id "TCONS_00000530"; exon_number "12"; gene_name "fip1l1"; oId "CUFF.264.1"; nearest_ref "ENSDART00000103346"; class_code "j"; tss_id "TSS283";
1	Cufflinks	exon	13283976	13284030	.	+	.	gene_id "XLOC_000196"; transcript_id "TCONS_00000530"; exon_number "13"; gene_name "fip1l1"; oId "CUFF.264.1"; nearest_ref "ENSDART00000103346"; class_code "j"; tss_id "TSS283";
1	Cufflinks	exon	13284952	13285007	.	+	.	gene_id "XLOC_000196"; transcript_id "TCONS_00000530"; exon_number "14"; gene_name "fip1l1"; oId "CUFF.264.1"; nearest_ref "ENSDART00000103346"; class_code "j"; tss_id "TSS283";
1	Cufflinks	exon	13285164	13285344	.	+	.	gene_id "XLOC_000196"; transcript_id "TCONS_00000530"; exon_number "15"; gene_name "fip1l1"; oId "CUFF.264.1"; nearest_ref "ENSDART00000103346"; class_code "j"; tss_id "TSS283";
1	Cufflinks	exon	13287693	13287854	.	+	.	gene_id "XLOC_000196"; transcript_id "TCONS_00000530"; exon_number "16"; gene_name "fip1l1"; oId "CUFF.264.1"; nearest_ref "ENSDART00000103346"; class_code "j"; tss_id "TSS283";
1	Cufflinks	exon	13288121	13288544	.	+	.	gene_id "XLOC_000196"; transcript_id "TCONS_00000530"; exon_number "17"; gene_name "fip1l1"; oId "CUFF.264.1"; nearest_ref "ENSDART00000103346"; class_code "j"; tss_id "TSS283";
1	Cufflinks	exon	13267550	13267845	.	+	.	gene_id "XLOC_000196"; transcript_id "TCONS_00000531"; exon_number "1"; gene_name "fip1l1"; oId "CUFF.264.4"; nearest_ref "ENSDART00000103346"; class_code "j"; tss_id "TSS283";
1	Cufflinks	exon	13283976	13284030	.	+	.	gene_id "XLOC_000196"; transcript_id "TCONS_00000531"; exon_number "2"; gene_name "fip1l1"; oId "CUFF.264.4"; nearest_ref "ENSDART00000103346"; class_code "j"; tss_id "TSS283";
1	Cufflinks	exon	13284952	13285007	.	+	.	gene_id "XLOC_000196"; transcript_id "TCONS_00000531"; exon_number "3"; gene_name "fip1l1"; oId "CUFF.264.4"; nearest_ref "ENSDART00000103346"; class_code "j"; tss_id "TSS283";
1	Cufflinks	exon	13285164	13285344	.	+	.	gene_id "XLOC_000196"; transcript_id "TCONS_00000531"; exon_number "4"; gene_name "fip1l1"; oId "CUFF.264.4"; nearest_ref "ENSDART00000103346"; class_code "j"; tss_id "TSS283";
1	Cufflinks	exon	13287693	13287854	.	+	.	gene_id "XLOC_000196"; transcript_id "TCONS_00000531"; exon_number "5"; gene_name "fip1l1"; oId "CUFF.264.4"; nearest_ref "ENSDART00000103346"; class_code "j"; tss_id "TSS283";
1	Cufflinks	exon	13288121	13288544	.	+	.	gene_id "XLOC_000196"; transcript_id "TCONS_00000531"; exon_number "6"; gene_name "fip1l1"; oId "CUFF.264.4"; nearest_ref "ENSDART00000103346"; class_code "j"; tss_id "TSS283";
1	Cufflinks	exon	13290783	13291121	.	+	.	gene_id "XLOC_000197"; transcript_id "TCONS_00000532"; exon_number "1"; gene_name "chic2"; oId "CUFF.266.1"; nearest_ref "ENSDART00000030083"; class_code "j"; tss_id "TSS284";
1	Cufflinks	exon	13296055	13296111	.	+	.	gene_id "XLOC_000197"; transcript_id "TCONS_00000532"; exon_number "2"; gene_name "chic2"; oId "CUFF.266.1"; nearest_ref "ENSDART00000030083"; class_code "j"; tss_id "TSS284";
1	Cufflinks	exon	13296188	13296247	.	+	.	gene_id "XLOC_000197"; transcript_id "TCONS_00000532"; exon_number "3"; gene_name "chic2"; oId "CUFF.266.1"; nearest_ref "ENSDART00000030083"; class_code "j"; tss_id "TSS284";
1	Cufflinks	exon	13299879	13301180	.	+	.	gene_id "XLOC_000197"; transcript_id "TCONS_00000532"; exon_number "4"; gene_name "chic2"; oId "CUFF.266.1"; nearest_ref "ENSDART00000030083"; class_code "j"; tss_id "TSS284";
1	Cufflinks	exon	13290784	13291121	.	+	.	gene_id "XLOC_000197"; transcript_id "TCONS_00000534"; exon_number "1"; gene_name "chic2"; oId "CUFF.266.3"; nearest_ref "ENSDART00000030083"; class_code "j"; tss_id "TSS284";
1	Cufflinks	exon	13292199	13292253	.	+	.	gene_id "XLOC_000197"; transcript_id "TCONS_00000534"; exon_number "2"; gene_name "chic2"; oId "CUFF.266.3"; nearest_ref "ENSDART00000030083"; class_code "j"; tss_id "TSS284";
1	Cufflinks	exon	13293069	13293224	.	+	.	gene_id "XLOC_000197"; transcript_id "TCONS_00000534"; exon_number "3"; gene_name "chic2"; oId "CUFF.266.3"; nearest_ref "ENSDART00000030083"; class_code "j"; tss_id "TSS284";
1	Cufflinks	exon	13296055	13296111	.	+	.	gene_id "XLOC_000197"; transcript_id "TCONS_00000534"; exon_number "4"; gene_name "chic2"; oId "CUFF.266.3"; nearest_ref "ENSDART00000030083"; class_code "j"; tss_id "TSS284";
1	Cufflinks	exon	13296496	13296500	.	+	.	gene_id "XLOC_000197"; transcript_id "TCONS_00000534"; exon_number "5"; gene_name "chic2"; oId "CUFF.266.3"; nearest_ref "ENSDART00000030083"; class_code "j"; tss_id "TSS284";
1	Cufflinks	exon	13339389	13339454	.	+	.	gene_id "XLOC_000199"; transcript_id "TCONS_00000536"; exon_number "1"; gene_name "rbpja"; oId "CUFF.271.1"; nearest_ref "ENSDART00000005067"; class_code "j"; tss_id "TSS286";
1	Cufflinks	exon	13340247	13340285	.	+	.	gene_id "XLOC_000199"; transcript_id "TCONS_00000536"; exon_number "2"; gene_name "rbpja"; oId "CUFF.271.1"; nearest_ref "ENSDART00000005067"; class_code "j"; tss_id "TSS286";
1	Cufflinks	exon	13340384	13340479	.	+	.	gene_id "XLOC_000199"; transcript_id "TCONS_00000536"; exon_number "3"; gene_name "rbpja"; oId "CUFF.271.1"; nearest_ref "ENSDART00000005067"; class_code "j"; tss_id "TSS286";
1	Cufflinks	exon	13341198	13341363	.	+	.	gene_id "XLOC_000199"; transcript_id "TCONS_00000536"; exon_number "4"; gene_name "rbpja"; oId "CUFF.271.1"; nearest_ref "ENSDART00000005067"; class_code "j"; tss_id "TSS286";
1	Cufflinks	exon	13341723	13341860	.	+	.	gene_id "XLOC_000199"; transcript_id "TCONS_00000536"; exon_number "5"; gene_name "rbpja"; oId "CUFF.271.1"; nearest_ref "ENSDART00000005067"; class_code "j"; tss_id "TSS286";
1	Cufflinks	exon	13342528	13342640	.	+	.	gene_id "XLOC_000199"; transcript_id "TCONS_00000536"; exon_number "6"; gene_name "rbpja"; oId "CUFF.271.1"; nearest_ref "ENSDART00000005067"; class_code "j"; tss_id "TSS286";
1	Cufflinks	exon	13342828	13342968	.	+	.	gene_id "XLOC_000199"; transcript_id "TCONS_00000536"; exon_number "7"; gene_name "rbpja"; oId "CUFF.271.1"; nearest_ref "ENSDART00000005067"; class_code "j"; tss_id "TSS286";
1	Cufflinks	exon	13343121	13343276	.	+	.	gene_id "XLOC_000199"; transcript_id "TCONS_00000536"; exon_number "8"; gene_name "rbpja"; oId "CUFF.271.1"; nearest_ref "ENSDART00000005067"; class_code "j"; tss_id "TSS286";
1	Cufflinks	exon	13343401	13343504	.	+	.	gene_id "XLOC_000199"; transcript_id "TCONS_00000536"; exon_number "9"; gene_name "rbpja"; oId "CUFF.271.1"; nearest_ref "ENSDART00000005067"; class_code "j"; tss_id "TSS286";
1	Cufflinks	exon	13344802	13348900	.	+	.	gene_id "XLOC_000199"; transcript_id "TCONS_00000536"; exon_number "10"; gene_name "rbpja"; oId "CUFF.271.1"; nearest_ref "ENSDART00000005067"; class_code "j"; tss_id "TSS286";
1	Cufflinks	exon	13339456	13339618	.	+	.	gene_id "XLOC_000199"; transcript_id "TCONS_00000538"; exon_number "1"; gene_name "rbpja"; oId "CUFF.271.3"; nearest_ref "ENSDART00000005067"; class_code "j"; tss_id "TSS286";
1	Cufflinks	exon	13340247	13340285	.	+	.	gene_id "XLOC_000199"; transcript_id "TCONS_00000538"; exon_number "2"; gene_name "rbpja"; oId "CUFF.271.3"; nearest_ref "ENSDART00000005067"; class_code "j"; tss_id "TSS286";
1	Cufflinks	exon	13340384	13340479	.	+	.	gene_id "XLOC_000199"; transcript_id "TCONS_00000538"; exon_number "3"; gene_name "rbpja"; oId "CUFF.271.3"; nearest_ref "ENSDART00000005067"; class_code "j"; tss_id "TSS286";
1	Cufflinks	exon	13341198	13341363	.	+	.	gene_id "XLOC_000199"; transcript_id "TCONS_00000538"; exon_number "4"; gene_name "rbpja"; oId "CUFF.271.3"; nearest_ref "ENSDART00000005067"; class_code "j"; tss_id "TSS286";
1	Cufflinks	exon	13341459	13341633	.	+	.	gene_id "XLOC_000199"; transcript_id "TCONS_00000538"; exon_number "5"; gene_name "rbpja"; oId "CUFF.271.3"; nearest_ref "ENSDART00000005067"; class_code "j"; tss_id "TSS286";
1	Cufflinks	exon	13341723	13341860	.	+	.	gene_id "XLOC_000199"; transcript_id "TCONS_00000538"; exon_number "6"; gene_name "rbpja"; oId "CUFF.271.3"; nearest_ref "ENSDART00000005067"; class_code "j"; tss_id "TSS286";
1	Cufflinks	exon	13342528	13342640	.	+	.	gene_id "XLOC_000199"; transcript_id "TCONS_00000538"; exon_number "7"; gene_name "rbpja"; oId "CUFF.271.3"; nearest_ref "ENSDART00000005067"; class_code "j"; tss_id "TSS286";
1	Cufflinks	exon	13342828	13342968	.	+	.	gene_id "XLOC_000199"; transcript_id "TCONS_00000538"; exon_number "8"; gene_name "rbpja"; oId "CUFF.271.3"; nearest_ref "ENSDART00000005067"; class_code "j"; tss_id "TSS286";
1	Cufflinks	exon	13343121	13343276	.	+	.	gene_id "XLOC_000199"; transcript_id "TCONS_00000538"; exon_number "9"; gene_name "rbpja"; oId "CUFF.271.3"; nearest_ref "ENSDART00000005067"; class_code "j"; tss_id "TSS286";
1	Cufflinks	exon	13343401	13343504	.	+	.	gene_id "XLOC_000199"; transcript_id "TCONS_00000538"; exon_number "10"; gene_name "rbpja"; oId "CUFF.271.3"; nearest_ref "ENSDART00000005067"; class_code "j"; tss_id "TSS286";
1	Cufflinks	exon	13344802	13348900	.	+	.	gene_id "XLOC_000199"; transcript_id "TCONS_00000538"; exon_number "11"; gene_name "rbpja"; oId "CUFF.271.3"; nearest_ref "ENSDART00000005067"; class_code "j"; tss_id "TSS286";
1	Cufflinks	exon	13953026	13953221	.	+	.	gene_id "XLOC_000210"; transcript_id "TCONS_00000552"; exon_number "1"; gene_name "HGSNAT"; oId "CUFF.289.1"; nearest_ref "ENSDART00000109911"; class_code "j"; tss_id "TSS298";
1	Cufflinks	exon	13954105	13954220	.	+	.	gene_id "XLOC_000210"; transcript_id "TCONS_00000552"; exon_number "2"; gene_name "HGSNAT"; oId "CUFF.289.1"; nearest_ref "ENSDART00000109911"; class_code "j"; tss_id "TSS298";
1	Cufflinks	exon	13957080	13957213	.	+	.	gene_id "XLOC_000210"; transcript_id "TCONS_00000552"; exon_number "3"; gene_name "HGSNAT"; oId "CUFF.289.1"; nearest_ref "ENSDART00000109911"; class_code "j"; tss_id "TSS298";
1	Cufflinks	exon	13957357	13957475	.	+	.	gene_id "XLOC_000210"; transcript_id "TCONS_00000552"; exon_number "4"; gene_name "HGSNAT"; oId "CUFF.289.1"; nearest_ref "ENSDART00000109911"; class_code "j"; tss_id "TSS298";
1	Cufflinks	exon	13959309	13959378	.	+	.	gene_id "XLOC_000210"; transcript_id "TCONS_00000552"; exon_number "5"; gene_name "HGSNAT"; oId "CUFF.289.1"; nearest_ref "ENSDART00000109911"; class_code "j"; tss_id "TSS298";
1	Cufflinks	exon	13959504	13959573	.	+	.	gene_id "XLOC_000210"; transcript_id "TCONS_00000552"; exon_number "6"; gene_name "HGSNAT"; oId "CUFF.289.1"; nearest_ref "ENSDART00000109911"; class_code "j"; tss_id "TSS298";
1	Cufflinks	exon	13959811	13959908	.	+	.	gene_id "XLOC_000210"; transcript_id "TCONS_00000552"; exon_number "7"; gene_name "HGSNAT"; oId "CUFF.289.1"; nearest_ref "ENSDART00000109911"; class_code "j"; tss_id "TSS298";
1	Cufflinks	exon	13960273	13960349	.	+	.	gene_id "XLOC_000210"; transcript_id "TCONS_00000552"; exon_number "8"; gene_name "HGSNAT"; oId "CUFF.289.1"; nearest_ref "ENSDART00000109911"; class_code "j"; tss_id "TSS298";
1	Cufflinks	exon	13962504	13963230	.	+	.	gene_id "XLOC_000210"; transcript_id "TCONS_00000552"; exon_number "9"; gene_name "HGSNAT"; oId "CUFF.289.1"; nearest_ref "ENSDART00000109911"; class_code "j"; tss_id "TSS298";
1	Cufflinks	exon	13953062	13953221	.	+	.	gene_id "XLOC_000210"; transcript_id "TCONS_00000553"; exon_number "1"; gene_name "HGSNAT"; oId "ENSDART00000109911"; nearest_ref "ENSDART00000109911"; class_code "="; tss_id "TSS298";
1	Cufflinks	exon	13954105	13954220	.	+	.	gene_id "XLOC_000210"; transcript_id "TCONS_00000553"; exon_number "2"; gene_name "HGSNAT"; oId "ENSDART00000109911"; nearest_ref "ENSDART00000109911"; class_code "="; tss_id "TSS298";
1	Cufflinks	exon	13957080	13957213	.	+	.	gene_id "XLOC_000210"; transcript_id "TCONS_00000553"; exon_number "3"; gene_name "HGSNAT"; oId "ENSDART00000109911"; nearest_ref "ENSDART00000109911"; class_code "="; tss_id "TSS298";
1	Cufflinks	exon	13957357	13957475	.	+	.	gene_id "XLOC_000210"; transcript_id "TCONS_00000553"; exon_number "4"; gene_name "HGSNAT"; oId "ENSDART00000109911"; nearest_ref "ENSDART00000109911"; class_code "="; tss_id "TSS298";
1	Cufflinks	exon	13959309	13959378	.	+	.	gene_id "XLOC_000210"; transcript_id "TCONS_00000553"; exon_number "5"; gene_name "HGSNAT"; oId "ENSDART00000109911"; nearest_ref "ENSDART00000109911"; class_code "="; tss_id "TSS298";
1	Cufflinks	exon	13959504	13959573	.	+	.	gene_id "XLOC_000210"; transcript_id "TCONS_00000553"; exon_number "6"; gene_name "HGSNAT"; oId "ENSDART00000109911"; nearest_ref "ENSDART00000109911"; class_code "="; tss_id "TSS298";
1	Cufflinks	exon	13959811	13959908	.	+	.	gene_id "XLOC_000210"; transcript_id "TCONS_00000553"; exon_number "7"; gene_name "HGSNAT"; oId "ENSDART00000109911"; nearest_ref "ENSDART00000109911"; class_code "="; tss_id "TSS298";
1	Cufflinks	exon	13960273	13960349	.	+	.	gene_id "XLOC_000210"; transcript_id "TCONS_00000553"; exon_number "8"; gene_name "HGSNAT"; oId "ENSDART00000109911"; nearest_ref "ENSDART00000109911"; class_code "="; tss_id "TSS298";
1	Cufflinks	exon	13962504	13962534	.	+	.	gene_id "XLOC_000210"; transcript_id "TCONS_00000553"; exon_number "9"; gene_name "HGSNAT"; oId "ENSDART00000109911"; nearest_ref "ENSDART00000109911"; class_code "="; tss_id "TSS298";
1	Cufflinks	exon	13965958	13966118	.	+	.	gene_id "XLOC_000210"; transcript_id "TCONS_00000553"; exon_number "10"; gene_name "HGSNAT"; oId "ENSDART00000109911"; nearest_ref "ENSDART00000109911"; class_code "="; tss_id "TSS298";
1	Cufflinks	exon	13966786	13966901	.	+	.	gene_id "XLOC_000210"; transcript_id "TCONS_00000553"; exon_number "11"; gene_name "HGSNAT"; oId "ENSDART00000109911"; nearest_ref "ENSDART00000109911"; class_code "="; tss_id "TSS298";
1	Cufflinks	exon	13969036	13969157	.	+	.	gene_id "XLOC_000210"; transcript_id "TCONS_00000553"; exon_number "12"; gene_name "HGSNAT"; oId "ENSDART00000109911"; nearest_ref "ENSDART00000109911"; class_code "="; tss_id "TSS298";
1	Cufflinks	exon	13969610	13969736	.	+	.	gene_id "XLOC_000210"; transcript_id "TCONS_00000553"; exon_number "13"; gene_name "HGSNAT"; oId "ENSDART00000109911"; nearest_ref "ENSDART00000109911"; class_code "="; tss_id "TSS298";
1	Cufflinks	exon	13972795	13972881	.	+	.	gene_id "XLOC_000210"; transcript_id "TCONS_00000553"; exon_number "14"; gene_name "HGSNAT"; oId "ENSDART00000109911"; nearest_ref "ENSDART00000109911"; class_code "="; tss_id "TSS298";
1	Cufflinks	exon	13973135	13973212	.	+	.	gene_id "XLOC_000210"; transcript_id "TCONS_00000553"; exon_number "15"; gene_name "HGSNAT"; oId "ENSDART00000109911"; nearest_ref "ENSDART00000109911"; class_code "="; tss_id "TSS298";
1	Cufflinks	exon	13976016	13976086	.	+	.	gene_id "XLOC_000210"; transcript_id "TCONS_00000553"; exon_number "16"; gene_name "HGSNAT"; oId "ENSDART00000109911"; nearest_ref "ENSDART00000109911"; class_code "="; tss_id "TSS298";
1	Cufflinks	exon	13976260	13976372	.	+	.	gene_id "XLOC_000210"; transcript_id "TCONS_00000553"; exon_number "17"; gene_name "HGSNAT"; oId "ENSDART00000109911"; nearest_ref "ENSDART00000109911"; class_code "="; tss_id "TSS298";
1	Cufflinks	exon	13979801	13983028	.	+	.	gene_id "XLOC_000210"; transcript_id "TCONS_00000553"; exon_number "18"; gene_name "HGSNAT"; oId "ENSDART00000109911"; nearest_ref "ENSDART00000109911"; class_code "="; tss_id "TSS298";
1	Cufflinks	exon	13985413	13985925	.	+	.	gene_id "XLOC_000211"; transcript_id "TCONS_00000554"; exon_number "1"; gene_name "pi4k2b"; oId "CUFF.290.2"; nearest_ref "ENSDART00000033018"; class_code "j"; tss_id "TSS299";
1	Cufflinks	exon	13995365	13995516	.	+	.	gene_id "XLOC_000211"; transcript_id "TCONS_00000554"; exon_number "2"; gene_name "pi4k2b"; oId "CUFF.290.2"; nearest_ref "ENSDART00000033018"; class_code "j"; tss_id "TSS299";
1	Cufflinks	exon	13996065	13996265	.	+	.	gene_id "XLOC_000211"; transcript_id "TCONS_00000554"; exon_number "3"; gene_name "pi4k2b"; oId "CUFF.290.2"; nearest_ref "ENSDART00000033018"; class_code "j"; tss_id "TSS299";
1	Cufflinks	exon	13998462	13998593	.	+	.	gene_id "XLOC_000211"; transcript_id "TCONS_00000554"; exon_number "4"; gene_name "pi4k2b"; oId "CUFF.290.2"; nearest_ref "ENSDART00000033018"; class_code "j"; tss_id "TSS299";
1	Cufflinks	exon	14004052	14004205	.	+	.	gene_id "XLOC_000211"; transcript_id "TCONS_00000554"; exon_number "5"; gene_name "pi4k2b"; oId "CUFF.290.2"; nearest_ref "ENSDART00000033018"; class_code "j"; tss_id "TSS299";
1	Cufflinks	exon	14004596	14004660	.	+	.	gene_id "XLOC_000211"; transcript_id "TCONS_00000554"; exon_number "6"; gene_name "pi4k2b"; oId "CUFF.290.2"; nearest_ref "ENSDART00000033018"; class_code "j"; tss_id "TSS299";
1	Cufflinks	exon	14006097	14006102	.	+	.	gene_id "XLOC_000211"; transcript_id "TCONS_00000554"; exon_number "7"; gene_name "pi4k2b"; oId "CUFF.290.2"; nearest_ref "ENSDART00000033018"; class_code "j"; tss_id "TSS299";
1	Cufflinks	exon	13985413	13985925	.	+	.	gene_id "XLOC_000211"; transcript_id "TCONS_00000556"; exon_number "1"; gene_name "pi4k2b"; oId "CUFF.290.3"; nearest_ref "ENSDART00000033018"; class_code "j"; tss_id "TSS299";
1	Cufflinks	exon	13995365	13995516	.	+	.	gene_id "XLOC_000211"; transcript_id "TCONS_00000556"; exon_number "2"; gene_name "pi4k2b"; oId "CUFF.290.3"; nearest_ref "ENSDART00000033018"; class_code "j"; tss_id "TSS299";
1	Cufflinks	exon	13996065	13996265	.	+	.	gene_id "XLOC_000211"; transcript_id "TCONS_00000556"; exon_number "3"; gene_name "pi4k2b"; oId "CUFF.290.3"; nearest_ref "ENSDART00000033018"; class_code "j"; tss_id "TSS299";
1	Cufflinks	exon	13998462	13998593	.	+	.	gene_id "XLOC_000211"; transcript_id "TCONS_00000556"; exon_number "4"; gene_name "pi4k2b"; oId "CUFF.290.3"; nearest_ref "ENSDART00000033018"; class_code "j"; tss_id "TSS299";
1	Cufflinks	exon	14004052	14004205	.	+	.	gene_id "XLOC_000211"; transcript_id "TCONS_00000556"; exon_number "5"; gene_name "pi4k2b"; oId "CUFF.290.3"; nearest_ref "ENSDART00000033018"; class_code "j"; tss_id "TSS299";
1	Cufflinks	exon	14004596	14004660	.	+	.	gene_id "XLOC_000211"; transcript_id "TCONS_00000556"; exon_number "6"; gene_name "pi4k2b"; oId "CUFF.290.3"; nearest_ref "ENSDART00000033018"; class_code "j"; tss_id "TSS299";
1	Cufflinks	exon	14006121	14006220	.	+	.	gene_id "XLOC_000211"; transcript_id "TCONS_00000556"; exon_number "7"; gene_name "pi4k2b"; oId "CUFF.290.3"; nearest_ref "ENSDART00000033018"; class_code "j"; tss_id "TSS299";
1	Cufflinks	exon	14009286	14009345	.	+	.	gene_id "XLOC_000211"; transcript_id "TCONS_00000556"; exon_number "8"; gene_name "pi4k2b"; oId "CUFF.290.3"; nearest_ref "ENSDART00000033018"; class_code "j"; tss_id "TSS299";
1	Cufflinks	exon	14011110	14011929	.	+	.	gene_id "XLOC_000211"; transcript_id "TCONS_00000556"; exon_number "9"; gene_name "pi4k2b"; oId "CUFF.290.3"; nearest_ref "ENSDART00000033018"; class_code "j"; tss_id "TSS299";
1	Cufflinks	exon	13985413	13985925	.	+	.	gene_id "XLOC_000211"; transcript_id "TCONS_00000555"; exon_number "1"; gene_name "pi4k2b"; oId "CUFF.290.1"; nearest_ref "ENSDART00000033018"; class_code "j"; tss_id "TSS299";
1	Cufflinks	exon	14008726	14008859	.	+	.	gene_id "XLOC_000211"; transcript_id "TCONS_00000555"; exon_number "2"; gene_name "pi4k2b"; oId "CUFF.290.1"; nearest_ref "ENSDART00000033018"; class_code "j"; tss_id "TSS299";
1	Cufflinks	exon	14009286	14009345	.	+	.	gene_id "XLOC_000211"; transcript_id "TCONS_00000555"; exon_number "3"; gene_name "pi4k2b"; oId "CUFF.290.1"; nearest_ref "ENSDART00000033018"; class_code "j"; tss_id "TSS299";
1	Cufflinks	exon	14011092	14011929	.	+	.	gene_id "XLOC_000211"; transcript_id "TCONS_00000555"; exon_number "4"; gene_name "pi4k2b"; oId "CUFF.290.1"; nearest_ref "ENSDART00000033018"; class_code "j"; tss_id "TSS299";
1	Cufflinks	exon	14833663	14833712	.	+	.	gene_id "XLOC_000213"; transcript_id "TCONS_00000558"; exon_number "1"; oId "CUFF.291.1"; class_code "u"; tss_id "TSS301";
1	Cufflinks	exon	15200420	15200634	.	+	.	gene_id "XLOC_000216"; transcript_id "TCONS_00000561"; exon_number "1"; gene_name "U3"; oId "ENSDART00000118424"; nearest_ref "ENSDART00000118424"; class_code "="; tss_id "TSS304";
1	Cufflinks	exon	15204974	15205418	.	+	.	gene_id "XLOC_000217"; transcript_id "TCONS_00000563"; exon_number "1"; gene_name "vps37a"; oId "ENSDART00000078675"; nearest_ref "ENSDART00000078675"; class_code "="; tss_id "TSS305";
1	Cufflinks	exon	15208741	15208815	.	+	.	gene_id "XLOC_000217"; transcript_id "TCONS_00000563"; exon_number "2"; gene_name "vps37a"; oId "ENSDART00000078675"; nearest_ref "ENSDART00000078675"; class_code "="; tss_id "TSS305";
1	Cufflinks	exon	15208912	15209029	.	+	.	gene_id "XLOC_000217"; transcript_id "TCONS_00000563"; exon_number "3"; gene_name "vps37a"; oId "ENSDART00000078675"; nearest_ref "ENSDART00000078675"; class_code "="; tss_id "TSS305";
1	Cufflinks	exon	15211979	15212076	.	+	.	gene_id "XLOC_000217"; transcript_id "TCONS_00000563"; exon_number "4"; gene_name "vps37a"; oId "ENSDART00000078675"; nearest_ref "ENSDART00000078675"; class_code "="; tss_id "TSS305";
1	Cufflinks	exon	15212166	15212376	.	+	.	gene_id "XLOC_000217"; transcript_id "TCONS_00000563"; exon_number "5"; gene_name "vps37a"; oId "ENSDART00000078675"; nearest_ref "ENSDART00000078675"; class_code "="; tss_id "TSS305";
1	Cufflinks	exon	15214911	15214981	.	+	.	gene_id "XLOC_000217"; transcript_id "TCONS_00000563"; exon_number "6"; gene_name "vps37a"; oId "ENSDART00000078675"; nearest_ref "ENSDART00000078675"; class_code "="; tss_id "TSS305";
1	Cufflinks	exon	15216332	15216459	.	+	.	gene_id "XLOC_000217"; transcript_id "TCONS_00000563"; exon_number "7"; gene_name "vps37a"; oId "ENSDART00000078675"; nearest_ref "ENSDART00000078675"; class_code "="; tss_id "TSS305";
1	Cufflinks	exon	15218371	15218429	.	+	.	gene_id "XLOC_000217"; transcript_id "TCONS_00000563"; exon_number "8"; gene_name "vps37a"; oId "ENSDART00000078675"; nearest_ref "ENSDART00000078675"; class_code "="; tss_id "TSS305";
1	Cufflinks	exon	15218637	15218705	.	+	.	gene_id "XLOC_000217"; transcript_id "TCONS_00000563"; exon_number "9"; gene_name "vps37a"; oId "ENSDART00000078675"; nearest_ref "ENSDART00000078675"; class_code "="; tss_id "TSS305";
1	Cufflinks	exon	15219489	15219632	.	+	.	gene_id "XLOC_000217"; transcript_id "TCONS_00000563"; exon_number "10"; gene_name "vps37a"; oId "ENSDART00000078675"; nearest_ref "ENSDART00000078675"; class_code "="; tss_id "TSS305";
1	Cufflinks	exon	15221430	15221528	.	+	.	gene_id "XLOC_000217"; transcript_id "TCONS_00000563"; exon_number "11"; gene_name "vps37a"; oId "ENSDART00000078675"; nearest_ref "ENSDART00000078675"; class_code "="; tss_id "TSS305";
1	Cufflinks	exon	15221624	15222101	.	+	.	gene_id "XLOC_000217"; transcript_id "TCONS_00000563"; exon_number "12"; gene_name "vps37a"; oId "ENSDART00000078675"; nearest_ref "ENSDART00000078675"; class_code "="; tss_id "TSS305";
1	Cufflinks	exon	15342520	15342737	.	+	.	gene_id "XLOC_000219"; transcript_id "TCONS_00000567"; exon_number "1"; gene_name "MTUS1 (2 of 2)"; oId "CUFF.301.2"; nearest_ref "ENSDART00000048855"; class_code "j"; tss_id "TSS308";
1	Cufflinks	exon	15345976	15346042	.	+	.	gene_id "XLOC_000219"; transcript_id "TCONS_00000567"; exon_number "2"; gene_name "MTUS1 (2 of 2)"; oId "CUFF.301.2"; nearest_ref "ENSDART00000048855"; class_code "j"; tss_id "TSS308";
1	Cufflinks	exon	15351044	15351258	.	+	.	gene_id "XLOC_000219"; transcript_id "TCONS_00000567"; exon_number "3"; gene_name "MTUS1 (2 of 2)"; oId "CUFF.301.2"; nearest_ref "ENSDART00000048855"; class_code "j"; tss_id "TSS308";
1	Cufflinks	exon	15354024	15354129	.	+	.	gene_id "XLOC_000219"; transcript_id "TCONS_00000567"; exon_number "4"; gene_name "MTUS1 (2 of 2)"; oId "CUFF.301.2"; nearest_ref "ENSDART00000048855"; class_code "j"; tss_id "TSS308";
1	Cufflinks	exon	15354242	15354315	.	+	.	gene_id "XLOC_000219"; transcript_id "TCONS_00000567"; exon_number "5"; gene_name "MTUS1 (2 of 2)"; oId "CUFF.301.2"; nearest_ref "ENSDART00000048855"; class_code "j"; tss_id "TSS308";
1	Cufflinks	exon	15354458	15354553	.	+	.	gene_id "XLOC_000219"; transcript_id "TCONS_00000567"; exon_number "6"; gene_name "MTUS1 (2 of 2)"; oId "CUFF.301.2"; nearest_ref "ENSDART00000048855"; class_code "j"; tss_id "TSS308";
1	Cufflinks	exon	15355760	15355873	.	+	.	gene_id "XLOC_000219"; transcript_id "TCONS_00000567"; exon_number "7"; gene_name "MTUS1 (2 of 2)"; oId "CUFF.301.2"; nearest_ref "ENSDART00000048855"; class_code "j"; tss_id "TSS308";
1	Cufflinks	exon	15356455	15356552	.	+	.	gene_id "XLOC_000219"; transcript_id "TCONS_00000567"; exon_number "8"; gene_name "MTUS1 (2 of 2)"; oId "CUFF.301.2"; nearest_ref "ENSDART00000048855"; class_code "j"; tss_id "TSS308";
1	Cufflinks	exon	15358704	15359705	.	+	.	gene_id "XLOC_000219"; transcript_id "TCONS_00000567"; exon_number "9"; gene_name "MTUS1 (2 of 2)"; oId "CUFF.301.2"; nearest_ref "ENSDART00000048855"; class_code "j"; tss_id "TSS308";
1	Cufflinks	exon	15363208	15363356	.	+	.	gene_id "XLOC_000220"; transcript_id "TCONS_00000569"; exon_number "1"; gene_name "pcm1"; oId "CUFF.325.8"; nearest_ref "ENSDART00000149026"; class_code "j"; tss_id "TSS309";
1	Cufflinks	exon	15367557	15367674	.	+	.	gene_id "XLOC_000220"; transcript_id "TCONS_00000569"; exon_number "2"; gene_name "pcm1"; oId "CUFF.325.8"; nearest_ref "ENSDART00000149026"; class_code "j"; tss_id "TSS309";
1	Cufflinks	exon	15368381	15368626	.	+	.	gene_id "XLOC_000220"; transcript_id "TCONS_00000569"; exon_number "3"; gene_name "pcm1"; oId "CUFF.325.8"; nearest_ref "ENSDART00000149026"; class_code "j"; tss_id "TSS309";
1	Cufflinks	exon	15368870	15369169	.	+	.	gene_id "XLOC_000220"; transcript_id "TCONS_00000569"; exon_number "4"; gene_name "pcm1"; oId "CUFF.325.8"; nearest_ref "ENSDART00000149026"; class_code "j"; tss_id "TSS309";
1	Cufflinks	exon	15380311	15380507	.	+	.	gene_id "XLOC_000220"; transcript_id "TCONS_00000569"; exon_number "5"; gene_name "pcm1"; oId "CUFF.325.8"; nearest_ref "ENSDART00000149026"; class_code "j"; tss_id "TSS309";
1	Cufflinks	exon	15380572	15380578	.	+	.	gene_id "XLOC_000220"; transcript_id "TCONS_00000569"; exon_number "6"; gene_name "pcm1"; oId "CUFF.325.8"; nearest_ref "ENSDART00000149026"; class_code "j"; tss_id "TSS309";
1	Cufflinks	exon	15363208	15363356	.	+	.	gene_id "XLOC_000220"; transcript_id "TCONS_00000570"; exon_number "1"; gene_name "pcm1"; oId "CUFF.325.1"; nearest_ref "ENSDART00000149026"; class_code "j"; tss_id "TSS309";
1	Cufflinks	exon	15367557	15367674	.	+	.	gene_id "XLOC_000220"; transcript_id "TCONS_00000570"; exon_number "2"; gene_name "pcm1"; oId "CUFF.325.1"; nearest_ref "ENSDART00000149026"; class_code "j"; tss_id "TSS309";
1	Cufflinks	exon	15368381	15368626	.	+	.	gene_id "XLOC_000220"; transcript_id "TCONS_00000570"; exon_number "3"; gene_name "pcm1"; oId "CUFF.325.1"; nearest_ref "ENSDART00000149026"; class_code "j"; tss_id "TSS309";
1	Cufflinks	exon	15368870	15369169	.	+	.	gene_id "XLOC_000220"; transcript_id "TCONS_00000570"; exon_number "4"; gene_name "pcm1"; oId "CUFF.325.1"; nearest_ref "ENSDART00000149026"; class_code "j"; tss_id "TSS309";
1	Cufflinks	exon	15371713	15371883	.	+	.	gene_id "XLOC_000220"; transcript_id "TCONS_00000570"; exon_number "5"; gene_name "pcm1"; oId "CUFF.325.1"; nearest_ref "ENSDART00000149026"; class_code "j"; tss_id "TSS309";
1	Cufflinks	exon	15375186	15375363	.	+	.	gene_id "XLOC_000220"; transcript_id "TCONS_00000570"; exon_number "6"; gene_name "pcm1"; oId "CUFF.325.1"; nearest_ref "ENSDART00000149026"; class_code "j"; tss_id "TSS309";
1	Cufflinks	exon	15375460	15375569	.	+	.	gene_id "XLOC_000220"; transcript_id "TCONS_00000570"; exon_number "7"; gene_name "pcm1"; oId "CUFF.325.1"; nearest_ref "ENSDART00000149026"; class_code "j"; tss_id "TSS309";
1	Cufflinks	exon	15375910	15376156	.	+	.	gene_id "XLOC_000220"; transcript_id "TCONS_00000570"; exon_number "8"; gene_name "pcm1"; oId "CUFF.325.1"; nearest_ref "ENSDART00000149026"; class_code "j"; tss_id "TSS309";
1	Cufflinks	exon	15376259	15376409	.	+	.	gene_id "XLOC_000220"; transcript_id "TCONS_00000570"; exon_number "9"; gene_name "pcm1"; oId "CUFF.325.1"; nearest_ref "ENSDART00000149026"; class_code "j"; tss_id "TSS309";
1	Cufflinks	exon	15376516	15376710	.	+	.	gene_id "XLOC_000220"; transcript_id "TCONS_00000570"; exon_number "10"; gene_name "pcm1"; oId "CUFF.325.1"; nearest_ref "ENSDART00000149026"; class_code "j"; tss_id "TSS309";
1	Cufflinks	exon	15376845	15377008	.	+	.	gene_id "XLOC_000220"; transcript_id "TCONS_00000570"; exon_number "11"; gene_name "pcm1"; oId "CUFF.325.1"; nearest_ref "ENSDART00000149026"; class_code "j"; tss_id "TSS309";
1	Cufflinks	exon	15377112	15377347	.	+	.	gene_id "XLOC_000220"; transcript_id "TCONS_00000570"; exon_number "12"; gene_name "pcm1"; oId "CUFF.325.1"; nearest_ref "ENSDART00000149026"; class_code "j"; tss_id "TSS309";
1	Cufflinks	exon	15380592	15380737	.	+	.	gene_id "XLOC_000220"; transcript_id "TCONS_00000570"; exon_number "13"; gene_name "pcm1"; oId "CUFF.325.1"; nearest_ref "ENSDART00000149026"; class_code "j"; tss_id "TSS309";
1	Cufflinks	exon	15381288	15381463	.	+	.	gene_id "XLOC_000220"; transcript_id "TCONS_00000570"; exon_number "14"; gene_name "pcm1"; oId "CUFF.325.1"; nearest_ref "ENSDART00000149026"; class_code "j"; tss_id "TSS309";
1	Cufflinks	exon	15381566	15381725	.	+	.	gene_id "XLOC_000220"; transcript_id "TCONS_00000570"; exon_number "15"; gene_name "pcm1"; oId "CUFF.325.1"; nearest_ref "ENSDART00000149026"; class_code "j"; tss_id "TSS309";
1	Cufflinks	exon	15381863	15382215	.	+	.	gene_id "XLOC_000220"; transcript_id "TCONS_00000570"; exon_number "16"; gene_name "pcm1"; oId "CUFF.325.1"; nearest_ref "ENSDART00000149026"; class_code "j"; tss_id "TSS309";
1	Cufflinks	exon	15383480	15383641	.	+	.	gene_id "XLOC_000220"; transcript_id "TCONS_00000570"; exon_number "17"; gene_name "pcm1"; oId "CUFF.325.1"; nearest_ref "ENSDART00000149026"; class_code "j"; tss_id "TSS309";
1	Cufflinks	exon	15383918	15383974	.	+	.	gene_id "XLOC_000220"; transcript_id "TCONS_00000570"; exon_number "18"; gene_name "pcm1"; oId "CUFF.325.1"; nearest_ref "ENSDART00000149026"; class_code "j"; tss_id "TSS309";
1	Cufflinks	exon	15384514	15384686	.	+	.	gene_id "XLOC_000220"; transcript_id "TCONS_00000570"; exon_number "19"; gene_name "pcm1"; oId "CUFF.325.1"; nearest_ref "ENSDART00000149026"; class_code "j"; tss_id "TSS309";
1	Cufflinks	exon	15385333	15385464	.	+	.	gene_id "XLOC_000220"; transcript_id "TCONS_00000570"; exon_number "20"; gene_name "pcm1"; oId "CUFF.325.1"; nearest_ref "ENSDART00000149026"; class_code "j"; tss_id "TSS309";
1	Cufflinks	exon	15385565	15385697	.	+	.	gene_id "XLOC_000220"; transcript_id "TCONS_00000570"; exon_number "21"; gene_name "pcm1"; oId "CUFF.325.1"; nearest_ref "ENSDART00000149026"; class_code "j"; tss_id "TSS309";
1	Cufflinks	exon	15385894	15386040	.	+	.	gene_id "XLOC_000220"; transcript_id "TCONS_00000570"; exon_number "22"; gene_name "pcm1"; oId "CUFF.325.1"; nearest_ref "ENSDART00000149026"; class_code "j"; tss_id "TSS309";
1	Cufflinks	exon	15388064	15388167	.	+	.	gene_id "XLOC_000220"; transcript_id "TCONS_00000570"; exon_number "23"; gene_name "pcm1"; oId "CUFF.325.1"; nearest_ref "ENSDART00000149026"; class_code "j"; tss_id "TSS309";
1	Cufflinks	exon	15388265	15388399	.	+	.	gene_id "XLOC_000220"; transcript_id "TCONS_00000570"; exon_number "24"; gene_name "pcm1"; oId "CUFF.325.1"; nearest_ref "ENSDART00000149026"; class_code "j"; tss_id "TSS309";
1	Cufflinks	exon	15388567	15388764	.	+	.	gene_id "XLOC_000220"; transcript_id "TCONS_00000570"; exon_number "25"; gene_name "pcm1"; oId "CUFF.325.1"; nearest_ref "ENSDART00000149026"; class_code "j"; tss_id "TSS309";
1	Cufflinks	exon	15388853	15388912	.	+	.	gene_id "XLOC_000220"; transcript_id "TCONS_00000570"; exon_number "26"; gene_name "pcm1"; oId "CUFF.325.1"; nearest_ref "ENSDART00000149026"; class_code "j"; tss_id "TSS309";
1	Cufflinks	exon	15389734	15389854	.	+	.	gene_id "XLOC_000220"; transcript_id "TCONS_00000570"; exon_number "27"; gene_name "pcm1"; oId "CUFF.325.1"; nearest_ref "ENSDART00000149026"; class_code "j"; tss_id "TSS309";
1	Cufflinks	exon	15391825	15391976	.	+	.	gene_id "XLOC_000220"; transcript_id "TCONS_00000570"; exon_number "28"; gene_name "pcm1"; oId "CUFF.325.1"; nearest_ref "ENSDART00000149026"; class_code "j"; tss_id "TSS309";
1	Cufflinks	exon	15392060	15392129	.	+	.	gene_id "XLOC_000220"; transcript_id "TCONS_00000570"; exon_number "29"; gene_name "pcm1"; oId "CUFF.325.1"; nearest_ref "ENSDART00000149026"; class_code "j"; tss_id "TSS309";
1	Cufflinks	exon	15392241	15392431	.	+	.	gene_id "XLOC_000220"; transcript_id "TCONS_00000570"; exon_number "30"; gene_name "pcm1"; oId "CUFF.325.1"; nearest_ref "ENSDART00000149026"; class_code "j"; tss_id "TSS309";
1	Cufflinks	exon	15392520	15392612	.	+	.	gene_id "XLOC_000220"; transcript_id "TCONS_00000570"; exon_number "31"; gene_name "pcm1"; oId "CUFF.325.1"; nearest_ref "ENSDART00000149026"; class_code "j"; tss_id "TSS309";
1	Cufflinks	exon	15392848	15392971	.	+	.	gene_id "XLOC_000220"; transcript_id "TCONS_00000570"; exon_number "32"; gene_name "pcm1"; oId "CUFF.325.1"; nearest_ref "ENSDART00000149026"; class_code "j"; tss_id "TSS309";
1	Cufflinks	exon	15395331	15396094	.	+	.	gene_id "XLOC_000220"; transcript_id "TCONS_00000570"; exon_number "33"; gene_name "pcm1"; oId "CUFF.325.1"; nearest_ref "ENSDART00000149026"; class_code "j"; tss_id "TSS309";
1	Cufflinks	exon	15363219	15363356	.	+	.	gene_id "XLOC_000220"; transcript_id "TCONS_00000582"; exon_number "1"; gene_name "pcm1"; oId "CUFF.325.14"; nearest_ref "ENSDART00000149026"; class_code "j"; tss_id "TSS309";
1	Cufflinks	exon	15367557	15367674	.	+	.	gene_id "XLOC_000220"; transcript_id "TCONS_00000582"; exon_number "2"; gene_name "pcm1"; oId "CUFF.325.14"; nearest_ref "ENSDART00000149026"; class_code "j"; tss_id "TSS309";
1	Cufflinks	exon	15368381	15368626	.	+	.	gene_id "XLOC_000220"; transcript_id "TCONS_00000582"; exon_number "3"; gene_name "pcm1"; oId "CUFF.325.14"; nearest_ref "ENSDART00000149026"; class_code "j"; tss_id "TSS309";
1	Cufflinks	exon	15368870	15369169	.	+	.	gene_id "XLOC_000220"; transcript_id "TCONS_00000582"; exon_number "4"; gene_name "pcm1"; oId "CUFF.325.14"; nearest_ref "ENSDART00000149026"; class_code "j"; tss_id "TSS309";
1	Cufflinks	exon	15371713	15371883	.	+	.	gene_id "XLOC_000220"; transcript_id "TCONS_00000582"; exon_number "5"; gene_name "pcm1"; oId "CUFF.325.14"; nearest_ref "ENSDART00000149026"; class_code "j"; tss_id "TSS309";
1	Cufflinks	exon	15375186	15375363	.	+	.	gene_id "XLOC_000220"; transcript_id "TCONS_00000582"; exon_number "6"; gene_name "pcm1"; oId "CUFF.325.14"; nearest_ref "ENSDART00000149026"; class_code "j"; tss_id "TSS309";
1	Cufflinks	exon	15375460	15375569	.	+	.	gene_id "XLOC_000220"; transcript_id "TCONS_00000582"; exon_number "7"; gene_name "pcm1"; oId "CUFF.325.14"; nearest_ref "ENSDART00000149026"; class_code "j"; tss_id "TSS309";
1	Cufflinks	exon	15375910	15376156	.	+	.	gene_id "XLOC_000220"; transcript_id "TCONS_00000582"; exon_number "8"; gene_name "pcm1"; oId "CUFF.325.14"; nearest_ref "ENSDART00000149026"; class_code "j"; tss_id "TSS309";
1	Cufflinks	exon	15376259	15376409	.	+	.	gene_id "XLOC_000220"; transcript_id "TCONS_00000582"; exon_number "9"; gene_name "pcm1"; oId "CUFF.325.14"; nearest_ref "ENSDART00000149026"; class_code "j"; tss_id "TSS309";
1	Cufflinks	exon	15376516	15376710	.	+	.	gene_id "XLOC_000220"; transcript_id "TCONS_00000582"; exon_number "10"; gene_name "pcm1"; oId "CUFF.325.14"; nearest_ref "ENSDART00000149026"; class_code "j"; tss_id "TSS309";
1	Cufflinks	exon	15376845	15377008	.	+	.	gene_id "XLOC_000220"; transcript_id "TCONS_00000582"; exon_number "11"; gene_name "pcm1"; oId "CUFF.325.14"; nearest_ref "ENSDART00000149026"; class_code "j"; tss_id "TSS309";
1	Cufflinks	exon	15377112	15377347	.	+	.	gene_id "XLOC_000220"; transcript_id "TCONS_00000582"; exon_number "12"; gene_name "pcm1"; oId "CUFF.325.14"; nearest_ref "ENSDART00000149026"; class_code "j"; tss_id "TSS309";
1	Cufflinks	exon	15377429	15377547	.	+	.	gene_id "XLOC_000220"; transcript_id "TCONS_00000582"; exon_number "13"; gene_name "pcm1"; oId "CUFF.325.14"; nearest_ref "ENSDART00000149026"; class_code "j"; tss_id "TSS309";
1	Cufflinks	exon	15377627	15377756	.	+	.	gene_id "XLOC_000220"; transcript_id "TCONS_00000582"; exon_number "14"; gene_name "pcm1"; oId "CUFF.325.14"; nearest_ref "ENSDART00000149026"; class_code "j"; tss_id "TSS309";
1	Cufflinks	exon	15377865	15378029	.	+	.	gene_id "XLOC_000220"; transcript_id "TCONS_00000582"; exon_number "15"; gene_name "pcm1"; oId "CUFF.325.14"; nearest_ref "ENSDART00000149026"; class_code "j"; tss_id "TSS309";
1	Cufflinks	exon	15379746	15379909	.	+	.	gene_id "XLOC_000220"; transcript_id "TCONS_00000582"; exon_number "16"; gene_name "pcm1"; oId "CUFF.325.14"; nearest_ref "ENSDART00000149026"; class_code "j"; tss_id "TSS309";
1	Cufflinks	exon	15379984	15380178	.	+	.	gene_id "XLOC_000220"; transcript_id "TCONS_00000582"; exon_number "17"; gene_name "pcm1"; oId "CUFF.325.14"; nearest_ref "ENSDART00000149026"; class_code "j"; tss_id "TSS309";
1	Cufflinks	exon	15380311	15380515	.	+	.	gene_id "XLOC_000220"; transcript_id "TCONS_00000582"; exon_number "18"; gene_name "pcm1"; oId "CUFF.325.14"; nearest_ref "ENSDART00000149026"; class_code "j"; tss_id "TSS309";
1	Cufflinks	exon	15380592	15380737	.	+	.	gene_id "XLOC_000220"; transcript_id "TCONS_00000582"; exon_number "19"; gene_name "pcm1"; oId "CUFF.325.14"; nearest_ref "ENSDART00000149026"; class_code "j"; tss_id "TSS309";
1	Cufflinks	exon	15381288	15381463	.	+	.	gene_id "XLOC_000220"; transcript_id "TCONS_00000582"; exon_number "20"; gene_name "pcm1"; oId "CUFF.325.14"; nearest_ref "ENSDART00000149026"; class_code "j"; tss_id "TSS309";
1	Cufflinks	exon	15381566	15381725	.	+	.	gene_id "XLOC_000220"; transcript_id "TCONS_00000582"; exon_number "21"; gene_name "pcm1"; oId "CUFF.325.14"; nearest_ref "ENSDART00000149026"; class_code "j"; tss_id "TSS309";
1	Cufflinks	exon	15381863	15382215	.	+	.	gene_id "XLOC_000220"; transcript_id "TCONS_00000582"; exon_number "22"; gene_name "pcm1"; oId "CUFF.325.14"; nearest_ref "ENSDART00000149026"; class_code "j"; tss_id "TSS309";
1	Cufflinks	exon	15383480	15383641	.	+	.	gene_id "XLOC_000220"; transcript_id "TCONS_00000582"; exon_number "23"; gene_name "pcm1"; oId "CUFF.325.14"; nearest_ref "ENSDART00000149026"; class_code "j"; tss_id "TSS309";
1	Cufflinks	exon	15383918	15383974	.	+	.	gene_id "XLOC_000220"; transcript_id "TCONS_00000582"; exon_number "24"; gene_name "pcm1"; oId "CUFF.325.14"; nearest_ref "ENSDART00000149026"; class_code "j"; tss_id "TSS309";
1	Cufflinks	exon	15384514	15384686	.	+	.	gene_id "XLOC_000220"; transcript_id "TCONS_00000582"; exon_number "25"; gene_name "pcm1"; oId "CUFF.325.14"; nearest_ref "ENSDART00000149026"; class_code "j"; tss_id "TSS309";
1	Cufflinks	exon	15385333	15385464	.	+	.	gene_id "XLOC_000220"; transcript_id "TCONS_00000582"; exon_number "26"; gene_name "pcm1"; oId "CUFF.325.14"; nearest_ref "ENSDART00000149026"; class_code "j"; tss_id "TSS309";
1	Cufflinks	exon	15385565	15385697	.	+	.	gene_id "XLOC_000220"; transcript_id "TCONS_00000582"; exon_number "27"; gene_name "pcm1"; oId "CUFF.325.14"; nearest_ref "ENSDART00000149026"; class_code "j"; tss_id "TSS309";
1	Cufflinks	exon	15385894	15386040	.	+	.	gene_id "XLOC_000220"; transcript_id "TCONS_00000582"; exon_number "28"; gene_name "pcm1"; oId "CUFF.325.14"; nearest_ref "ENSDART00000149026"; class_code "j"; tss_id "TSS309";
1	Cufflinks	exon	15388064	15388167	.	+	.	gene_id "XLOC_000220"; transcript_id "TCONS_00000582"; exon_number "29"; gene_name "pcm1"; oId "CUFF.325.14"; nearest_ref "ENSDART00000149026"; class_code "j"; tss_id "TSS309";
1	Cufflinks	exon	15388265	15388399	.	+	.	gene_id "XLOC_000220"; transcript_id "TCONS_00000582"; exon_number "30"; gene_name "pcm1"; oId "CUFF.325.14"; nearest_ref "ENSDART00000149026"; class_code "j"; tss_id "TSS309";
1	Cufflinks	exon	15388567	15388764	.	+	.	gene_id "XLOC_000220"; transcript_id "TCONS_00000582"; exon_number "31"; gene_name "pcm1"; oId "CUFF.325.14"; nearest_ref "ENSDART00000149026"; class_code "j"; tss_id "TSS309";
1	Cufflinks	exon	15388853	15388912	.	+	.	gene_id "XLOC_000220"; transcript_id "TCONS_00000582"; exon_number "32"; gene_name "pcm1"; oId "CUFF.325.14"; nearest_ref "ENSDART00000149026"; class_code "j"; tss_id "TSS309";
1	Cufflinks	exon	15389734	15389854	.	+	.	gene_id "XLOC_000220"; transcript_id "TCONS_00000582"; exon_number "33"; gene_name "pcm1"; oId "CUFF.325.14"; nearest_ref "ENSDART00000149026"; class_code "j"; tss_id "TSS309";
1	Cufflinks	exon	15391825	15391976	.	+	.	gene_id "XLOC_000220"; transcript_id "TCONS_00000582"; exon_number "34"; gene_name "pcm1"; oId "CUFF.325.14"; nearest_ref "ENSDART00000149026"; class_code "j"; tss_id "TSS309";
1	Cufflinks	exon	15392060	15392129	.	+	.	gene_id "XLOC_000220"; transcript_id "TCONS_00000582"; exon_number "35"; gene_name "pcm1"; oId "CUFF.325.14"; nearest_ref "ENSDART00000149026"; class_code "j"; tss_id "TSS309";
1	Cufflinks	exon	15392241	15392431	.	+	.	gene_id "XLOC_000220"; transcript_id "TCONS_00000582"; exon_number "36"; gene_name "pcm1"; oId "CUFF.325.14"; nearest_ref "ENSDART00000149026"; class_code "j"; tss_id "TSS309";
1	Cufflinks	exon	15392520	15392612	.	+	.	gene_id "XLOC_000220"; transcript_id "TCONS_00000582"; exon_number "37"; gene_name "pcm1"; oId "CUFF.325.14"; nearest_ref "ENSDART00000149026"; class_code "j"; tss_id "TSS309";
1	Cufflinks	exon	15392848	15392971	.	+	.	gene_id "XLOC_000220"; transcript_id "TCONS_00000582"; exon_number "38"; gene_name "pcm1"; oId "CUFF.325.14"; nearest_ref "ENSDART00000149026"; class_code "j"; tss_id "TSS309";
1	Cufflinks	exon	15395331	15396094	.	+	.	gene_id "XLOC_000220"; transcript_id "TCONS_00000582"; exon_number "39"; gene_name "pcm1"; oId "CUFF.325.14"; nearest_ref "ENSDART00000149026"; class_code "j"; tss_id "TSS309";
1	Cufflinks	exon	15363219	15363356	.	+	.	gene_id "XLOC_000220"; transcript_id "TCONS_00000580"; exon_number "1"; gene_name "pcm1"; oId "CUFF.325.12"; nearest_ref "ENSDART00000149026"; class_code "j"; tss_id "TSS309";
1	Cufflinks	exon	15367557	15367674	.	+	.	gene_id "XLOC_000220"; transcript_id "TCONS_00000580"; exon_number "2"; gene_name "pcm1"; oId "CUFF.325.12"; nearest_ref "ENSDART00000149026"; class_code "j"; tss_id "TSS309";
1	Cufflinks	exon	15368381	15368626	.	+	.	gene_id "XLOC_000220"; transcript_id "TCONS_00000580"; exon_number "3"; gene_name "pcm1"; oId "CUFF.325.12"; nearest_ref "ENSDART00000149026"; class_code "j"; tss_id "TSS309";
1	Cufflinks	exon	15368870	15369169	.	+	.	gene_id "XLOC_000220"; transcript_id "TCONS_00000580"; exon_number "4"; gene_name "pcm1"; oId "CUFF.325.12"; nearest_ref "ENSDART00000149026"; class_code "j"; tss_id "TSS309";
1	Cufflinks	exon	15371713	15371883	.	+	.	gene_id "XLOC_000220"; transcript_id "TCONS_00000580"; exon_number "5"; gene_name "pcm1"; oId "CUFF.325.12"; nearest_ref "ENSDART00000149026"; class_code "j"; tss_id "TSS309";
1	Cufflinks	exon	15375186	15375363	.	+	.	gene_id "XLOC_000220"; transcript_id "TCONS_00000580"; exon_number "6"; gene_name "pcm1"; oId "CUFF.325.12"; nearest_ref "ENSDART00000149026"; class_code "j"; tss_id "TSS309";
1	Cufflinks	exon	15375460	15375569	.	+	.	gene_id "XLOC_000220"; transcript_id "TCONS_00000580"; exon_number "7"; gene_name "pcm1"; oId "CUFF.325.12"; nearest_ref "ENSDART00000149026"; class_code "j"; tss_id "TSS309";
1	Cufflinks	exon	15375910	15376156	.	+	.	gene_id "XLOC_000220"; transcript_id "TCONS_00000580"; exon_number "8"; gene_name "pcm1"; oId "CUFF.325.12"; nearest_ref "ENSDART00000149026"; class_code "j"; tss_id "TSS309";
1	Cufflinks	exon	15376259	15376409	.	+	.	gene_id "XLOC_000220"; transcript_id "TCONS_00000580"; exon_number "9"; gene_name "pcm1"; oId "CUFF.325.12"; nearest_ref "ENSDART00000149026"; class_code "j"; tss_id "TSS309";
1	Cufflinks	exon	15376516	15376710	.	+	.	gene_id "XLOC_000220"; transcript_id "TCONS_00000580"; exon_number "10"; gene_name "pcm1"; oId "CUFF.325.12"; nearest_ref "ENSDART00000149026"; class_code "j"; tss_id "TSS309";
1	Cufflinks	exon	15376845	15377008	.	+	.	gene_id "XLOC_000220"; transcript_id "TCONS_00000580"; exon_number "11"; gene_name "pcm1"; oId "CUFF.325.12"; nearest_ref "ENSDART00000149026"; class_code "j"; tss_id "TSS309";
1	Cufflinks	exon	15377112	15377347	.	+	.	gene_id "XLOC_000220"; transcript_id "TCONS_00000580"; exon_number "12"; gene_name "pcm1"; oId "CUFF.325.12"; nearest_ref "ENSDART00000149026"; class_code "j"; tss_id "TSS309";
1	Cufflinks	exon	15377429	15377547	.	+	.	gene_id "XLOC_000220"; transcript_id "TCONS_00000580"; exon_number "13"; gene_name "pcm1"; oId "CUFF.325.12"; nearest_ref "ENSDART00000149026"; class_code "j"; tss_id "TSS309";
1	Cufflinks	exon	15377627	15377756	.	+	.	gene_id "XLOC_000220"; transcript_id "TCONS_00000580"; exon_number "14"; gene_name "pcm1"; oId "CUFF.325.12"; nearest_ref "ENSDART00000149026"; class_code "j"; tss_id "TSS309";
1	Cufflinks	exon	15377865	15378029	.	+	.	gene_id "XLOC_000220"; transcript_id "TCONS_00000580"; exon_number "15"; gene_name "pcm1"; oId "CUFF.325.12"; nearest_ref "ENSDART00000149026"; class_code "j"; tss_id "TSS309";
1	Cufflinks	exon	15379746	15379909	.	+	.	gene_id "XLOC_000220"; transcript_id "TCONS_00000580"; exon_number "16"; gene_name "pcm1"; oId "CUFF.325.12"; nearest_ref "ENSDART00000149026"; class_code "j"; tss_id "TSS309";
1	Cufflinks	exon	15379984	15380178	.	+	.	gene_id "XLOC_000220"; transcript_id "TCONS_00000580"; exon_number "17"; gene_name "pcm1"; oId "CUFF.325.12"; nearest_ref "ENSDART00000149026"; class_code "j"; tss_id "TSS309";
1	Cufflinks	exon	15380266	15380515	.	+	.	gene_id "XLOC_000220"; transcript_id "TCONS_00000580"; exon_number "18"; gene_name "pcm1"; oId "CUFF.325.12"; nearest_ref "ENSDART00000149026"; class_code "j"; tss_id "TSS309";
1	Cufflinks	exon	15380592	15380737	.	+	.	gene_id "XLOC_000220"; transcript_id "TCONS_00000580"; exon_number "19"; gene_name "pcm1"; oId "CUFF.325.12"; nearest_ref "ENSDART00000149026"; class_code "j"; tss_id "TSS309";
1	Cufflinks	exon	15381288	15381463	.	+	.	gene_id "XLOC_000220"; transcript_id "TCONS_00000580"; exon_number "20"; gene_name "pcm1"; oId "CUFF.325.12"; nearest_ref "ENSDART00000149026"; class_code "j"; tss_id "TSS309";
1	Cufflinks	exon	15381599	15381725	.	+	.	gene_id "XLOC_000220"; transcript_id "TCONS_00000580"; exon_number "21"; gene_name "pcm1"; oId "CUFF.325.12"; nearest_ref "ENSDART00000149026"; class_code "j"; tss_id "TSS309";
1	Cufflinks	exon	15381863	15382215	.	+	.	gene_id "XLOC_000220"; transcript_id "TCONS_00000580"; exon_number "22"; gene_name "pcm1"; oId "CUFF.325.12"; nearest_ref "ENSDART00000149026"; class_code "j"; tss_id "TSS309";
1	Cufflinks	exon	15383480	15383641	.	+	.	gene_id "XLOC_000220"; transcript_id "TCONS_00000580"; exon_number "23"; gene_name "pcm1"; oId "CUFF.325.12"; nearest_ref "ENSDART00000149026"; class_code "j"; tss_id "TSS309";
1	Cufflinks	exon	15383918	15383974	.	+	.	gene_id "XLOC_000220"; transcript_id "TCONS_00000580"; exon_number "24"; gene_name "pcm1"; oId "CUFF.325.12"; nearest_ref "ENSDART00000149026"; class_code "j"; tss_id "TSS309";
1	Cufflinks	exon	15384514	15384686	.	+	.	gene_id "XLOC_000220"; transcript_id "TCONS_00000580"; exon_number "25"; gene_name "pcm1"; oId "CUFF.325.12"; nearest_ref "ENSDART00000149026"; class_code "j"; tss_id "TSS309";
1	Cufflinks	exon	15385333	15385464	.	+	.	gene_id "XLOC_000220"; transcript_id "TCONS_00000580"; exon_number "26"; gene_name "pcm1"; oId "CUFF.325.12"; nearest_ref "ENSDART00000149026"; class_code "j"; tss_id "TSS309";
1	Cufflinks	exon	15385565	15385697	.	+	.	gene_id "XLOC_000220"; transcript_id "TCONS_00000580"; exon_number "27"; gene_name "pcm1"; oId "CUFF.325.12"; nearest_ref "ENSDART00000149026"; class_code "j"; tss_id "TSS309";
1	Cufflinks	exon	15385894	15386031	.	+	.	gene_id "XLOC_000220"; transcript_id "TCONS_00000580"; exon_number "28"; gene_name "pcm1"; oId "CUFF.325.12"; nearest_ref "ENSDART00000149026"; class_code "j"; tss_id "TSS309";
1	Cufflinks	exon	15388064	15388167	.	+	.	gene_id "XLOC_000220"; transcript_id "TCONS_00000580"; exon_number "29"; gene_name "pcm1"; oId "CUFF.325.12"; nearest_ref "ENSDART00000149026"; class_code "j"; tss_id "TSS309";
1	Cufflinks	exon	15388265	15388399	.	+	.	gene_id "XLOC_000220"; transcript_id "TCONS_00000580"; exon_number "30"; gene_name "pcm1"; oId "CUFF.325.12"; nearest_ref "ENSDART00000149026"; class_code "j"; tss_id "TSS309";
1	Cufflinks	exon	15388567	15388764	.	+	.	gene_id "XLOC_000220"; transcript_id "TCONS_00000580"; exon_number "31"; gene_name "pcm1"; oId "CUFF.325.12"; nearest_ref "ENSDART00000149026"; class_code "j"; tss_id "TSS309";
1	Cufflinks	exon	15388853	15388912	.	+	.	gene_id "XLOC_000220"; transcript_id "TCONS_00000580"; exon_number "32"; gene_name "pcm1"; oId "CUFF.325.12"; nearest_ref "ENSDART00000149026"; class_code "j"; tss_id "TSS309";
1	Cufflinks	exon	15389734	15389854	.	+	.	gene_id "XLOC_000220"; transcript_id "TCONS_00000580"; exon_number "33"; gene_name "pcm1"; oId "CUFF.325.12"; nearest_ref "ENSDART00000149026"; class_code "j"; tss_id "TSS309";
1	Cufflinks	exon	15391825	15391976	.	+	.	gene_id "XLOC_000220"; transcript_id "TCONS_00000580"; exon_number "34"; gene_name "pcm1"; oId "CUFF.325.12"; nearest_ref "ENSDART00000149026"; class_code "j"; tss_id "TSS309";
1	Cufflinks	exon	15392060	15392129	.	+	.	gene_id "XLOC_000220"; transcript_id "TCONS_00000580"; exon_number "35"; gene_name "pcm1"; oId "CUFF.325.12"; nearest_ref "ENSDART00000149026"; class_code "j"; tss_id "TSS309";
1	Cufflinks	exon	15392241	15392431	.	+	.	gene_id "XLOC_000220"; transcript_id "TCONS_00000580"; exon_number "36"; gene_name "pcm1"; oId "CUFF.325.12"; nearest_ref "ENSDART00000149026"; class_code "j"; tss_id "TSS309";
1	Cufflinks	exon	15392520	15392612	.	+	.	gene_id "XLOC_000220"; transcript_id "TCONS_00000580"; exon_number "37"; gene_name "pcm1"; oId "CUFF.325.12"; nearest_ref "ENSDART00000149026"; class_code "j"; tss_id "TSS309";
1	Cufflinks	exon	15392848	15392971	.	+	.	gene_id "XLOC_000220"; transcript_id "TCONS_00000580"; exon_number "38"; gene_name "pcm1"; oId "CUFF.325.12"; nearest_ref "ENSDART00000149026"; class_code "j"; tss_id "TSS309";
1	Cufflinks	exon	15395331	15396094	.	+	.	gene_id "XLOC_000220"; transcript_id "TCONS_00000580"; exon_number "39"; gene_name "pcm1"; oId "CUFF.325.12"; nearest_ref "ENSDART00000149026"; class_code "j"; tss_id "TSS309";
1	Cufflinks	exon	15363219	15363356	.	+	.	gene_id "XLOC_000220"; transcript_id "TCONS_00000579"; exon_number "1"; gene_name "pcm1"; oId "CUFF.325.11"; nearest_ref "ENSDART00000149026"; class_code "j"; tss_id "TSS309";
1	Cufflinks	exon	15367557	15367674	.	+	.	gene_id "XLOC_000220"; transcript_id "TCONS_00000579"; exon_number "2"; gene_name "pcm1"; oId "CUFF.325.11"; nearest_ref "ENSDART00000149026"; class_code "j"; tss_id "TSS309";
1	Cufflinks	exon	15388567	15388764	.	+	.	gene_id "XLOC_000220"; transcript_id "TCONS_00000579"; exon_number "3"; gene_name "pcm1"; oId "CUFF.325.11"; nearest_ref "ENSDART00000149026"; class_code "j"; tss_id "TSS309";
1	Cufflinks	exon	15389734	15389854	.	+	.	gene_id "XLOC_000220"; transcript_id "TCONS_00000579"; exon_number "4"; gene_name "pcm1"; oId "CUFF.325.11"; nearest_ref "ENSDART00000149026"; class_code "j"; tss_id "TSS309";
1	Cufflinks	exon	15391825	15391976	.	+	.	gene_id "XLOC_000220"; transcript_id "TCONS_00000579"; exon_number "5"; gene_name "pcm1"; oId "CUFF.325.11"; nearest_ref "ENSDART00000149026"; class_code "j"; tss_id "TSS309";
1	Cufflinks	exon	15392060	15392129	.	+	.	gene_id "XLOC_000220"; transcript_id "TCONS_00000579"; exon_number "6"; gene_name "pcm1"; oId "CUFF.325.11"; nearest_ref "ENSDART00000149026"; class_code "j"; tss_id "TSS309";
1	Cufflinks	exon	15392520	15392612	.	+	.	gene_id "XLOC_000220"; transcript_id "TCONS_00000579"; exon_number "7"; gene_name "pcm1"; oId "CUFF.325.11"; nearest_ref "ENSDART00000149026"; class_code "j"; tss_id "TSS309";
1	Cufflinks	exon	15392848	15392971	.	+	.	gene_id "XLOC_000220"; transcript_id "TCONS_00000579"; exon_number "8"; gene_name "pcm1"; oId "CUFF.325.11"; nearest_ref "ENSDART00000149026"; class_code "j"; tss_id "TSS309";
1	Cufflinks	exon	15395331	15396094	.	+	.	gene_id "XLOC_000220"; transcript_id "TCONS_00000579"; exon_number "9"; gene_name "pcm1"; oId "CUFF.325.11"; nearest_ref "ENSDART00000149026"; class_code "j"; tss_id "TSS309";
1	Cufflinks	exon	15363240	15363356	.	+	.	gene_id "XLOC_000220"; transcript_id "TCONS_00000585"; exon_number "1"; gene_name "pcm1"; oId "CUFF.325.17"; nearest_ref "ENSDART00000149026"; class_code "j"; tss_id "TSS309";
1	Cufflinks	exon	15367557	15367674	.	+	.	gene_id "XLOC_000220"; transcript_id "TCONS_00000585"; exon_number "2"; gene_name "pcm1"; oId "CUFF.325.17"; nearest_ref "ENSDART00000149026"; class_code "j"; tss_id "TSS309";
1	Cufflinks	exon	15368381	15368626	.	+	.	gene_id "XLOC_000220"; transcript_id "TCONS_00000585"; exon_number "3"; gene_name "pcm1"; oId "CUFF.325.17"; nearest_ref "ENSDART00000149026"; class_code "j"; tss_id "TSS309";
1	Cufflinks	exon	15368870	15369169	.	+	.	gene_id "XLOC_000220"; transcript_id "TCONS_00000585"; exon_number "4"; gene_name "pcm1"; oId "CUFF.325.17"; nearest_ref "ENSDART00000149026"; class_code "j"; tss_id "TSS309";
1	Cufflinks	exon	15371713	15371883	.	+	.	gene_id "XLOC_000220"; transcript_id "TCONS_00000585"; exon_number "5"; gene_name "pcm1"; oId "CUFF.325.17"; nearest_ref "ENSDART00000149026"; class_code "j"; tss_id "TSS309";
1	Cufflinks	exon	15373062	15373187	.	+	.	gene_id "XLOC_000220"; transcript_id "TCONS_00000585"; exon_number "6"; gene_name "pcm1"; oId "CUFF.325.17"; nearest_ref "ENSDART00000149026"; class_code "j"; tss_id "TSS309";
1	Cufflinks	exon	15375186	15375363	.	+	.	gene_id "XLOC_000220"; transcript_id "TCONS_00000585"; exon_number "7"; gene_name "pcm1"; oId "CUFF.325.17"; nearest_ref "ENSDART00000149026"; class_code "j"; tss_id "TSS309";
1	Cufflinks	exon	15375460	15375569	.	+	.	gene_id "XLOC_000220"; transcript_id "TCONS_00000585"; exon_number "8"; gene_name "pcm1"; oId "CUFF.325.17"; nearest_ref "ENSDART00000149026"; class_code "j"; tss_id "TSS309";
1	Cufflinks	exon	15375910	15376156	.	+	.	gene_id "XLOC_000220"; transcript_id "TCONS_00000585"; exon_number "9"; gene_name "pcm1"; oId "CUFF.325.17"; nearest_ref "ENSDART00000149026"; class_code "j"; tss_id "TSS309";
1	Cufflinks	exon	15376259	15376409	.	+	.	gene_id "XLOC_000220"; transcript_id "TCONS_00000585"; exon_number "10"; gene_name "pcm1"; oId "CUFF.325.17"; nearest_ref "ENSDART00000149026"; class_code "j"; tss_id "TSS309";
1	Cufflinks	exon	15376516	15376710	.	+	.	gene_id "XLOC_000220"; transcript_id "TCONS_00000585"; exon_number "11"; gene_name "pcm1"; oId "CUFF.325.17"; nearest_ref "ENSDART00000149026"; class_code "j"; tss_id "TSS309";
1	Cufflinks	exon	15376845	15377008	.	+	.	gene_id "XLOC_000220"; transcript_id "TCONS_00000585"; exon_number "12"; gene_name "pcm1"; oId "CUFF.325.17"; nearest_ref "ENSDART00000149026"; class_code "j"; tss_id "TSS309";
1	Cufflinks	exon	15377112	15377347	.	+	.	gene_id "XLOC_000220"; transcript_id "TCONS_00000585"; exon_number "13"; gene_name "pcm1"; oId "CUFF.325.17"; nearest_ref "ENSDART00000149026"; class_code "j"; tss_id "TSS309";
1	Cufflinks	exon	15377429	15377547	.	+	.	gene_id "XLOC_000220"; transcript_id "TCONS_00000585"; exon_number "14"; gene_name "pcm1"; oId "CUFF.325.17"; nearest_ref "ENSDART00000149026"; class_code "j"; tss_id "TSS309";
1	Cufflinks	exon	15377627	15377756	.	+	.	gene_id "XLOC_000220"; transcript_id "TCONS_00000585"; exon_number "15"; gene_name "pcm1"; oId "CUFF.325.17"; nearest_ref "ENSDART00000149026"; class_code "j"; tss_id "TSS309";
1	Cufflinks	exon	15377865	15378029	.	+	.	gene_id "XLOC_000220"; transcript_id "TCONS_00000585"; exon_number "16"; gene_name "pcm1"; oId "CUFF.325.17"; nearest_ref "ENSDART00000149026"; class_code "j"; tss_id "TSS309";
1	Cufflinks	exon	15379746	15379909	.	+	.	gene_id "XLOC_000220"; transcript_id "TCONS_00000585"; exon_number "17"; gene_name "pcm1"; oId "CUFF.325.17"; nearest_ref "ENSDART00000149026"; class_code "j"; tss_id "TSS309";
1	Cufflinks	exon	15379984	15380178	.	+	.	gene_id "XLOC_000220"; transcript_id "TCONS_00000585"; exon_number "18"; gene_name "pcm1"; oId "CUFF.325.17"; nearest_ref "ENSDART00000149026"; class_code "j"; tss_id "TSS309";
1	Cufflinks	exon	15380311	15380515	.	+	.	gene_id "XLOC_000220"; transcript_id "TCONS_00000585"; exon_number "19"; gene_name "pcm1"; oId "CUFF.325.17"; nearest_ref "ENSDART00000149026"; class_code "j"; tss_id "TSS309";
1	Cufflinks	exon	15380592	15380737	.	+	.	gene_id "XLOC_000220"; transcript_id "TCONS_00000585"; exon_number "20"; gene_name "pcm1"; oId "CUFF.325.17"; nearest_ref "ENSDART00000149026"; class_code "j"; tss_id "TSS309";
1	Cufflinks	exon	15381288	15381463	.	+	.	gene_id "XLOC_000220"; transcript_id "TCONS_00000585"; exon_number "21"; gene_name "pcm1"; oId "CUFF.325.17"; nearest_ref "ENSDART00000149026"; class_code "j"; tss_id "TSS309";
1	Cufflinks	exon	15381566	15381725	.	+	.	gene_id "XLOC_000220"; transcript_id "TCONS_00000585"; exon_number "22"; gene_name "pcm1"; oId "CUFF.325.17"; nearest_ref "ENSDART00000149026"; class_code "j"; tss_id "TSS309";
1	Cufflinks	exon	15381863	15382215	.	+	.	gene_id "XLOC_000220"; transcript_id "TCONS_00000585"; exon_number "23"; gene_name "pcm1"; oId "CUFF.325.17"; nearest_ref "ENSDART00000149026"; class_code "j"; tss_id "TSS309";
1	Cufflinks	exon	15383480	15383641	.	+	.	gene_id "XLOC_000220"; transcript_id "TCONS_00000585"; exon_number "24"; gene_name "pcm1"; oId "CUFF.325.17"; nearest_ref "ENSDART00000149026"; class_code "j"; tss_id "TSS309";
1	Cufflinks	exon	15383918	15383974	.	+	.	gene_id "XLOC_000220"; transcript_id "TCONS_00000585"; exon_number "25"; gene_name "pcm1"; oId "CUFF.325.17"; nearest_ref "ENSDART00000149026"; class_code "j"; tss_id "TSS309";
1	Cufflinks	exon	15384514	15384686	.	+	.	gene_id "XLOC_000220"; transcript_id "TCONS_00000585"; exon_number "26"; gene_name "pcm1"; oId "CUFF.325.17"; nearest_ref "ENSDART00000149026"; class_code "j"; tss_id "TSS309";
1	Cufflinks	exon	15385333	15385464	.	+	.	gene_id "XLOC_000220"; transcript_id "TCONS_00000585"; exon_number "27"; gene_name "pcm1"; oId "CUFF.325.17"; nearest_ref "ENSDART00000149026"; class_code "j"; tss_id "TSS309";
1	Cufflinks	exon	15385565	15385697	.	+	.	gene_id "XLOC_000220"; transcript_id "TCONS_00000585"; exon_number "28"; gene_name "pcm1"; oId "CUFF.325.17"; nearest_ref "ENSDART00000149026"; class_code "j"; tss_id "TSS309";
1	Cufflinks	exon	15385894	15386040	.	+	.	gene_id "XLOC_000220"; transcript_id "TCONS_00000585"; exon_number "29"; gene_name "pcm1"; oId "CUFF.325.17"; nearest_ref "ENSDART00000149026"; class_code "j"; tss_id "TSS309";
1	Cufflinks	exon	15388064	15388167	.	+	.	gene_id "XLOC_000220"; transcript_id "TCONS_00000585"; exon_number "30"; gene_name "pcm1"; oId "CUFF.325.17"; nearest_ref "ENSDART00000149026"; class_code "j"; tss_id "TSS309";
1	Cufflinks	exon	15388265	15388399	.	+	.	gene_id "XLOC_000220"; transcript_id "TCONS_00000585"; exon_number "31"; gene_name "pcm1"; oId "CUFF.325.17"; nearest_ref "ENSDART00000149026"; class_code "j"; tss_id "TSS309";
1	Cufflinks	exon	15388567	15388764	.	+	.	gene_id "XLOC_000220"; transcript_id "TCONS_00000585"; exon_number "32"; gene_name "pcm1"; oId "CUFF.325.17"; nearest_ref "ENSDART00000149026"; class_code "j"; tss_id "TSS309";
1	Cufflinks	exon	15388853	15388912	.	+	.	gene_id "XLOC_000220"; transcript_id "TCONS_00000585"; exon_number "33"; gene_name "pcm1"; oId "CUFF.325.17"; nearest_ref "ENSDART00000149026"; class_code "j"; tss_id "TSS309";
1	Cufflinks	exon	15389734	15389854	.	+	.	gene_id "XLOC_000220"; transcript_id "TCONS_00000585"; exon_number "34"; gene_name "pcm1"; oId "CUFF.325.17"; nearest_ref "ENSDART00000149026"; class_code "j"; tss_id "TSS309";
1	Cufflinks	exon	15391825	15391976	.	+	.	gene_id "XLOC_000220"; transcript_id "TCONS_00000585"; exon_number "35"; gene_name "pcm1"; oId "CUFF.325.17"; nearest_ref "ENSDART00000149026"; class_code "j"; tss_id "TSS309";
1	Cufflinks	exon	15392060	15392129	.	+	.	gene_id "XLOC_000220"; transcript_id "TCONS_00000585"; exon_number "36"; gene_name "pcm1"; oId "CUFF.325.17"; nearest_ref "ENSDART00000149026"; class_code "j"; tss_id "TSS309";
1	Cufflinks	exon	15392241	15392431	.	+	.	gene_id "XLOC_000220"; transcript_id "TCONS_00000585"; exon_number "37"; gene_name "pcm1"; oId "CUFF.325.17"; nearest_ref "ENSDART00000149026"; class_code "j"; tss_id "TSS309";
1	Cufflinks	exon	15392520	15392612	.	+	.	gene_id "XLOC_000220"; transcript_id "TCONS_00000585"; exon_number "38"; gene_name "pcm1"; oId "CUFF.325.17"; nearest_ref "ENSDART00000149026"; class_code "j"; tss_id "TSS309";
1	Cufflinks	exon	15392848	15392971	.	+	.	gene_id "XLOC_000220"; transcript_id "TCONS_00000585"; exon_number "39"; gene_name "pcm1"; oId "CUFF.325.17"; nearest_ref "ENSDART00000149026"; class_code "j"; tss_id "TSS309";
1	Cufflinks	exon	15395331	15396094	.	+	.	gene_id "XLOC_000220"; transcript_id "TCONS_00000585"; exon_number "40"; gene_name "pcm1"; oId "CUFF.325.17"; nearest_ref "ENSDART00000149026"; class_code "j"; tss_id "TSS309";
1	Cufflinks	exon	16269188	16269348	.	+	.	gene_id "XLOC_000225"; transcript_id "TCONS_00000593"; exon_number "1"; gene_name "casp3a"; oId "CUFF.302.1"; nearest_ref "ENSDART00000005593"; class_code "j"; tss_id "TSS314";
1	Cufflinks	exon	16271009	16271151	.	+	.	gene_id "XLOC_000225"; transcript_id "TCONS_00000593"; exon_number "2"; gene_name "casp3a"; oId "CUFF.302.1"; nearest_ref "ENSDART00000005593"; class_code "j"; tss_id "TSS314";
1	Cufflinks	exon	16273063	16273191	.	+	.	gene_id "XLOC_000225"; transcript_id "TCONS_00000593"; exon_number "3"; gene_name "casp3a"; oId "CUFF.302.1"; nearest_ref "ENSDART00000005593"; class_code "j"; tss_id "TSS314";
1	Cufflinks	exon	16273300	16273469	.	+	.	gene_id "XLOC_000225"; transcript_id "TCONS_00000593"; exon_number "4"; gene_name "casp3a"; oId "CUFF.302.1"; nearest_ref "ENSDART00000005593"; class_code "j"; tss_id "TSS314";
1	Cufflinks	exon	16273553	16273557	.	+	.	gene_id "XLOC_000225"; transcript_id "TCONS_00000593"; exon_number "5"; gene_name "casp3a"; oId "CUFF.302.1"; nearest_ref "ENSDART00000005593"; class_code "j"; tss_id "TSS314";
1	Cufflinks	exon	16269237	16269348	.	+	.	gene_id "XLOC_000225"; transcript_id "TCONS_00000596"; exon_number "1"; gene_name "casp3a"; oId "CUFF.302.4"; nearest_ref "ENSDART00000005593"; class_code "j"; tss_id "TSS314";
1	Cufflinks	exon	16271009	16271151	.	+	.	gene_id "XLOC_000225"; transcript_id "TCONS_00000596"; exon_number "2"; gene_name "casp3a"; oId "CUFF.302.4"; nearest_ref "ENSDART00000005593"; class_code "j"; tss_id "TSS314";
1	Cufflinks	exon	16273063	16273191	.	+	.	gene_id "XLOC_000225"; transcript_id "TCONS_00000596"; exon_number "3"; gene_name "casp3a"; oId "CUFF.302.4"; nearest_ref "ENSDART00000005593"; class_code "j"; tss_id "TSS314";
1	Cufflinks	exon	16273300	16273475	.	+	.	gene_id "XLOC_000225"; transcript_id "TCONS_00000596"; exon_number "4"; gene_name "casp3a"; oId "CUFF.302.4"; nearest_ref "ENSDART00000005593"; class_code "j"; tss_id "TSS314";
1	Cufflinks	exon	16273581	16273707	.	+	.	gene_id "XLOC_000225"; transcript_id "TCONS_00000596"; exon_number "5"; gene_name "casp3a"; oId "CUFF.302.4"; nearest_ref "ENSDART00000005593"; class_code "j"; tss_id "TSS314";
1	Cufflinks	exon	16276185	16278217	.	+	.	gene_id "XLOC_000225"; transcript_id "TCONS_00000596"; exon_number "6"; gene_name "casp3a"; oId "CUFF.302.4"; nearest_ref "ENSDART00000005593"; class_code "j"; tss_id "TSS314";
1	Cufflinks	exon	16269237	16269348	.	+	.	gene_id "XLOC_000225"; transcript_id "TCONS_00000595"; exon_number "1"; gene_name "casp3a"; oId "CUFF.302.3"; nearest_ref "ENSDART00000005593"; class_code "j"; tss_id "TSS314";
1	Cufflinks	exon	16269843	16270112	.	+	.	gene_id "XLOC_000225"; transcript_id "TCONS_00000595"; exon_number "2"; gene_name "casp3a"; oId "CUFF.302.3"; nearest_ref "ENSDART00000005593"; class_code "j"; tss_id "TSS314";
1	Cufflinks	exon	16271009	16271151	.	+	.	gene_id "XLOC_000225"; transcript_id "TCONS_00000595"; exon_number "3"; gene_name "casp3a"; oId "CUFF.302.3"; nearest_ref "ENSDART00000005593"; class_code "j"; tss_id "TSS314";
1	Cufflinks	exon	16273063	16273191	.	+	.	gene_id "XLOC_000225"; transcript_id "TCONS_00000595"; exon_number "4"; gene_name "casp3a"; oId "CUFF.302.3"; nearest_ref "ENSDART00000005593"; class_code "j"; tss_id "TSS314";
1	Cufflinks	exon	16273300	16273475	.	+	.	gene_id "XLOC_000225"; transcript_id "TCONS_00000595"; exon_number "5"; gene_name "casp3a"; oId "CUFF.302.3"; nearest_ref "ENSDART00000005593"; class_code "j"; tss_id "TSS314";
1	Cufflinks	exon	16273581	16273707	.	+	.	gene_id "XLOC_000225"; transcript_id "TCONS_00000595"; exon_number "6"; gene_name "casp3a"; oId "CUFF.302.3"; nearest_ref "ENSDART00000005593"; class_code "j"; tss_id "TSS314";
1	Cufflinks	exon	16276185	16278217	.	+	.	gene_id "XLOC_000225"; transcript_id "TCONS_00000595"; exon_number "7"; gene_name "casp3a"; oId "CUFF.302.3"; nearest_ref "ENSDART00000005593"; class_code "j"; tss_id "TSS314";
1	Cufflinks	exon	16437321	16437478	.	+	.	gene_id "XLOC_000228"; transcript_id "TCONS_00000600"; exon_number "1"; gene_name "ankrd37"; oId "CUFF.312.2"; nearest_ref "ENSDART00000103236"; class_code "="; tss_id "TSS317";
1	Cufflinks	exon	16437644	16437796	.	+	.	gene_id "XLOC_000228"; transcript_id "TCONS_00000600"; exon_number "2"; gene_name "ankrd37"; oId "CUFF.312.2"; nearest_ref "ENSDART00000103236"; class_code "="; tss_id "TSS317";
1	Cufflinks	exon	16437970	16438061	.	+	.	gene_id "XLOC_000228"; transcript_id "TCONS_00000600"; exon_number "3"; gene_name "ankrd37"; oId "CUFF.312.2"; nearest_ref "ENSDART00000103236"; class_code "="; tss_id "TSS317";
1	Cufflinks	exon	16439996	16441576	.	+	.	gene_id "XLOC_000228"; transcript_id "TCONS_00000600"; exon_number "4"; gene_name "ankrd37"; oId "CUFF.312.2"; nearest_ref "ENSDART00000103236"; class_code "="; tss_id "TSS317";
1	Cufflinks	exon	17604951	17605080	.	+	.	gene_id "XLOC_000236"; transcript_id "TCONS_00000611"; exon_number "1"; gene_name "RNF38"; oId "CUFF.331.1"; nearest_ref "ENSDART00000089233"; class_code "j"; tss_id "TSS327";
1	Cufflinks	exon	17609323	17609932	.	+	.	gene_id "XLOC_000236"; transcript_id "TCONS_00000611"; exon_number "2"; gene_name "RNF38"; oId "CUFF.331.1"; nearest_ref "ENSDART00000089233"; class_code "j"; tss_id "TSS327";
1	Cufflinks	exon	17667950	17668111	.	+	.	gene_id "XLOC_000236"; transcript_id "TCONS_00000611"; exon_number "3"; gene_name "RNF38"; oId "CUFF.331.1"; nearest_ref "ENSDART00000089233"; class_code "j"; tss_id "TSS327";
1	Cufflinks	exon	17668199	17668302	.	+	.	gene_id "XLOC_000236"; transcript_id "TCONS_00000611"; exon_number "4"; gene_name "RNF38"; oId "CUFF.331.1"; nearest_ref "ENSDART00000089233"; class_code "j"; tss_id "TSS327";
1	Cufflinks	exon	17670294	17670381	.	+	.	gene_id "XLOC_000236"; transcript_id "TCONS_00000611"; exon_number "5"; gene_name "RNF38"; oId "CUFF.331.1"; nearest_ref "ENSDART00000089233"; class_code "j"; tss_id "TSS327";
1	Cufflinks	exon	17670482	17670603	.	+	.	gene_id "XLOC_000236"; transcript_id "TCONS_00000611"; exon_number "6"; gene_name "RNF38"; oId "CUFF.331.1"; nearest_ref "ENSDART00000089233"; class_code "j"; tss_id "TSS327";
1	Cufflinks	exon	17671589	17671688	.	+	.	gene_id "XLOC_000236"; transcript_id "TCONS_00000611"; exon_number "7"; gene_name "RNF38"; oId "CUFF.331.1"; nearest_ref "ENSDART00000089233"; class_code "j"; tss_id "TSS327";
1	Cufflinks	exon	17674905	17678673	.	+	.	gene_id "XLOC_000236"; transcript_id "TCONS_00000611"; exon_number "8"; gene_name "RNF38"; oId "CUFF.331.1"; nearest_ref "ENSDART00000089233"; class_code "j"; tss_id "TSS327";
1	Cufflinks	exon	17678735	17679278	.	+	.	gene_id "XLOC_000236"; transcript_id "TCONS_00000611"; exon_number "9"; gene_name "RNF38"; oId "CUFF.331.1"; nearest_ref "ENSDART00000089233"; class_code "j"; tss_id "TSS327";
1	Cufflinks	exon	17604955	17605080	.	+	.	gene_id "XLOC_000236"; transcript_id "TCONS_00000615"; exon_number "1"; gene_name "RNF38"; oId "CUFF.331.5"; nearest_ref "ENSDART00000089233"; class_code "j"; tss_id "TSS327";
1	Cufflinks	exon	17609323	17609932	.	+	.	gene_id "XLOC_000236"; transcript_id "TCONS_00000615"; exon_number "2"; gene_name "RNF38"; oId "CUFF.331.5"; nearest_ref "ENSDART00000089233"; class_code "j"; tss_id "TSS327";
1	Cufflinks	exon	17636508	17636569	.	+	.	gene_id "XLOC_000236"; transcript_id "TCONS_00000615"; exon_number "3"; gene_name "RNF38"; oId "CUFF.331.5"; nearest_ref "ENSDART00000089233"; class_code "j"; tss_id "TSS327";
1	Cufflinks	exon	17662126	17662319	.	+	.	gene_id "XLOC_000236"; transcript_id "TCONS_00000615"; exon_number "4"; gene_name "RNF38"; oId "CUFF.331.5"; nearest_ref "ENSDART00000089233"; class_code "j"; tss_id "TSS327";
1	Cufflinks	exon	17663386	17663641	.	+	.	gene_id "XLOC_000236"; transcript_id "TCONS_00000615"; exon_number "5"; gene_name "RNF38"; oId "CUFF.331.5"; nearest_ref "ENSDART00000089233"; class_code "j"; tss_id "TSS327";
1	Cufflinks	exon	17665560	17665739	.	+	.	gene_id "XLOC_000236"; transcript_id "TCONS_00000615"; exon_number "6"; gene_name "RNF38"; oId "CUFF.331.5"; nearest_ref "ENSDART00000089233"; class_code "j"; tss_id "TSS327";
1	Cufflinks	exon	17666115	17666273	.	+	.	gene_id "XLOC_000236"; transcript_id "TCONS_00000615"; exon_number "7"; gene_name "RNF38"; oId "CUFF.331.5"; nearest_ref "ENSDART00000089233"; class_code "j"; tss_id "TSS327";
1	Cufflinks	exon	17667950	17668111	.	+	.	gene_id "XLOC_000236"; transcript_id "TCONS_00000615"; exon_number "8"; gene_name "RNF38"; oId "CUFF.331.5"; nearest_ref "ENSDART00000089233"; class_code "j"; tss_id "TSS327";
1	Cufflinks	exon	17668199	17668302	.	+	.	gene_id "XLOC_000236"; transcript_id "TCONS_00000615"; exon_number "9"; gene_name "RNF38"; oId "CUFF.331.5"; nearest_ref "ENSDART00000089233"; class_code "j"; tss_id "TSS327";
1	Cufflinks	exon	17670294	17670381	.	+	.	gene_id "XLOC_000236"; transcript_id "TCONS_00000615"; exon_number "10"; gene_name "RNF38"; oId "CUFF.331.5"; nearest_ref "ENSDART00000089233"; class_code "j"; tss_id "TSS327";
1	Cufflinks	exon	17670482	17670603	.	+	.	gene_id "XLOC_000236"; transcript_id "TCONS_00000615"; exon_number "11"; gene_name "RNF38"; oId "CUFF.331.5"; nearest_ref "ENSDART00000089233"; class_code "j"; tss_id "TSS327";
1	Cufflinks	exon	17671589	17671688	.	+	.	gene_id "XLOC_000236"; transcript_id "TCONS_00000615"; exon_number "12"; gene_name "RNF38"; oId "CUFF.331.5"; nearest_ref "ENSDART00000089233"; class_code "j"; tss_id "TSS327";
1	Cufflinks	exon	17674905	17678673	.	+	.	gene_id "XLOC_000236"; transcript_id "TCONS_00000615"; exon_number "13"; gene_name "RNF38"; oId "CUFF.331.5"; nearest_ref "ENSDART00000089233"; class_code "j"; tss_id "TSS327";
1	Cufflinks	exon	17678735	17679278	.	+	.	gene_id "XLOC_000236"; transcript_id "TCONS_00000615"; exon_number "14"; gene_name "RNF38"; oId "CUFF.331.5"; nearest_ref "ENSDART00000089233"; class_code "j"; tss_id "TSS327";
1	Cufflinks	exon	17825396	17825568	.	+	.	gene_id "XLOC_000238"; transcript_id "TCONS_00000622"; exon_number "1"; gene_name "exosc9"; oId "ENSDART00000002886"; nearest_ref "ENSDART00000002886"; class_code "="; tss_id "TSS331";
1	Cufflinks	exon	17825715	17825809	.	+	.	gene_id "XLOC_000238"; transcript_id "TCONS_00000622"; exon_number "2"; gene_name "exosc9"; oId "ENSDART00000002886"; nearest_ref "ENSDART00000002886"; class_code "="; tss_id "TSS331";
1	Cufflinks	exon	17826185	17826304	.	+	.	gene_id "XLOC_000238"; transcript_id "TCONS_00000622"; exon_number "3"; gene_name "exosc9"; oId "ENSDART00000002886"; nearest_ref "ENSDART00000002886"; class_code "="; tss_id "TSS331";
1	Cufflinks	exon	17826401	17826503	.	+	.	gene_id "XLOC_000238"; transcript_id "TCONS_00000622"; exon_number "4"; gene_name "exosc9"; oId "ENSDART00000002886"; nearest_ref "ENSDART00000002886"; class_code "="; tss_id "TSS331";
1	Cufflinks	exon	17828376	17828513	.	+	.	gene_id "XLOC_000238"; transcript_id "TCONS_00000622"; exon_number "5"; gene_name "exosc9"; oId "ENSDART00000002886"; nearest_ref "ENSDART00000002886"; class_code "="; tss_id "TSS331";
1	Cufflinks	exon	17828615	17828697	.	+	.	gene_id "XLOC_000238"; transcript_id "TCONS_00000622"; exon_number "6"; gene_name "exosc9"; oId "ENSDART00000002886"; nearest_ref "ENSDART00000002886"; class_code "="; tss_id "TSS331";
1	Cufflinks	exon	17830247	17830379	.	+	.	gene_id "XLOC_000238"; transcript_id "TCONS_00000622"; exon_number "7"; gene_name "exosc9"; oId "ENSDART00000002886"; nearest_ref "ENSDART00000002886"; class_code "="; tss_id "TSS331";
1	Cufflinks	exon	17831881	17831969	.	+	.	gene_id "XLOC_000238"; transcript_id "TCONS_00000622"; exon_number "8"; gene_name "exosc9"; oId "ENSDART00000002886"; nearest_ref "ENSDART00000002886"; class_code "="; tss_id "TSS331";
1	Cufflinks	exon	17832197	17832343	.	+	.	gene_id "XLOC_000238"; transcript_id "TCONS_00000622"; exon_number "9"; gene_name "exosc9"; oId "ENSDART00000002886"; nearest_ref "ENSDART00000002886"; class_code "="; tss_id "TSS331";
1	Cufflinks	exon	17832476	17832594	.	+	.	gene_id "XLOC_000238"; transcript_id "TCONS_00000622"; exon_number "10"; gene_name "exosc9"; oId "ENSDART00000002886"; nearest_ref "ENSDART00000002886"; class_code "="; tss_id "TSS331";
1	Cufflinks	exon	17833742	17833799	.	+	.	gene_id "XLOC_000238"; transcript_id "TCONS_00000622"; exon_number "11"; gene_name "exosc9"; oId "ENSDART00000002886"; nearest_ref "ENSDART00000002886"; class_code "="; tss_id "TSS331";
1	Cufflinks	exon	17833916	17834050	.	+	.	gene_id "XLOC_000238"; transcript_id "TCONS_00000622"; exon_number "12"; gene_name "exosc9"; oId "ENSDART00000002886"; nearest_ref "ENSDART00000002886"; class_code "="; tss_id "TSS331";
1	Cufflinks	exon	17825427	17825568	.	+	.	gene_id "XLOC_000238"; transcript_id "TCONS_00000624"; exon_number "1"; gene_name "exosc9"; oId "ENSDART00000131948"; contained_in "TCONS_00000623"; nearest_ref "ENSDART00000131948"; class_code "="; tss_id "TSS331";
1	Cufflinks	exon	17825715	17825809	.	+	.	gene_id "XLOC_000238"; transcript_id "TCONS_00000624"; exon_number "2"; gene_name "exosc9"; oId "ENSDART00000131948"; contained_in "TCONS_00000623"; nearest_ref "ENSDART00000131948"; class_code "="; tss_id "TSS331";
1	Cufflinks	exon	17826401	17826503	.	+	.	gene_id "XLOC_000238"; transcript_id "TCONS_00000624"; exon_number "3"; gene_name "exosc9"; oId "ENSDART00000131948"; contained_in "TCONS_00000623"; nearest_ref "ENSDART00000131948"; class_code "="; tss_id "TSS331";
1	Cufflinks	exon	17828376	17828513	.	+	.	gene_id "XLOC_000238"; transcript_id "TCONS_00000624"; exon_number "4"; gene_name "exosc9"; oId "ENSDART00000131948"; contained_in "TCONS_00000623"; nearest_ref "ENSDART00000131948"; class_code "="; tss_id "TSS331";
1	Cufflinks	exon	17828615	17828697	.	+	.	gene_id "XLOC_000238"; transcript_id "TCONS_00000624"; exon_number "5"; gene_name "exosc9"; oId "ENSDART00000131948"; contained_in "TCONS_00000623"; nearest_ref "ENSDART00000131948"; class_code "="; tss_id "TSS331";
1	Cufflinks	exon	17830247	17830379	.	+	.	gene_id "XLOC_000238"; transcript_id "TCONS_00000624"; exon_number "6"; gene_name "exosc9"; oId "ENSDART00000131948"; contained_in "TCONS_00000623"; nearest_ref "ENSDART00000131948"; class_code "="; tss_id "TSS331";
1	Cufflinks	exon	17831881	17831969	.	+	.	gene_id "XLOC_000238"; transcript_id "TCONS_00000624"; exon_number "7"; gene_name "exosc9"; oId "ENSDART00000131948"; contained_in "TCONS_00000623"; nearest_ref "ENSDART00000131948"; class_code "="; tss_id "TSS331";
1	Cufflinks	exon	17832197	17832218	.	+	.	gene_id "XLOC_000238"; transcript_id "TCONS_00000624"; exon_number "8"; gene_name "exosc9"; oId "ENSDART00000131948"; contained_in "TCONS_00000623"; nearest_ref "ENSDART00000131948"; class_code "="; tss_id "TSS331";
1	Cufflinks	exon	17836443	17836503	.	+	.	gene_id "XLOC_000239"; transcript_id "TCONS_00000625"; exon_number "1"; gene_name "ptpn9b"; oId "CUFF.324.2"; nearest_ref "ENSDART00000114514"; class_code "j"; tss_id "TSS332";
1	Cufflinks	exon	17840225	17840368	.	+	.	gene_id "XLOC_000239"; transcript_id "TCONS_00000625"; exon_number "2"; gene_name "ptpn9b"; oId "CUFF.324.2"; nearest_ref "ENSDART00000114514"; class_code "j"; tss_id "TSS332";
1	Cufflinks	exon	17840466	17840555	.	+	.	gene_id "XLOC_000239"; transcript_id "TCONS_00000625"; exon_number "3"; gene_name "ptpn9b"; oId "CUFF.324.2"; nearest_ref "ENSDART00000114514"; class_code "j"; tss_id "TSS332";
1	Cufflinks	exon	17843171	17843295	.	+	.	gene_id "XLOC_000239"; transcript_id "TCONS_00000625"; exon_number "4"; gene_name "ptpn9b"; oId "CUFF.324.2"; nearest_ref "ENSDART00000114514"; class_code "j"; tss_id "TSS332";
1	Cufflinks	exon	17843393	17843498	.	+	.	gene_id "XLOC_000239"; transcript_id "TCONS_00000625"; exon_number "5"; gene_name "ptpn9b"; oId "CUFF.324.2"; nearest_ref "ENSDART00000114514"; class_code "j"; tss_id "TSS332";
1	Cufflinks	exon	17846429	17846539	.	+	.	gene_id "XLOC_000239"; transcript_id "TCONS_00000625"; exon_number "6"; gene_name "ptpn9b"; oId "CUFF.324.2"; nearest_ref "ENSDART00000114514"; class_code "j"; tss_id "TSS332";
1	Cufflinks	exon	17846982	17847811	.	+	.	gene_id "XLOC_000239"; transcript_id "TCONS_00000625"; exon_number "7"; gene_name "ptpn9b"; oId "CUFF.324.2"; nearest_ref "ENSDART00000114514"; class_code "j"; tss_id "TSS332";
1	Cufflinks	exon	17849151	17849247	.	+	.	gene_id "XLOC_000239"; transcript_id "TCONS_00000625"; exon_number "8"; gene_name "ptpn9b"; oId "CUFF.324.2"; nearest_ref "ENSDART00000114514"; class_code "j"; tss_id "TSS332";
1	Cufflinks	exon	17850018	17850087	.	+	.	gene_id "XLOC_000239"; transcript_id "TCONS_00000625"; exon_number "9"; gene_name "ptpn9b"; oId "CUFF.324.2"; nearest_ref "ENSDART00000114514"; class_code "j"; tss_id "TSS332";
1	Cufflinks	exon	17850181	17850259	.	+	.	gene_id "XLOC_000239"; transcript_id "TCONS_00000625"; exon_number "10"; gene_name "ptpn9b"; oId "CUFF.324.2"; nearest_ref "ENSDART00000114514"; class_code "j"; tss_id "TSS332";
1	Cufflinks	exon	17850615	17850619	.	+	.	gene_id "XLOC_000239"; transcript_id "TCONS_00000625"; exon_number "11"; gene_name "ptpn9b"; oId "CUFF.324.2"; nearest_ref "ENSDART00000114514"; class_code "j"; tss_id "TSS332";
1	Cufflinks	exon	17836443	17836503	.	+	.	gene_id "XLOC_000239"; transcript_id "TCONS_00000626"; exon_number "1"; gene_name "ptpn9b"; oId "CUFF.324.1"; nearest_ref "ENSDART00000114514"; class_code "j"; tss_id "TSS332";
1	Cufflinks	exon	17840225	17840368	.	+	.	gene_id "XLOC_000239"; transcript_id "TCONS_00000626"; exon_number "2"; gene_name "ptpn9b"; oId "CUFF.324.1"; nearest_ref "ENSDART00000114514"; class_code "j"; tss_id "TSS332";
1	Cufflinks	exon	17840466	17840555	.	+	.	gene_id "XLOC_000239"; transcript_id "TCONS_00000626"; exon_number "3"; gene_name "ptpn9b"; oId "CUFF.324.1"; nearest_ref "ENSDART00000114514"; class_code "j"; tss_id "TSS332";
1	Cufflinks	exon	17843171	17843295	.	+	.	gene_id "XLOC_000239"; transcript_id "TCONS_00000626"; exon_number "4"; gene_name "ptpn9b"; oId "CUFF.324.1"; nearest_ref "ENSDART00000114514"; class_code "j"; tss_id "TSS332";
1	Cufflinks	exon	17843393	17843498	.	+	.	gene_id "XLOC_000239"; transcript_id "TCONS_00000626"; exon_number "5"; gene_name "ptpn9b"; oId "CUFF.324.1"; nearest_ref "ENSDART00000114514"; class_code "j"; tss_id "TSS332";
1	Cufflinks	exon	17846429	17846539	.	+	.	gene_id "XLOC_000239"; transcript_id "TCONS_00000626"; exon_number "6"; gene_name "ptpn9b"; oId "CUFF.324.1"; nearest_ref "ENSDART00000114514"; class_code "j"; tss_id "TSS332";
1	Cufflinks	exon	17846982	17847811	.	+	.	gene_id "XLOC_000239"; transcript_id "TCONS_00000626"; exon_number "7"; gene_name "ptpn9b"; oId "CUFF.324.1"; nearest_ref "ENSDART00000114514"; class_code "j"; tss_id "TSS332";
1	Cufflinks	exon	17852766	17852973	.	+	.	gene_id "XLOC_000239"; transcript_id "TCONS_00000626"; exon_number "8"; gene_name "ptpn9b"; oId "CUFF.324.1"; nearest_ref "ENSDART00000114514"; class_code "j"; tss_id "TSS332";
1	Cufflinks	exon	17854340	17854845	.	+	.	gene_id "XLOC_000239"; transcript_id "TCONS_00000626"; exon_number "9"; gene_name "ptpn9b"; oId "CUFF.324.1"; nearest_ref "ENSDART00000114514"; class_code "j"; tss_id "TSS332";
1	Cufflinks	exon	17836526	17836678	.	+	.	gene_id "XLOC_000239"; transcript_id "TCONS_00000627"; exon_number "1"; gene_name "ptpn9b"; oId "CUFF.324.3"; nearest_ref "ENSDART00000114514"; class_code "j"; tss_id "TSS332";
1	Cufflinks	exon	17840225	17840368	.	+	.	gene_id "XLOC_000239"; transcript_id "TCONS_00000627"; exon_number "2"; gene_name "ptpn9b"; oId "CUFF.324.3"; nearest_ref "ENSDART00000114514"; class_code "j"; tss_id "TSS332";
1	Cufflinks	exon	17840466	17840555	.	+	.	gene_id "XLOC_000239"; transcript_id "TCONS_00000627"; exon_number "3"; gene_name "ptpn9b"; oId "CUFF.324.3"; nearest_ref "ENSDART00000114514"; class_code "j"; tss_id "TSS332";
1	Cufflinks	exon	17843171	17843295	.	+	.	gene_id "XLOC_000239"; transcript_id "TCONS_00000627"; exon_number "4"; gene_name "ptpn9b"; oId "CUFF.324.3"; nearest_ref "ENSDART00000114514"; class_code "j"; tss_id "TSS332";
1	Cufflinks	exon	17843393	17843498	.	+	.	gene_id "XLOC_000239"; transcript_id "TCONS_00000627"; exon_number "5"; gene_name "ptpn9b"; oId "CUFF.324.3"; nearest_ref "ENSDART00000114514"; class_code "j"; tss_id "TSS332";
1	Cufflinks	exon	17846429	17846539	.	+	.	gene_id "XLOC_000239"; transcript_id "TCONS_00000627"; exon_number "6"; gene_name "ptpn9b"; oId "CUFF.324.3"; nearest_ref "ENSDART00000114514"; class_code "j"; tss_id "TSS332";
1	Cufflinks	exon	17846982	17847811	.	+	.	gene_id "XLOC_000239"; transcript_id "TCONS_00000627"; exon_number "7"; gene_name "ptpn9b"; oId "CUFF.324.3"; nearest_ref "ENSDART00000114514"; class_code "j"; tss_id "TSS332";
1	Cufflinks	exon	17850018	17850087	.	+	.	gene_id "XLOC_000239"; transcript_id "TCONS_00000627"; exon_number "8"; gene_name "ptpn9b"; oId "CUFF.324.3"; nearest_ref "ENSDART00000114514"; class_code "j"; tss_id "TSS332";
1	Cufflinks	exon	17850181	17850259	.	+	.	gene_id "XLOC_000239"; transcript_id "TCONS_00000627"; exon_number "9"; gene_name "ptpn9b"; oId "CUFF.324.3"; nearest_ref "ENSDART00000114514"; class_code "j"; tss_id "TSS332";
1	Cufflinks	exon	17850843	17850993	.	+	.	gene_id "XLOC_000239"; transcript_id "TCONS_00000627"; exon_number "10"; gene_name "ptpn9b"; oId "CUFF.324.3"; nearest_ref "ENSDART00000114514"; class_code "j"; tss_id "TSS332";
1	Cufflinks	exon	17852766	17852973	.	+	.	gene_id "XLOC_000239"; transcript_id "TCONS_00000627"; exon_number "11"; gene_name "ptpn9b"; oId "CUFF.324.3"; nearest_ref "ENSDART00000114514"; class_code "j"; tss_id "TSS332";
1	Cufflinks	exon	17854340	17854845	.	+	.	gene_id "XLOC_000239"; transcript_id "TCONS_00000627"; exon_number "12"; gene_name "ptpn9b"; oId "CUFF.324.3"; nearest_ref "ENSDART00000114514"; class_code "j"; tss_id "TSS332";
1	Cufflinks	exon	18174829	18175247	.	+	.	gene_id "XLOC_000242"; transcript_id "TCONS_00000631"; exon_number "1"; gene_name "clock3"; oId "CUFF.334.1"; nearest_ref "ENSDART00000133959"; class_code "j"; tss_id "TSS336";
1	Cufflinks	exon	18176093	18176199	.	+	.	gene_id "XLOC_000242"; transcript_id "TCONS_00000631"; exon_number "2"; gene_name "clock3"; oId "CUFF.334.1"; nearest_ref "ENSDART00000133959"; class_code "j"; tss_id "TSS336";
1	Cufflinks	exon	18177591	18177650	.	+	.	gene_id "XLOC_000242"; transcript_id "TCONS_00000631"; exon_number "3"; gene_name "clock3"; oId "CUFF.334.1"; nearest_ref "ENSDART00000133959"; class_code "j"; tss_id "TSS336";
1	Cufflinks	exon	18179313	18179461	.	+	.	gene_id "XLOC_000242"; transcript_id "TCONS_00000631"; exon_number "4"; gene_name "clock3"; oId "CUFF.334.1"; nearest_ref "ENSDART00000133959"; class_code "j"; tss_id "TSS336";
1	Cufflinks	exon	18181711	18181802	.	+	.	gene_id "XLOC_000242"; transcript_id "TCONS_00000631"; exon_number "5"; gene_name "clock3"; oId "CUFF.334.1"; nearest_ref "ENSDART00000133959"; class_code "j"; tss_id "TSS336";
1	Cufflinks	exon	18181963	18182052	.	+	.	gene_id "XLOC_000242"; transcript_id "TCONS_00000631"; exon_number "6"; gene_name "clock3"; oId "CUFF.334.1"; nearest_ref "ENSDART00000133959"; class_code "j"; tss_id "TSS336";
1	Cufflinks	exon	18182179	18182296	.	+	.	gene_id "XLOC_000242"; transcript_id "TCONS_00000631"; exon_number "7"; gene_name "clock3"; oId "CUFF.334.1"; nearest_ref "ENSDART00000133959"; class_code "j"; tss_id "TSS336";
1	Cufflinks	exon	18185827	18185940	.	+	.	gene_id "XLOC_000242"; transcript_id "TCONS_00000631"; exon_number "8"; gene_name "clock3"; oId "CUFF.334.1"; nearest_ref "ENSDART00000133959"; class_code "j"; tss_id "TSS336";
1	Cufflinks	exon	18186036	18186154	.	+	.	gene_id "XLOC_000242"; transcript_id "TCONS_00000631"; exon_number "9"; gene_name "clock3"; oId "CUFF.334.1"; nearest_ref "ENSDART00000133959"; class_code "j"; tss_id "TSS336";
1	Cufflinks	exon	18186301	18186383	.	+	.	gene_id "XLOC_000242"; transcript_id "TCONS_00000631"; exon_number "10"; gene_name "clock3"; oId "CUFF.334.1"; nearest_ref "ENSDART00000133959"; class_code "j"; tss_id "TSS336";
1	Cufflinks	exon	18186468	18186574	.	+	.	gene_id "XLOC_000242"; transcript_id "TCONS_00000631"; exon_number "11"; gene_name "clock3"; oId "CUFF.334.1"; nearest_ref "ENSDART00000133959"; class_code "j"; tss_id "TSS336";
1	Cufflinks	exon	18188234	18188381	.	+	.	gene_id "XLOC_000242"; transcript_id "TCONS_00000631"; exon_number "12"; gene_name "clock3"; oId "CUFF.334.1"; nearest_ref "ENSDART00000133959"; class_code "j"; tss_id "TSS336";
1	Cufflinks	exon	18188472	18188547	.	+	.	gene_id "XLOC_000242"; transcript_id "TCONS_00000631"; exon_number "13"; gene_name "clock3"; oId "CUFF.334.1"; nearest_ref "ENSDART00000133959"; class_code "j"; tss_id "TSS336";
1	Cufflinks	exon	18196265	18196403	.	+	.	gene_id "XLOC_000242"; transcript_id "TCONS_00000631"; exon_number "14"; gene_name "clock3"; oId "CUFF.334.1"; nearest_ref "ENSDART00000133959"; class_code "j"; tss_id "TSS336";
1	Cufflinks	exon	18196495	18196589	.	+	.	gene_id "XLOC_000242"; transcript_id "TCONS_00000631"; exon_number "15"; gene_name "clock3"; oId "CUFF.334.1"; nearest_ref "ENSDART00000133959"; class_code "j"; tss_id "TSS336";
1	Cufflinks	exon	18196702	18196815	.	+	.	gene_id "XLOC_000242"; transcript_id "TCONS_00000631"; exon_number "16"; gene_name "clock3"; oId "CUFF.334.1"; nearest_ref "ENSDART00000133959"; class_code "j"; tss_id "TSS336";
1	Cufflinks	exon	18199862	18200002	.	+	.	gene_id "XLOC_000242"; transcript_id "TCONS_00000631"; exon_number "17"; gene_name "clock3"; oId "CUFF.334.1"; nearest_ref "ENSDART00000133959"; class_code "j"; tss_id "TSS336";
1	Cufflinks	exon	18200796	18200800	.	+	.	gene_id "XLOC_000242"; transcript_id "TCONS_00000631"; exon_number "18"; gene_name "clock3"; oId "CUFF.334.1"; nearest_ref "ENSDART00000133959"; class_code "j"; tss_id "TSS336";
1	Cufflinks	exon	18174829	18175247	.	+	.	gene_id "XLOC_000242"; transcript_id "TCONS_00000633"; exon_number "1"; gene_name "clock3"; oId "CUFF.334.2"; nearest_ref "ENSDART00000133959"; class_code "="; tss_id "TSS336";
1	Cufflinks	exon	18176093	18176199	.	+	.	gene_id "XLOC_000242"; transcript_id "TCONS_00000633"; exon_number "2"; gene_name "clock3"; oId "CUFF.334.2"; nearest_ref "ENSDART00000133959"; class_code "="; tss_id "TSS336";
1	Cufflinks	exon	18177591	18177650	.	+	.	gene_id "XLOC_000242"; transcript_id "TCONS_00000633"; exon_number "3"; gene_name "clock3"; oId "CUFF.334.2"; nearest_ref "ENSDART00000133959"; class_code "="; tss_id "TSS336";
1	Cufflinks	exon	18179313	18179461	.	+	.	gene_id "XLOC_000242"; transcript_id "TCONS_00000633"; exon_number "4"; gene_name "clock3"; oId "CUFF.334.2"; nearest_ref "ENSDART00000133959"; class_code "="; tss_id "TSS336";
1	Cufflinks	exon	18181711	18181802	.	+	.	gene_id "XLOC_000242"; transcript_id "TCONS_00000633"; exon_number "5"; gene_name "clock3"; oId "CUFF.334.2"; nearest_ref "ENSDART00000133959"; class_code "="; tss_id "TSS336";
1	Cufflinks	exon	18181963	18182052	.	+	.	gene_id "XLOC_000242"; transcript_id "TCONS_00000633"; exon_number "6"; gene_name "clock3"; oId "CUFF.334.2"; nearest_ref "ENSDART00000133959"; class_code "="; tss_id "TSS336";
1	Cufflinks	exon	18182179	18182296	.	+	.	gene_id "XLOC_000242"; transcript_id "TCONS_00000633"; exon_number "7"; gene_name "clock3"; oId "CUFF.334.2"; nearest_ref "ENSDART00000133959"; class_code "="; tss_id "TSS336";
1	Cufflinks	exon	18185827	18185940	.	+	.	gene_id "XLOC_000242"; transcript_id "TCONS_00000633"; exon_number "8"; gene_name "clock3"; oId "CUFF.334.2"; nearest_ref "ENSDART00000133959"; class_code "="; tss_id "TSS336";
1	Cufflinks	exon	18186036	18186154	.	+	.	gene_id "XLOC_000242"; transcript_id "TCONS_00000633"; exon_number "9"; gene_name "clock3"; oId "CUFF.334.2"; nearest_ref "ENSDART00000133959"; class_code "="; tss_id "TSS336";
1	Cufflinks	exon	18186301	18186383	.	+	.	gene_id "XLOC_000242"; transcript_id "TCONS_00000633"; exon_number "10"; gene_name "clock3"; oId "CUFF.334.2"; nearest_ref "ENSDART00000133959"; class_code "="; tss_id "TSS336";
1	Cufflinks	exon	18186468	18186574	.	+	.	gene_id "XLOC_000242"; transcript_id "TCONS_00000633"; exon_number "11"; gene_name "clock3"; oId "CUFF.334.2"; nearest_ref "ENSDART00000133959"; class_code "="; tss_id "TSS336";
1	Cufflinks	exon	18188234	18188381	.	+	.	gene_id "XLOC_000242"; transcript_id "TCONS_00000633"; exon_number "12"; gene_name "clock3"; oId "CUFF.334.2"; nearest_ref "ENSDART00000133959"; class_code "="; tss_id "TSS336";
1	Cufflinks	exon	18188472	18188547	.	+	.	gene_id "XLOC_000242"; transcript_id "TCONS_00000633"; exon_number "13"; gene_name "clock3"; oId "CUFF.334.2"; nearest_ref "ENSDART00000133959"; class_code "="; tss_id "TSS336";
1	Cufflinks	exon	18196265	18196403	.	+	.	gene_id "XLOC_000242"; transcript_id "TCONS_00000633"; exon_number "14"; gene_name "clock3"; oId "CUFF.334.2"; nearest_ref "ENSDART00000133959"; class_code "="; tss_id "TSS336";
1	Cufflinks	exon	18196495	18196589	.	+	.	gene_id "XLOC_000242"; transcript_id "TCONS_00000633"; exon_number "15"; gene_name "clock3"; oId "CUFF.334.2"; nearest_ref "ENSDART00000133959"; class_code "="; tss_id "TSS336";
1	Cufflinks	exon	18196702	18196815	.	+	.	gene_id "XLOC_000242"; transcript_id "TCONS_00000633"; exon_number "16"; gene_name "clock3"; oId "CUFF.334.2"; nearest_ref "ENSDART00000133959"; class_code "="; tss_id "TSS336";
1	Cufflinks	exon	18199862	18200002	.	+	.	gene_id "XLOC_000242"; transcript_id "TCONS_00000633"; exon_number "17"; gene_name "clock3"; oId "CUFF.334.2"; nearest_ref "ENSDART00000133959"; class_code "="; tss_id "TSS336";
1	Cufflinks	exon	18200822	18201055	.	+	.	gene_id "XLOC_000242"; transcript_id "TCONS_00000633"; exon_number "18"; gene_name "clock3"; oId "CUFF.334.2"; nearest_ref "ENSDART00000133959"; class_code "="; tss_id "TSS336";
1	Cufflinks	exon	18203623	18203732	.	+	.	gene_id "XLOC_000242"; transcript_id "TCONS_00000633"; exon_number "19"; gene_name "clock3"; oId "CUFF.334.2"; nearest_ref "ENSDART00000133959"; class_code "="; tss_id "TSS336";
1	Cufflinks	exon	18203836	18204100	.	+	.	gene_id "XLOC_000242"; transcript_id "TCONS_00000633"; exon_number "20"; gene_name "clock3"; oId "CUFF.334.2"; nearest_ref "ENSDART00000133959"; class_code "="; tss_id "TSS336";
1	Cufflinks	exon	18207762	18209708	.	+	.	gene_id "XLOC_000242"; transcript_id "TCONS_00000633"; exon_number "21"; gene_name "clock3"; oId "CUFF.334.2"; nearest_ref "ENSDART00000133959"; class_code "="; tss_id "TSS336";
1	Cufflinks	exon	18181808	18181812	.	+	.	gene_id "XLOC_000242"; transcript_id "TCONS_00000635"; exon_number "1"; gene_name "clock3"; oId "CUFF.334.5"; nearest_ref "ENSDART00000133959"; class_code "j"; tss_id "TSS337";
1	Cufflinks	exon	18181963	18182052	.	+	.	gene_id "XLOC_000242"; transcript_id "TCONS_00000635"; exon_number "2"; gene_name "clock3"; oId "CUFF.334.5"; nearest_ref "ENSDART00000133959"; class_code "j"; tss_id "TSS337";
1	Cufflinks	exon	18182179	18182296	.	+	.	gene_id "XLOC_000242"; transcript_id "TCONS_00000635"; exon_number "3"; gene_name "clock3"; oId "CUFF.334.5"; nearest_ref "ENSDART00000133959"; class_code "j"; tss_id "TSS337";
1	Cufflinks	exon	18185827	18185940	.	+	.	gene_id "XLOC_000242"; transcript_id "TCONS_00000635"; exon_number "4"; gene_name "clock3"; oId "CUFF.334.5"; nearest_ref "ENSDART00000133959"; class_code "j"; tss_id "TSS337";
1	Cufflinks	exon	18186036	18186154	.	+	.	gene_id "XLOC_000242"; transcript_id "TCONS_00000635"; exon_number "5"; gene_name "clock3"; oId "CUFF.334.5"; nearest_ref "ENSDART00000133959"; class_code "j"; tss_id "TSS337";
1	Cufflinks	exon	18186301	18186383	.	+	.	gene_id "XLOC_000242"; transcript_id "TCONS_00000635"; exon_number "6"; gene_name "clock3"; oId "CUFF.334.5"; nearest_ref "ENSDART00000133959"; class_code "j"; tss_id "TSS337";
1	Cufflinks	exon	18186468	18186574	.	+	.	gene_id "XLOC_000242"; transcript_id "TCONS_00000635"; exon_number "7"; gene_name "clock3"; oId "CUFF.334.5"; nearest_ref "ENSDART00000133959"; class_code "j"; tss_id "TSS337";
1	Cufflinks	exon	18207762	18209708	.	+	.	gene_id "XLOC_000242"; transcript_id "TCONS_00000635"; exon_number "8"; gene_name "clock3"; oId "CUFF.334.5"; nearest_ref "ENSDART00000133959"; class_code "j"; tss_id "TSS337";
1	Cufflinks	exon	18277015	18277201	.	+	.	gene_id "XLOC_000245"; transcript_id "TCONS_00000640"; exon_number "1"; gene_name "smc2"; oId "CUFF.370.3"; nearest_ref "ENSDART00000008616"; class_code "j"; tss_id "TSS340";
1	Cufflinks	exon	18281190	18281339	.	+	.	gene_id "XLOC_000245"; transcript_id "TCONS_00000640"; exon_number "2"; gene_name "smc2"; oId "CUFF.370.3"; nearest_ref "ENSDART00000008616"; class_code "j"; tss_id "TSS340";
1	Cufflinks	exon	18281431	18281553	.	+	.	gene_id "XLOC_000245"; transcript_id "TCONS_00000640"; exon_number "3"; gene_name "smc2"; oId "CUFF.370.3"; nearest_ref "ENSDART00000008616"; class_code "j"; tss_id "TSS340";
1	Cufflinks	exon	18287789	18288022	.	+	.	gene_id "XLOC_000245"; transcript_id "TCONS_00000640"; exon_number "4"; gene_name "smc2"; oId "CUFF.370.3"; nearest_ref "ENSDART00000008616"; class_code "j"; tss_id "TSS340";
1	Cufflinks	exon	18289986	18290145	.	+	.	gene_id "XLOC_000245"; transcript_id "TCONS_00000640"; exon_number "5"; gene_name "smc2"; oId "CUFF.370.3"; nearest_ref "ENSDART00000008616"; class_code "j"; tss_id "TSS340";
[truncated: 218,193 more rows]
