# Supplementary material for: Differential transcript isoform usage pre- and post-zygotic genome activation in zebrafish
Source: BMC Genomics. 2013 May 15;14:331. doi: 10.1186/1471-2164-14-331 (PMC3747860; doi:10.1186/1471-2164-14-331)
Supplement: Additional file 5 — Test results for whether loci with multiple TSSs exhibited a shift in TSS usage between pre-ZGA and post-ZGA. [file 1471-2164-14-331-S5.diff]

test_id	gene_id	gene	locus	sample_1	sample_2	status	value_1	value_2	sqrt(JS)	test_stat	p_value	q_value	significant
XLOC_000001	XLOC_000001	F7 (2 of 3)	1:3799-15138	prembt	postmbt	NOTEST	0	0	0	0	0	1	no
XLOC_000002	XLOC_000002	f7	1:15961-21248	prembt	postmbt	NOTEST	0	0	0	0	0	1	no
XLOC_000003	XLOC_000003	f7i	1:23255-58985	prembt	postmbt	NOTEST	0	0	0	0	0	1	no
XLOC_000004	XLOC_000004	f10	1:23255-58985	prembt	postmbt	NOTEST	0	0	0	0	0	1	no
XLOC_000005	XLOC_000005	pcid2	1:23255-58985	prembt	postmbt	NOTEST	0	0	0	0	0	1	no
XLOC_000006	XLOC_000006	tmco3	1:82874-100693	prembt	postmbt	OK	0	0	0.0245588	0.761421	0.759706	0.999775	no
XLOC_000007	XLOC_000007	tfdp1b	1:101907-116401	prembt	postmbt	LOWDATA	0	0	0	0	0	1	no
XLOC_000008	XLOC_000008	grk1a	1:119766-132829	prembt	postmbt	NOTEST	0	0	0	0	0	1	no
XLOC_000009	XLOC_000009	CENPE	1:134647-170844	prembt	postmbt	OK	0	0	0.184995	0.00300145	0.000833217	0.0119921	yes
XLOC_000010	XLOC_000010	TPP2	1:293537-318443	prembt	postmbt	NOTEST	0	0	0	0	0	1	no
XLOC_000011	XLOC_000011	blzf1	1:348781-380321	prembt	postmbt	LOWDATA	0	0	0	0	0	1	no
XLOC_000012	XLOC_000012	TXNL4B	1:388682-392773	prembt	postmbt	NOTEST	0	0	0	0	0	1	no
XLOC_000013	XLOC_000013	MRPL16	1:393549-405632	prembt	postmbt	LOWDATA	0	0	0	0	0	1	no
XLOC_000014	XLOC_000014	mrpl39	1:407446-466028	prembt	postmbt	NOTEST	0	0	0	0	0	1	no
XLOC_000015	XLOC_000015	dre-mir-155	1:407446-466028	prembt	postmbt	NOTEST	0	0	0	0	0	1	no
XLOC_000016	XLOC_000016	jam2a	1:469266-482944	prembt	postmbt	NOTEST	0	0	0	0	0	1	no
XLOC_000017	XLOC_000017	GPA33 (1 of 2)	1:544380-550272	prembt	postmbt	OK	0	0	0.171927	0.704129	0.617073	0.999775	no
XLOC_000018	XLOC_000018	-	1:552912-553263	prembt	postmbt	NOTEST	0	0	0	0	0	1	no
XLOC_000019	XLOC_000019	-	1:560085-560233	prembt	postmbt	NOTEST	0	0	0	0	0	1	no
XLOC_000020	XLOC_000020	-	1:560313-560668	prembt	postmbt	NOTEST	0	0	0	0	0	1	no
XLOC_000021	XLOC_000021	-	1:560876-561109	prembt	postmbt	NOTEST	0	0	0	0	0	1	no
XLOC_000022	XLOC_000022	-	1:561169-561719	prembt	postmbt	NOTEST	0	0	0	0	0	1	no
XLOC_000023	XLOC_000023	-	1:563874-565125	prembt	postmbt	OK	0	0	0.234863	0.450646	0.285111	0.865226	no
XLOC_000024	XLOC_000024	TMEM39A,ildr1a	1:565801-659134	prembt	postmbt	OK	0	0	0.0705711	0.624011	0.483217	0.999775	no
XLOC_000025	XLOC_000025	rpl24	1:565801-659134	prembt	postmbt	NOTEST	0	0	0	0	0	1	no
XLOC_000026	XLOC_000026	DUSP27	1:565801-659134	prembt	postmbt	NOTEST	0	0	0	0	0	1	no
XLOC_000027	XLOC_000027	ENSDARG00000043682	1:565801-659134	prembt	postmbt	NOTEST	0	0	0	0	0	1	no
XLOC_000028	XLOC_000028	cul4a	1:565801-659134	prembt	postmbt	NOTEST	0	0	0	0	0	1	no
XLOC_000029	XLOC_000029	CABZ01113191.1	1:667780-682454	prembt	postmbt	NOTEST	0	0	0	0	0	1	no
XLOC_000030	XLOC_000030	SETDB2	1:769012-773216	prembt	postmbt	NOTEST	0	0	0	0	0	1	no
XLOC_000031	XLOC_000031	CREG1	1:776250-780068	prembt	postmbt	NOTEST	0	0	0	0	0	1	no
XLOC_000032	XLOC_000032	N6AMT1	1:977846-987350	prembt	postmbt	NOTEST	0	0	0	0	0	1	no
XLOC_000033	XLOC_000033	runx1	1:1063376-1075836	prembt	postmbt	NOTEST	0	0	0	0	0	1	no
XLOC_000034	XLOC_000034	dre-mir-459	1:1275347-1275428	prembt	postmbt	NOTEST	0	0	0	0	0	1	no
XLOC_000035	XLOC_000035	CU896661.2	1:1299843-1314361	prembt	postmbt	NOTEST	0	0	0	0	0	1	no
XLOC_000036	XLOC_000036	atp1a1,atp1a1a.4,atp1a1a.5	1:1446560-1606890	prembt	postmbt	OK	0	0	0.0819106	0.342092	0.193105	0.682738	no
XLOC_000037	XLOC_000037	atp1a1a.3	1:1446560-1606890	prembt	postmbt	NOTEST	0	0	0	0	0	1	no
XLOC_000038	XLOC_000038	si:ch211-132g1.6	1:1615395-1684908	prembt	postmbt	NOTEST	0	0	0	0	0	1	no
XLOC_000039	XLOC_000039	si:ch211-132g1.4	1:1615395-1684908	prembt	postmbt	NOTEST	0	0	0	0	0	1	no
XLOC_000040	XLOC_000040	si:ch211-132g1.1	1:1615395-1684908	prembt	postmbt	NOTEST	0	0	0	0	0	1	no
XLOC_000041	XLOC_000041	ENSDARG00000075505	1:1704761-1757279	prembt	postmbt	NOTEST	0	0	0	0	0	1	no
XLOC_000042	XLOC_000042	SLC5A3 (2 of 2)	1:1781870-1783886	prembt	postmbt	NOTEST	0	0	0	0	0	1	no
XLOC_000043	XLOC_000043	mbnl2	1:1858315-1974647	prembt	postmbt	OK	0	0	0.0282281	0.787512	0.871487	0.999775	no
XLOC_000044	XLOC_000044	ENSDARG00000040246	1:1979148-1996905	prembt	postmbt	NOTEST	0	0	0	0	0	1	no
XLOC_000045	XLOC_000045	kpnb3	1:2017040-2056340	prembt	postmbt	OK	0	0	0.0629403	0.66358	0.543753	0.999775	no
XLOC_000046	XLOC_000046	SNORA84	1:2017040-2056340	prembt	postmbt	NOTEST	0	0	0	0	0	1	no
XLOC_000047	XLOC_000047	FARP1 (1 of 2)	1:2058703-2202903	prembt	postmbt	NOTEST	0	0	0	0	0	1	no
XLOC_000048	XLOC_000048	5S_rRNA	1:2058703-2202903	prembt	postmbt	NOTEST	0	0	0	0	0	1	no
XLOC_000049	XLOC_000049	-	1:2469699-2546812	prembt	postmbt	NOTEST	0	0	0	0	0	1	no
XLOC_000050	XLOC_000050	GPC6 (1 of 2)	1:2641198-2673283	prembt	postmbt	NOTEST	0	0	0	0	0	1	no
XLOC_000051	XLOC_000051	rcan1	1:2692759-2706447	prembt	postmbt	OK	0	0	0.00357756	0.79738	0.971633	0.999775	no
XLOC_000052	XLOC_000052	dre-mir-17a-1	1:2806070-2806208	prembt	postmbt	NOTEST	0	0	0	0	0	1	no
XLOC_000053	XLOC_000053	dre-mir-18a	1:2806231-2806314	prembt	postmbt	NOTEST	0	0	0	0	0	1	no
XLOC_000054	XLOC_000054	dre-mir-19a	1:2806383-2806472	prembt	postmbt	NOTEST	0	0	0	0	0	1	no
XLOC_000055	XLOC_000055	dre-mir-20a	1:2806564-2806717	prembt	postmbt	NOTEST	0	0	0	0	0	1	no
XLOC_000056	XLOC_000056	dre-mir-19b	1:2806749-2806836	prembt	postmbt	NOTEST	0	0	0	0	0	1	no
XLOC_000057	XLOC_000057	dre-mir-92a-1	1:2806868-2806953	prembt	postmbt	NOTEST	0	0	0	0	0	1	no
XLOC_000058	XLOC_000058	CABZ01079541.1	1:2809160-2821811	prembt	postmbt	NOTEST	0	0	0	0	0	1	no
XLOC_000059	XLOC_000059	5S_rRNA	1:2950830-2950941	prembt	postmbt	NOTEST	0	0	0	0	0	1	no
XLOC_000060	XLOC_000060	5_8S_rRNA	1:3370472-3605722	prembt	postmbt	NOTEST	0	0	0	0	0	1	no
XLOC_000061	XLOC_000061	spry2	1:4170829-4175015	prembt	postmbt	LOWDATA	0	0	0	0	0	1	no
XLOC_000062	XLOC_000062	tuba8l2	1:4291602-4308270	prembt	postmbt	NOTEST	0	0	0	0	0	1	no
XLOC_000063	XLOC_000063	STK16	1:4311592-4324376	prembt	postmbt	LOWDATA	0	0	0	0	0	1	no
XLOC_000064	XLOC_000064	atic	1:4326536-4432219	prembt	postmbt	OK	0	0	0.117713	0.126408	0.0549074	0.276944	no
XLOC_000065	XLOC_000065	cpo	1:4464894-4476319	prembt	postmbt	NOTEST	0	0	0	0	0	1	no
XLOC_000066	XLOC_000066	CU856394.1	1:4586599-4608548	prembt	postmbt	NOTEST	0	0	0	0	0	1	no
XLOC_000067	XLOC_000067	-	1:4869634-4869869	prembt	postmbt	NOTEST	0	0	0	0	0	1	no
XLOC_000068	XLOC_000068	abcb6	1:4998746-5024597	prembt	postmbt	NOTEST	0	0	0	0	0	1	no
XLOC_000069	XLOC_000069	cnppd1	1:5025450-5033573	prembt	postmbt	OK	0	0	0.0203302	0.422728	0.259679	0.816837	no
XLOC_000070	XLOC_000070	prkag3	1:5035244-5049192	prembt	postmbt	LOWDATA	0	0	0	0	0	1	no
XLOC_000071	XLOC_000071	fam134a	1:5053536-5074644	prembt	postmbt	NOTEST	0	0	0	0	0	1	no
XLOC_000072	XLOC_000072	FASTKD2	1:5089152-5107583	prembt	postmbt	LOWDATA	0	0	0	0	0	1	no
XLOC_000073	XLOC_000073	-	1:5107673-5110784	prembt	postmbt	NOTEST	0	0	0	0	0	1	no
XLOC_000074	XLOC_000074	-	1:5111413-5116875	prembt	postmbt	NOTEST	0	0	0	0	0	1	no
XLOC_000075	XLOC_000075	-	1:5118815-5119214	prembt	postmbt	NOTEST	0	0	0	0	0	1	no
XLOC_000076	XLOC_000076	gtf3c3	1:5120998-5136072	prembt	postmbt	LOWDATA	0	0	0	0	0	1	no
XLOC_000077	XLOC_000077	-	1:5140492-5168735	prembt	postmbt	NOTEST	0	0	0	0	0	1	no
XLOC_000078	XLOC_000078	HECW2 (1 of 2)	1:5170218-5228672	prembt	postmbt	NOTEST	0	0	0	0	0	1	no
XLOC_000079	XLOC_000079	si:ch211-93g23.2	1:5503612-5509565	prembt	postmbt	NOTEST	0	0	0	0	0	1	no
XLOC_000080	XLOC_000080	UBE2F	1:5509709-5527460	prembt	postmbt	OK	0	0	0.0250167	0.784623	0.854727	0.999775	no
XLOC_000081	XLOC_000081	-	1:5528120-5531854	prembt	postmbt	NOTEST	0	0	0	0	0	1	no
XLOC_000082	XLOC_000082	-	1:5531979-5532289	prembt	postmbt	NOTEST	0	0	0	0	0	1	no
XLOC_000083	XLOC_000083	-	1:5532340-5533030	prembt	postmbt	NOTEST	0	0	0	0	0	1	no
XLOC_000084	XLOC_000084	5S_rRNA	1:5665352-5665467	prembt	postmbt	NOTEST	0	0	0	0	0	1	no
XLOC_000085	XLOC_000085	erbb4a	1:5694954-5803118	prembt	postmbt	NOTEST	0	0	0	0	0	1	no
XLOC_000086	XLOC_000086	si:ch211-227n20.2	1:5834758-5941712	prembt	postmbt	NOTEST	0	0	0	0	0	1	no
XLOC_000087	XLOC_000087	-	1:6072408-6072749	prembt	postmbt	NOTEST	0	0	0	0	0	1	no
XLOC_000088	XLOC_000088	ERBB4 (5 of 5)	1:6298685-6333570	prembt	postmbt	LOWDATA	0	0	0	0	0	1	no
XLOC_000089	XLOC_000089	-	1:6334910-6335326	prembt	postmbt	NOTEST	0	0	0	0	0	1	no
XLOC_000090	XLOC_000090	efnb2b	1:6398651-6426403	prembt	postmbt	NOTEST	0	0	0	0	0	1	no
XLOC_000091	XLOC_000091	mxb	1:6454787-6484171	prembt	postmbt	NOTEST	0	0	0	0	0	1	no
XLOC_000092	XLOC_000092	mxa	1:6488340-6496206	prembt	postmbt	NOTEST	0	0	0	0	0	1	no
XLOC_000093	XLOC_000093	RADIL (2 of 2)	1:6566680-6586364	prembt	postmbt	NOTEST	0	0	0	0	0	1	no
XLOC_000094	XLOC_000094	5S_rRNA	1:6589877-6661333	prembt	postmbt	NOTEST	0	0	0	0	0	1	no
XLOC_000095	XLOC_000095	5S_rRNA	1:6589877-6661333	prembt	postmbt	NOTEST	0	0	0	0	0	1	no
XLOC_000096	XLOC_000096	-	1:6732037-6732149	prembt	postmbt	NOTEST	0	0	0	0	0	1	no
XLOC_000097	XLOC_000097	ENSDARG00000003783,arglu1b	1:6733633-6799378	prembt	postmbt	OK	0	0	0.0918354	0.636455	0.501339	0.999775	no
XLOC_000098	XLOC_000098	-	1:6801510-6801704	prembt	postmbt	NOTEST	0	0	0	0	0	1	no
XLOC_000099	XLOC_000099	CU861653.2	1:6833335-6862151	prembt	postmbt	NOTEST	0	0	0	0	0	1	no
XLOC_000100	XLOC_000100	CASKIN1 (3 of 3)	1:6870158-6880301	prembt	postmbt	NOTEST	0	0	0	0	0	1	no
XLOC_000101	XLOC_000101	CASKIN1 (3 of 3)	1:6883799-6885424	prembt	postmbt	NOTEST	0	0	0	0	0	1	no
XLOC_000102	XLOC_000102	CASKIN1 (3 of 3)	1:6888660-6890971	prembt	postmbt	NOTEST	0	0	0	0	0	1	no
XLOC_000103	XLOC_000103	si:dkeyp-9d4.2	1:6893922-6897901	prembt	postmbt	NOTEST	0	0	0	0	0	1	no
XLOC_000104	XLOC_000104	si:dkey-79f11.4	1:6902304-6910676	prembt	postmbt	NOTEST	0	0	0	0	0	1	no
XLOC_000105	XLOC_000105	si:dkey-79f11.5	1:6914083-6920405	prembt	postmbt	NOTEST	0	0	0	0	0	1	no
XLOC_000106	XLOC_000106	si:dkey-79f11.6	1:6922805-6930826	prembt	postmbt	NOTEST	0	0	0	0	0	1	no
XLOC_000107	XLOC_000107	si:dkey-79f11.7	1:6938742-6946420	prembt	postmbt	NOTEST	0	0	0	0	0	1	no
XLOC_000108	XLOC_000108	si:dkey-79f11.8	1:6963509-6967670	prembt	postmbt	LOWDATA	0	0	0	0	0	1	no
XLOC_000109	XLOC_000109	si:dkey-79f11.9	1:6974997-6978242	prembt	postmbt	NOTEST	0	0	0	0	0	1	no
XLOC_000110	XLOC_000110	si:dkey-79f11.10	1:6983832-6989556	prembt	postmbt	NOTEST	0	0	0	0	0	1	no
XLOC_000111	XLOC_000111	MMD2 (1 of 2),SNORD60,si:dkey-79f11.11	1:6993873-7006421	prembt	postmbt	LOWDATA	0	0	0	0	0	1	no
XLOC_000112	XLOC_000112	SNORD60	1:6993873-7006421	prembt	postmbt	NOTEST	0	0	0	0	0	1	no
XLOC_000113	XLOC_000113	snoMe28S-G3255	1:6993873-7006421	prembt	postmbt	NOTEST	0	0	0	0	0	1	no
XLOC_000114	XLOC_000114	radil	1:7020256-7025402	prembt	postmbt	NOTEST	0	0	0	0	0	1	no
XLOC_000115	XLOC_000115	SLC5A10	1:7137598-7190401	prembt	postmbt	NOTEST	0	0	0	0	0	1	no
XLOC_000116	XLOC_000116	CACNA1H (2 of 2)	1:7331802-7479840	prembt	postmbt	NOTEST	0	0	0	0	0	1	no
XLOC_000117	XLOC_000117	myo15ab	1:7518152-7583399	prembt	postmbt	NOTEST	0	0	0	0	0	1	no
XLOC_000118	XLOC_000118	alkbh5	1:7584619-7594254	prembt	postmbt	LOWDATA	0	0	0	0	0	1	no
XLOC_000119	XLOC_000119	smcr7b	1:7597358-7608833	prembt	postmbt	OK	0	0	0.00279485	0.797567	0.977505	0.999775	no
XLOC_000120	XLOC_000120	-	1:7671478-7671782	prembt	postmbt	NOTEST	0	0	0	0	0	1	no
XLOC_000121	XLOC_000121	-	1:7672112-7672562	prembt	postmbt	NOTEST	0	0	0	0	0	1	no
XLOC_000122	XLOC_000122	-	1:7672822-7673019	prembt	postmbt	NOTEST	0	0	0	0	0	1	no
XLOC_000123	XLOC_000123	AL928650.4	1:7679205-7686562	prembt	postmbt	NOTEST	0	0	0	0	0	1	no
XLOC_000124	XLOC_000124	FSCN1 (2 of 2)	1:7738604-7744286	prembt	postmbt	NOTEST	0	0	0	0	0	1	no
XLOC_000125	XLOC_000125	ENSDARG00000012458	1:7770279-7778962	prembt	postmbt	OK	0	0	0.0224314	0.720395	0.651249	0.999775	no
XLOC_000126	XLOC_000126	si:ch73-191k20.1	1:8026957-8042130	prembt	postmbt	NOTEST	0	0	0	0	0	1	no
XLOC_000127	XLOC_000127	tlr2	1:8060151-8064588	prembt	postmbt	NOTEST	0	0	0	0	0	1	no
XLOC_000128	XLOC_000128	prkcba	1:8080802-8140996	prembt	postmbt	NOTEST	0	0	0	0	0	1	no
XLOC_000129	XLOC_000129	CACNG3 (2 of 2)	1:8158500-8168019	prembt	postmbt	NOTEST	0	0	0	0	0	1	no
XLOC_000130	XLOC_000130	zgc:152698	1:8221041-8221978	prembt	postmbt	NOTEST	0	0	0	0	0	1	no
XLOC_000131	XLOC_000131	plk1	1:8229172-8238571	prembt	postmbt	OK	0	0	0.0555319	0.571108	0.41348	0.999775	no
XLOC_000132	XLOC_000132	chtf18	1:8275102-8304134	prembt	postmbt	NOTEST	0	0	0	0	0	1	no
XLOC_000133	XLOC_000133	chtf18	1:8275102-8304134	prembt	postmbt	NOTEST	0	0	0	0	0	1	no
XLOC_000134	XLOC_000134	gng13a	1:8275102-8304134	prembt	postmbt	NOTEST	0	0	0	0	0	1	no
XLOC_000135	XLOC_000135	si:ch211-57e21.4	1:8327669-8361435	prembt	postmbt	NOTEST	0	0	0	0	0	1	no
XLOC_000136	XLOC_000136	uncx4.1	1:8366186-8370199	prembt	postmbt	NOTEST	0	0	0	0	0	1	no
XLOC_000137	XLOC_000137	elfn1	1:8784917-8787329	prembt	postmbt	NOTEST	0	0	0	0	0	1	no
XLOC_000138	XLOC_000138	pmm2	1:8936464-8943381	prembt	postmbt	NOTEST	0	0	0	0	0	1	no
XLOC_000139	XLOC_000139	rgs11	1:8963074-8990714	prembt	postmbt	NOTEST	0	0	0	0	0	1	no
XLOC_000140	XLOC_000140	5S_rRNA	1:8992461-9017110	prembt	postmbt	NOTEST	0	0	0	0	0	1	no
XLOC_000141	XLOC_000141	pdia2	1:9030572-9040849	prembt	postmbt	NOTEST	0	0	0	0	0	1	no
XLOC_000142	XLOC_000142	si:dkeyp-75b4.8	1:9042467-9058198	prembt	postmbt	NOTEST	0	0	0	0	0	1	no
XLOC_000143	XLOC_000143	si:dkeyp-75b4.10	1:9070894-9076445	prembt	postmbt	NOTEST	0	0	0	0	0	1	no
XLOC_000144	XLOC_000144	trim2b	1:9079503-9109274	prembt	postmbt	OK	0	0	0.0823218	0.687874	0.585949	0.999775	no
XLOC_000145	XLOC_000145	fgb	1:9127846-9135580	prembt	postmbt	NOTEST	0	0	0	0	0	1	no
XLOC_000146	XLOC_000146	-	1:9150831-9150911	prembt	postmbt	NOTEST	0	0	0	0	0	1	no
XLOC_000147	XLOC_000147	lratb	1:9250793-9255757	prembt	postmbt	NOTEST	0	0	0	0	0	1	no
XLOC_000148	XLOC_000148	ENSDARG00000077652	1:9294557-9300000	prembt	postmbt	NOTEST	0	0	0	0	0	1	no
XLOC_000149	XLOC_000149	rbm46	1:9303311-9313555	prembt	postmbt	NOTEST	0	0	0	0	0	1	no
XLOC_000150	XLOC_000150	NPY2R (2 of 3)	1:9398834-9409901	prembt	postmbt	NOTEST	0	0	0	0	0	1	no
XLOC_000151	XLOC_000151	EIF3F	1:9473139-9480141	prembt	postmbt	NOTEST	0	0	0	0	0	1	no
XLOC_000152	XLOC_000152	zgc:77880	1:9481713-9491309	prembt	postmbt	NOTEST	0	0	0	0	0	1	no
XLOC_000153	XLOC_000153	TMEM55B (1 of 2)	1:9494164-9502493	prembt	postmbt	NOTEST	0	0	0	0	0	1	no
XLOC_000154	XLOC_000154	dachb	1:9527678-9624787	prembt	postmbt	OK	0	0	0.0480046	0.752555	0.732334	0.999775	no
XLOC_000155	XLOC_000155	5S_rRNA	1:9527678-9624787	prembt	postmbt	NOTEST	0	0	0	0	0	1	no
XLOC_000156	XLOC_000156	BRP44 (2 of 2)	1:9860144-9875371	prembt	postmbt	NOTEST	0	0	0	0	0	1	no
XLOC_000157	XLOC_000157	atp1b1b	1:9896313-9915324	prembt	postmbt	NOTEST	0	0	0	0	0	1	no
XLOC_000158	XLOC_000158	cnga3b	1:9943232-9952715	prembt	postmbt	NOTEST	0	0	0	0	0	1	no
XLOC_000159	XLOC_000159	C1H15orf23	1:10291238-10301481	prembt	postmbt	NOTEST	0	0	0	0	0	1	no
XLOC_000160	XLOC_000160	5S_rRNA	1:10564047-10564162	prembt	postmbt	NOTEST	0	0	0	0	0	1	no
XLOC_000161	XLOC_000161	GNA12 (2 of 2)	1:10841251-10849905	prembt	postmbt	NOTEST	0	0	0	0	0	1	no
XLOC_000162	XLOC_000162	EIF3B (2 of 2)	1:10871413-10888788	prembt	postmbt	NOTEST	0	0	0	0	0	1	no
XLOC_000163	XLOC_000163	si:dkey-26i13.8	1:10892348-10914253	prembt	postmbt	NOTEST	0	0	0	0	0	1	no
XLOC_000164	XLOC_000164	CHST12 (2 of 7)	1:10917509-10918718	prembt	postmbt	NOTEST	0	0	0	0	0	1	no
XLOC_000165	XLOC_000165	SNX8 (3 of 3)	1:11062661-11075581	prembt	postmbt	LOWDATA	0	0	0	0	0	1	no
XLOC_000166	XLOC_000166	TSPAN5 (2 of 3)	1:11148976-11165736	prembt	postmbt	NOTEST	0	0	0	0	0	1	no
XLOC_000167	XLOC_000167	-	1:11177677-11177969	prembt	postmbt	NOTEST	0	0	0	0	0	1	no
XLOC_000168	XLOC_000168	-	1:11178020-11178165	prembt	postmbt	NOTEST	0	0	0	0	0	1	no
XLOC_000169	XLOC_000169	-	1:11178377-11178877	prembt	postmbt	NOTEST	0	0	0	0	0	1	no
XLOC_000170	XLOC_000170	-	1:11179188-11179448	prembt	postmbt	NOTEST	0	0	0	0	0	1	no
XLOC_000171	XLOC_000171	mtp	1:11180877-11184605	prembt	postmbt	NOTEST	0	0	0	0	0	1	no
XLOC_000172	XLOC_000172	-	1:11223227-11223612	prembt	postmbt	NOTEST	0	0	0	0	0	1	no
XLOC_000173	XLOC_000173	PLA2G12A	1:11225267-11229671	prembt	postmbt	OK	0	0	0.0198805	0.7916	0.899922	0.999775	no
XLOC_000174	XLOC_000174	GRK4 (2 of 2)	1:11316762-11387525	prembt	postmbt	NOTEST	0	0	0	0	0	1	no
XLOC_000175	XLOC_000175	SPINK4	1:11431512-11434980	prembt	postmbt	NOTEST	0	0	0	0	0	1	no
XLOC_000176	XLOC_000176	zgc:162946	1:11468692-11487734	prembt	postmbt	OK	0	0	0.0816598	0.247515	0.12601	0.511169	no
XLOC_000177	XLOC_000177	tdrd7	1:11492013-11524637	prembt	postmbt	OK	0	0	0.0430576	0.717498	0.644901	0.999775	no
XLOC_000178	XLOC_000178	TMOD1	1:11527848-11554350	prembt	postmbt	NOTEST	0	0	0	0	0	1	no
XLOC_000179	XLOC_000179	gne	1:11591492-11630714	prembt	postmbt	OK	0	0	0.0642988	0.677212	0.566863	0.999775	no
XLOC_000180	XLOC_000180	NANS	1:11631952-11640923	prembt	postmbt	NOTEST	0	0	0	0	0	1	no
XLOC_000181	XLOC_000181	clta	1:11644337-11658203	prembt	postmbt	OK	0	0	0.0197342	0.763477	0.766528	0.999775	no
XLOC_000182	XLOC_000182	C1H4orf33	1:11660585-11694017	prembt	postmbt	NOTEST	0	0	0	0	0	1	no
XLOC_000183	XLOC_000183	5S_rRNA	1:11870730-11870847	prembt	postmbt	NOTEST	0	0	0	0	0	1	no
XLOC_000184	XLOC_000184	5S_rRNA	1:11924350-11924470	prembt	postmbt	NOTEST	0	0	0	0	0	1	no
XLOC_000185	XLOC_000185	5S_rRNA	1:12063291-12063406	prembt	postmbt	NOTEST	0	0	0	0	0	1	no
XLOC_000186	XLOC_000186	CABZ01025931.1	1:12169738-12169820	prembt	postmbt	NOTEST	0	0	0	0	0	1	no
XLOC_000187	XLOC_000187	si:dkey-9i4.2	1:12363356-12373519	prembt	postmbt	NOTEST	0	0	0	0	0	1	no
XLOC_000188	XLOC_000188	CCRN4L (1 of 2)	1:12815371-12838458	prembt	postmbt	LOWDATA	0	0	0	0	0	1	no
XLOC_000189	XLOC_000189	C1H4orf27	1:12905186-12911525	prembt	postmbt	NOTEST	0	0	0	0	0	1	no
XLOC_000190	XLOC_000190	ANK2 (1 of 2)	1:12914286-13044995	prembt	postmbt	NOTEST	0	0	0	0	0	1	no
XLOC_000191	XLOC_000191	il8	1:13137909-13138866	prembt	postmbt	NOTEST	0	0	0	0	0	1	no
XLOC_000192	XLOC_000192	-	1:13163988-13164137	prembt	postmbt	NOTEST	0	0	0	0	0	1	no
XLOC_000193	XLOC_000193	ppp2r2c	1:13168219-13194745	prembt	postmbt	LOWDATA	0	0	0	0	0	1	no
XLOC_000194	XLOC_000194	crmp1	1:13228200-13249457	prembt	postmbt	NOTEST	0	0	0	0	0	1	no
XLOC_000195	XLOC_000195	ENSDARG00000037576	1:13257424-13258486	prembt	postmbt	NOTEST	0	0	0	0	0	1	no
XLOC_000196	XLOC_000196	fip1l1	1:13267530-13288544	prembt	postmbt	NOTEST	0	0	0	0	0	1	no
XLOC_000197	XLOC_000197	chic2	1:13290782-13301180	prembt	postmbt	NOTEST	0	0	0	0	0	1	no
XLOC_000198	XLOC_000198	slc34a2a	1:13317178-13327647	prembt	postmbt	NOTEST	0	0	0	0	0	1	no
XLOC_000199	XLOC_000199	rbpja	1:13339388-13348900	prembt	postmbt	NOTEST	0	0	0	0	0	1	no
XLOC_000200	XLOC_000200	STIM2 (2 of 2)	1:13350976-13368417	prembt	postmbt	LOWDATA	0	0	0	0	0	1	no
XLOC_000201	XLOC_000201	CR381601.2	1:13427655-13429261	prembt	postmbt	NOTEST	0	0	0	0	0	1	no
XLOC_000202	XLOC_000202	CABZ01063869.1	1:13460600-13460698	prembt	postmbt	NOTEST	0	0	0	0	0	1	no
XLOC_000203	XLOC_000203	-	1:13475245-13475578	prembt	postmbt	NOTEST	0	0	0	0	0	1	no
XLOC_000204	XLOC_000204	-	1:13476166-13477406	prembt	postmbt	NOTEST	0	0	0	0	0	1	no
XLOC_000205	XLOC_000205	-	1:13478910-13479111	prembt	postmbt	NOTEST	0	0	0	0	0	1	no
XLOC_000206	XLOC_000206	-	1:13479471-13479622	prembt	postmbt	NOTEST	0	0	0	0	0	1	no
XLOC_000207	XLOC_000207	CABZ01063868.2	1:13481618-13483218	prembt	postmbt	NOTEST	0	0	0	0	0	1	no
XLOC_000208	XLOC_000208	BX511256.2	1:13865539-13927467	prembt	postmbt	NOTEST	0	0	0	0	0	1	no
XLOC_000209	XLOC_000209	itln1	1:13943359-13950254	prembt	postmbt	NOTEST	0	0	0	0	0	1	no
XLOC_000210	XLOC_000210	HGSNAT	1:13953025-13983028	prembt	postmbt	NOTEST	0	0	0	0	0	1	no
XLOC_000211	XLOC_000211	pi4k2b	1:13985412-14011929	prembt	postmbt	NOTEST	0	0	0	0	0	1	no
XLOC_000212	XLOC_000212	-	1:14807138-14807373	prembt	postmbt	NOTEST	0	0	0	0	0	1	no
XLOC_000213	XLOC_000213	-	1:14833662-14833712	prembt	postmbt	NOTEST	0	0	0	0	0	1	no
XLOC_000214	XLOC_000214	BX000690.1	1:14934071-14962132	prembt	postmbt	NOTEST	0	0	0	0	0	1	no
XLOC_000215	XLOC_000215	EFHA2 (1 of 2)	1:15138922-15198657	prembt	postmbt	NOTEST	0	0	0	0	0	1	no
XLOC_000216	XLOC_000216	U3	1:15200419-15200634	prembt	postmbt	NOTEST	0	0	0	0	0	1	no
XLOC_000217	XLOC_000217	vps37a	1:15204929-15222147	prembt	postmbt	NOTEST	0	0	0	0	0	1	no
XLOC_000218	XLOC_000218	-	1:15261267-15261392	prembt	postmbt	NOTEST	0	0	0	0	0	1	no
XLOC_000219	XLOC_000219	MTUS1 (2 of 2)	1:15282461-15359705	prembt	postmbt	OK	0	0	0.0132094	0.787333	0.87038	0.999775	no
XLOC_000220	XLOC_000220	pcm1	1:15363207-15396094	prembt	postmbt	NOTEST	0	0	0	0	0	1	no
XLOC_000221	XLOC_000221	-	1:15414319-15414772	prembt	postmbt	NOTEST	0	0	0	0	0	1	no
XLOC_000222	XLOC_000222	FRG1	1:15416795-15430883	prembt	postmbt	NOTEST	0	0	0	0	0	1	no
XLOC_000223	XLOC_000223	5S_rRNA	1:15510577-15510704	prembt	postmbt	NOTEST	0	0	0	0	0	1	no
XLOC_000224	XLOC_000224	fat1	1:16118816-16266817	prembt	postmbt	NOTEST	0	0	0	0	0	1	no
XLOC_000225	XLOC_000225	casp3a	1:16269187-16278217	prembt	postmbt	NOTEST	0	0	0	0	0	1	no
XLOC_000226	XLOC_000226	helt	1:16335286-16336940	prembt	postmbt	NOTEST	0	0	0	0	0	1	no
XLOC_000227	XLOC_000227	slc25a4	1:16418639-16420984	prembt	postmbt	NOTEST	0	0	0	0	0	1	no
XLOC_000228	XLOC_000228	ankrd37	1:16437320-16453571	prembt	postmbt	NOTEST	0	0	0	0	0	1	no
XLOC_000229	XLOC_000229	si:dkeyp-11a2.3	1:16547552-16654540	prembt	postmbt	NOTEST	0	0	0	0	0	1	no
XLOC_000230	XLOC_000230	tlr3	1:16547552-16654540	prembt	postmbt	NOTEST	0	0	0	0	0	1	no
XLOC_000231	XLOC_000231	cyp4v2	1:16547552-16654540	prembt	postmbt	NOTEST	0	0	0	0	0	1	no
XLOC_000232	XLOC_000232	-	1:16905214-16905699	prembt	postmbt	NOTEST	0	0	0	0	0	1	no
XLOC_000233	XLOC_000233	si:dkey-192k22.2	1:17292758-17305216	prembt	postmbt	NOTEST	0	0	0	0	0	1	no
XLOC_000234	XLOC_000234	zgc:73228	1:17553573-17559452	prembt	postmbt	NOTEST	0	0	0	0	0	1	no
XLOC_000235	XLOC_000235	si:dkey-167i21.4	1:17571241-17574751	prembt	postmbt	NOTEST	0	0	0	0	0	1	no
XLOC_000236	XLOC_000236	RNF38	1:17604950-17679278	prembt	postmbt	NOTEST	0	0	0	0	0	1	no
XLOC_000237	XLOC_000237	LIMCH1 (2 of 2)	1:17707535-17812164	prembt	postmbt	OK	0	0	0.105293	0.632563	0.49559	0.999775	no
XLOC_000238	XLOC_000238	exosc9	1:17825335-17834058	prembt	postmbt	NOTEST	0	0	0	0	0	1	no
XLOC_000239	XLOC_000239	ptpn9b	1:17836442-17854845	prembt	postmbt	NOTEST	0	0	0	0	0	1	no
XLOC_000240	XLOC_000240	si:dkeyp-118a3.2	1:18045135-18071744	prembt	postmbt	NOTEST	0	0	0	0	0	1	no
XLOC_000241	XLOC_000241	tyrp1b	1:18074731-18087943	prembt	postmbt	NOTEST	0	0	0	0	0	1	no
XLOC_000242	XLOC_000242	clock3	1:18174828-18209708	prembt	postmbt	OK	0	0	0.0390481	0.746046	0.713961	0.999775	no
XLOC_000243	XLOC_000243	-	1:18210359-18210601	prembt	postmbt	NOTEST	0	0	0	0	0	1	no
XLOC_000244	XLOC_000244	CLRN2	1:18257122-18259686	prembt	postmbt	NOTEST	0	0	0	0	0	1	no
XLOC_000245	XLOC_000245	smc2	1:18277014-18304570	prembt	postmbt	OK	0	0	0.0228689	0.770904	0.793093	0.999775	no
XLOC_000246	XLOC_000246	FBXO10 (2 of 2)	1:18344181-18375325	prembt	postmbt	LOWDATA	0	0	0	0	0	1	no
XLOC_000247	XLOC_000247	-	1:18376457-18376508	prembt	postmbt	NOTEST	0	0	0	0	0	1	no
XLOC_000248	XLOC_000248	tmem192	1:18391382-18407669	prembt	postmbt	NOTEST	0	0	0	0	0	1	no
XLOC_000249	XLOC_000249	5S_rRNA	1:18447593-18447727	prembt	postmbt	NOTEST	0	0	0	0	0	1	no
XLOC_000250	XLOC_000250	march1	1:18450402-18498254	prembt	postmbt	NOTEST	0	0	0	0	0	1	no
XLOC_000251	XLOC_000251	FNIP2	1:18506655-18545217	prembt	postmbt	OK	0	0	0.0187216	0.787049	0.868655	0.999775	no
XLOC_000252	XLOC_000252	-	1:18546922-18547288	prembt	postmbt	NOTEST	0	0	0	0	0	1	no
XLOC_000253	XLOC_000253	zbtb5	1:18548717-18573634	prembt	postmbt	NOTEST	0	0	0	0	0	1	no
XLOC_000254	XLOC_000254	UBA6	1:18591032-18630013	prembt	postmbt	NOTEST	0	0	0	0	0	1	no
XLOC_000255	XLOC_000255	apbb2	1:18680381-18737730	prembt	postmbt	NOTEST	0	0	0	0	0	1	no
XLOC_000256	XLOC_000256	-	1:18776286-18776341	prembt	postmbt	NOTEST	0	0	0	0	0	1	no
XLOC_000257	XLOC_000257	prss12	1:18813342-18879992	prembt	postmbt	NOTEST	0	0	0	0	0	1	no
XLOC_000258	XLOC_000258	spock3	1:19416493-19487600	prembt	postmbt	NOTEST	0	0	0	0	0	1	no
XLOC_000259	XLOC_000259	si:dkeyp-72g6.2	1:19712526-19751604	prembt	postmbt	NOTEST	0	0	0	0	0	1	no
XLOC_000260	XLOC_000260	5S_rRNA	1:20025481-20080394	prembt	postmbt	NOTEST	0	0	0	0	0	1	no
XLOC_000261	XLOC_000261	med28	1:20091964-20095447	prembt	postmbt	NOTEST	0	0	0	0	0	1	no
XLOC_000262	XLOC_000262	CCDC111	1:20345962-20355737	prembt	postmbt	LOWDATA	0	0	0	0	0	1	no
XLOC_000263	XLOC_000263	pax5	1:20560787-20650528	prembt	postmbt	NOTEST	0	0	0	0	0	1	no
XLOC_000264	XLOC_000264	-	1:20751583-20751624	prembt	postmbt	NOTEST	0	0	0	0	0	1	no
XLOC_000265	XLOC_000265	KDM4C	1:20772145-20806880	prembt	postmbt	OK	0	0	0.0269389	0.782594	0.844043	0.999775	no
XLOC_000266	XLOC_000266	dnah7l	1:20837615-21057496	prembt	postmbt	NOTEST	0	0	0	0	0	1	no
XLOC_000267	XLOC_000267	si:dkey-234d14.2	1:21201228-21202947	prembt	postmbt	NOTEST	0	0	0	0	0	1	no
XLOC_000268	XLOC_000268	5S_rRNA	1:21295305-21295420	prembt	postmbt	NOTEST	0	0	0	0	0	1	no
XLOC_000269	XLOC_000269	anxa5b	1:21421753-21439370	prembt	postmbt	OK	0	0	0.00411854	0.797411	0.972518	0.999775	no
XLOC_000270	XLOC_000270	ZMYND10	1:21465389-21477477	prembt	postmbt	NOTEST	0	0	0	0	0	1	no
XLOC_000271	XLOC_000271	gtf2e2	1:21625781-21646368	prembt	postmbt	OK	0	0	0.00180973	0.797821	0.989946	0.999934	no
XLOC_000272	XLOC_000272	MAGIX	1:22004552-22014140	prembt	postmbt	NOTEST	0	0	0	0	0	1	no
XLOC_000273	XLOC_000273	lias	1:22048722-22068847	prembt	postmbt	FAIL	0	0	0	0	0	1	no
XLOC_000274	XLOC_000274	ube2k	1:22085710-22144703	prembt	postmbt	NOTEST	0	0	0	0	0	1	no
XLOC_000275	XLOC_000275	n4bp2	1:22146587-22168376	prembt	postmbt	NOTEST	0	0	0	0	0	1	no
XLOC_000276	XLOC_000276	rhoh	1:22172498-22173086	prembt	postmbt	NOTEST	0	0	0	0	0	1	no
XLOC_000277	XLOC_000277	chrna9	1:22182711-22192005	prembt	postmbt	NOTEST	0	0	0	0	0	1	no
XLOC_000278	XLOC_000278	GSG2	1:22263278-22331971	prembt	postmbt	OK	0	0	0.0103688	0.79202	0.903322	0.999775	no
XLOC_000279	XLOC_000279	fam184b	1:22263278-22331971	prembt	postmbt	NOTEST	0	0	0	0	0	1	no
XLOC_000280	XLOC_000280	ncapg	1:22333468-22370254	prembt	postmbt	NOTEST	0	0	0	0	0	1	no
XLOC_000281	XLOC_000281	5S_rRNA	1:22525192-22525307	prembt	postmbt	NOTEST	0	0	0	0	0	1	no
XLOC_000282	XLOC_000282	slit2	1:22557442-22684130	prembt	postmbt	NOTEST	0	0	0	0	0	1	no
XLOC_000283	XLOC_000283	dre-mir-218a-2	1:22557442-22684130	prembt	postmbt	NOTEST	0	0	0	0	0	1	no
XLOC_000284	XLOC_000284	mab21l2	1:22694785-23125339	prembt	postmbt	NOTEST	0	0	0	0	0	1	no
XLOC_000285	XLOC_000285	si:dkey-40h17.5	1:22694785-23125339	prembt	postmbt	NOTEST	0	0	0	0	0	1	no
XLOC_000286	XLOC_000286	qdprb2,rps3a	1:23130371-23369877	prembt	postmbt	OK	0	0	0.0775667	0.0237859	0.00803463	0.0629668	no
XLOC_000287	XLOC_000287	si:dkey-40h17.6	1:23130371-23369877	prembt	postmbt	NOTEST	0	0	0	0	0	1	no
XLOC_000288	XLOC_000288	si:dkey-40h17.4	1:23130371-23369877	prembt	postmbt	OK	0	0	0.353957	0.14927	0.0671065	0.320718	no
XLOC_000289	XLOC_000289	fam160a1	1:23130371-23369877	prembt	postmbt	LOWDATA	0	0	0	0	0	1	no
XLOC_000290	XLOC_000290	-	1:23373318-23373649	prembt	postmbt	NOTEST	0	0	0	0	0	1	no
XLOC_000291	XLOC_000291	-	1:23373870-23374409	prembt	postmbt	NOTEST	0	0	0	0	0	1	no
XLOC_000292	XLOC_000292	-	1:23374652-23375359	prembt	postmbt	NOTEST	0	0	0	0	0	1	no
XLOC_000293	XLOC_000293	DCTPP1	1:23377311-23416177	prembt	postmbt	LOWDATA	0	0	0	0	0	1	no
XLOC_000294	XLOC_000294	si:ch211-150a22.4	1:23453134-23456797	prembt	postmbt	NOTEST	0	0	0	0	0	1	no
XLOC_000295	XLOC_000295	mnd1	1:24009385-24073635	prembt	postmbt	NOTEST	0	0	0	0	0	1	no
XLOC_000296	XLOC_000296	si:ch211-208h7.4	1:24075530-24173549	prembt	postmbt	NOTEST	0	0	0	0	0	1	no
XLOC_000297	XLOC_000297	trim2a	1:24179844-24227681	prembt	postmbt	NOTEST	0	0	0	0	0	1	no
XLOC_000298	XLOC_000298	plrg1	1:24507027-24524223	prembt	postmbt	FAIL	0	0	0	0	0	1	no
XLOC_000299	XLOC_000299	lrata	1:24554197-24555439	prembt	postmbt	NOTEST	0	0	0	0	0	1	no
XLOC_000300	XLOC_000300	AL935184.1	1:24565017-24566450	prembt	postmbt	NOTEST	0	0	0	0	0	1	no
XLOC_000301	XLOC_000301	si:dkey-30k22.5	1:24577052-24579102	prembt	postmbt	NOTEST	0	0	0	0	0	1	no
XLOC_000302	XLOC_000302	NPY2R (3 of 3)	1:24590114-24591267	prembt	postmbt	NOTEST	0	0	0	0	0	1	no
XLOC_000303	XLOC_000303	gucy1a3	1:24641200-24656451	prembt	postmbt	NOTEST	0	0	0	0	0	1	no
XLOC_000304	XLOC_000304	gucy1b3	1:24659047-24699059	prembt	postmbt	NOTEST	0	0	0	0	0	1	no
XLOC_000305	XLOC_000305	fabp2	1:24705630-24708975	prembt	postmbt	NOTEST	0	0	0	0	0	1	no
XLOC_000306	XLOC_000306	mxd4	1:24954456-24979247	prembt	postmbt	LOWDATA	0	0	0	0	0	1	no
XLOC_000307	XLOC_000307	ndufb6	1:24981837-24985820	prembt	postmbt	NOTEST	0	0	0	0	0	1	no
XLOC_000308	XLOC_000308	topors	1:24987713-24992549	prembt	postmbt	LOWDATA	0	0	0	0	0	1	no
XLOC_000309	XLOC_000309	mtap	1:24993567-25010532	prembt	postmbt	OK	0	0	0.0619324	0.730221	0.673762	0.999775	no
XLOC_000310	XLOC_000310	TET2	1:25238947-25269896	prembt	postmbt	NOTEST	0	0	0	0	0	1	no
XLOC_000311	XLOC_000311	ENSDARG00000079377	1:25294083-25320408	prembt	postmbt	NOTEST	0	0	0	0	0	1	no
XLOC_000312	XLOC_000312	G3BP2 (1 of 3),g3bp2	1:25321184-25438574	prembt	postmbt	OK	0	0	0.359501	2.5022e-06	4.7937e-07	3.74336e-05	yes
XLOC_000313	XLOC_000313	uso1	1:25321184-25438574	prembt	postmbt	LOWDATA	0	0	0	0	0	1	no
XLOC_000314	XLOC_000314	-	1:25321184-25438574	prembt	postmbt	NOTEST	0	0	0	0	0	1	no
XLOC_000315	XLOC_000315	USO1 (1 of 2)	1:25455781-25483997	prembt	postmbt	NOTEST	0	0	0	0	0	1	no
XLOC_000316	XLOC_000316	AL954695.2	1:25517742-25519707	prembt	postmbt	NOTEST	0	0	0	0	0	1	no
XLOC_000317	XLOC_000317	AL954695.6	1:25546252-25549136	prembt	postmbt	NOTEST	0	0	0	0	0	1	no
XLOC_000318	XLOC_000318	coro2a	1:25571326-25620378	prembt	postmbt	NOTEST	0	0	0	0	0	1	no
XLOC_000319	XLOC_000319	-	1:25625570-25642444	prembt	postmbt	NOTEST	0	0	0	0	0	1	no
XLOC_000320	XLOC_000320	-	1:25642770-25664614	prembt	postmbt	OK	0	0	0.0583262	0.71844	0.646953	0.999775	no
XLOC_000321	XLOC_000321	-	1:25665160-25666518	prembt	postmbt	NOTEST	0	0	0	0	0	1	no
XLOC_000322	XLOC_000322	bnc2	1:25990136-26175158	prembt	postmbt	NOTEST	0	0	0	0	0	1	no
XLOC_000323	XLOC_000323	CT573253.1	1:26545322-26552937	prembt	postmbt	NOTEST	0	0	0	0	0	1	no
XLOC_000324	XLOC_000324	-	1:26600899-26601089	prembt	postmbt	NOTEST	0	0	0	0	0	1	no
XLOC_000325	XLOC_000325	-	1:26601159-26601318	prembt	postmbt	NOTEST	0	0	0	0	0	1	no
XLOC_000326	XLOC_000326	-	1:26602750-26602935	prembt	postmbt	NOTEST	0	0	0	0	0	1	no
XLOC_000327	XLOC_000327	si:dkey-29d5.1	1:26679417-26699248	prembt	postmbt	NOTEST	0	0	0	0	0	1	no
XLOC_000328	XLOC_000328	pspc1	1:26774803-26827017	prembt	postmbt	OK	0	0	0.0472087	0.762117	0.761994	0.999775	no
XLOC_000329	XLOC_000329	DNAJB14	1:26837409-26863163	prembt	postmbt	NOTEST	0	0	0	0	0	1	no
XLOC_000330	XLOC_000330	SUGT1	1:26950020-27001103	prembt	postmbt	OK	0	0	0.141814	0.335769	0.188273	0.672837	no
XLOC_000331	XLOC_000331	chst10	1:27013445-27028751	prembt	postmbt	OK	0	0	0.152688	0.123234	0.0532595	0.27019	no
XLOC_000332	XLOC_000332	psip1	1:27049292-27255466	prembt	postmbt	OK	0	0	0.0890487	0.587749	0.434288	0.999775	no
XLOC_000333	XLOC_000333	-	1:27646798-27646967	prembt	postmbt	NOTEST	0	0	0	0	0	1	no
XLOC_000334	XLOC_000334	cbsa	1:27999258-28024172	prembt	postmbt	NOTEST	0	0	0	0	0	1	no
XLOC_000335	XLOC_000335	cryaa	1:28027490-28031533	prembt	postmbt	NOTEST	0	0	0	0	0	1	no
XLOC_000336	XLOC_000336	ankrd10a	1:28071568-28095009	prembt	postmbt	OK	0	0	0.0375271	0.763561	0.76681	0.999775	no
XLOC_000337	XLOC_000337	si:ch211-198k9.6	1:28108758-28110576	prembt	postmbt	NOTEST	0	0	0	0	0	1	no
XLOC_000338	XLOC_000338	cars2	1:28114603-28133461	prembt	postmbt	NOTEST	0	0	0	0	0	1	no
XLOC_000339	XLOC_000339	IRS2	1:28142003-28159035	prembt	postmbt	OK	0	0	0.000109964	0.797884	0.999418	0.999934	no
XLOC_000340	XLOC_000340	lig4	1:28198482-28202115	prembt	postmbt	NOTEST	0	0	0	0	0	1	no
XLOC_000341	XLOC_000341	fam155a	1:28212405-28321676	prembt	postmbt	NOTEST	0	0	0	0	0	1	no
XLOC_000342	XLOC_000342	BX908780.1	1:28212405-28321676	prembt	postmbt	NOTEST	0	0	0	0	0	1	no
XLOC_000343	XLOC_000343	si:ch211-59g22.1	1:28375093-28376361	prembt	postmbt	NOTEST	0	0	0	0	0	1	no
XLOC_000344	XLOC_000344	CR774189.1	1:28445864-28449638	prembt	postmbt	NOTEST	0	0	0	0	0	1	no
XLOC_000345	XLOC_000345	RAPH1 (1 of 2)	1:28609482-28688882	prembt	postmbt	NOTEST	0	0	0	0	0	1	no
XLOC_000346	XLOC_000346	cpb2	1:28696176-28709300	prembt	postmbt	NOTEST	0	0	0	0	0	1	no
XLOC_000347	XLOC_000347	zc3h13	1:28711883-28743147	prembt	postmbt	NOTEST	0	0	0	0	0	1	no
XLOC_000348	XLOC_000348	tm9sf2	1:28743336-28769697	prembt	postmbt	NOTEST	0	0	0	0	0	1	no
XLOC_000349	XLOC_000349	zic2b	1:28776998-28806281	prembt	postmbt	OK	0	0	0.289259	0.00768249	0.00230907	0.0249322	yes
XLOC_000350	XLOC_000350	pcca	1:28807216-28899025	prembt	postmbt	NOTEST	0	0	0	0	0	1	no
XLOC_000351	XLOC_000351	CR391947.1	1:29008943-29009027	prembt	postmbt	NOTEST	0	0	0	0	0	1	no
XLOC_000352	XLOC_000352	vps8	1:29024005-29298143	prembt	postmbt	LOWDATA	0	0	0	0	0	1	no
XLOC_000353	XLOC_000353	dre-mir-740	1:29024005-29298143	prembt	postmbt	NOTEST	0	0	0	0	0	1	no
XLOC_000354	XLOC_000354	5S_rRNA	1:29024005-29298143	prembt	postmbt	NOTEST	0	0	0	0	0	1	no
XLOC_000355	XLOC_000355	tmem41ab	1:29409596-29425490	prembt	postmbt	NOTEST	0	0	0	0	0	1	no
XLOC_000356	XLOC_000356	GPR183 (3 of 3)	1:29426875-29624482	prembt	postmbt	NOTEST	0	0	0	0	0	1	no
XLOC_000357	XLOC_000357	GPR183 (2 of 3)	1:29426875-29624482	prembt	postmbt	NOTEST	0	0	0	0	0	1	no
XLOC_000358	XLOC_000358	BORA	1:29774577-29791060	prembt	postmbt	NOTEST	0	0	0	0	0	1	no
XLOC_000359	XLOC_000359	metap1d	1:30002483-30030422	prembt	postmbt	LOWDATA	0	0	0	0	0	1	no
XLOC_000360	XLOC_000360	itga6b	1:30075421-30120963	prembt	postmbt	NOTEST	0	0	0	0	0	1	no
XLOC_000361	XLOC_000361	eef1a1	1:30167073-30186479	prembt	postmbt	NOTEST	0	0	0	0	0	1	no
XLOC_000362	XLOC_000362	si:ch211-127n13.3	1:30191199-30406008	prembt	postmbt	NOTEST	0	0	0	0	0	1	no
XLOC_000363	XLOC_000363	5S_rRNA	1:30477813-30489895	prembt	postmbt	NOTEST	0	0	0	0	0	1	no
XLOC_000364	XLOC_000364	INHBE	1:30609326-30615423	prembt	postmbt	NOTEST	0	0	0	0	0	1	no
XLOC_000365	XLOC_000365	gli1	1:30667434-30746919	prembt	postmbt	NOTEST	0	0	0	0	0	1	no
XLOC_000366	XLOC_000366	-	1:30777062-30777456	prembt	postmbt	NOTEST	0	0	0	0	0	1	no
XLOC_000367	XLOC_000367	si:dkey-179o14.4	1:30973210-30974824	prembt	postmbt	NOTEST	0	0	0	0	0	1	no
XLOC_000368	XLOC_000368	slc2a15b	1:31027196-31052389	prembt	postmbt	NOTEST	0	0	0	0	0	1	no
XLOC_000369	XLOC_000369	-	1:31055638-31055915	prembt	postmbt	NOTEST	0	0	0	0	0	1	no
XLOC_000370	XLOC_000370	fgf8b	1:31092245-31097474	prembt	postmbt	NOTEST	0	0	0	0	0	1	no
XLOC_000371	XLOC_000371	poll	1:31107996-31126960	prembt	postmbt	OK	0	0	0.193831	0.0692352	0.0270298	0.155733	no
XLOC_000372	XLOC_000372	C1H10orf26 (2 of 2)	1:31128268-31153985	prembt	postmbt	NOTEST	0	0	0	0	0	1	no
XLOC_000373	XLOC_000373	as3mt	1:31160639-31176847	prembt	postmbt	NOTEST	0	0	0	0	0	1	no
XLOC_000374	XLOC_000374	cnnm2b	1:31178765-31253331	prembt	postmbt	NOTEST	0	0	0	0	0	1	no
XLOC_000375	XLOC_000375	nt5c2b	1:31260663-31310654	prembt	postmbt	NOTEST	0	0	0	0	0	1	no
XLOC_000376	XLOC_000376	inab	1:31318462-31324554	prembt	postmbt	NOTEST	0	0	0	0	0	1	no
XLOC_000377	XLOC_000377	kal1a	1:31396988-31433511	prembt	postmbt	NOTEST	0	0	0	0	0	1	no
XLOC_000378	XLOC_000378	sts	1:31505538-31531501	prembt	postmbt	OK	0	0	0.0981483	0.657324	0.533578	0.999775	no
XLOC_000379	XLOC_000379	BX248508.1	1:31806868-31809152	prembt	postmbt	NOTEST	0	0	0	0	0	1	no
XLOC_000380	XLOC_000380	hdhd1	1:31882590-31926772	prembt	postmbt	OK	0	0	0.0286254	0.774532	0.80743	0.999775	no
XLOC_000381	XLOC_000381	5S_rRNA	1:32066537-32066653	prembt	postmbt	NOTEST	0	0	0	0	0	1	no
XLOC_000382	XLOC_000382	nlgn4a	1:32080645-32244350	prembt	postmbt	NOTEST	0	0	0	0	0	1	no
XLOC_000383	XLOC_000383	5S_rRNA	1:32080645-32244350	prembt	postmbt	NOTEST	0	0	0	0	0	1	no
XLOC_000384	XLOC_000384	5S_rRNA	1:32258752-32258871	prembt	postmbt	NOTEST	0	0	0	0	0	1	no
XLOC_000385	XLOC_000385	zgc:174320	1:32344563-32346288	prembt	postmbt	NOTEST	0	0	0	0	0	1	no
XLOC_000386	XLOC_000386	zgc:174320	1:32450728-32452453	prembt	postmbt	NOTEST	0	0	0	0	0	1	no
XLOC_000387	XLOC_000387	si:dkeyp-86f8.2	1:32880492-32881970	prembt	postmbt	NOTEST	0	0	0	0	0	1	no
XLOC_000388	XLOC_000388	prkx	1:32883162-32948941	prembt	postmbt	NOTEST	0	0	0	0	0	1	no
XLOC_000389	XLOC_000389	mxra5	1:32987425-32997313	prembt	postmbt	NOTEST	0	0	0	0	0	1	no
XLOC_000390	XLOC_000390	dhrsx	1:33049222-33151242	prembt	postmbt	OK	0	0	0.244909	0.0820411	0.0329286	0.182737	no
XLOC_000391	XLOC_000391	creb1	1:33187086-33190596	prembt	postmbt	NOTEST	0	0	0	0	0	1	no
XLOC_000392	XLOC_000392	chmp2bl	1:33191230-33201926	prembt	postmbt	FAIL	0	0	0	0	0	1	no
XLOC_000393	XLOC_000393	HTR1F (2 of 2)	1:33266866-33267985	prembt	postmbt	NOTEST	0	0	0	0	0	1	no
XLOC_000394	XLOC_000394	ENSDARG00000079350	1:33277724-33296386	prembt	postmbt	OK	0	0	0.0265181	0.784365	0.853326	0.999775	no
XLOC_000395	XLOC_000395	arl13b	1:33300827-33327476	prembt	postmbt	LOWDATA	0	0	0	0	0	1	no
XLOC_000396	XLOC_000396	NSUN3	1:33329850-33355461	prembt	postmbt	OK	0	0	0.450116	0.010323	0.00319052	0.0314399	yes
XLOC_000397	XLOC_000397	5S_rRNA	1:33367698-33367815	prembt	postmbt	NOTEST	0	0	0	0	0	1	no
XLOC_000398	XLOC_000398	5S_rRNA	1:33599837-33599954	prembt	postmbt	NOTEST	0	0	0	0	0	1	no
XLOC_000399	XLOC_000399	epha6	1:33601717-33833876	prembt	postmbt	NOTEST	0	0	0	0	0	1	no
XLOC_000400	XLOC_000400	dre-mir-734	1:33601717-33833876	prembt	postmbt	NOTEST	0	0	0	0	0	1	no
XLOC_000401	XLOC_000401	arl6	1:33836538-33866619	prembt	postmbt	LOWDATA	0	0	0	0	0	1	no
XLOC_000402	XLOC_000402	SLC5A7 (1 of 2)	1:33876330-33894674	prembt	postmbt	NOTEST	0	0	0	0	0	1	no
XLOC_000403	XLOC_000403	kctd12.2	1:33928605-33930081	prembt	postmbt	NOTEST	0	0	0	0	0	1	no
XLOC_000404	XLOC_000404	5S_rRNA	1:33998539-34083464	prembt	postmbt	NOTEST	0	0	0	0	0	1	no
XLOC_000405	XLOC_000405	lmo7b	1:33998539-34083464	prembt	postmbt	NOTEST	0	0	0	0	0	1	no
XLOC_000406	XLOC_000406	-	1:34086797-34087101	prembt	postmbt	NOTEST	0	0	0	0	0	1	no
XLOC_000407	XLOC_000407	klf12a	1:34129535-34189404	prembt	postmbt	NOTEST	0	0	0	0	0	1	no
XLOC_000408	XLOC_000408	CR749750.1	1:34129535-34189404	prembt	postmbt	NOTEST	0	0	0	0	0	1	no
XLOC_000409	XLOC_000409	zgc:91844	1:34226170-34346481	prembt	postmbt	NOTEST	0	0	0	0	0	1	no
XLOC_000410	XLOC_000410	gtf2f2a	1:34226170-34346481	prembt	postmbt	OK	0	0	0.100832	0.157039	0.0713827	0.336014	no
XLOC_000411	XLOC_000411	ENSDARG00000079191	1:34396157-34440104	prembt	postmbt	NOTEST	0	0	0	0	0	1	no
XLOC_000412	XLOC_000412	CR786582.1	1:34651058-34655406	prembt	postmbt	NOTEST	0	0	0	0	0	1	no
XLOC_000413	XLOC_000413	-	1:35069050-35069429	prembt	postmbt	NOTEST	0	0	0	0	0	1	no
XLOC_000414	XLOC_000414	KCTD15 (2 of 2)	1:35076911-35117392	prembt	postmbt	NOTEST	0	0	0	0	0	1	no
XLOC_000415	XLOC_000415	-	1:35121105-35121489	prembt	postmbt	NOTEST	0	0	0	0	0	1	no
XLOC_000416	XLOC_000416	-	1:35166288-35166705	prembt	postmbt	NOTEST	0	0	0	0	0	1	no
XLOC_000417	XLOC_000417	FP236452.2	1:35176367-35177090	prembt	postmbt	NOTEST	0	0	0	0	0	1	no
XLOC_000418	XLOC_000418	USP38	1:35181444-35197135	prembt	postmbt	NOTEST	0	0	0	0	0	1	no
XLOC_000419	XLOC_000419	gab1	1:35202669-35317902	prembt	postmbt	OK	0	0	0.0400429	0.681928	0.575188	0.999775	no
XLOC_000420	XLOC_000420	hhip	1:35498196-35543982	prembt	postmbt	OK	0	0	0.0864758	0.643159	0.511428	0.999775	no
XLOC_000421	XLOC_000421	ENSDARG00000094648	1:35570664-35576058	prembt	postmbt	NOTEST	0	0	0	0	0	1	no
XLOC_000422	XLOC_000422	-	1:35657563-35659532	prembt	postmbt	NOTEST	0	0	0	0	0	1	no
XLOC_000423	XLOC_000423	-	1:35659698-35660128	prembt	postmbt	NOTEST	0	0	0	0	0	1	no
XLOC_000424	XLOC_000424	mmaa	1:35664541-35678374	prembt	postmbt	LOWDATA	0	0	0	0	0	1	no
XLOC_000425	XLOC_000425	-	1:35687184-35687435	prembt	postmbt	NOTEST	0	0	0	0	0	1	no
XLOC_000426	XLOC_000426	-	1:35690828-35691321	prembt	postmbt	NOTEST	0	0	0	0	0	1	no
XLOC_000427	XLOC_000427	zgc:152968	1:35693942-35706512	prembt	postmbt	LOWDATA	0	0	0	0	0	1	no
XLOC_000428	XLOC_000428	5S_rRNA	1:35862375-35862492	prembt	postmbt	NOTEST	0	0	0	0	0	1	no
XLOC_000429	XLOC_000429	lsm6	1:35902853-35912115	prembt	postmbt	NOTEST	0	0	0	0	0	1	no
XLOC_000430	XLOC_000430	pou4f2	1:36145050-36148416	prembt	postmbt	NOTEST	0	0	0	0	0	1	no
XLOC_000431	XLOC_000431	ednra	1:36373657-36410470	prembt	postmbt	NOTEST	0	0	0	0	0	1	no
XLOC_000432	XLOC_000432	TMEM184C	1:36430175-36623849	prembt	postmbt	NOTEST	0	0	0	0	0	1	no
XLOC_000433	XLOC_000433	arhgap10	1:36430175-36623849	prembt	postmbt	OK	0	0	0.00803076	0.796607	0.954862	0.999775	no
XLOC_000434	XLOC_000434	ENSDARG00000091223	1:36643723-36945251	prembt	postmbt	NOTEST	0	0	0	0	0	1	no
XLOC_000435	XLOC_000435	ENSDARG00000091223	1:36643723-36945251	prembt	postmbt	NOTEST	0	0	0	0	0	1	no
XLOC_000436	XLOC_000436	5S_rRNA	1:36972460-36972591	prembt	postmbt	NOTEST	0	0	0	0	0	1	no
XLOC_000437	XLOC_000437	dclk2	1:37045792-37157447	prembt	postmbt	OK	0	0	0.20667	0.331878	0.185325	0.667018	no
XLOC_000438	XLOC_000438	FAM193A	1:37162742-37212719	prembt	postmbt	NOTEST	0	0	0	0	0	1	no
XLOC_000439	XLOC_000439	sparcl1	1:37241623-37268289	prembt	postmbt	NOTEST	0	0	0	0	0	1	no
XLOC_000440	XLOC_000440	-	1:37277617-37277742	prembt	postmbt	NOTEST	0	0	0	0	0	1	no
XLOC_000441	XLOC_000441	-	1:37383928-37384429	prembt	postmbt	NOTEST	0	0	0	0	0	1	no
XLOC_000442	XLOC_000442	ENSDARG00000091998,si:dkey-27n6.10	1:37403582-37417473	prembt	postmbt	NOTEST	0	0	0	0	0	1	no
XLOC_000443	XLOC_000443	si:dkey-27n6.9	1:37419497-37422968	prembt	postmbt	NOTEST	0	0	0	0	0	1	no
XLOC_000444	XLOC_000444	si:dkey-27n6.2	1:37549722-37551029	prembt	postmbt	NOTEST	0	0	0	0	0	1	no
XLOC_000445	XLOC_000445	ENSDARG00000067858	1:37558369-37562777	prembt	postmbt	NOTEST	0	0	0	0	0	1	no
XLOC_000446	XLOC_000446	si:ch211-76m11.12	1:37572158-37576112	prembt	postmbt	NOTEST	0	0	0	0	0	1	no
XLOC_000447	XLOC_000447	si:ch211-76m11.11	1:37578887-37622900	prembt	postmbt	NOTEST	0	0	0	0	0	1	no
XLOC_000448	XLOC_000448	si:ch211-76m11.5	1:37641982-37652927	prembt	postmbt	NOTEST	0	0	0	0	0	1	no
XLOC_000449	XLOC_000449	si:ch211-76m11.14	1:37665957-37669169	prembt	postmbt	NOTEST	0	0	0	0	0	1	no
XLOC_000450	XLOC_000450	si:ch211-76m11.3	1:37672991-37688847	prembt	postmbt	NOTEST	0	0	0	0	0	1	no
XLOC_000451	XLOC_000451	si:ch211-76m11.15	1:37696174-37697609	prembt	postmbt	NOTEST	0	0	0	0	0	1	no
XLOC_000452	XLOC_000452	si:ch211-76m11.16	1:37719064-37746112	prembt	postmbt	NOTEST	0	0	0	0	0	1	no
XLOC_000453	XLOC_000453	ENSDARG00000092830	1:37752949-37758646	prembt	postmbt	NOTEST	0	0	0	0	0	1	no
XLOC_000454	XLOC_000454	si:dkeyp-123a12.2	1:37777125-37807877	prembt	postmbt	NOTEST	0	0	0	0	0	1	no
XLOC_000455	XLOC_000455	si:dkeyp-123a12.3	1:37777125-37807877	prembt	postmbt	NOTEST	0	0	0	0	0	1	no
XLOC_000456	XLOC_000456	si:ch211-205a14.1	1:37817970-37838127	prembt	postmbt	NOTEST	0	0	0	0	0	1	no
XLOC_000457	XLOC_000457	si:ch211-205a14.4	1:37844660-37851599	prembt	postmbt	NOTEST	0	0	0	0	0	1	no
XLOC_000458	XLOC_000458	si:ch211-205a14.13	1:37868853-37873147	prembt	postmbt	NOTEST	0	0	0	0	0	1	no
XLOC_000459	XLOC_000459	si:ch211-205a14.5	1:37875529-37876758	prembt	postmbt	NOTEST	0	0	0	0	0	1	no
XLOC_000460	XLOC_000460	si:ch211-205a14.6	1:37881094-37883343	prembt	postmbt	NOTEST	0	0	0	0	0	1	no
XLOC_000461	XLOC_000461	si:ch211-205a14.7	1:37897921-37917655	prembt	postmbt	NOTEST	0	0	0	0	0	1	no
XLOC_000462	XLOC_000462	si:ch211-205a14.11	1:37934688-37947535	prembt	postmbt	NOTEST	0	0	0	0	0	1	no
XLOC_000463	XLOC_000463	-	1:38034778-38034952	prembt	postmbt	NOTEST	0	0	0	0	0	1	no
XLOC_000464	XLOC_000464	si:dkeyp-13d11.2	1:38110626-38113549	prembt	postmbt	NOTEST	0	0	0	0	0	1	no
XLOC_000465	XLOC_000465	GALNTL6	1:38131013-38541286	prembt	postmbt	LOWDATA	0	0	0	0	0	1	no
XLOC_000466	XLOC_000466	5S_rRNA	1:38131013-38541286	prembt	postmbt	NOTEST	0	0	0	0	0	1	no
XLOC_000467	XLOC_000467	galnt7	1:38552042-38581656	prembt	postmbt	NOTEST	0	0	0	0	0	1	no
XLOC_000468	XLOC_000468	-	1:38590045-38673320	prembt	postmbt	NOTEST	0	0	0	0	0	1	no
XLOC_000469	XLOC_000469	CEP44	1:38771719-38784163	prembt	postmbt	LOWDATA	0	0	0	0	0	1	no
XLOC_000470	XLOC_000470	GLRA3	1:38827488-38873612	prembt	postmbt	NOTEST	0	0	0	0	0	1	no
XLOC_000471	XLOC_000471	si:ch211-103d13.3	1:39003574-39111338	prembt	postmbt	NOTEST	0	0	0	0	0	1	no
XLOC_000472	XLOC_000472	WDR17	1:39112878-39157082	prembt	postmbt	NOTEST	0	0	0	0	0	1	no
XLOC_000473	XLOC_000473	asb5	1:39159394-39171119	prembt	postmbt	NOTEST	0	0	0	0	0	1	no
XLOC_000474	XLOC_000474	spcs3	1:39172703-39176701	prembt	postmbt	NOTEST	0	0	0	0	0	1	no
XLOC_000475	XLOC_000475	-	1:39291384-39291605	prembt	postmbt	NOTEST	0	0	0	0	0	1	no
XLOC_000476	XLOC_000476	-	1:39383566-39384147	prembt	postmbt	NOTEST	0	0	0	0	0	1	no
XLOC_000477	XLOC_000477	odz3	1:39750403-40142441	prembt	postmbt	LOWDATA	0	0	0	0	0	1	no
XLOC_000478	XLOC_000478	5S_rRNA	1:39750403-40142441	prembt	postmbt	NOTEST	0	0	0	0	0	1	no
XLOC_000479	XLOC_000479	5S_rRNA	1:39750403-40142441	prembt	postmbt	NOTEST	0	0	0	0	0	1	no
XLOC_000480	XLOC_000480	5S_rRNA	1:40175604-40222056	prembt	postmbt	NOTEST	0	0	0	0	0	1	no
XLOC_000481	XLOC_000481	irf2a	1:40222308-40243012	prembt	postmbt	OK	0	0	0.11352	0.261997	0.135594	0.539539	no
XLOC_000482	XLOC_000482	TMEM134	1:40243626-40258479	prembt	postmbt	NOTEST	0	0	0	0	0	1	no
XLOC_000483	XLOC_000483	SOD3 (1 of 2)	1:40343641-40402044	prembt	postmbt	NOTEST	0	0	0	0	0	1	no
XLOC_000484	XLOC_000484	aip	1:40343641-40402044	prembt	postmbt	OK	0	0	0.506722	3.17035e-05	6.73669e-06	0.000316769	yes
XLOC_000485	XLOC_000485	sod3	1:40343641-40402044	prembt	postmbt	NOTEST	0	0	0	0	0	1	no
XLOC_000486	XLOC_000486	5S_rRNA	1:40402045-40408329	prembt	postmbt	NOTEST	0	0	0	0	0	1	no
XLOC_000487	XLOC_000487	lgi2b	1:40416054-40422389	prembt	postmbt	NOTEST	0	0	0	0	0	1	no
XLOC_000488	XLOC_000488	ccdc149b	1:40426544-40445886	prembt	postmbt	LOWDATA	0	0	0	0	0	1	no
XLOC_000489	XLOC_000489	5S_rRNA	1:40487640-40495354	prembt	postmbt	NOTEST	0	0	0	0	0	1	no
XLOC_000490	XLOC_000490	si:ch211-113e8.11	1:40500328-40507760	prembt	postmbt	NOTEST	0	0	0	0	0	1	no
XLOC_000491	XLOC_000491	GIMAP7 (52 of 116)	1:40533015-40539300	prembt	postmbt	NOTEST	0	0	0	0	0	1	no
XLOC_000492	XLOC_000492	GIMAP7 (55 of 116)	1:40540710-40542933	prembt	postmbt	NOTEST	0	0	0	0	0	1	no
XLOC_000493	XLOC_000493	si:ch211-113e8.7,si:ch211-113e8.9	1:40549424-40555778	prembt	postmbt	NOTEST	0	0	0	0	0	1	no
XLOC_000494	XLOC_000494	SAMD9	1:40568933-40569953	prembt	postmbt	NOTEST	0	0	0	0	0	1	no
XLOC_000495	XLOC_000495	GIMAP7 (95 of 116)	1:40591600-40593658	prembt	postmbt	NOTEST	0	0	0	0	0	1	no
XLOC_000496	XLOC_000496	AL953865.1	1:40624551-40625726	prembt	postmbt	NOTEST	0	0	0	0	0	1	no
XLOC_000497	XLOC_000497	faah2a	1:40629793-40650948	prembt	postmbt	LOWDATA	0	0	0	0	0	1	no
XLOC_000498	XLOC_000498	zgc:56493	1:40656161-40663149	prembt	postmbt	OK	0	0	0.0228214	0.0604448	0.0231067	0.139138	no
XLOC_000499	XLOC_000499	si:dkey-265k11.2	1:40683571-40700326	prembt	postmbt	NOTEST	0	0	0	0	0	1	no
XLOC_000500	XLOC_000500	si:dkey-27f16.4	1:40700594-40722159	prembt	postmbt	NOTEST	0	0	0	0	0	1	no
XLOC_000501	XLOC_000501	scoc	1:40955057-40962350	prembt	postmbt	OK	0	0	0.0469977	0.614059	0.469248	0.999775	no
XLOC_000502	XLOC_000502	clgn	1:40962417-41000910	prembt	postmbt	NOTEST	0	0	0	0	0	1	no
XLOC_000503	XLOC_000503	naa15b	1:41005750-41031334	prembt	postmbt	NOTEST	0	0	0	0	0	1	no
XLOC_000504	XLOC_000504	GIMAP7 (27 of 116)	1:41133786-41134998	prembt	postmbt	NOTEST	0	0	0	0	0	1	no
XLOC_000505	XLOC_000505	zgc:91963	1:41137786-41151045	prembt	postmbt	NOTEST	0	0	0	0	0	1	no
XLOC_000506	XLOC_000506	GPR78 (2 of 2)	1:41175366-41178331	prembt	postmbt	NOTEST	0	0	0	0	0	1	no
XLOC_000507	XLOC_000507	CPZ	1:41182654-41201686	prembt	postmbt	NOTEST	0	0	0	0	0	1	no
XLOC_000508	XLOC_000508	-	1:41218091-41218198	prembt	postmbt	NOTEST	0	0	0	0	0	1	no
XLOC_000509	XLOC_000509	-	1:41237743-41237819	prembt	postmbt	NOTEST	0	0	0	0	0	1	no
XLOC_000510	XLOC_000510	si:ch211-188m17.3	1:41242661-41282729	prembt	postmbt	NOTEST	0	0	0	0	0	1	no
XLOC_000511	XLOC_000511	5S_rRNA	1:41506257-41506374	prembt	postmbt	NOTEST	0	0	0	0	0	1	no
XLOC_000512	XLOC_000512	lrpap1	1:41512365-41522601	prembt	postmbt	NOTEST	0	0	0	0	0	1	no
XLOC_000513	XLOC_000513	5S_rRNA	1:41582557-41671603	prembt	postmbt	NOTEST	0	0	0	0	0	1	no
XLOC_000514	XLOC_000514	si:ch211-89o9.4	1:41835181-41844979	prembt	postmbt	LOWDATA	0	0	0	0	0	1	no
XLOC_000515	XLOC_000515	PAIP2B	1:41846742-41853059	prembt	postmbt	OK	0	0	0.00246198	0.797658	0.980992	0.999775	no
XLOC_000516	XLOC_000516	dok1a	1:41859316-41865833	prembt	postmbt	OK	0	0	0.18223	0.4288	0.265097	0.827899	no
XLOC_000517	XLOC_000517	si:ch211-89o9.6	1:41868301-41874583	prembt	postmbt	NOTEST	0	0	0	0	0	1	no
XLOC_000518	XLOC_000518	DTX4 (2 of 2)	1:41879107-41912074	prembt	postmbt	LOWDATA	0	0	0	0	0	1	no
XLOC_000519	XLOC_000519	-	1:41913468-41913726	prembt	postmbt	NOTEST	0	0	0	0	0	1	no
XLOC_000520	XLOC_000520	-	1:41914123-41914834	prembt	postmbt	NOTEST	0	0	0	0	0	1	no
XLOC_000521	XLOC_000521	-	1:41916546-41916836	prembt	postmbt	NOTEST	0	0	0	0	0	1	no
XLOC_000522	XLOC_000522	CABZ01060296.1	1:41941655-41955238	prembt	postmbt	NOTEST	0	0	0	0	0	1	no
XLOC_000523	XLOC_000523	si:dkey-56e3.2	1:41970590-41975966	prembt	postmbt	NOTEST	0	0	0	0	0	1	no
XLOC_000524	XLOC_000524	si:dkey-56e3.3	1:41978604-41988664	prembt	postmbt	NOTEST	0	0	0	0	0	1	no
XLOC_000525	XLOC_000525	-	1:41990988-41991089	prembt	postmbt	NOTEST	0	0	0	0	0	1	no
XLOC_000526	XLOC_000526	mogs	1:41991773-41999628	prembt	postmbt	LOWDATA	0	0	0	0	0	1	no
XLOC_000527	XLOC_000527	EGR4 (2 of 2)	1:42011512-42013926	prembt	postmbt	NOTEST	0	0	0	0	0	1	no
XLOC_000528	XLOC_000528	-	1:42037501-42037800	prembt	postmbt	NOTEST	0	0	0	0	0	1	no
XLOC_000529	XLOC_000529	FBXO41	1:42049130-42138019	prembt	postmbt	LOWDATA	0	0	0	0	0	1	no
XLOC_000530	XLOC_000530	-	1:42148258-42148578	prembt	postmbt	NOTEST	0	0	0	0	0	1	no
XLOC_000531	XLOC_000531	smox	1:42231638-42248506	prembt	postmbt	OK	0	0	0.30504	0.0530824	0.0199046	0.123817	no
XLOC_000532	XLOC_000532	si:dkey-37g12.1	1:42269690-42303114	prembt	postmbt	NOTEST	0	0	0	0	0	1	no
XLOC_000533	XLOC_000533	si:dkey-37g12.2	1:42331846-42332869	prembt	postmbt	NOTEST	0	0	0	0	0	1	no
XLOC_000534	XLOC_000534	5S_rRNA	1:42477143-42477259	prembt	postmbt	NOTEST	0	0	0	0	0	1	no
XLOC_000535	XLOC_000535	ctnna2	1:42607579-43418249	prembt	postmbt	LOWDATA	0	0	0	0	0	1	no
XLOC_000536	XLOC_000536	5S_rRNA	1:43606996-43607111	prembt	postmbt	NOTEST	0	0	0	0	0	1	no
XLOC_000537	XLOC_000537	5S_rRNA	1:43647642-43647761	prembt	postmbt	NOTEST	0	0	0	0	0	1	no
XLOC_000538	XLOC_000538	cisd2	1:44068770-44074661	prembt	postmbt	NOTEST	0	0	0	0	0	1	no
XLOC_000539	XLOC_000539	si:dkey-22i16.10	1:44386173-44391806	prembt	postmbt	NOTEST	0	0	0	0	0	1	no
XLOC_000540	XLOC_000540	-	1:44402918-44431370	prembt	postmbt	NOTEST	0	0	0	0	0	1	no
XLOC_000541	XLOC_000541	-	1:44433391-44433662	prembt	postmbt	NOTEST	0	0	0	0	0	1	no
XLOC_000542	XLOC_000542	CU915778.2	1:44436223-44449278	prembt	postmbt	NOTEST	0	0	0	0	0	1	no
XLOC_000543	XLOC_000543	slc43a3a	1:44693716-44708951	prembt	postmbt	NOTEST	0	0	0	0	0	1	no
XLOC_000544	XLOC_000544	CTNND1 (1 of 2)	1:44735597-44788947	prembt	postmbt	OK	0	0	0.105263	0.571705	0.414211	0.999775	no
XLOC_000545	XLOC_000545	CT583626.4	1:44810133-44811748	prembt	postmbt	NOTEST	0	0	0	0	0	1	no
XLOC_000546	XLOC_000546	-	1:44826164-44826410	prembt	postmbt	NOTEST	0	0	0	0	0	1	no
XLOC_000547	XLOC_000547	BTBD18 (1 of 2)	1:44826468-44830204	prembt	postmbt	LOWDATA	0	0	0	0	0	1	no
XLOC_000548	XLOC_000548	-	1:44833321-44833836	prembt	postmbt	NOTEST	0	0	0	0	0	1	no
XLOC_000549	XLOC_000549	-	1:44837560-44839608	prembt	postmbt	NOTEST	0	0	0	0	0	1	no
XLOC_000550	XLOC_000550	-	1:44843127-44843664	prembt	postmbt	NOTEST	0	0	0	0	0	1	no
XLOC_000551	XLOC_000551	timm10	1:44846026-44849977	prembt	postmbt	NOTEST	0	0	0	0	0	1	no
XLOC_000552	XLOC_000552	UNC93B1	1:44852041-44875455	prembt	postmbt	NOTEST	0	0	0	0	0	1	no
XLOC_000553	XLOC_000553	crybb1l2	1:44895138-44902395	prembt	postmbt	NOTEST	0	0	0	0	0	1	no
XLOC_000554	XLOC_000554	rtn4rl2a	1:44946554-44949026	prembt	postmbt	NOTEST	0	0	0	0	0	1	no
XLOC_000555	XLOC_000555	5S_rRNA	1:44962611-44962731	prembt	postmbt	NOTEST	0	0	0	0	0	1	no
XLOC_000556	XLOC_000556	zdhhc5a	1:44978972-45021958	prembt	postmbt	LOWDATA	0	0	0	0	0	1	no
XLOC_000557	XLOC_000557	med19b	1:45037846-45046967	prembt	postmbt	NOTEST	0	0	0	0	0	1	no
XLOC_000558	XLOC_000558	5S_rRNA	1:45037846-45046967	prembt	postmbt	NOTEST	0	0	0	0	0	1	no
XLOC_000559	XLOC_000559	ssrp1b	1:45162531-45193741	prembt	postmbt	NOTEST	0	0	0	0	0	1	no
XLOC_000560	XLOC_000560	p2rx3b	1:45201631-45213868	prembt	postmbt	NOTEST	0	0	0	0	0	1	no
XLOC_000561	XLOC_000561	si:dkey-9i23.4	1:45223134-45225533	prembt	postmbt	NOTEST	0	0	0	0	0	1	no
XLOC_000562	XLOC_000562	si:dkey-9i23.5	1:45236326-45239036	prembt	postmbt	NOTEST	0	0	0	0	0	1	no
XLOC_000563	XLOC_000563	tmem187	1:45255770-45257341	prembt	postmbt	NOTEST	0	0	0	0	0	1	no
XLOC_000564	XLOC_000564	ndufs8a	1:45269799-45278549	prembt	postmbt	NOTEST	0	0	0	0	0	1	no
XLOC_000565	XLOC_000565	STX3 (2 of 2)	1:45281793-45291216	prembt	postmbt	NOTEST	0	0	0	0	0	1	no
XLOC_000566	XLOC_000566	kdm2aa	1:45294183-45325746	prembt	postmbt	NOTEST	0	0	0	0	0	1	no
XLOC_000567	XLOC_000567	tcirg1	1:45327575-45356641	prembt	postmbt	NOTEST	0	0	0	0	0	1	no
XLOC_000568	XLOC_000568	tcirg1	1:45327575-45356641	prembt	postmbt	NOTEST	0	0	0	0	0	1	no
XLOC_000569	XLOC_000569	tcirg1	1:45327575-45356641	prembt	postmbt	NOTEST	0	0	0	0	0	1	no
XLOC_000570	XLOC_000570	si:dkey-9i23.11	1:45361973-45384465	prembt	postmbt	LOWDATA	0	0	0	0	0	1	no
XLOC_000571	XLOC_000571	si:dkey-9i23.16	1:45396508-45401702	prembt	postmbt	LOWDATA	0	0	0	0	0	1	no
XLOC_000572	XLOC_000572	VPS37C	1:45405386-45418016	prembt	postmbt	NOTEST	0	0	0	0	0	1	no
XLOC_000573	XLOC_000573	TMEM132A	1:45441382-45452806	prembt	postmbt	NOTEST	0	0	0	0	0	1	no
XLOC_000574	XLOC_000574	-	1:45455536-45455623	prembt	postmbt	NOTEST	0	0	0	0	0	1	no
XLOC_000575	XLOC_000575	dnaja1l	1:45458400-45471446	prembt	postmbt	NOTEST	0	0	0	0	0	1	no
XLOC_000576	XLOC_000576	btr01	1:45519442-45531891	prembt	postmbt	NOTEST	0	0	0	0	0	1	no
XLOC_000577	XLOC_000577	C1H20orf27 (2 of 2)	1:45540764-45550613	prembt	postmbt	NOTEST	0	0	0	0	0	1	no
XLOC_000578	XLOC_000578	ENSDARG00000069559	1:45576553-45591356	prembt	postmbt	NOTEST	0	0	0	0	0	1	no
XLOC_000579	XLOC_000579	si:ch211-239f4.4	1:45625523-45626130	prembt	postmbt	NOTEST	0	0	0	0	0	1	no
XLOC_000580	XLOC_000580	EVI5L	1:45673067-45760999	prembt	postmbt	OK	0	0	0.20873	0.0191768	0.00632068	0.0527488	no
XLOC_000581	XLOC_000581	emp1	1:45793834-45812544	prembt	postmbt	NOTEST	0	0	0	0	0	1	no
XLOC_000582	XLOC_000582	si:ch211-243a20.3	1:45822582-45837115	prembt	postmbt	NOTEST	0	0	0	0	0	1	no
XLOC_000583	XLOC_000583	trappc5	1:46134419-46140137	prembt	postmbt	NOTEST	0	0	0	0	0	1	no
XLOC_000584	XLOC_000584	mcoln1	1:46142364-46171267	prembt	postmbt	NOTEST	0	0	0	0	0	1	no
XLOC_000585	XLOC_000585	-	1:46173902-46174044	prembt	postmbt	NOTEST	0	0	0	0	0	1	no
XLOC_000586	XLOC_000586	si:ch211-214c7.4	1:46177707-46222954	prembt	postmbt	OK	0	0	0.0100912	0.777297	0.819137	0.999775	no
XLOC_000587	XLOC_000587	PKN1 (2 of 2)	1:46225632-46306882	prembt	postmbt	NOTEST	0	0	0	0	0	1	no
XLOC_000588	XLOC_000588	map2k7	1:46310421-46328358	prembt	postmbt	FAIL	0	0	0	0	0	1	no
XLOC_000589	XLOC_000589	-	1:46329710-46330233	prembt	postmbt	NOTEST	0	0	0	0	0	1	no
XLOC_000590	XLOC_000590	-	1:46330320-46331494	prembt	postmbt	NOTEST	0	0	0	0	0	1	no
XLOC_000591	XLOC_000591	-	1:46331653-46333772	prembt	postmbt	NOTEST	0	0	0	0	0	1	no
XLOC_000592	XLOC_000592	-	1:46334125-46334664	prembt	postmbt	NOTEST	0	0	0	0	0	1	no
XLOC_000593	XLOC_000593	LIPT1	1:46393391-46394688	prembt	postmbt	NOTEST	0	0	0	0	0	1	no
XLOC_000594	XLOC_000594	EIF5B	1:46396008-46426632	prembt	postmbt	NOTEST	0	0	0	0	0	1	no
XLOC_000595	XLOC_000595	arhgef7b	1:46428972-46517387	prembt	postmbt	NOTEST	0	0	0	0	0	1	no
XLOC_000596	XLOC_000596	si:ch211-138g9.2	1:46523563-46527684	prembt	postmbt	NOTEST	0	0	0	0	0	1	no
XLOC_000597	XLOC_000597	sox1b	1:46691463-46693213	prembt	postmbt	NOTEST	0	0	0	0	0	1	no
XLOC_000598	XLOC_000598	-	1:46745278-46745453	prembt	postmbt	NOTEST	0	0	0	0	0	1	no
XLOC_000599	XLOC_000599	si:dkey-251i8.2	1:46747219-46748929	prembt	postmbt	NOTEST	0	0	0	0	0	1	no
XLOC_000600	XLOC_000600	si:dkey-263l8.2	1:46760579-46898743	prembt	postmbt	NOTEST	0	0	0	0	0	1	no
XLOC_000601	XLOC_000601	tubgcp3	1:46902354-46947377	prembt	postmbt	NOTEST	0	0	0	0	0	1	no
XLOC_000602	XLOC_000602	mcf2l	1:46972735-47092162	prembt	postmbt	OK	0	0	0.0569552	0.700332	0.609559	0.999775	no
XLOC_000603	XLOC_000603	cab39l	1:47095566-47114536	prembt	postmbt	NOTEST	0	0	0	0	0	1	no
XLOC_000604	XLOC_000604	arl11	1:47149743-47151627	prembt	postmbt	NOTEST	0	0	0	0	0	1	no
XLOC_000605	XLOC_000605	-	1:47273490-47273731	prembt	postmbt	NOTEST	0	0	0	0	0	1	no
XLOC_000606	XLOC_000606	-	1:47273999-47274063	prembt	postmbt	NOTEST	0	0	0	0	0	1	no
XLOC_000607	XLOC_000607	-	1:47276339-47276629	prembt	postmbt	NOTEST	0	0	0	0	0	1	no
XLOC_000608	XLOC_000608	-	1:47276711-47276919	prembt	postmbt	NOTEST	0	0	0	0	0	1	no
XLOC_000609	XLOC_000609	si:ch73-160h15.2	1:47324997-47372652	prembt	postmbt	NOTEST	0	0	0	0	0	1	no
XLOC_000610	XLOC_000610	TMPRSS3 (3 of 3)	1:47443006-47454458	prembt	postmbt	NOTEST	0	0	0	0	0	1	no
XLOC_000611	XLOC_000611	cryzl1	1:47586607-47602321	prembt	postmbt	OK	0	0	0.0578249	0.749786	0.724362	0.999775	no
XLOC_000612	XLOC_000612	cbr1	1:47662948-47670284	prembt	postmbt	NOTEST	0	0	0	0	0	1	no
XLOC_000613	XLOC_000613	morc3b	1:47675587-47699270	prembt	postmbt	NOTEST	0	0	0	0	0	1	no
XLOC_000614	XLOC_000614	-	1:47701699-47702246	prembt	postmbt	NOTEST	0	0	0	0	0	1	no
XLOC_000615	XLOC_000615	BCL9	1:47828116-47907741	prembt	postmbt	LOWDATA	0	0	0	0	0	1	no
XLOC_000616	XLOC_000616	cx44.1	1:47943138-47946043	prembt	postmbt	NOTEST	0	0	0	0	0	1	no
XLOC_000617	XLOC_000617	fstl1a	1:47956829-47982467	prembt	postmbt	NOTEST	0	0	0	0	0	1	no
XLOC_000618	XLOC_000618	lrrc58a	1:47983210-47990068	prembt	postmbt	NOTEST	0	0	0	0	0	1	no
XLOC_000619	XLOC_000619	obfc1	1:47996994-48010591	prembt	postmbt	NOTEST	0	0	0	0	0	1	no
XLOC_000620	XLOC_000620	sh3pxd2aa	1:48013415-48188418	prembt	postmbt	NOTEST	0	0	0	0	0	1	no
XLOC_000621	XLOC_000621	ccdc147	1:48328725-48509475	prembt	postmbt	NOTEST	0	0	0	0	0	1	no
XLOC_000622	XLOC_000622	5S_rRNA	1:48328725-48509475	prembt	postmbt	NOTEST	0	0	0	0	0	1	no
XLOC_000623	XLOC_000623	5S_rRNA	1:48328725-48509475	prembt	postmbt	NOTEST	0	0	0	0	0	1	no
XLOC_000624	XLOC_000624	SORCS3 (1 of 2)	1:48511765-49100621	prembt	postmbt	LOWDATA	0	0	0	0	0	1	no
XLOC_000625	XLOC_000625	5S_rRNA	1:49529437-49529557	prembt	postmbt	NOTEST	0	0	0	0	0	1	no
XLOC_000626	XLOC_000626	caly	1:49773200-49803881	prembt	postmbt	LOWDATA	0	0	0	0	0	1	no
XLOC_000627	XLOC_000627	msxb	1:49859333-49861712	prembt	postmbt	NOTEST	0	0	0	0	0	1	no
XLOC_000628	XLOC_000628	taf5	1:49921679-49938969	prembt	postmbt	NOTEST	0	0	0	0	0	1	no
XLOC_000629	XLOC_000629	pdcd11	1:49941415-49987643	prembt	postmbt	FAIL	0	0	0	0	0	1	no
XLOC_000630	XLOC_000630	col17a1a	1:50074733-50112838	prembt	postmbt	NOTEST	0	0	0	0	0	1	no
XLOC_000631	XLOC_000631	5S_rRNA	1:50074733-50112838	prembt	postmbt	NOTEST	0	0	0	0	0	1	no
XLOC_000632	XLOC_000632	TSGA10	1:50157410-50180405	prembt	postmbt	OK	0	0	0.0542685	0.766012	0.775231	0.999775	no
XLOC_000633	XLOC_000633	C1H2orf55 (2 of 2)	1:50188710-50205475	prembt	postmbt	LOWDATA	0	0	0	0	0	1	no
XLOC_000634	XLOC_000634	si:ch211-149l1.1	1:50206301-50222221	prembt	postmbt	NOTEST	0	0	0	0	0	1	no
XLOC_000635	XLOC_000635	lef1	1:50321518-50410573	prembt	postmbt	NOTEST	0	0	0	0	0	1	no
XLOC_000636	XLOC_000636	hadh	1:50414756-50426125	prembt	postmbt	NOTEST	0	0	0	0	0	1	no
XLOC_000637	XLOC_000637	sgms2	1:50440715-50458567	prembt	postmbt	NOTEST	0	0	0	0	0	1	no
XLOC_000638	XLOC_000638	gstcd	1:50458662-50572686	prembt	postmbt	LOWDATA	0	0	0	0	0	1	no
XLOC_000639	XLOC_000639	npnt	1:50592522-50694666	prembt	postmbt	NOTEST	0	0	0	0	0	1	no
XLOC_000640	XLOC_000640	CR855327.1	1:50899798-50945330	prembt	postmbt	NOTEST	0	0	0	0	0	1	no
XLOC_000641	XLOC_000641	pkd2	1:51045889-51064251	prembt	postmbt	NOTEST	0	0	0	0	0	1	no
XLOC_000642	XLOC_000642	-	1:51066126-51066280	prembt	postmbt	NOTEST	0	0	0	0	0	1	no
XLOC_000643	XLOC_000643	-	1:51066406-51067165	prembt	postmbt	NOTEST	0	0	0	0	0	1	no
XLOC_000644	XLOC_000644	-	1:51067242-51067559	prembt	postmbt	NOTEST	0	0	0	0	0	1	no
XLOC_000645	XLOC_000645	-	1:51067617-51068014	prembt	postmbt	NOTEST	0	0	0	0	0	1	no
XLOC_000646	XLOC_000646	si:ch73-190m4.1	1:51120950-51144304	prembt	postmbt	NOTEST	0	0	0	0	0	1	no
XLOC_000647	XLOC_000647	HERC3	1:51146484-51199926	prembt	postmbt	NOTEST	0	0	0	0	0	1	no
XLOC_000648	XLOC_000648	FAM13A	1:51200991-51300323	prembt	postmbt	NOTEST	0	0	0	0	0	1	no
XLOC_000649	XLOC_000649	zgc:154142	1:51303753-51347482	prembt	postmbt	NOTEST	0	0	0	0	0	1	no
XLOC_000650	XLOC_000650	zgc:154142	1:51303753-51347482	prembt	postmbt	NOTEST	0	0	0	0	0	1	no
XLOC_000651	XLOC_000651	otx1a	1:51430587-51439760	prembt	postmbt	NOTEST	0	0	0.222429	0.0280121	0.00964856	1	no
XLOC_000652	XLOC_000652	-	1:51478190-51478466	prembt	postmbt	NOTEST	0	0	0	0	0	1	no
XLOC_000653	XLOC_000653	mdh1a	1:51486296-51500208	prembt	postmbt	OK	0	0	0.143185	0.115815	0.049452	0.253359	no
XLOC_000654	XLOC_000654	ugp2a	1:51506477-51524949	prembt	postmbt	NOTEST	0	0	0	0	0	1	no
XLOC_000655	XLOC_000655	-	1:51527007-51527820	prembt	postmbt	NOTEST	0	0	0	0	0	1	no
XLOC_000656	XLOC_000656	spast	1:51530383-51548215	prembt	postmbt	NOTEST	0	0	0	0	0	1	no
XLOC_000657	XLOC_000657	dpy30	1:51548879-51551650	prembt	postmbt	NOTEST	0	0	0	0	0	1	no
XLOC_000658	XLOC_000658	srd5a2a	1:51575992-51592615	prembt	postmbt	NOTEST	0	0	0	0	0	1	no
XLOC_000659	XLOC_000659	btbd3	1:51700752-51710426	prembt	postmbt	OK	0	0	0.0112835	0.793901	0.920301	0.999775	no
XLOC_000660	XLOC_000660	-	1:51710490-51710620	prembt	postmbt	NOTEST	0	0	0	0	0	1	no
XLOC_000661	XLOC_000661	-	1:51710697-51711799	prembt	postmbt	NOTEST	0	0	0	0	0	1	no
XLOC_000662	XLOC_000662	MAST1 (1 of 2)	1:51821591-51884292	prembt	postmbt	NOTEST	0	0	0	0	0	1	no
XLOC_000663	XLOC_000663	ATG4D (1 of 2)	1:51895429-51915597	prembt	postmbt	LOWDATA	0	0	0	0	0	1	no
XLOC_000664	XLOC_000664	actr2	1:51916313-51936947	prembt	postmbt	NOTEST	0	0	0	0	0	1	no
XLOC_000665	XLOC_000665	5S_rRNA	1:51944730-51983805	prembt	postmbt	NOTEST	0	0	0	0	0	1	no
XLOC_000666	XLOC_000666	5S_rRNA	1:51944730-51983805	prembt	postmbt	NOTEST	0	0	0	0	0	1	no
XLOC_000667	XLOC_000667	meis4.1a	1:51983887-52033922	prembt	postmbt	OK	0	0	0.178155	0.0127772	0.00403366	0.0377713	yes
XLOC_000668	XLOC_000668	etaa1	1:52046089-52054756	prembt	postmbt	NOTEST	0	0	0	0	0	1	no
XLOC_000669	XLOC_000669	-	1:52124300-52124946	prembt	postmbt	NOTEST	0	0	0	0	0	1	no
XLOC_000670	XLOC_000670	APLF	1:52126240-52147963	prembt	postmbt	NOTEST	0	0	0	0	0	1	no
XLOC_000671	XLOC_000671	U6	1:52166979-52178893	prembt	postmbt	NOTEST	0	0	0	0	0	1	no
XLOC_000672	XLOC_000672	prdx2	1:52215802-52223814	prembt	postmbt	NOTEST	0	0	0	0	0	1	no
XLOC_000673	XLOC_000673	-	1:52247102-52319758	prembt	postmbt	NOTEST	0	0	0	0	0	1	no
XLOC_000674	XLOC_000674	cha	1:52320997-52323243	prembt	postmbt	NOTEST	0	0	0	0	0	1	no
XLOC_000675	XLOC_000675	-	1:52344646-52390160	prembt	postmbt	NOTEST	0	0	0	0	0	1	no
XLOC_000676	XLOC_000676	nfix	1:52397835-52596342	prembt	postmbt	NOTEST	0	0	0	0	0	1	no
XLOC_000677	XLOC_000677	rnf11	1:52625089-52632239	prembt	postmbt	NOTEST	0	0	0	0	0	1	no
XLOC_000678	XLOC_000678	asna1	1:52632453-52647922	prembt	postmbt	NOTEST	0	0	0	0	0	1	no
XLOC_000679	XLOC_000679	best2	1:52657567-52665061	prembt	postmbt	NOTEST	0	0	0	0	0	1	no
XLOC_000680	XLOC_000680	CABZ01035189.1	1:52838164-52866695	prembt	postmbt	NOTEST	0	0	0	0	0	1	no
XLOC_000681	XLOC_000681	si:ch211-217k17.8	1:52887119-52891279	prembt	postmbt	NOTEST	0	0	0	0	0	1	no
XLOC_000682	XLOC_000682	si:ch211-217k17.9	1:52892202-52895324	prembt	postmbt	OK	0	0	0.540451	0.00020309	4.73306e-05	0.00145758	yes
XLOC_000683	XLOC_000683	glb1	1:52956731-52973409	prembt	postmbt	NOTEST	0	0	0	0	0	1	no
XLOC_000684	XLOC_000684	CLDND1 (2 of 2)	1:52975960-52999959	prembt	postmbt	FAIL	0	0	0	0	0	1	no
XLOC_000685	XLOC_000685	-	1:53004746-53004797	prembt	postmbt	NOTEST	0	0	0	0	0	1	no
XLOC_000686	XLOC_000686	TACR3 (1 of 3)	1:53012838-53030493	prembt	postmbt	NOTEST	0	0	0	0	0	1	no
XLOC_000687	XLOC_000687	abca1a	1:53057930-53123070	prembt	postmbt	NOTEST	0	0	0	0	0	1	no
XLOC_000688	XLOC_000688	-	1:53126996-53127086	prembt	postmbt	NOTEST	0	0	0	0	0	1	no
XLOC_000689	XLOC_000689	slc44a1	1:53127779-53198359	prembt	postmbt	NOTEST	0	0	0	0	0	1	no
XLOC_000690	XLOC_000690	OSBP	1:53127779-53198359	prembt	postmbt	OK	0	0	0.301624	1.70756e-05	3.53066e-06	0.000181642	yes
XLOC_000691	XLOC_000691	CABZ01021530.1	1:53208508-53209057	prembt	postmbt	NOTEST	0	0	0	0	0	1	no
XLOC_000692	XLOC_000692	CABZ01021532.2	1:53230721-53231363	prembt	postmbt	NOTEST	0	0	0	0	0	1	no
XLOC_000693	XLOC_000693	CABZ01021532.1	1:53239950-53240595	prembt	postmbt	NOTEST	0	0	0	0	0	1	no
XLOC_000694	XLOC_000694	wu:fc75a09	1:53249322-53256921	prembt	postmbt	NOTEST	0	0	0	0	0	1	no
XLOC_000695	XLOC_000695	patl1	1:53259916-53286473	prembt	postmbt	NOTEST	0	0	0	0	0	1	no
XLOC_000696	XLOC_000696	patl1	1:53259916-53286473	prembt	postmbt	NOTEST	0	0	0	0	0	1	no
XLOC_000697	XLOC_000697	smarca5	1:53288111-53316811	prembt	postmbt	NOTEST	0	0	0	0	0	1	no
XLOC_000698	XLOC_000698	-	1:53331581-53331718	prembt	postmbt	NOTEST	0	0	0	0	0	1	no
XLOC_000699	XLOC_000699	INPP4B	1:53424875-53720812	prembt	postmbt	NOTEST	0	0	0	0	0	1	no
XLOC_000700	XLOC_000700	rnf150	1:53775551-53794715	prembt	postmbt	NOTEST	0	0	0	0	0	1	no
XLOC_000701	XLOC_000701	-	1:53800576-53800729	prembt	postmbt	NOTEST	0	0	0	0	0	1	no
XLOC_000702	XLOC_000702	tbc1d9	1:53817077-53860949	prembt	postmbt	LOWDATA	0	0	0	0	0	1	no
XLOC_000703	XLOC_000703	-	1:53863554-53863917	prembt	postmbt	NOTEST	0	0	0	0	0	1	no
XLOC_000704	XLOC_000704	5S_rRNA,ucp1	1:53870144-53884605	prembt	postmbt	NOTEST	0	0	0	0	0	1	no
XLOC_000705	XLOC_000705	si:ch211-213b8.4	1:54069590-54090067	prembt	postmbt	NOTEST	0	0	0	0	0	1	no
XLOC_000706	XLOC_000706	CABZ01073641.1	1:54106645-54121400	prembt	postmbt	NOTEST	0	0	0	0	0	1	no
XLOC_000707	XLOC_000707	pus10	1:54275482-54291088	prembt	postmbt	NOTEST	0	0	0	0	0	1	no
XLOC_000708	XLOC_000708	5S_rRNA	1:54351453-54351568	prembt	postmbt	NOTEST	0	0	0	0	0	1	no
XLOC_000709	XLOC_000709	CABZ01086597.1	1:54357715-54361386	prembt	postmbt	NOTEST	0	0	0	0	0	1	no
XLOC_000710	XLOC_000710	crfb17	1:54409098-54430062	prembt	postmbt	NOTEST	0	0	0	0	0	1	no
XLOC_000711	XLOC_000711	nup133	1:54485863-54508661	prembt	postmbt	NOTEST	0	0	0	0	0	1	no
XLOC_000712	XLOC_000712	acta1a	1:54512687-54520286	prembt	postmbt	NOTEST	0	0	0	0	0	1	no
XLOC_000713	XLOC_000713	ENSDARG00000025325	1:54521004-54532906	prembt	postmbt	NOTEST	0	0	0	0	0	1	no
XLOC_000714	XLOC_000714	dla	1:54580210-54592934	prembt	postmbt	NOTEST	0	0	0	0	0	1	no
XLOC_000715	XLOC_000715	TRIOBP (2 of 2)	1:54603904-54628714	prembt	postmbt	NOTEST	0	0	0	0	0	1	no
XLOC_000716	XLOC_000716	DCAF15	1:54636186-54651568	prembt	postmbt	NOTEST	0	0	0	0	0	1	no
XLOC_000717	XLOC_000717	NTHL1	1:54677585-54749019	prembt	postmbt	OK	0	0	0.0299951	0.783452	0.848467	0.999775	no
XLOC_000718	XLOC_000718	SLC9A3R2 (3 of 3)	1:54677585-54749019	prembt	postmbt	NOTEST	0	0	0	0	0	1	no
XLOC_000719	XLOC_000719	tsc2	1:54750003-54822622	prembt	postmbt	OK	0	0	0.0293233	0.76005	0.755266	0.999775	no
XLOC_000720	XLOC_000720	CABZ01043829.1	1:55012684-55013167	prembt	postmbt	NOTEST	0	0	0	0	0	1	no
XLOC_000721	XLOC_000721	BX119918.1	1:55145763-55147299	prembt	postmbt	NOTEST	0	0	0	0	0	1	no
XLOC_000722	XLOC_000722	si:ch211-202h22.9	1:55165900-55176788	prembt	postmbt	NOTEST	0	0	0	0	0	1	no
XLOC_000723	XLOC_000723	si:ch211-202h22.8	1:55177535-55188176	prembt	postmbt	LOWDATA	0	0	0	0	0	1	no
XLOC_000724	XLOC_000724	si:ch211-202h22.7	1:55189457-55199333	prembt	postmbt	LOWDATA	0	0	0	0	0	1	no
XLOC_000725	XLOC_000725	gprc5bb	1:55216582-55222988	prembt	postmbt	NOTEST	0	0	0	0	0	1	no
XLOC_000726	XLOC_000726	C1H16orf88	1:55223064-55235466	prembt	postmbt	OK	0	0	0.0228881	0.789242	0.882668	0.999775	no
XLOC_000727	XLOC_000727	pi4k2a	1:55276762-55294966	prembt	postmbt	NOTEST	0	0	0	0	0	1	no
XLOC_000728	XLOC_000728	zgc:136791	1:55306352-55324593	prembt	postmbt	NOTEST	0	0	0	0	0	1	no
XLOC_000729	XLOC_000729	si:ch211-196h16.4	1:55373528-55396571	prembt	postmbt	NOTEST	0	0	0	0	0	1	no
XLOC_000730	XLOC_000730	-	1:55401470-55401747	prembt	postmbt	NOTEST	0	0	0	0	0	1	no
XLOC_000731	XLOC_000731	si:ch211-196h16.5	1:55405077-55428911	prembt	postmbt	NOTEST	0	0	0	0	0	1	no
XLOC_000732	XLOC_000732	zfyve27	1:55429142-55447233	prembt	postmbt	LOWDATA	0	0	0	0	0	1	no
XLOC_000733	XLOC_000733	golga7ba	1:55448304-55471323	prembt	postmbt	OK	0	0	0.43265	0.554904	0.394073	0.999071	no
XLOC_000734	XLOC_000734	C1H10orf28	1:55487493-55498015	prembt	postmbt	LOWDATA	0	0	0	0	0	1	no
XLOC_000735	XLOC_000735	-	1:55487493-55498015	prembt	postmbt	NOTEST	0	0	0	0	0	1	no
XLOC_000736	XLOC_000736	AL929150.2	1:55542026-55548292	prembt	postmbt	NOTEST	0	0	0	0	0	1	no
XLOC_000737	XLOC_000737	zgc:136758	1:55620124-55630034	prembt	postmbt	NOTEST	0	0	0	0	0	1	no
XLOC_000738	XLOC_000738	aftpha	1:55634591-55650165	prembt	postmbt	LOWDATA	0	0	0	0	0	1	no
XLOC_000739	XLOC_000739	5S_rRNA	1:55663426-55670767	prembt	postmbt	NOTEST	0	0	0	0	0	1	no
XLOC_000740	XLOC_000740	mb	1:55677270-55684413	prembt	postmbt	NOTEST	0	0	0	0	0	1	no
XLOC_000741	XLOC_000741	zgc:172106	1:55833809-55838971	prembt	postmbt	NOTEST	0	0	0	0	0	1	no
XLOC_000742	XLOC_000742	BX284640.2	1:55879043-55879346	prembt	postmbt	NOTEST	0	0	0	0	0	1	no
XLOC_000743	XLOC_000743	BX284640.1	1:55890244-55891356	prembt	postmbt	NOTEST	0	0	0	0	0	1	no
XLOC_000744	XLOC_000744	CR788255.3	1:55910114-56016976	prembt	postmbt	NOTEST	0	0	0	0	0	1	no
XLOC_000745	XLOC_000745	CR790369.1	1:55910114-56016976	prembt	postmbt	NOTEST	0	0	0	0	0	1	no
XLOC_000746	XLOC_000746	CR790369.2	1:55910114-56016976	prembt	postmbt	NOTEST	0	0	0	0	0	1	no
XLOC_000747	XLOC_000747	CR788255.3	1:55910114-56016976	prembt	postmbt	NOTEST	0	0	0	0	0	1	no
XLOC_000748	XLOC_000748	CR788255.2	1:56140387-56146376	prembt	postmbt	NOTEST	0	0	0	0	0	1	no
XLOC_000749	XLOC_000749	CR788255.1	1:56183147-56185920	prembt	postmbt	NOTEST	0	0	0	0	0	1	no
XLOC_000750	XLOC_000750	FP245449.1	1:56205752-56206209	prembt	postmbt	NOTEST	0	0	0	0	0	1	no
XLOC_000751	XLOC_000751	si:ch73-341p18.5	1:56243400-56247139	prembt	postmbt	NOTEST	0	0	0	0	0	1	no
XLOC_000752	XLOC_000752	si:ch73-341p18.6	1:56265581-56267665	prembt	postmbt	NOTEST	0	0	0	0	0	1	no
XLOC_000753	XLOC_000753	si:ch73-341p18.7	1:56276140-56283439	prembt	postmbt	NOTEST	0	0	0	0	0	1	no
XLOC_000754	XLOC_000754	dnajb1b	1:56284716-56290212	prembt	postmbt	NOTEST	0	0	0	0	0	1	no
XLOC_000755	XLOC_000755	tecrb	1:56292343-56317482	prembt	postmbt	OK	0	0	0.0196876	0.791217	0.896924	0.999775	no
XLOC_000756	XLOC_000756	si:ch73-343l4.1	1:56391535-56391818	prembt	postmbt	NOTEST	0	0	0	0	0	1	no
XLOC_000757	XLOC_000757	si:ch73-343l4.2	1:56397151-56400642	prembt	postmbt	NOTEST	0	0	0	0	0	1	no
XLOC_000758	XLOC_000758	si:ch73-343l4.3	1:56408792-56413397	prembt	postmbt	NOTEST	0	0	0	0	0	1	no
XLOC_000759	XLOC_000759	si:ch73-343l4.6	1:56416612-56435399	prembt	postmbt	NOTEST	0	0	0	0	0	1	no
XLOC_000760	XLOC_000760	si:ch73-343l4.4	1:56416612-56435399	prembt	postmbt	NOTEST	0	0	0	0	0	1	no
XLOC_000761	XLOC_000761	si:ch73-343l4.5	1:56416612-56435399	prembt	postmbt	NOTEST	0	0	0	0	0	1	no
XLOC_000762	XLOC_000762	si:ch73-343l4.7	1:56438856-56440173	prembt	postmbt	NOTEST	0	0	0	0	0	1	no
XLOC_000763	XLOC_000763	si:ch73-343l4.8	1:56442874-56447831	prembt	postmbt	NOTEST	0	0	0	0	0	1	no
XLOC_000764	XLOC_000764	asf1bb	1:56450212-56461094	prembt	postmbt	NOTEST	0	0	0	0	0	1	no
XLOC_000765	XLOC_000765	prkacab	1:56466028-56495655	prembt	postmbt	NOTEST	0	0	0	0	0	1	no
XLOC_000766	XLOC_000766	5S_rRNA	1:56576601-56626806	prembt	postmbt	NOTEST	0	0	0	0	0	1	no
XLOC_000767	XLOC_000767	crb3b	1:56727152-56731993	prembt	postmbt	NOTEST	0	0	0	0	0	1	no
XLOC_000768	XLOC_000768	dre-mir-220	1:56764158-56770684	prembt	postmbt	NOTEST	0	0	0	0	0	1	no
XLOC_000769	XLOC_000769	c3b	1:56776458-56813502	prembt	postmbt	NOTEST	0	0	0	0	0	1	no
XLOC_000770	XLOC_000770	c3c	1:56821453-56867334	prembt	postmbt	NOTEST	0	0	0	0	0	1	no
XLOC_000771	XLOC_000771	GIMAP7 (10 of 116)	1:56993312-56995701	prembt	postmbt	NOTEST	0	0	0	0	0	1	no
XLOC_000772	XLOC_000772	GIMAP7 (5 of 116)	1:56998772-56999682	prembt	postmbt	NOTEST	0	0	0	0	0	1	no
XLOC_000773	XLOC_000773	GIMAP7 (21 of 116)	1:57009533-57014641	prembt	postmbt	NOTEST	0	0	0	0	0	1	no
XLOC_000774	XLOC_000774	GIMAP7 (73 of 116)	1:57067051-57071882	prembt	postmbt	NOTEST	0	0	0	0	0	1	no
XLOC_000775	XLOC_000775	GIMAP7 (6 of 116)	1:57253844-57256758	prembt	postmbt	NOTEST	0	0	0	0	0	1	no
XLOC_000776	XLOC_000776	GIMAP7 (64 of 116)	1:57301009-57318945	prembt	postmbt	NOTEST	0	0	0	0	0	1	no
XLOC_000777	XLOC_000777	GIMAP7 (16 of 116)	1:57328803-57333153	prembt	postmbt	NOTEST	0	0	0	0	0	1	no
XLOC_000778	XLOC_000778	BX927068.5	1:57351850-57355322	prembt	postmbt	NOTEST	0	0	0	0	0	1	no
XLOC_000779	XLOC_000779	BX927068.3	1:57373533-57379446	prembt	postmbt	NOTEST	0	0	0	0	0	1	no
XLOC_000780	XLOC_000780	BX927068.4	1:57393219-57395342	prembt	postmbt	NOTEST	0	0	0	0	0	1	no
XLOC_000781	XLOC_000781	BX927068.1	1:57424258-57428446	prembt	postmbt	NOTEST	0	0	0	0	0	1	no
XLOC_000782	XLOC_000782	BX927068.2	1:57450608-57454751	prembt	postmbt	NOTEST	0	0	0	0	0	1	no
XLOC_000783	XLOC_000783	CR626902.3	1:57527489-57531071	prembt	postmbt	NOTEST	0	0	0	0	0	1	no
XLOC_000784	XLOC_000784	CR626902.2	1:57542386-57547466	prembt	postmbt	NOTEST	0	0	0	0	0	1	no
XLOC_000785	XLOC_000785	CR626902.1	1:57605185-57610074	prembt	postmbt	NOTEST	0	0	0	0	0	1	no
XLOC_000786	XLOC_000786	RASD2 (1 of 2)	1:57700572-57748929	prembt	postmbt	NOTEST	0	0	0	0	0	1	no
XLOC_000787	XLOC_000787	RAC1 (6 of 6)	1:57846075-57848224	prembt	postmbt	NOTEST	0	0	0	0	0	1	no
XLOC_000788	XLOC_000788	5S_rRNA	1:57855228-57855343	prembt	postmbt	NOTEST	0	0	0	0	0	1	no
XLOC_000789	XLOC_000789	-	1:57923921-57923974	prembt	postmbt	NOTEST	0	0	0	0	0	1	no
XLOC_000790	XLOC_000790	-	1:58021648-58022065	prembt	postmbt	NOTEST	0	0	0	0	0	1	no
XLOC_000791	XLOC_000791	zgc:153650	1:58029342-58041628	prembt	postmbt	NOTEST	0	0	0	0	0	1	no
XLOC_000792	XLOC_000792	CABZ01058868.2	1:58045569-58049102	prembt	postmbt	NOTEST	0	0	0	0	0	1	no
XLOC_000793	XLOC_000793	CABZ01058868.1	1:58055209-58056356	prembt	postmbt	NOTEST	0	0	0	0	0	1	no
XLOC_000794	XLOC_000794	CABZ01058865.2	1:58120593-58123873	prembt	postmbt	NOTEST	0	0	0	0	0	1	no
XLOC_000795	XLOC_000795	CU302202.4	1:58186261-58194968	prembt	postmbt	NOTEST	0	0	0	0	0	1	no
XLOC_000796	XLOC_000796	CU302202.7	1:58226965-58243277	prembt	postmbt	NOTEST	0	0	0	0	0	1	no
XLOC_000797	XLOC_000797	-	1:58257056-58257300	prembt	postmbt	NOTEST	0	0	0	0	0	1	no
XLOC_000798	XLOC_000798	CU302202.5	1:58265628-58267053	prembt	postmbt	NOTEST	0	0	0	0	0	1	no
XLOC_000799	XLOC_000799	-	1:58270703-58270819	prembt	postmbt	NOTEST	0	0	0	0	0	1	no
XLOC_000800	XLOC_000800	-	1:58270992-58271510	prembt	postmbt	NOTEST	0	0	0	0	0	1	no
XLOC_000801	XLOC_000801	CU302202.3	1:58307307-58314200	prembt	postmbt	NOTEST	0	0	0	0	0	1	no
XLOC_000802	XLOC_000802	CU302202.6	1:58347139-58355582	prembt	postmbt	NOTEST	0	0	0	0	0	1	no
XLOC_000803	XLOC_000803	CABZ01034531.1	1:58405378-58408963	prembt	postmbt	NOTEST	0	0	0	0	0	1	no
XLOC_000804	XLOC_000804	BX927114.2	1:58441848-58448289	prembt	postmbt	NOTEST	0	0	0	0	0	1	no
XLOC_000805	XLOC_000805	BX927114.3	1:58460907-58461987	prembt	postmbt	NOTEST	0	0	0	0	0	1	no
XLOC_000806	XLOC_000806	BX927114.4	1:58482374-58483019	prembt	postmbt	NOTEST	0	0	0	0	0	1	no
XLOC_000807	XLOC_000807	BX927114.5	1:58493150-58515586	prembt	postmbt	NOTEST	0	0	0	0	0	1	no
XLOC_000808	XLOC_000808	si:ch211-114l13.11	1:58613854-58617962	prembt	postmbt	NOTEST	0	0	0	0	0	1	no
XLOC_000809	XLOC_000809	BX469930.3	1:58626843-58627400	prembt	postmbt	NOTEST	0	0	0	0	0	1	no
XLOC_000810	XLOC_000810	BX469930.4	1:58646191-58646654	prembt	postmbt	NOTEST	0	0	0	0	0	1	no
XLOC_000811	XLOC_000811	si:ch211-114l13.10	1:58655442-58656398	prembt	postmbt	NOTEST	0	0	0	0	0	1	no
XLOC_000812	XLOC_000812	ENSDARG00000078620	1:58661394-58666430	prembt	postmbt	NOTEST	0	0	0	0	0	1	no
XLOC_000813	XLOC_000813	BX469930.2	1:58668192-58677395	prembt	postmbt	NOTEST	0	0	0	0	0	1	no
XLOC_000814	XLOC_000814	TRIM61 (30 of 41)	1:58725920-58735885	prembt	postmbt	NOTEST	0	0	0	0	0	1	no
XLOC_000815	XLOC_000815	si:ch211-114l13.4	1:58754150-58775306	prembt	postmbt	NOTEST	0	0	0	0	0	1	no
XLOC_000816	XLOC_000816	si:ch211-114l13.3	1:58754150-58775306	prembt	postmbt	NOTEST	0	0	0	0	0	1	no
XLOC_000817	XLOC_000817	si:ch211-114l13.1	1:58778028-58784542	prembt	postmbt	NOTEST	0	0	0	0	0	1	no
XLOC_000818	XLOC_000818	si:ch211-15j1.5	1:58805486-58807894	prembt	postmbt	NOTEST	0	0	0	0	0	1	no
XLOC_000819	XLOC_000819	si:ch211-15j1.4	1:58825471-58826901	prembt	postmbt	NOTEST	0	0	0	0	0	1	no
XLOC_000820	XLOC_000820	si:ch211-15j1.3	1:58836444-58839946	prembt	postmbt	NOTEST	0	0	0	0	0	1	no
XLOC_000821	XLOC_000821	si:ch211-15j1.2	1:58848922-58849673	prembt	postmbt	NOTEST	0	0	0	0	0	1	no
XLOC_000822	XLOC_000822	si:ch211-15j1.1,si:dkey-222h21.11	1:58868821-58883771	prembt	postmbt	NOTEST	0	0	0	0	0	1	no
XLOC_000823	XLOC_000823	si:dkey-222h21.12	1:58892273-58902388	prembt	postmbt	NOTEST	0	0	0	0	0	1	no
XLOC_000824	XLOC_000824	si:dkey-222h21.10	1:58907741-58923684	prembt	postmbt	NOTEST	0	0	0	0	0	1	no
XLOC_000825	XLOC_000825	si:dkey-222h21.9	1:58907741-58923684	prembt	postmbt	NOTEST	0	0	0	0	0	1	no
XLOC_000826	XLOC_000826	si:dkey-222h21.13	1:58928867-58944269	prembt	postmbt	NOTEST	0	0	0	0	0	1	no
XLOC_000827	XLOC_000827	si:dkey-222h21.8	1:58947305-58954576	prembt	postmbt	NOTEST	0	0	0	0	0	1	no
XLOC_000828	XLOC_000828	si:dkey-222h21.7	1:58968855-58971836	prembt	postmbt	NOTEST	0	0	0	0	0	1	no
XLOC_000829	XLOC_000829	si:dkey-222h21.6	1:58977302-59003251	prembt	postmbt	NOTEST	0	0	0	0	0	1	no
XLOC_000830	XLOC_000830	si:dkey-222h21.5	1:58977302-59003251	prembt	postmbt	NOTEST	0	0	0	0	0	1	no
XLOC_000831	XLOC_000831	si:dkey-222h21.4	1:58977302-59003251	prembt	postmbt	NOTEST	0	0	0	0	0	1	no
XLOC_000832	XLOC_000832	si:dkey-222h21.3	1:59010349-59011004	prembt	postmbt	NOTEST	0	0	0	0	0	1	no
XLOC_000833	XLOC_000833	si:dkey-222h21.14	1:59018369-59033241	prembt	postmbt	NOTEST	0	0	0	0	0	1	no
XLOC_000834	XLOC_000834	si:dkey-222h21.2	1:59039798-59053199	prembt	postmbt	NOTEST	0	0	0	0	0	1	no
XLOC_000835	XLOC_000835	si:dkey-222h21.1	1:59039798-59053199	prembt	postmbt	NOTEST	0	0	0	0	0	1	no
XLOC_000836	XLOC_000836	CU914621.3	1:59076223-59087049	prembt	postmbt	NOTEST	0	0	0	0	0	1	no
XLOC_000837	XLOC_000837	zgc:172007	1:59188039-59197135	prembt	postmbt	OK	0	0	0.289175	0.0860302	0.0348088	0.191711	no
XLOC_000838	XLOC_000838	-	1:59205880-59205993	prembt	postmbt	NOTEST	0	0	0	0	0	1	no
XLOC_000839	XLOC_000839	CD97 (1 of 3)	1:59207047-59226337	prembt	postmbt	OK	0	0	0.270606	0.203929	0.0985791	0.428061	no
XLOC_000840	XLOC_000840	-	1:59207047-59226337	prembt	postmbt	NOTEST	0	0	0	0	0	1	no
XLOC_000841	XLOC_000841	slc27a1b	1:59228421-59245724	prembt	postmbt	LOWDATA	0	0	0	0	0	1	no
XLOC_000842	XLOC_000842	5S_rRNA	1:59262631-59262756	prembt	postmbt	NOTEST	0	0	0	0	0	1	no
XLOC_000843	XLOC_000843	CU896655.2	1:59287549-59298201	prembt	postmbt	NOTEST	0	0	0	0	0	1	no
XLOC_000844	XLOC_000844	CU896655.7	1:59304614-59307631	prembt	postmbt	NOTEST	0	0	0	0	0	1	no
XLOC_000845	XLOC_000845	CU896655.3	1:59387146-59406069	prembt	postmbt	NOTEST	0	0	0	0	0	1	no
XLOC_000846	XLOC_000846	-	1:59436377-59437559	prembt	postmbt	NOTEST	0	0	0	0	0	1	no
XLOC_000847	XLOC_000847	-	1:59486155-59486473	prembt	postmbt	NOTEST	0	0	0	0	0	1	no
XLOC_000848	XLOC_000848	CABZ01084613.2	1:59486919-59514967	prembt	postmbt	OK	0	0	0.0402153	0.738057	0.692973	0.999775	no
XLOC_000849	XLOC_000849	CABZ01084613.1	1:59533895-59539069	prembt	postmbt	NOTEST	0	0	0	0	0	1	no
XLOC_000850	XLOC_000850	CABZ01084616.1	1:59563309-59565679	prembt	postmbt	NOTEST	0	0	0	0	0	1	no
XLOC_000851	XLOC_000851	CABZ01084618.1	1:59604335-59605730	prembt	postmbt	NOTEST	0	0	0	0	0	1	no
XLOC_000852	XLOC_000852	-	1:59663639-59664662	prembt	postmbt	NOTEST	0	0	0	0	0	1	no
XLOC_000853	XLOC_000853	-	1:59683903-59684009	prembt	postmbt	NOTEST	0	0	0	0	0	1	no
XLOC_000854	XLOC_000854	CABZ01084503.1	1:59762163-59763166	prembt	postmbt	NOTEST	0	0	0	0	0	1	no
XLOC_000855	XLOC_000855	TRIP10 (2 of 2)	1:59764237-59776972	prembt	postmbt	OK	0	0	0.00281332	0.797745	0.985067	0.999775	no
XLOC_000856	XLOC_000856	-	1:59820481-59821119	prembt	postmbt	NOTEST	0	0	0	0	0	1	no
XLOC_000857	XLOC_000857	ENSDARG00000090557	1:59825824-59826517	prembt	postmbt	NOTEST	0	0	0	0	0	1	no
XLOC_000858	XLOC_000858	ENSDARG00000089667	1:59828264-59829577	prembt	postmbt	NOTEST	0	0	0	0	0	1	no
XLOC_000859	XLOC_000859	ENSDARG00000088745	1:59843330-59844660	prembt	postmbt	NOTEST	0	0	0	0	0	1	no
XLOC_000860	XLOC_000860	mfap4	1:59845804-59847118	prembt	postmbt	NOTEST	0	0	0	0	0	1	no
XLOC_000861	XLOC_000861	FP015850.1	1:59883466-59884178	prembt	postmbt	NOTEST	0	0	0	0	0	1	no
XLOC_000862	XLOC_000862	-	1:59888353-59896662	prembt	postmbt	NOTEST	0	0	0	0	0	1	no
XLOC_000863	XLOC_000863	-	1:59888353-59896662	prembt	postmbt	NOTEST	0	0	0	0	0	1	no
XLOC_000864	XLOC_000864	FP015850.2	1:59899716-59903474	prembt	postmbt	NOTEST	0	0	0	0	0	1	no
XLOC_000865	XLOC_000865	-	1:59932134-59932228	prembt	postmbt	NOTEST	0	0	0	0	0	1	no
XLOC_000866	XLOC_000866	SP6	1:59980600-59981744	prembt	postmbt	NOTEST	0	0	0	0	0	1	no
XLOC_000867	XLOC_000867	CDC37	1:59992738-60060628	prembt	postmbt	OK	0	0	0.2636	0.118431	0.0507877	0.259154	no
XLOC_000868	XLOC_000868	zgc:111991	1:59992738-60060628	prembt	postmbt	NOTEST	0	0	0	0	0	1	no
XLOC_000869	XLOC_000869	THUMPD1	1:59992738-60060628	prembt	postmbt	NOTEST	0	0	0	0	0	1	no
XLOC_000870	XLOC_000870	CDC37	1:59992738-60060628	prembt	postmbt	NOTEST	0	0	0	0	0	1	no
XLOC_000871	XLOC_000871	EARS2	1:60061324-60068255	prembt	postmbt	NOTEST	0	0	0	0	0	1	no
XLOC_000872	XLOC_000872	-	1:60080997-60081159	prembt	postmbt	NOTEST	0	0	0	0	0	1	no
XLOC_000873	XLOC_000873	-	1:60091304-60091373	prembt	postmbt	NOTEST	0	0	0	0	0	1	no
XLOC_000874	XLOC_000874	CABZ01052573.1	1:60193002-60194320	prembt	postmbt	NOTEST	0	0	0	0	0	1	no
XLOC_000875	XLOC_000875	CABZ01052573.2	1:60198284-60201640	prembt	postmbt	NOTEST	0	0	0	0	0	1	no
XLOC_000876	XLOC_000876	cyp3a65	1:60208633-60218577	prembt	postmbt	NOTEST	0	0	0	0	0	1	no
XLOC_000877	XLOC_000877	rdh8l	1:60269730-60279318	prembt	postmbt	NOTEST	0	0	0	0	0	1	no
XLOC_000878	XLOC_000878	parn	1:60290511-60304899	prembt	postmbt	NOTEST	0	0	0	0	0	1	no
XLOC_000879	XLOC_000879	OLFM2 (2 of 2)	1:60305459-60313172	prembt	postmbt	NOTEST	0	0	0	0	0	1	no
XLOC_000880	XLOC_000880	akap8l	1:60313709-60332077	prembt	postmbt	OK	0	0	0.135705	0.127294	0.0553694	0.278631	no
XLOC_000881	XLOC_000881	pcid2	1:23255-58985	prembt	postmbt	NOTEST	0	0	0	0	0	1	no
XLOC_000882	XLOC_000882	grtp1a	1:62117-66487	prembt	postmbt	NOTEST	0	0	0	0	0	1	no
XLOC_000883	XLOC_000883	adprhl1	1:74984-80899	prembt	postmbt	NOTEST	0	0	0	0	0	1	no
XLOC_000884	XLOC_000884	dcun1d2	1:82874-100693	prembt	postmbt	NOTEST	0	0	0	0	0	1	no
XLOC_000885	XLOC_000885	gas6	1:187474-213136	prembt	postmbt	NOTEST	0	0	0	0	0	1	no
XLOC_000886	XLOC_000886	PROS1	1:217938-229008	prembt	postmbt	NOTEST	0	0	0	0	0	1	no
XLOC_000887	XLOC_000887	RASA3	1:232208-286022	prembt	postmbt	NOTEST	0	0	0	0	0	1	no
XLOC_000888	XLOC_000888	METTL21C (1 of 2)	1:318470-332177	prembt	postmbt	NOTEST	0	0	0	0	0	1	no
XLOC_000889	XLOC_000889	zgc:92518	1:340909-346228	prembt	postmbt	NOTEST	0	0	0	0	0	1	no
XLOC_000890	XLOC_000890	ercc5	1:348781-380321	prembt	postmbt	OK	0	0	0.0505609	0.740901	0.700268	0.999775	no
XLOC_000891	XLOC_000891	RG9MTD1	1:382414-388483	prembt	postmbt	NOTEST	0	0	0	0	0	1	no
XLOC_000892	XLOC_000892	si:ch73-41e3.7	1:393549-405632	prembt	postmbt	LOWDATA	0	0	0	0	0	1	no
XLOC_000893	XLOC_000893	atp5j	1:484717-489335	prembt	postmbt	NOTEST	0	0	0	0	0	1	no
XLOC_000894	XLOC_000894	appa	1:492363-508054	prembt	postmbt	LOWDATA	0	0	0	0	0	1	no
XLOC_000895	XLOC_000895	C1H11orf73	1:565801-659134	prembt	postmbt	NOTEST	0	0	0	0	0	1	no
XLOC_000896	XLOC_000896	eed	1:565801-659134	prembt	postmbt	OK	0	0	0.020992	0.69474	0.598771	0.999775	no
XLOC_000897	XLOC_000897	NFKBIZ	1:565801-659134	prembt	postmbt	OK	0	0	0.0384899	0.753168	0.734131	0.999775	no
XLOC_000898	XLOC_000898	cep97	1:565801-659134	prembt	postmbt	OK	0	0	0.0671441	0.594605	0.443141	0.999775	no
XLOC_000899	XLOC_000899	SON	1:683534-706241	prembt	postmbt	OK	0	0	0.0158158	0.79384	0.919694	0.999775	no
XLOC_000900	XLOC_000900	-	1:709066-712041	prembt	postmbt	NOTEST	0	0	0	0	0	1	no
XLOC_000901	XLOC_000901	-	1:762292-766547	prembt	postmbt	NOTEST	0	0	0	0	0	1	no
XLOC_000902	XLOC_000902	-	1:767472-767653	prembt	postmbt	NOTEST	0	0	0	0	0	1	no
XLOC_000903	XLOC_000903	-	1:768377-768559	prembt	postmbt	NOTEST	0	0	0	0	0	1	no
XLOC_000904	XLOC_000904	zgc:56685	1:773526-775690	prembt	postmbt	LOWDATA	0	0	0	0	0	1	no
XLOC_000905	XLOC_000905	gart	1:988828-1021480	prembt	postmbt	NOTEST	0	0	0	0	0	1	no
XLOC_000906	XLOC_000906	-	1:1021910-1022632	prembt	postmbt	NOTEST	0	0	0	0	0	1	no
XLOC_000907	XLOC_000907	-	1:1022762-1031867	prembt	postmbt	OK	0	0	0.101168	0.577641	0.421539	0.999775	no
XLOC_000908	XLOC_000908	RUNX1 (1 of 2)	1:1088739-1093175	prembt	postmbt	NOTEST	0	0	0	0	0	1	no
XLOC_000909	XLOC_000909	-	1:1191935-1192303	prembt	postmbt	NOTEST	0	0	0	0	0	1	no
XLOC_000910	XLOC_000910	-	1:1192413-1192826	prembt	postmbt	NOTEST	0	0	0	0	0	1	no
XLOC_000911	XLOC_000911	-	1:1192877-1193172	prembt	postmbt	NOTEST	0	0	0	0	0	1	no
XLOC_000912	XLOC_000912	CLIC6	1:1319017-1331666	prembt	postmbt	NOTEST	0	0	0	0	0	1	no
XLOC_000913	XLOC_000913	-	1:1610605-1610818	prembt	postmbt	NOTEST	0	0	0	0	0	1	no
XLOC_000914	XLOC_000914	si:ch211-132g1.2,si:ch211-132g1.3	1:1615395-1684908	prembt	postmbt	LOWDATA	0	0	0	0	0	1	no
XLOC_000915	XLOC_000915	OXGR1 (2 of 4)	1:1804832-1808385	prembt	postmbt	NOTEST	0	0	0	0	0	1	no
XLOC_000916	XLOC_000916	OXGR1 (3 of 4)	1:1817215-1818205	prembt	postmbt	NOTEST	0	0	0	0	0	1	no
XLOC_000917	XLOC_000917	OXGR1 (4 of 4)	1:1831298-1832315	prembt	postmbt	NOTEST	0	0	0	0	0	1	no
XLOC_000918	XLOC_000918	si:ch211-235f1.3	1:2058703-2202903	prembt	postmbt	NOTEST	0	0	0	0	0	1	no
XLOC_000919	XLOC_000919	A2LD1 (1 of 3)	1:2203808-2206121	prembt	postmbt	NOTEST	0	0	0	0	0	1	no
XLOC_000920	XLOC_000920	A2LD1 (3 of 3)	1:2206950-2209919	prembt	postmbt	NOTEST	0	0	0	0	0	1	no
XLOC_000921	XLOC_000921	A2LD1 (2 of 3)	1:2210926-2214312	prembt	postmbt	NOTEST	0	0	0	0	0	1	no
XLOC_000922	XLOC_000922	CABZ01102169.1	1:2689142-2689237	prembt	postmbt	NOTEST	0	0	0	0	0	1	no
XLOC_000923	XLOC_000923	SLITRK6	1:3370472-3605722	prembt	postmbt	NOTEST	0	0	0	0	0	1	no
XLOC_000924	XLOC_000924	-	1:3848003-3848054	prembt	postmbt	NOTEST	0	0	0	0	0	1	no
XLOC_000925	XLOC_000925	5S_rRNA	1:3980722-3980840	prembt	postmbt	NOTEST	0	0	0	0	0	1	no
XLOC_000926	XLOC_000926	NDFIP2	1:4243642-4283906	prembt	postmbt	NOTEST	0	0	0	0	0	1	no
XLOC_000927	XLOC_000927	fn1b	1:4326536-4432219	prembt	postmbt	NOTEST	0	0	0	0	0	1	no
XLOC_000928	XLOC_000928	nrp2a	1:4495203-4565752	prembt	postmbt	NOTEST	0	0	0	0	0	1	no
XLOC_000929	XLOC_000929	PARD3B (2 of 2)	1:4670968-4864099	prembt	postmbt	OK	0	0	0.00635063	0.796617	0.95503	0.999775	no
XLOC_000930	XLOC_000930	-	1:4928857-4929221	prembt	postmbt	NOTEST	0	0	0	0	0	1	no
XLOC_000931	XLOC_000931	si:ch1073-345a8.1	1:4932065-4949410	prembt	postmbt	NOTEST	0	0	0	0	0	1	no
XLOC_000932	XLOC_000932	MDH1B	1:5082291-5089021	prembt	postmbt	NOTEST	0	0	0	0	0	1	no
XLOC_000933	XLOC_000933	klf7	1:5266775-5357592	prembt	postmbt	NOTEST	0	0	0	0	0	1	no
XLOC_000934	XLOC_000934	5S_rRNA	1:5266775-5357592	prembt	postmbt	NOTEST	0	0	0	0	0	1	no
XLOC_000935	XLOC_000935	U6	1:6024441-6024546	prembt	postmbt	NOTEST	0	0	0	0	0	1	no
XLOC_000936	XLOC_000936	-	1:6091790-6091931	prembt	postmbt	NOTEST	0	0	0	0	0	1	no
XLOC_000937	XLOC_000937	ERBB4 (3 of 5)	1:6216169-6280457	prembt	postmbt	NOTEST	0	0	0	0	0	1	no
XLOC_000938	XLOC_000938	PCNP	1:6497200-6501583	prembt	postmbt	OK	0	0	0.072638	0.670969	0.556111	0.999775	no
XLOC_000939	XLOC_000939	lancl1,mylz3	1:6504058-6541107	prembt	postmbt	LOWDATA	0	0	0	0	0	1	no
XLOC_000940	XLOC_000940	eng1b	1:6733633-6799378	prembt	postmbt	NOTEST	0	0	0	0	0	1	no
XLOC_000941	XLOC_000941	BX470266.1	1:7031126-7038714	prembt	postmbt	NOTEST	0	0	0	0	0	1	no
XLOC_000942	XLOC_000942	CASKIN1 (2 of 3)	1:7049572-7088804	prembt	postmbt	NOTEST	0	0	0	0	0	1	no
XLOC_000943	XLOC_000943	FAM83G (1 of 2)	1:7137598-7190401	prembt	postmbt	OK	0	0	0.432882	0.00844406	0.00256029	0.0267211	yes
XLOC_000944	XLOC_000944	zgc:109892	1:7192319-7219398	prembt	postmbt	NOTEST	0	0	0	0	0	1	no
XLOC_000945	XLOC_000945	ENSDARG00000025034	1:7492066-7504845	prembt	postmbt	NOTEST	0	0	0	0	0	1	no
XLOC_000946	XLOC_000946	zgc:112980	1:7609243-7629390	prembt	postmbt	OK	0	0	0.0707842	0.00328569	0.000918636	0.0128756	yes
XLOC_000947	XLOC_000947	ptcd1	1:7631413-7642663	prembt	postmbt	OK	0	0	0.047684	0.74963	0.72392	0.999775	no
XLOC_000948	XLOC_000948	ENSDARG00000079332	1:7691936-7694395	prembt	postmbt	NOTEST	0	0	0	0	0	1	no
XLOC_000949	XLOC_000949	ENSDARG00000094096	1:7698785-7700966	prembt	postmbt	NOTEST	0	0	0	0	0	1	no
XLOC_000950	XLOC_000950	ENSDARG00000075411	1:7703220-7705493	prembt	postmbt	NOTEST	0	0	0	0	0	1	no
XLOC_000951	XLOC_000951	fbxl18	1:7714245-7723025	prembt	postmbt	NOTEST	0	0	0	0	0	1	no
XLOC_000952	XLOC_000952	bactin1	1:7725182-7728816	prembt	postmbt	OK	0	0	0.0940154	0.294474	0.157971	0.600701	no
XLOC_000953	XLOC_000953	abcg2b	1:7749149-7768053	prembt	postmbt	NOTEST	0	0	0	0	0	1	no
XLOC_000954	XLOC_000954	grin2ab	1:7839744-7993986	prembt	postmbt	LOWDATA	0	0	0	0	0	1	no
XLOC_000955	XLOC_000955	si:dkey-20i6.2	1:7839744-7993986	prembt	postmbt	NOTEST	0	0	0	0	0	1	no
XLOC_000956	XLOC_000956	ENSDARG00000089873	1:8026957-8042130	prembt	postmbt	NOTEST	0	0	0	0	0	1	no
XLOC_000957	XLOC_000957	si:ch73-191k20.4	1:8050583-8054047	prembt	postmbt	NOTEST	0	0	0	0	0	1	no
XLOC_000958	XLOC_000958	si:ch73-191k20.3	1:8054991-8056749	prembt	postmbt	NOTEST	0	0	0	0	0	1	no
XLOC_000959	XLOC_000959	si:ch211-14k19.6,si:ch211-14k19.7,si:ch211-14k19.8	1:8176530-8191118	prembt	postmbt	NOTEST	0	0	0	0	0	1	no
XLOC_000960	XLOC_000960	NDUFAB1 (2 of 2)	1:8194183-8199549	prembt	postmbt	NOTEST	0	0	0	0	0	1	no
XLOC_000961	XLOC_000961	palb2	1:8201106-8210296	prembt	postmbt	LOWDATA	0	0	0	0	0	1	no
XLOC_000962	XLOC_000962	ern2	1:8245620-8271936	prembt	postmbt	NOTEST	0	0	0	0	0	1	no
XLOC_000963	XLOC_000963	U6	1:8273942-8274050	prembt	postmbt	NOTEST	0	0	0	0	0	1	no
XLOC_000964	XLOC_000964	gng13a	1:8275102-8304134	prembt	postmbt	NOTEST	0	0	0	0	0	1	no
XLOC_000965	XLOC_000965	ENSDARG00000058445	1:8311011-8326027	prembt	postmbt	NOTEST	0	0	0	0	0	1	no
XLOC_000966	XLOC_000966	zgc:171747	1:8327669-8361435	prembt	postmbt	OK	0	0	0.0778434	0.656479	0.532223	0.999775	no
XLOC_000967	XLOC_000967	micall2b	1:8536019-8562205	prembt	postmbt	OK	0	0	0.0287894	0.777714	0.820972	0.999775	no
XLOC_000968	XLOC_000968	CU914772.1	1:8575729-8603466	prembt	postmbt	OK	0	0	0.170429	0.0883927	0.0359316	0.196787	no
XLOC_000969	XLOC_000969	ugt5b3,ugt5b4,ugt5b6	1:8707080-8728809	prembt	postmbt	OK	0	0	0.386348	0.0759204	0.0300828	0.169744	no
XLOC_000970	XLOC_000970	mad1l1	1:8815453-8934592	prembt	postmbt	FAIL	0	0	0	0	0	1	no
XLOC_000971	XLOC_000971	-	1:8945589-8946110	prembt	postmbt	NOTEST	0	0	0	0	0	1	no
XLOC_000972	XLOC_000972	-	1:8946162-8947090	prembt	postmbt	NOTEST	0	0	0	0	0	1	no
XLOC_000973	XLOC_000973	-	1:8947166-8947305	prembt	postmbt	NOTEST	0	0	0	0	0	1	no
XLOC_000974	XLOC_000974	C1H7orf26	1:8949294-8961448	prembt	postmbt	NOTEST	0	0	0	0	0	1	no
XLOC_000975	XLOC_000975	tmem8a	1:8992461-9017110	prembt	postmbt	OK	0	0	0.0571796	0.657985	0.53464	0.999775	no
XLOC_000976	XLOC_000976	si:dkeyp-75b4.7	1:9042467-9058198	prembt	postmbt	NOTEST	0	0	0	0	0	1	no
XLOC_000977	XLOC_000977	si:dkeyp-75b4.9	1:9061383-9066911	prembt	postmbt	NOTEST	0	0	0	0	0	1	no
XLOC_000978	XLOC_000978	rnf175	1:9113452-9124598	prembt	postmbt	NOTEST	0	0	0	0	0	1	no
XLOC_000979	XLOC_000979	fga	1:9139584-9147623	prembt	postmbt	NOTEST	0	0	0	0	0	1	no
XLOC_000980	XLOC_000980	NPY2R (1 of 3)	1:9181786-9192922	prembt	postmbt	NOTEST	0	0	0	0	0	1	no
XLOC_000981	XLOC_000981	FRMD7 (2 of 2)	1:9504573-9519118	prembt	postmbt	NOTEST	0	0	0	0	0	1	no
XLOC_000982	XLOC_000982	tnrc5	1:9638156-9649758	prembt	postmbt	NOTEST	0	0	0	0	0	1	no
XLOC_000983	XLOC_000983	trpc5	1:9662538-9796562	prembt	postmbt	NOTEST	0	0	0	0	0	1	no
XLOC_000984	XLOC_000984	zgc:174945	1:9812181-9816727	prembt	postmbt	NOTEST	0	0	0	0	0	1	no
XLOC_000985	XLOC_000985	CD200 (1 of 2)	1:9818785-9823408	prembt	postmbt	NOTEST	0	0	0	0	0	1	no
XLOC_000986	XLOC_000986	CD200 (2 of 2)	1:9843550-9845911	prembt	postmbt	NOTEST	0	0	0	0	0	1	no
XLOC_000987	XLOC_000987	-	1:9849144-9849251	prembt	postmbt	NOTEST	0	0	0	0	0	1	no
XLOC_000988	XLOC_000988	si:ch73-222h13.1	1:9959772-9982728	prembt	postmbt	NOTEST	0	0	0	0	0	1	no
XLOC_000989	XLOC_000989	ENSDARG00000075776	1:9985706-10005135	prembt	postmbt	NOTEST	0	0	0	0	0	1	no
XLOC_000990	XLOC_000990	-	1:10005835-10006116	prembt	postmbt	NOTEST	0	0	0	0	0	1	no
XLOC_000991	XLOC_000991	dmd	1:10007932-10258954	prembt	postmbt	LOWDATA	0	0	0	0	0	1	no
XLOC_000992	XLOC_000992	5S_rRNA	1:10007932-10258954	prembt	postmbt	NOTEST	0	0	0	0	0	1	no
XLOC_000993	XLOC_000993	CASC5	1:10270506-10290920	prembt	postmbt	LOWDATA	0	0	0	0	0	1	no
XLOC_000994	XLOC_000994	SDK1 (2 of 2)	1:10307767-10556009	prembt	postmbt	NOTEST	0	0	0	0	0	1	no
XLOC_000995	XLOC_000995	-	1:10699653-10699724	prembt	postmbt	NOTEST	0	0	0	0	0	1	no
XLOC_000996	XLOC_000996	CHST12 (4 of 7)	1:10776920-10777952	prembt	postmbt	NOTEST	0	0	0	0	0	1	no
XLOC_000997	XLOC_000997	CHST12 (6 of 7)	1:10787132-10788026	prembt	postmbt	NOTEST	0	0	0	0	0	1	no
XLOC_000998	XLOC_000998	CHST12 (7 of 7)	1:10796395-10797265	prembt	postmbt	NOTEST	0	0	0	0	0	1	no
XLOC_000999	XLOC_000999	CHST12 (5 of 7)	1:10807374-10812757	prembt	postmbt	NOTEST	0	0	0	0	0	1	no
XLOC_001000	XLOC_001000	CHST12 (3 of 7)	1:10822604-10823555	prembt	postmbt	NOTEST	0	0	0	0	0	1	no
XLOC_001001	XLOC_001001	BRAT1	1:10851922-10870700	prembt	postmbt	NOTEST	0	0	0	0	0	1	no
XLOC_001002	XLOC_001002	BX569778.1	1:10957100-10958420	prembt	postmbt	NOTEST	0	0	0	0	0	1	no
XLOC_001003	XLOC_001003	TTYH3 (2 of 2)	1:10962666-11031526	prembt	postmbt	NOTEST	0	0	0	0	0	1	no
XLOC_001004	XLOC_001004	IQCE	1:11035834-11060016	prembt	postmbt	OK	0	0	0.1726	0.344204	0.194731	0.684337	no
XLOC_001005	XLOC_001005	GRK4 (1 of 2)	1:11078671-11144919	prembt	postmbt	LOWDATA	0	0	0	0	0	1	no
XLOC_001006	XLOC_001006	xpa	1:11192285-11221414	prembt	postmbt	LOWDATA	0	0	0	0	0	1	no
XLOC_001007	XLOC_001007	TMEM66	1:11231664-11240875	prembt	postmbt	NOTEST	0	0	0	0	0	1	no
XLOC_001008	XLOC_001008	ENSDARG00000042988	1:11245713-11280431	prembt	postmbt	NOTEST	0	0	0	0	0	1	no
XLOC_001009	XLOC_001009	TSPAN5 (3 of 3)	1:11295393-11312678	prembt	postmbt	NOTEST	0	0	0	0	0	1	no
XLOC_001010	XLOC_001010	SNX8 (2 of 3)	1:11390513-11400926	prembt	postmbt	NOTEST	0	0	0	0	0	1	no
XLOC_001011	XLOC_001011	MTTP	1:11410911-11422839	prembt	postmbt	NOTEST	0	0	0.0801803	0.0271403	0.00931252	1	no
XLOC_001012	XLOC_001012	b4galt1	1:11437845-11457553	prembt	postmbt	NOTEST	0	0	0	0	0	1	no
XLOC_001013	XLOC_001013	cplx2l	1:11559350-11574952	prembt	postmbt	NOTEST	0	0	0	0	0	1	no
XLOC_001014	XLOC_001014	SCLT1	1:11660585-11694017	prembt	postmbt	OK	0	0	0.0651121	0.70714	0.623146	0.999775	no
XLOC_001015	XLOC_001015	-	1:12080162-12080441	prembt	postmbt	NOTEST	0	0	0	0	0	1	no
XLOC_001016	XLOC_001016	pcdh10a	1:12097468-12128586	prembt	postmbt	NOTEST	0	0	0	0	0	1	no
XLOC_001017	XLOC_001017	pcdh18a	1:12145909-12155872	prembt	postmbt	NOTEST	0	0	0	0	0	1	no
XLOC_001018	XLOC_001018	si:dkey-9i4.1	1:12249598-12354317	prembt	postmbt	NOTEST	0	0	0	0	0	1	no
XLOC_001019	XLOC_001019	si:dkey-9i4.3	1:12363356-12373519	prembt	postmbt	NOTEST	0	0	0	0	0	1	no
XLOC_001020	XLOC_001020	-	1:12486425-12486575	prembt	postmbt	NOTEST	0	0	0	0	0	1	no
XLOC_001021	XLOC_001021	5S_rRNA	1:12667674-12667791	prembt	postmbt	NOTEST	0	0	0	0	0	1	no
XLOC_001022	XLOC_001022	5S_rRNA	1:12760549-12760666	prembt	postmbt	NOTEST	0	0	0	0	0	1	no
XLOC_001023	XLOC_001023	elf2b	1:12841871-12852901	prembt	postmbt	OK	0	0	0.0702633	0.689996	0.589865	0.999775	no
XLOC_001024	XLOC_001024	-	1:12873892-12874275	prembt	postmbt	NOTEST	0	0	0	0	0	1	no
XLOC_001025	XLOC_001025	CR388002.2	1:12883122-12899667	prembt	postmbt	NOTEST	0	0	0	0	0	1	no
XLOC_001026	XLOC_001026	U6	1:12914286-13044995	prembt	postmbt	NOTEST	0	0	0	0	0	1	no
XLOC_001027	XLOC_001027	camk2d2	1:13048223-13118881	prembt	postmbt	NOTEST	0	0	0	0	0	1	no
XLOC_001028	XLOC_001028	PDE5A (2 of 2)	1:13141902-13161637	prembt	postmbt	NOTEST	0	0	0	0	0	1	no
XLOC_001029	XLOC_001029	WFS1 (1 of 2)	1:13198594-13222764	prembt	postmbt	NOTEST	0	0	0	0	0	1	no
XLOC_001030	XLOC_001030	slc34a2a	1:13317178-13327647	prembt	postmbt	NOTEST	0	0	0	0	0	1	no
XLOC_001031	XLOC_001031	PGBD4 (7 of 7)	1:13383384-13417841	prembt	postmbt	OK	0	0	0.175565	0.286477	0.152345	0.586447	no
XLOC_001032	XLOC_001032	CR381601.3	1:13383384-13417841	prembt	postmbt	NOTEST	0	0	0	0	0	1	no
XLOC_001033	XLOC_001033	-	1:13417928-13418436	prembt	postmbt	NOTEST	0	0	0	0	0	1	no
XLOC_001034	XLOC_001034	-	1:13422432-13422794	prembt	postmbt	NOTEST	0	0	0	0	0	1	no
XLOC_001035	XLOC_001035	CR381601.4	1:13427655-13429261	prembt	postmbt	NOTEST	0	0	0	0	0	1	no
XLOC_001036	XLOC_001036	CABZ01021824.1	1:13439640-13439738	prembt	postmbt	NOTEST	0	0	0	0	0	1	no
XLOC_001037	XLOC_001037	-	1:13471538-13473303	prembt	postmbt	NOTEST	0	0	0	0	0	1	no
XLOC_001038	XLOC_001038	CABZ01063868.1	1:13481618-13483218	prembt	postmbt	NOTEST	0	0	0	0	0	1	no
XLOC_001039	XLOC_001039	DLC1	1:14017726-14055663	prembt	postmbt	NOTEST	0	0	0	0	0	1	no
XLOC_001040	XLOC_001040	CR848833.1	1:14185450-14219429	prembt	postmbt	NOTEST	0	0	0	0	0	1	no
XLOC_001041	XLOC_001041	SGCZ	1:14345878-14594464	prembt	postmbt	NOTEST	0	0	0	0	0	1	no
XLOC_001042	XLOC_001042	-	1:14664405-14664460	prembt	postmbt	NOTEST	0	0	0	0	0	1	no
XLOC_001043	XLOC_001043	5S_rRNA	1:14891255-14891372	prembt	postmbt	NOTEST	0	0	0	0	0	1	no
XLOC_001044	XLOC_001044	TUSC3	1:14899826-14908864	prembt	postmbt	NOTEST	0	0	0	0	0	1	no
XLOC_001045	XLOC_001045	fgf20a	1:15134971-15136368	prembt	postmbt	NOTEST	0	0	0	0	0	1	no
XLOC_001046	XLOC_001046	CT573256.1	1:15202015-15203293	prembt	postmbt	NOTEST	0	0	0	0	0	1	no
XLOC_001047	XLOC_001047	mtmr7b	1:15225916-15249679	prembt	postmbt	NOTEST	0	0	0	0	0	1	no
XLOC_001048	XLOC_001048	asah1b	1:15396152-15406860	prembt	postmbt	NOTEST	0	0	0	0	0	1	no
XLOC_001049	XLOC_001049	FRG1	1:15416795-15430883	prembt	postmbt	LOWDATA	0	0	0	0	0	1	no
XLOC_001050	XLOC_001050	U3	1:15669619-15669834	prembt	postmbt	NOTEST	0	0	0	0	0	1	no
XLOC_001051	XLOC_001051	U3	1:15672052-15672267	prembt	postmbt	NOTEST	0	0	0	0	0	1	no
XLOC_001052	XLOC_001052	U3	1:15674481-15674696	prembt	postmbt	NOTEST	0	0	0	0	0	1	no
XLOC_001053	XLOC_001053	U3	1:15677291-15677506	prembt	postmbt	NOTEST	0	0	0	0	0	1	no
XLOC_001054	XLOC_001054	U3	1:15679313-15679528	prembt	postmbt	NOTEST	0	0	0	0	0	1	no
XLOC_001055	XLOC_001055	U3	1:15681061-15681276	prembt	postmbt	NOTEST	0	0	0	0	0	1	no
XLOC_001056	XLOC_001056	U3	1:15683110-15683325	prembt	postmbt	NOTEST	0	0	0	0	0	1	no
XLOC_001057	XLOC_001057	-	1:15972177-15972234	prembt	postmbt	NOTEST	0	0	0	0	0	1	no
XLOC_001058	XLOC_001058	si:ch211-194c21.1	1:16072418-16103050	prembt	postmbt	NOTEST	0	0	0	0	0	1	no
XLOC_001059	XLOC_001059	si:dkey-228c11.4	1:16118816-16266817	prembt	postmbt	NOTEST	0	0	0	0	0	1	no
XLOC_001060	XLOC_001060	acsl1	1:16279345-16329447	prembt	postmbt	LOWDATA	0	0	0	0	0	1	no
XLOC_001061	XLOC_001061	si:ch211-197n1.2,si:dkey-256e7.5	1:16359909-16416932	prembt	postmbt	NOTEST	0	0	0	0	0	1	no
XLOC_001062	XLOC_001062	zgc:85910	1:16422938-16435168	prembt	postmbt	LOWDATA	0	0	0	0	0	1	no
XLOC_001063	XLOC_001063	ufsp2	1:16437320-16453571	prembt	postmbt	LOWDATA	0	0	0	0	0	1	no
XLOC_001064	XLOC_001064	si:dkey-256e7.8	1:16454585-16457388	prembt	postmbt	NOTEST	0	0	0	0	0	1	no
XLOC_001065	XLOC_001065	pdlim3a	1:16463747-16477756	prembt	postmbt	NOTEST	0	0	0	0	0	1	no
XLOC_001066	XLOC_001066	-	1:16486632-16486885	prembt	postmbt	NOTEST	0	0	0	0	0	1	no
XLOC_001067	XLOC_001067	sorbs2a	1:16488559-16545520	prembt	postmbt	NOTEST	0	0	0	0	0	1	no
XLOC_001068	XLOC_001068	-	1:16547552-16654540	prembt	postmbt	NOTEST	0	0	0	0	0	1	no
XLOC_001069	XLOC_001069	AL929210.1	1:16908286-16908405	prembt	postmbt	NOTEST	0	0	0	0	0	1	no
XLOC_001070	XLOC_001070	si:ch211-161c21.2	1:16929506-16979566	prembt	postmbt	NOTEST	0	0	0	0	0	1	no
XLOC_001071	XLOC_001071	mtnr1aa	1:16992973-17078773	prembt	postmbt	NOTEST	0	0	0	0	0	1	no
XLOC_001072	XLOC_001072	klhl5	1:17105727-17188056	prembt	postmbt	NOTEST	0	0	0	0	0	1	no
XLOC_001073	XLOC_001073	fam114a1	1:17316998-17333963	prembt	postmbt	LOWDATA	0	0	0	0	0	1	no
XLOC_001074	XLOC_001074	tbc1d1	1:17336040-17514136	prembt	postmbt	OK	0	0	0.251099	0.0290315	0.0100435	0.0738156	no
XLOC_001075	XLOC_001075	pgm2	1:17521062-17545814	prembt	postmbt	NOTEST	0	0	0	0	0	1	no
XLOC_001076	XLOC_001076	si:dkey-167i21.2	1:17552785-17553412	prembt	postmbt	NOTEST	0	0	0	0	0	1	no
XLOC_001077	XLOC_001077	zgc:195282	1:17583356-17590924	prembt	postmbt	NOTEST	0	0	0	0	0	1	no
XLOC_001078	XLOC_001078	-	1:17601703-17602602	prembt	postmbt	NOTEST	0	0	0	0	0	1	no
XLOC_001079	XLOC_001079	PHOX2B (3 of 3)	1:17816220-17821852	prembt	postmbt	NOTEST	0	0	0	0	0	1	no
XLOC_001080	XLOC_001080	ptprdb	1:17864354-17979507	prembt	postmbt	NOTEST	0	0	0	0	0	1	no
XLOC_001081	XLOC_001081	RBM47	1:18094942-18144710	prembt	postmbt	LOWDATA	0	0	0	0	0	1	no
XLOC_001082	XLOC_001082	lap3	1:18160274-18173405	prembt	postmbt	NOTEST	0	0	0	0	0	1	no
XLOC_001083	XLOC_001083	kitb	1:18214922-18244273	prembt	postmbt	NOTEST	0	0	0	0	0	1	no
XLOC_001084	XLOC_001084	si:dkey-245p14.6	1:18304593-18341188	prembt	postmbt	OK	0	0	0.0788111	0.399989	0.239922	0.776593	no
XLOC_001085	XLOC_001085	polr1e	1:18379017-18390122	prembt	postmbt	LOWDATA	0	0	0	0	0	1	no
XLOC_001086	XLOC_001086	si:ch211-42i9.4	1:18409102-18415795	prembt	postmbt	NOTEST	0	0	0	0	0	1	no
XLOC_001087	XLOC_001087	si:ch211-42i9.5	1:18432760-18436615	prembt	postmbt	NOTEST	0	0	0	0	0	1	no
XLOC_001088	XLOC_001088	march1	1:18450402-18498254	prembt	postmbt	NOTEST	0	0	0	0	0	1	no
XLOC_001089	XLOC_001089	-	1:18498304-18498615	prembt	postmbt	NOTEST	0	0	0	0	0	1	no
XLOC_001090	XLOC_001090	-	1:18498884-18499170	prembt	postmbt	NOTEST	0	0	0	0	0	1	no
XLOC_001091	XLOC_001091	C1H4orf43	1:18500734-18506146	prembt	postmbt	OK	0	0	0.0684149	0.496962	0.330509	0.924458	no
XLOC_001092	XLOC_001092	FNIP2	1:18506655-18545217	prembt	postmbt	NOTEST	0	0	0	0	0	1	no
XLOC_001093	XLOC_001093	grhprb	1:18577697-18587434	prembt	postmbt	NOTEST	0	0	0	0	0	1	no
XLOC_001094	XLOC_001094	NSUN7	1:18783253-18785561	prembt	postmbt	NOTEST	0	0	0	0	0	1	no
XLOC_001095	XLOC_001095	mettl14	1:18807187-18811900	prembt	postmbt	NOTEST	0	0	0	0	0	1	no
XLOC_001096	XLOC_001096	prss12	1:18813342-18879992	prembt	postmbt	NOTEST	0	0	0	0	0	1	no
XLOC_001097	XLOC_001097	ndst3	1:18884858-19054630	prembt	postmbt	NOTEST	0	0	0	0	0	1	no
XLOC_001098	XLOC_001098	si:dkey-189j19.1	1:19262412-19334433	prembt	postmbt	NOTEST	0	0	0	0	0	1	no
XLOC_001099	XLOC_001099	UGT8	1:19337370-19375085	prembt	postmbt	NOTEST	0	0	0	0	0	1	no
XLOC_001100	XLOC_001100	-	1:19509666-19511625	prembt	postmbt	NOTEST	0	0	0	0	0	1	no
XLOC_001101	XLOC_001101	tll1	1:19514154-19607327	prembt	postmbt	NOTEST	0	0	0	0	0	1	no
XLOC_001102	XLOC_001102	cpe	1:19620785-19692601	prembt	postmbt	NOTEST	0	0	0	0	0	1	no
XLOC_001103	XLOC_001103	sc4mol	1:19695810-19710076	prembt	postmbt	NOTEST	0	0	0	0	0	1	no
XLOC_001104	XLOC_001104	si:dkeyp-72g6.3	1:19710740-19711747	prembt	postmbt	NOTEST	0	0	0	0	0	1	no
XLOC_001105	XLOC_001105	KLHL2	1:19712526-19751604	prembt	postmbt	OK	0	0	0.00617973	0.797206	0.9671	0.999775	no
XLOC_001106	XLOC_001106	5S_rRNA	1:19712526-19751604	prembt	postmbt	NOTEST	0	0	0	0	0	1	no
XLOC_001107	XLOC_001107	si:ch211-287c11.5	1:19762278-19767428	prembt	postmbt	NOTEST	0	0	0	0	0	1	no
XLOC_001108	XLOC_001108	si:ch211-287c11.4	1:19772180-19777330	prembt	postmbt	NOTEST	0	0	0	0	0	1	no
XLOC_001109	XLOC_001109	si:ch211-287c11.3	1:19782087-19787237	prembt	postmbt	NOTEST	0	0	0	0	0	1	no
XLOC_001110	XLOC_001110	si:ch211-287c11.2	1:19791992-19797234	prembt	postmbt	NOTEST	0	0	0	0	0	1	no
XLOC_001111	XLOC_001111	-	1:19902185-19902258	prembt	postmbt	NOTEST	0	0	0	0	0	1	no
XLOC_001112	XLOC_001112	RAPGEF2 (2 of 2)	1:19920976-19987386	prembt	postmbt	OK	0	0	0.167271	0.000113088	2.55505e-05	0.000892246	yes
XLOC_001113	XLOC_001113	npy1r	1:20025481-20080394	prembt	postmbt	NOTEST	0	0	0	0	0	1	no
XLOC_001114	XLOC_001114	tmem144a	1:20095810-20104128	prembt	postmbt	NOTEST	0	0	0	0	0	1	no
XLOC_001115	XLOC_001115	CT573191.1,gria2a	1:20115242-20192523	prembt	postmbt	LOWDATA	0	0	0	0	0	1	no
XLOC_001116	XLOC_001116	glrba	1:20205661-20266484	prembt	postmbt	NOTEST	0	0	0	0	0	1	no
XLOC_001117	XLOC_001117	WDR19	1:20278402-20321330	prembt	postmbt	LOWDATA	0	0	0	0	0	1	no
XLOC_001118	XLOC_001118	ncapd3	1:20323024-20345712	prembt	postmbt	FAIL	0	0	0	0	0	1	no
XLOC_001119	XLOC_001119	adamtsl7	1:20359324-20381871	prembt	postmbt	NOTEST	0	0	0	0	0	1	no
XLOC_001120	XLOC_001120	zcchc7	1:20392809-20549076	prembt	postmbt	OK	0	0	0.0546986	0.621191	0.479214	0.999775	no
XLOC_001121	XLOC_001121	5S_rRNA	1:20392809-20549076	prembt	postmbt	NOTEST	0	0	0	0	0	1	no
XLOC_001122	XLOC_001122	si:ch211-134c9.2	1:20556617-20558296	prembt	postmbt	NOTEST	0	0	0	0	0	1	no
XLOC_001123	XLOC_001123	5S_rRNA	1:20560787-20650528	prembt	postmbt	NOTEST	0	0	0	0	0	1	no
XLOC_001124	XLOC_001124	melk	1:20695726-20716819	prembt	postmbt	OK	0	0	0.059107	0.723422	0.658016	0.999775	no
XLOC_001125	XLOC_001125	FRMPD1 (1 of 6)	1:20717266-20744575	prembt	postmbt	NOTEST	0	0	0	0	0	1	no
XLOC_001126	XLOC_001126	5S_rRNA	1:20837615-21057496	prembt	postmbt	NOTEST	0	0	0	0	0	1	no
XLOC_001127	XLOC_001127	si:ch73-380n15.2	1:21057719-21144754	prembt	postmbt	NOTEST	0	0	0	0	0	1	no
XLOC_001128	XLOC_001128	chrnb3a	1:21162892-21186136	prembt	postmbt	NOTEST	0	0	0	0	0	1	no
XLOC_001129	XLOC_001129	chrna6	1:21258658-21286157	prembt	postmbt	NOTEST	0	0	0	0	0	1	no
XLOC_001130	XLOC_001130	-	1:21308255-21308329	prembt	postmbt	NOTEST	0	0	0	0	0	1	no
XLOC_001131	XLOC_001131	chrnb2a	1:21321052-21367770	prembt	postmbt	NOTEST	0	0	0	0	0	1	no
XLOC_001132	XLOC_001132	uchl1	1:21421753-21439370	prembt	postmbt	NOTEST	0	0	0	0	0	1	no
XLOC_001133	XLOC_001133	FGFBP1 (2 of 2)	1:21451705-21452326	prembt	postmbt	NOTEST	0	0	0	0	0	1	no
XLOC_001134	XLOC_001134	FGFBP2 (1 of 2)	1:21460056-21465276	prembt	postmbt	NOTEST	0	0	0	0	0	1	no
XLOC_001135	XLOC_001135	prom1b	1:21487024-21531239	prembt	postmbt	NOTEST	0	0	0	0	0	1	no
XLOC_001136	XLOC_001136	tapt1b	1:21544348-21577241	prembt	postmbt	NOTEST	0	0	0	0	0	1	no
XLOC_001137	XLOC_001137	ldb2b	1:21579491-21608918	prembt	postmbt	NOTEST	0	0	0	0	0	1	no
XLOC_001138	XLOC_001138	qdprb1	1:21619318-21625575	prembt	postmbt	NOTEST	0	0	0	0	0	1	no
XLOC_001139	XLOC_001139	LPHN3	1:21717644-21931730	prembt	postmbt	LOWDATA	0	0	0	0	0	1	no
XLOC_001140	XLOC_001140	5S_rRNA	1:21717644-21931730	prembt	postmbt	NOTEST	0	0	0	0	0	1	no
XLOC_001141	XLOC_001141	rfc1	1:22017103-22042701	prembt	postmbt	OK	0	0	0.00907895	0.794458	0.926078	0.999775	no
XLOC_001142	XLOC_001142	rpl9	1:22043596-22048598	prembt	postmbt	LOWDATA	0	0	0	0	0	1	no
XLOC_001143	XLOC_001143	ugdh	1:22048722-22068847	prembt	postmbt	FAIL	0	0	0	0	0	1	no
XLOC_001144	XLOC_001144	C1H4orf34	1:22071629-22082581	prembt	postmbt	OK	0	0	0.0558899	0.38436	0.226808	0.752675	no
XLOC_001145	XLOC_001145	pds5a	1:22085710-22144703	prembt	postmbt	OK	0	0	0.0703246	0.604883	0.456746	0.999775	no
XLOC_001146	XLOC_001146	fam184b	1:22263278-22331971	prembt	postmbt	NOTEST	0	0	0	0	0	1	no
XLOC_001147	XLOC_001147	lcorl	1:22333468-22370254	prembt	postmbt	OK	0	0	0.0469552	0.718108	0.646229	0.999775	no
XLOC_001148	XLOC_001148	si:dkeyp-26a9.7	1:22370824-22372768	prembt	postmbt	NOTEST	0	0	0	0	0	1	no
XLOC_001149	XLOC_001149	LRBA	1:22694785-23125339	prembt	postmbt	OK	0	0	0.0386015	0.700352	0.609598	0.999775	no
XLOC_001150	XLOC_001150	sh3d19	1:23130371-23369877	prembt	postmbt	OK	0	0	0.487013	0.000489461	0.000119991	0.00299108	yes
XLOC_001151	XLOC_001151	pet112l	1:23377311-23416177	prembt	postmbt	OK	0	0	0.0159644	0.793465	0.916059	0.999775	no
XLOC_001152	XLOC_001152	-	1:23522167-23522249	prembt	postmbt	NOTEST	0	0	0	0	0	1	no
XLOC_001153	XLOC_001153	5S_rRNA	1:23681955-23682072	prembt	postmbt	NOTEST	0	0	0	0	0	1	no
XLOC_001154	XLOC_001154	fbxw7	1:23725765-24001798	prembt	postmbt	FAIL	0	0	0	0	0	1	no
XLOC_001155	XLOC_001155	tmem154	1:24009385-24073635	prembt	postmbt	LOWDATA	0	0	0	0	0	1	no
XLOC_001156	XLOC_001156	trim2a	1:24179844-24227681	prembt	postmbt	NOTEST	0	0	0	0	0	1	no
XLOC_001157	XLOC_001157	fhdc1	1:24256265-24296137	prembt	postmbt	NOTEST	0	0	0	0	0	1	no
XLOC_001158	XLOC_001158	arfip1	1:24298449-24343971	prembt	postmbt	NOTEST	0	0	0	0	0	1	no
XLOC_001159	XLOC_001159	sfrp2	1:24348723-24353533	prembt	postmbt	NOTEST	0	0	0	0	0	1	no
XLOC_001160	XLOC_001160	si:dkey-30k22.10	1:24413124-24415330	prembt	postmbt	NOTEST	0	0	0	0	0	1	no
XLOC_001161	XLOC_001161	AL935184.2	1:24454560-24458030	prembt	postmbt	NOTEST	0	0	0	0	0	1	no
XLOC_001162	XLOC_001162	si:dkey-30k22.7	1:24458228-24506039	prembt	postmbt	NOTEST	0	0	0	0	0	1	no
XLOC_001163	XLOC_001163	fgg	1:24527198-24536783	prembt	postmbt	NOTEST	0	0	0	0	0	1	no
XLOC_001164	XLOC_001164	si:dkey-30k22.8	1:24566711-24571894	prembt	postmbt	NOTEST	0	0	0	0	0	1	no
XLOC_001165	XLOC_001165	-	1:24572063-24572118	prembt	postmbt	NOTEST	0	0	0	0	0	1	no
XLOC_001166	XLOC_001166	map9	1:24595166-24607288	prembt	postmbt	LOWDATA	0	0	0	0	0	1	no
XLOC_001167	XLOC_001167	usp53b	1:24710316-24768830	prembt	postmbt	OK	0	0	0.442151	0.0707621	0.0277219	0.158883	no
XLOC_001168	XLOC_001168	myoz2b	1:24774990-24794079	prembt	postmbt	NOTEST	0	0	0	0	0	1	no
XLOC_001169	XLOC_001169	synpo2b	1:24843963-24848670	prembt	postmbt	NOTEST	0	0	0	0	0	1	no
XLOC_001170	XLOC_001170	si:ch211-145b13.5	1:24894066-24906266	prembt	postmbt	NOTEST	0	0	0	0	0	1	no
XLOC_001171	XLOC_001171	si:ch211-145b13.6	1:24907879-24909925	prembt	postmbt	NOTEST	0	0	0	0	0	1	no
XLOC_001172	XLOC_001172	-	1:24911287-24911570	prembt	postmbt	NOTEST	0	0	0	0	0	1	no
XLOC_001173	XLOC_001173	GPANK1	1:24918586-24928167	prembt	postmbt	LOWDATA	0	0	0	0	0	1	no
XLOC_001174	XLOC_001174	pdcd4a	1:24928733-24945797	prembt	postmbt	OK	0	0	0.0943142	0.624973	0.484593	0.999775	no
XLOC_001175	XLOC_001175	cdkn2b	1:25011640-25013676	prembt	postmbt	NOTEST	0	0	0	0	0	1	no
XLOC_001176	XLOC_001176	-	1:25037099-25037138	prembt	postmbt	NOTEST	0	0	0	0	0	1	no
XLOC_001177	XLOC_001177	si:dkey-123o10.3	1:25066326-25068182	prembt	postmbt	NOTEST	0	0	0	0	0	1	no
XLOC_001178	XLOC_001178	cxxc4	1:25135495-25177291	prembt	postmbt	NOTEST	0	0	0	0	0	1	no
XLOC_001179	XLOC_001179	5S_rRNA	1:25233113-25233229	prembt	postmbt	NOTEST	0	0	0	0	0	1	no
XLOC_001180	XLOC_001180	ppa2	1:25271740-25280949	prembt	postmbt	NOTEST	0	0	0	0	0	1	no
XLOC_001181	XLOC_001181	INTS12 (1 of 2),ints12	1:25321184-25438574	prembt	postmbt	OK	0	0	0.447194	8.622e-05	1.92142e-05	0.000730643	yes
XLOC_001182	XLOC_001182	AL954695.1	1:25539503-25540660	prembt	postmbt	NOTEST	0	0	0	0	0	1	no
XLOC_001183	XLOC_001183	anp32b	1:25625570-25642444	prembt	postmbt	OK	0	0	0.0372104	0.730568	0.674588	0.999775	no
XLOC_001184	XLOC_001184	-	1:25625570-25642444	prembt	postmbt	NOTEST	0	0	0	0	0	1	no
XLOC_001185	XLOC_001185	-	1:25625570-25642444	prembt	postmbt	NOTEST	0	0	0	0	0	1	no
XLOC_001186	XLOC_001186	-	1:25625570-25642444	prembt	postmbt	NOTEST	0	0	0	0	0	1	no
XLOC_001187	XLOC_001187	-	1:25625570-25642444	prembt	postmbt	NOTEST	0	0	0	0	0	1	no
XLOC_001188	XLOC_001188	foxe1	1:25667934-25668999	prembt	postmbt	NOTEST	0	0	0	0	0	1	no
XLOC_001189	XLOC_001189	sh3gl2	1:25706787-25748582	prembt	postmbt	NOTEST	0	0	0	0	0	1	no
XLOC_001190	XLOC_001190	CNTLN	1:25793077-25980957	prembt	postmbt	LOWDATA	0	0	0	0	0	1	no
XLOC_001191	XLOC_001191	-	1:26435332-26435397	prembt	postmbt	NOTEST	0	0	0	0	0	1	no
XLOC_001192	XLOC_001192	-	1:26459454-26459541	prembt	postmbt	NOTEST	0	0	0	0	0	1	no
XLOC_001193	XLOC_001193	si:ch211-127n13.2	1:26496893-26508188	prembt	postmbt	NOTEST	0	0	0	0	0	1	no
XLOC_001194	XLOC_001194	si:dkey-29d5.2	1:26704715-26708219	prembt	postmbt	NOTEST	0	0	0	0	0	1	no
XLOC_001195	XLOC_001195	snapc3	1:27049292-27255466	prembt	postmbt	OK	0	0	0.367925	0.0249199	0.00846389	0.0654769	no
XLOC_001196	XLOC_001196	si:dkey-281i15.9	1:27368814-27369211	prembt	postmbt	NOTEST	0	0	0	0	0	1	no
XLOC_001197	XLOC_001197	si:dkey-281i15.10	1:27409156-27424797	prembt	postmbt	NOTEST	0	0	0	0	0	1	no
XLOC_001198	XLOC_001198	BX571828.1	1:27409156-27424797	prembt	postmbt	NOTEST	0	0	0	0	0	1	no
XLOC_001199	XLOC_001199	LONRF2	1:27450151-27533549	prembt	postmbt	LOWDATA	0	0	0	0	0	1	no
XLOC_001200	XLOC_001200	ednrb1	1:27549860-27562105	prembt	postmbt	NOTEST	0	0	0	0	0	1	no
XLOC_001201	XLOC_001201	BX901881.1	1:27639078-27640382	prembt	postmbt	NOTEST	0	0	0	0	0	1	no
XLOC_001202	XLOC_001202	GK	1:27653933-27762748	prembt	postmbt	LOWDATA	0	0	0	0	0	1	no
XLOC_001203	XLOC_001203	TIMMDC1	1:27766405-27792147	prembt	postmbt	NOTEST	0	0	0	0	0	1	no
XLOC_001204	XLOC_001204	poglut1	1:27805294-27820186	prembt	postmbt	NOTEST	0	0	0	0	0	1	no
XLOC_001205	XLOC_001205	pwp2h	1:27829378-27880989	prembt	postmbt	OK	0	0	0.0471944	0.693159	0.595779	0.999775	no
XLOC_001206	XLOC_001206	gpm6ba	1:27892262-27976036	prembt	postmbt	NOTEST	0	0	0	0	0	1	no
XLOC_001207	XLOC_001207	GEMIN8	1:27988877-27991937	prembt	postmbt	NOTEST	0	0	0	0	0	1	no
XLOC_001208	XLOC_001208	HSF2BP	1:28032620-28069793	prembt	postmbt	NOTEST	0	0	0	0	0	1	no
XLOC_001209	XLOC_001209	si:ch211-198k9.7	1:28105145-28106195	prembt	postmbt	NOTEST	0	0	0	0	0	1	no
XLOC_001210	XLOC_001210	CCKBR (2 of 2)	1:28553367-28598712	prembt	postmbt	NOTEST	0	0	0	0	0	1	no
XLOC_001211	XLOC_001211	si:dkey-1h24.6	1:28599686-28603961	prembt	postmbt	NOTEST	0	0	0	0	0	1	no
XLOC_001212	XLOC_001212	ALG11	1:28696176-28709300	prembt	postmbt	OK	0	0	0.0655104	0.706059	0.620952	0.999775	no
XLOC_001213	XLOC_001213	MARCH4 (1 of 2)	1:28899771-28984572	prembt	postmbt	NOTEST	0	0	0	0	0	1	no
XLOC_001214	XLOC_001214	C1H3orf70 (2 of 2)	1:29331167-29354278	prembt	postmbt	NOTEST	0	0	0	0	0	1	no
XLOC_001215	XLOC_001215	igf2bp2b	1:29426875-29624482	prembt	postmbt	NOTEST	0	0	0.482406	0.305658	0.165968	1	no
XLOC_001216	XLOC_001216	UBAC2 (1 of 2),UBAC2 (2 of 2)	1:29426875-29624482	prembt	postmbt	OK	0	0	0.285206	0.0445175	0.016282	0.105483	no
XLOC_001217	XLOC_001217	dachc	1:29641228-29745261	prembt	postmbt	NOTEST	0	0	0	0	0	1	no
XLOC_001218	XLOC_001218	BORA	1:29774577-29791060	prembt	postmbt	NOTEST	0	0	0	0	0	1	no
XLOC_001219	XLOC_001219	dis3	1:29792604-29818537	prembt	postmbt	OK	0	0	0.0029654	0.797617	0.979354	0.999775	no
XLOC_001220	XLOC_001220	CR407598.1	1:29885834-29897118	prembt	postmbt	NOTEST	0	0	0	0	0	1	no
XLOC_001221	XLOC_001221	si:dkey-18j14.4	1:29975592-29979398	prembt	postmbt	NOTEST	0	0	0	0	0	1	no
XLOC_001222	XLOC_001222	dlx2b	1:30034192-30035964	prembt	postmbt	NOTEST	0	0	0	0	0	1	no
XLOC_001223	XLOC_001223	si:ch211-269i23.2	1:30127791-30161750	prembt	postmbt	OK	0	0	0.00542996	0.796141	0.947256	0.999775	no
XLOC_001224	XLOC_001224	kcnq5b	1:30191199-30406008	prembt	postmbt	LOWDATA	0	0	0	0	0	1	no
XLOC_001225	XLOC_001225	si:dkey-7m11.1	1:30191199-30406008	prembt	postmbt	NOTEST	0	0	0	0	0	1	no
XLOC_001226	XLOC_001226	RIMS1 (2 of 2)	1:30418457-30430072	prembt	postmbt	NOTEST	0	0	0	0	0	1	no
XLOC_001227	XLOC_001227	-	1:30474712-30475708	prembt	postmbt	NOTEST	0	0	0	0	0	1	no
XLOC_001228	XLOC_001228	-	1:30475764-30476693	prembt	postmbt	NOTEST	0	0	0	0	0	1	no
XLOC_001229	XLOC_001229	-	1:30476774-30477040	prembt	postmbt	NOTEST	0	0	0	0	0	1	no
XLOC_001230	XLOC_001230	-	1:30477127-30477745	prembt	postmbt	NOTEST	0	0	0	0	0	1	no
XLOC_001231	XLOC_001231	-	1:30477813-30489895	prembt	postmbt	NOTEST	0	0	0	0	0	1	no
XLOC_001232	XLOC_001232	-	1:30490057-30530189	prembt	postmbt	OK	0	0	0.0543114	0.73853	0.694173	0.999775	no
XLOC_001233	XLOC_001233	-	1:30535106-30597378	prembt	postmbt	NOTEST	0	0	0	0	0	1	no
XLOC_001234	XLOC_001234	-	1:30602721-30602877	prembt	postmbt	NOTEST	0	0	0	0	0	1	no
XLOC_001235	XLOC_001235	si:dkey-179o14.1	1:30851856-30959378	prembt	postmbt	NOTEST	0	0	0	0	0	1	no
XLOC_001236	XLOC_001236	CENPK	1:30962710-30970084	prembt	postmbt	OK	0	0	0.0318939	0.777079	0.818188	0.999775	no
XLOC_001237	XLOC_001237	lbx1b	1:30985702-30988061	prembt	postmbt	NOTEST	0	0	0	0	0	1	no
XLOC_001238	XLOC_001238	dpcd	1:31107996-31126960	prembt	postmbt	OK	0	0	0.0639887	0.738061	0.692983	0.999775	no
XLOC_001239	XLOC_001239	5S_rRNA	1:31160639-31176847	prembt	postmbt	NOTEST	0	0	0	0	0	1	no
XLOC_001240	XLOC_001240	nt5c2b	1:31260663-31310654	prembt	postmbt	LOWDATA	0	0	0	0	0	1	no
XLOC_001241	XLOC_001241	pnpla4	1:31550627-31565896	prembt	postmbt	NOTEST	0	0	0	0	0	1	no
XLOC_001242	XLOC_001242	5S_rRNA	1:32666810-32666925	prembt	postmbt	NOTEST	0	0	0	0	0	1	no
XLOC_001243	XLOC_001243	-	1:32860156-32860432	prembt	postmbt	NOTEST	0	0	0	0	0	1	no
XLOC_001244	XLOC_001244	gyg2	1:33002714-33019030	prembt	postmbt	NOTEST	0	0	0	0	0	1	no
XLOC_001245	XLOC_001245	cd99	1:33020636-33045307	prembt	postmbt	NOTEST	0	0	0	0	0	1	no
XLOC_001246	XLOC_001246	creb1	1:33187086-33190596	prembt	postmbt	NOTEST	0	0	0	0	0	1	no
XLOC_001247	XLOC_001247	cldng	1:33277724-33296386	prembt	postmbt	NOTEST	0	0	0	0	0	1	no
XLOC_001248	XLOC_001248	si:dkeyp-8h3.9	1:33329850-33355461	prembt	postmbt	NOTEST	0	0	0	0	0	1	no
XLOC_001249	XLOC_001249	5S_rRNA	1:33601717-33833876	prembt	postmbt	NOTEST	0	0	0	0	0	1	no
XLOC_001250	XLOC_001250	5S_rRNA	1:33921274-33921391	prembt	postmbt	NOTEST	0	0	0	0	0	1	no
XLOC_001251	XLOC_001251	si:dkey-24h22.5	1:33954254-33968433	prembt	postmbt	NOTEST	0	0	0	0	0	1	no
XLOC_001252	XLOC_001252	lmo7b	1:33998539-34083464	prembt	postmbt	NOTEST	0	0	0	0	0	1	no
XLOC_001253	XLOC_001253	klf5a,pibf1,tpt1	1:34226170-34346481	prembt	postmbt	OK	0	0	0.014188	0.258253	0.133093	0.532007	no
XLOC_001254	XLOC_001254	SNORA31	1:34226170-34346481	prembt	postmbt	NOTEST	0	0	0	0	0	1	no
XLOC_001255	XLOC_001255	SNORD58	1:34226170-34346481	prembt	postmbt	NOTEST	0	0	0	0	0	1	no
XLOC_001256	XLOC_001256	SNORD58	1:34226170-34346481	prembt	postmbt	NOTEST	0	0	0	0	0	1	no
XLOC_001257	XLOC_001257	SNORD58	1:34226170-34346481	prembt	postmbt	NOTEST	0	0	0	0	0	1	no
XLOC_001258	XLOC_001258	si:dkey-151m22.9	1:34378749-34379798	prembt	postmbt	NOTEST	0	0	0	0	0	1	no
XLOC_001259	XLOC_001259	si:dkey-151m22.8	1:34381375-34382850	prembt	postmbt	NOTEST	0	0	0	0	0	1	no
XLOC_001260	XLOC_001260	CABZ01025474.1	1:34631127-34634685	prembt	postmbt	NOTEST	0	0	0	0	0	1	no
XLOC_001261	XLOC_001261	-	1:34804182-34804450	prembt	postmbt	NOTEST	0	0	0	0	0	1	no
XLOC_001262	XLOC_001262	-	1:34804528-34804717	prembt	postmbt	NOTEST	0	0	0	0	0	1	no
XLOC_001263	XLOC_001263	ENSDARG00000052329	1:34817259-34842611	prembt	postmbt	OK	0	0	0.0480413	0.773468	0.803114	0.999775	no
XLOC_001264	XLOC_001264	-	1:34908100-34908169	prembt	postmbt	NOTEST	0	0	0	0	0	1	no
XLOC_001265	XLOC_001265	-	1:35136977-35137259	prembt	postmbt	NOTEST	0	0	0	0	0	1	no
XLOC_001266	XLOC_001266	FP236452.2	1:35176367-35177090	prembt	postmbt	NOTEST	0	0	0	0	0	1	no
XLOC_001267	XLOC_001267	frem3	1:35322203-35361833	prembt	postmbt	NOTEST	0	0	0	0	0	1	no
XLOC_001268	XLOC_001268	si:dkey-27h10.2	1:35373887-35403730	prembt	postmbt	NOTEST	0	0	0	0	0	1	no
XLOC_001269	XLOC_001269	smad1	1:35605158-35637057	prembt	postmbt	NOTEST	0	0	0	0	0	1	no
XLOC_001270	XLOC_001270	znf827	1:35725789-35859492	prembt	postmbt	NOTEST	0	0	0	0	0	1	no
XLOC_001271	XLOC_001271	si:dkey-66n24.2	1:36056474-36059609	prembt	postmbt	NOTEST	0	0	0	0	0	1	no
XLOC_001272	XLOC_001272	si:ch211-163g19.2	1:36155612-36180900	prembt	postmbt	NOTEST	0	0	0	0	0	1	no
XLOC_001273	XLOC_001273	prmt10	1:36430175-36623849	prembt	postmbt	OK	0	0	0.118135	0.0783267	0.0311959	0.175347	no
XLOC_001274	XLOC_001274	nr3c2	1:36643723-36945251	prembt	postmbt	NOTEST	0	0	0	0	0	1	no
XLOC_001275	XLOC_001275	5S_rRNA	1:37214319-37214438	prembt	postmbt	NOTEST	0	0	0	0	0	1	no
XLOC_001276	XLOC_001276	TNIP2	1:37223710-37227925	prembt	postmbt	NOTEST	0	0	0	0	0	1	no
XLOC_001277	XLOC_001277	scpp1	1:37231109-37233939	prembt	postmbt	NOTEST	0	0	0	0	0	1	no
XLOC_001278	XLOC_001278	-	1:37399445-37399551	prembt	postmbt	NOTEST	0	0	0	0	0	1	no
XLOC_001279	XLOC_001279	si:dkey-27n6.13	1:37425723-37427744	prembt	postmbt	NOTEST	0	0	0	0	0	1	no
XLOC_001280	XLOC_001280	si:dkey-27n6.11	1:37433378-37482633	prembt	postmbt	NOTEST	0	0	0	0	0	1	no
XLOC_001281	XLOC_001281	BX927130.1	1:37484563-37485703	prembt	postmbt	NOTEST	0	0	0	0	0	1	no
XLOC_001282	XLOC_001282	si:dkey-27n6.5	1:37487968-37491731	prembt	postmbt	NOTEST	0	0	0	0	0	1	no
XLOC_001283	XLOC_001283	si:dkey-27n6.4	1:37501872-37534246	prembt	postmbt	NOTEST	0	0	0	0	0	1	no
XLOC_001284	XLOC_001284	si:ch211-76m11.7	1:37700407-37711117	prembt	postmbt	NOTEST	0	0	0	0	0	1	no
XLOC_001285	XLOC_001285	ENSDARG00000078570	1:37719064-37746112	prembt	postmbt	NOTEST	0	0	0	0	0	1	no
XLOC_001286	XLOC_001286	si:dkeyp-123a12.1	1:37777125-37807877	prembt	postmbt	NOTEST	0	0	0	0	0	1	no
XLOC_001287	XLOC_001287	si:ch211-205a14.12	1:37817970-37838127	prembt	postmbt	NOTEST	0	0	0	0	0	1	no
XLOC_001288	XLOC_001288	si:dkeyp-13d11.1	1:38106628-38110494	prembt	postmbt	NOTEST	0	0	0	0	0	1	no
XLOC_001289	XLOC_001289	hmgb2a	1:38552042-38581656	prembt	postmbt	OK	0	0	0.029131	0.045368	0.0166366	0.107145	no
XLOC_001290	XLOC_001290	hand2	1:38590045-38673320	prembt	postmbt	NOTEST	0	0	0	0	0	1	no
XLOC_001291	XLOC_001291	fbxo8	1:38754026-38770870	prembt	postmbt	OK	0	0	0.246731	0.0011952	0.00031028	0.00582563	yes
XLOC_001292	XLOC_001292	HPGD	1:38808061-38824488	prembt	postmbt	NOTEST	0	0	0	0	0	1	no
XLOC_001293	XLOC_001293	GLRA3	1:38827488-38873612	prembt	postmbt	NOTEST	0	0	0	0	0	1	no
XLOC_001294	XLOC_001294	gpm6ab	1:39003574-39111338	prembt	postmbt	NOTEST	0	0	0	0	0	1	no
XLOC_001295	XLOC_001295	asb5	1:39159394-39171119	prembt	postmbt	NOTEST	0	0	0.486541	0.00212649	0.000575074	1	no
XLOC_001296	XLOC_001296	vegfc	1:39213357-39270725	prembt	postmbt	NOTEST	0	0	0	0	0	1	no
XLOC_001297	XLOC_001297	dre-mir-2197	1:39736329-39736439	prembt	postmbt	NOTEST	0	0	0	0	0	1	no
XLOC_001298	XLOC_001298	si:ch211-42a2.2	1:39750403-40142441	prembt	postmbt	NOTEST	0	0	0	0	0	1	no
XLOC_001299	XLOC_001299	dctd	1:40175604-40222056	prembt	postmbt	NOTEST	0	0	0	0	0	1	no
XLOC_001300	XLOC_001300	TMEM134	1:40243626-40258479	prembt	postmbt	OK	0	0	0.031511	0.777165	0.818562	0.999775	no
XLOC_001301	XLOC_001301	stox2	1:40260854-40340079	prembt	postmbt	NOTEST	0	0	0	0	0	1	no
XLOC_001302	XLOC_001302	ing2	1:40343641-40402044	prembt	postmbt	OK	0	0	0.562269	1.53591e-07	2.68006e-08	3.34855e-06	yes
XLOC_001303	XLOC_001303	RNase_MRP	1:40343641-40402044	prembt	postmbt	NOTEST	0	0	0	0	0	1	no
XLOC_001304	XLOC_001304	RNase_MRP	1:40343641-40402044	prembt	postmbt	NOTEST	0	0	0	0	0	1	no
XLOC_001305	XLOC_001305	cdk2ap2	1:40402045-40408329	prembt	postmbt	OK	0	0	0.123037	0.039234	0.0141059	0.0954877	no
XLOC_001306	XLOC_001306	si:dkey-117m1.4	1:40449112-40479496	prembt	postmbt	NOTEST	0	0	0	0	0	1	no
XLOC_001307	XLOC_001307	-	1:40484731-40485228	prembt	postmbt	NOTEST	0	0	0	0	0	1	no
XLOC_001308	XLOC_001308	si:dkey-117m1.3	1:40487640-40495354	prembt	postmbt	LOWDATA	0	0	0	0	0	1	no
XLOC_001309	XLOC_001309	ZFP91	1:40508410-40532942	prembt	postmbt	OK	0	0	0.0294457	0.778264	0.823419	0.999775	no
XLOC_001310	XLOC_001310	GIMAP7 (66 of 116)	1:40575625-40582411	prembt	postmbt	NOTEST	0	0	0	0	0	1	no
XLOC_001311	XLOC_001311	TESK1 (1 of 2)	1:40601009-40619684	prembt	postmbt	NOTEST	0	0	0	0	0	1	no
XLOC_001312	XLOC_001312	MAML3	1:40726407-40912519	prembt	postmbt	LOWDATA	0	0	0	0	0	1	no
XLOC_001313	XLOC_001313	clgn	1:40962417-41000910	prembt	postmbt	OK	0	0	0.0405477	0.730849	0.675257	0.999775	no
XLOC_001314	XLOC_001314	CABZ01072534.2	1:41067041-41120369	prembt	postmbt	OK	0	0	0.284574	0.0209456	0.00697238	0.0565681	no
XLOC_001315	XLOC_001315	CABZ01072534.1	1:41067041-41120369	prembt	postmbt	NOTEST	0	0	0	0	0	1	no
XLOC_001316	XLOC_001316	-	1:41067041-41120369	prembt	postmbt	NOTEST	0	0	0	0	0	1	no
XLOC_001317	XLOC_001317	GIMAP7 (88 of 116)	1:41130700-41132161	prembt	postmbt	NOTEST	0	0	0	0	0	1	no
XLOC_001318	XLOC_001318	hmx4	1:41290721-41292304	prembt	postmbt	NOTEST	0	0	0	0	0	1	no
XLOC_001319	XLOC_001319	hmx1	1:41293584-41295724	prembt	postmbt	NOTEST	0	0	0	0	0	1	no
XLOC_001320	XLOC_001320	adra2c	1:41373858-41375231	prembt	postmbt	NOTEST	0	0	0	0	0	1	no
XLOC_001321	XLOC_001321	dok7	1:41523852-41573178	prembt	postmbt	NOTEST	0	0	0	0	0	1	no
XLOC_001322	XLOC_001322	rgs12	1:41582557-41671603	prembt	postmbt	OK	0	0	0.627598	5.45414e-08	9.22999e-09	1.34542e-06	yes
XLOC_001323	XLOC_001323	htt	1:41673852-41755405	prembt	postmbt	FAIL	0	0	0	0	0	1	no
XLOC_001324	XLOC_001324	si:ch211-89o9.4	1:41835181-41844979	prembt	postmbt	NOTEST	0	0	0	0	0	1	no
XLOC_001325	XLOC_001325	-	1:41878202-41878552	prembt	postmbt	NOTEST	0	0	0	0	0	1	no
XLOC_001326	XLOC_001326	-	1:42150314-42150470	prembt	postmbt	NOTEST	0	0	0	0	0	1	no
XLOC_001327	XLOC_001327	-	1:42150695-42151176	prembt	postmbt	NOTEST	0	0	0	0	0	1	no
XLOC_001328	XLOC_001328	rnf24	1:42153250-42200304	prembt	postmbt	NOTEST	0	0	0	0	0	1	no
XLOC_001329	XLOC_001329	ADRA1D	1:42339729-42365102	prembt	postmbt	NOTEST	0	0	0	0	0	1	no
XLOC_001330	XLOC_001330	-	1:42592168-42592221	prembt	postmbt	NOTEST	0	0	0	0	0	1	no
XLOC_001331	XLOC_001331	5S_rRNA	1:42607579-43418249	prembt	postmbt	NOTEST	0	0	0	0	0	1	no
XLOC_001332	XLOC_001332	si:ch211-71k14.1	1:42607579-43418249	prembt	postmbt	NOTEST	0	0	0	0	0	1	no
XLOC_001333	XLOC_001333	lrrtm1	1:42607579-43418249	prembt	postmbt	NOTEST	0	0	0	0	0	1	no
XLOC_001334	XLOC_001334	5S_rRNA	1:42607579-43418249	prembt	postmbt	NOTEST	0	0	0	0	0	1	no
XLOC_001335	XLOC_001335	-	1:43594737-43594890	prembt	postmbt	NOTEST	0	0	0	0	0	1	no
XLOC_001336	XLOC_001336	-	1:43900943-43901348	prembt	postmbt	NOTEST	0	0	0	0	0	1	no
XLOC_001337	XLOC_001337	-	1:43902645-43902759	prembt	postmbt	NOTEST	0	0	0	0	0	1	no
XLOC_001338	XLOC_001338	-	1:44014737-44015184	prembt	postmbt	NOTEST	0	0	0	0	0	1	no
XLOC_001339	XLOC_001339	suclg1	1:44034999-44067104	prembt	postmbt	NOTEST	0	0	0	0	0	1	no
XLOC_001340	XLOC_001340	si:dkey-162b23.4	1:44077552-44094640	prembt	postmbt	NOTEST	0	0	0	0	0	1	no
XLOC_001341	XLOC_001341	bdh2	1:44096668-44110096	prembt	postmbt	OK	0	0	0.154251	0.204372	0.0988473	0.428061	no
XLOC_001342	XLOC_001342	TACR3 (2 of 3)	1:44184349-44274869	prembt	postmbt	NOTEST	0	0	0	0	0	1	no
XLOC_001343	XLOC_001343	CNGA1 (2 of 2)	1:44276757-44281942	prembt	postmbt	NOTEST	0	0	0	0	0	1	no
XLOC_001344	XLOC_001344	si:dkey-22i16.3	1:44284485-44287783	prembt	postmbt	NOTEST	0	0	0	0	0	1	no
XLOC_001345	XLOC_001345	scpp5	1:44292452-44298087	prembt	postmbt	NOTEST	0	0	0	0	0	1	no
XLOC_001346	XLOC_001346	scpp7	1:44300515-44302891	prembt	postmbt	NOTEST	0	0	0	0	0	1	no
XLOC_001347	XLOC_001347	scpp6	1:44308672-44315791	prembt	postmbt	NOTEST	0	0	0	0	0	1	no
XLOC_001348	XLOC_001348	si:dkey-22i16.7	1:44328148-44331346	prembt	postmbt	NOTEST	0	0	0	0	0	1	no
XLOC_001349	XLOC_001349	odam	1:44340717-44345961	prembt	postmbt	NOTEST	0	0	0	0	0	1	no
XLOC_001350	XLOC_001350	scpp9	1:44352316-44355588	prembt	postmbt	NOTEST	0	0	0	0	0	1	no
XLOC_001351	XLOC_001351	si:dkey-22i16.9	1:44356399-44365925	prembt	postmbt	NOTEST	0	0	0	0	0	1	no
XLOC_001352	XLOC_001352	CR385050.1	1:44368915-44370139	prembt	postmbt	NOTEST	0	0	0	0	0	1	no
XLOC_001353	XLOC_001353	zgc:66472	1:44371219-44383606	prembt	postmbt	NOTEST	0	0	0	0	0	1	no
XLOC_001354	XLOC_001354	si:ch73-109d9.1	1:44402918-44431370	prembt	postmbt	NOTEST	0	0	0	0	0	1	no
XLOC_001355	XLOC_001355	CU915778.1	1:44449882-44467566	prembt	postmbt	NOTEST	0	0	0	0	0	1	no
XLOC_001356	XLOC_001356	-	1:44472532-44472828	prembt	postmbt	NOTEST	0	0	0	0	0	1	no
XLOC_001357	XLOC_001357	BTBD18 (2 of 2)	1:44477454-44482791	prembt	postmbt	NOTEST	0	0	0	0	0	1	no
XLOC_001358	XLOC_001358	si:ch211-165a10.5	1:44487601-44489839	prembt	postmbt	NOTEST	0	0	0	0	0	1	no
XLOC_001359	XLOC_001359	si:ch211-165a10.5	1:44490452-44493075	prembt	postmbt	NOTEST	0	0	0	0	0	1	no
XLOC_001360	XLOC_001360	si:ch211-165a10.4	1:44497788-44500184	prembt	postmbt	NOTEST	0	0	0	0	0	1	no
XLOC_001361	XLOC_001361	si:ch211-165a10.3	1:44500797-44503424	prembt	postmbt	NOTEST	0	0	0	0	0	1	no
XLOC_001362	XLOC_001362	si:ch211-165a10.2	1:44508292-44510688	prembt	postmbt	NOTEST	0	0	0	0	0	1	no
XLOC_001363	XLOC_001363	si:ch211-165a10.1	1:44511283-44513915	prembt	postmbt	NOTEST	0	0	0	0	0	1	no
XLOC_001364	XLOC_001364	CR848663.2	1:44588783-44590396	prembt	postmbt	NOTEST	0	0	0	0	0	1	no
XLOC_001365	XLOC_001365	CR848663.1	1:44609370-44611495	prembt	postmbt	NOTEST	0	0	0	0	0	1	no
XLOC_001366	XLOC_001366	ctnnd1	1:44621748-44654560	prembt	postmbt	NOTEST	0	0	0	0	0	1	no
XLOC_001367	XLOC_001367	-	1:44677371-44677465	prembt	postmbt	NOTEST	0	0	0	0	0	1	no
XLOC_001368	XLOC_001368	ENSDARG00000052016	1:44709370-44723520	prembt	postmbt	NOTEST	0	0	0	0	0	1	no
XLOC_001369	XLOC_001369	zgc:101859	1:44877397-44890185	prembt	postmbt	NOTEST	0	0	0	0	0	1	no
XLOC_001370	XLOC_001370	si:dkey-88e10.2	1:44978972-45021958	prembt	postmbt	NOTEST	0	0	0	0	0	1	no
XLOC_001371	XLOC_001371	tmx2b	1:45024748-45037488	prembt	postmbt	OK	0	0	0.0759452	0.624345	0.483695	0.999775	no
XLOC_001372	XLOC_001372	slc43a1b	1:45046969-45093536	prembt	postmbt	NOTEST	0	0	0	0	0	1	no
XLOC_001373	XLOC_001373	si:dkey-28b4.8	1:45107204-45159739	prembt	postmbt	LOWDATA	0	0	0	0	0	1	no
XLOC_001374	XLOC_001374	POLD4	1:45162531-45193741	prembt	postmbt	NOTEST	0	0	0	0	0	1	no
XLOC_001375	XLOC_001375	si:dkey-9i23.6	1:45240270-45252009	prembt	postmbt	NOTEST	0	0	0	0	0	1	no
XLOC_001376	XLOC_001376	si:dkey-9i23.8	1:45258271-45267492	prembt	postmbt	NOTEST	0	0	0	0	0	1	no
XLOC_001377	XLOC_001377	tcirg1	1:45327575-45356641	prembt	postmbt	NOTEST	0	0	0	0	0	1	no
XLOC_001378	XLOC_001378	si:dkey-9i23.15	1:45361973-45384465	prembt	postmbt	NOTEST	0	0	0	0	0	1	no
XLOC_001379	XLOC_001379	ASPG	1:45385934-45388572	prembt	postmbt	NOTEST	0	0	0	0	0	1	no
XLOC_001380	XLOC_001380	tmem176	1:45390919-45396431	prembt	postmbt	NOTEST	0	0	0	0	0	1	no
XLOC_001381	XLOC_001381	SMU1 (2 of 2)	1:45471470-45497637	prembt	postmbt	NOTEST	0	0	0	0	0	1	no
XLOC_001382	XLOC_001382	RPS6	1:45499189-45505056	prembt	postmbt	OK	0	0	0.00770567	0.752402	0.731886	0.999775	no
XLOC_001383	XLOC_001383	ENSDARG00000069566,ENSDARG00000093347	1:45594382-45612721	prembt	postmbt	NOTEST	0	0	0	0	0	1	no
XLOC_001384	XLOC_001384	ENSDARG00000006588	1:45628898-45632879	prembt	postmbt	NOTEST	0	0	0	0	0	1	no
XLOC_001385	XLOC_001385	ddx39aa	1:45661361-45670859	prembt	postmbt	OK	0	0	0.100087	0.115866	0.0494782	0.253359	no
XLOC_001386	XLOC_001386	CABZ01051901.1	1:45761451-45778850	prembt	postmbt	NOTEST	0	0	0	0	0	1	no
XLOC_001387	XLOC_001387	si:ch73-90k17.1	1:45780066-45790819	prembt	postmbt	NOTEST	0	0	0	0	0	1	no
XLOC_001388	XLOC_001388	-	1:45780066-45790819	prembt	postmbt	NOTEST	0	0	0	0	0	1	no
XLOC_001389	XLOC_001389	F8A2	1:45793834-45812544	prembt	postmbt	OK	0	0	0.06075	0.711775	0.632711	0.999775	no
XLOC_001390	XLOC_001390	grin2bb	1:45843254-46024295	prembt	postmbt	OK	0	0	0.36059	0.105328	0.0441775	0.231919	no
XLOC_001391	XLOC_001391	-	1:46024615-46024773	prembt	postmbt	NOTEST	0	0	0	0	0	1	no
XLOC_001392	XLOC_001392	atf7ip	1:46040636-46087163	prembt	postmbt	OK	0	0	0.160228	0.0026881	0.000739895	0.0108941	yes
XLOC_001393	XLOC_001393	sept3	1:46087334-46104648	prembt	postmbt	NOTEST	0	0	0	0	0	1	no
XLOC_001394	XLOC_001394	serhl	1:46120977-46133467	prembt	postmbt	NOTEST	0	0	0	0	0	1	no
XLOC_001395	XLOC_001395	C1H19orf67	1:46177707-46222954	prembt	postmbt	NOTEST	0	0	0	0	0	1	no
XLOC_001396	XLOC_001396	pnpla6	1:46337384-46391325	prembt	postmbt	LOWDATA	0	0	0	0	0	1	no
XLOC_001397	XLOC_001397	-	1:46578258-46578296	prembt	postmbt	NOTEST	0	0	0	0	0	1	no
XLOC_001398	XLOC_001398	si:ch211-138g9.3	1:46735880-46741630	prembt	postmbt	NOTEST	0	0	0	0	0	1	no
XLOC_001399	XLOC_001399	atp11a	1:46760579-46898743	prembt	postmbt	LOWDATA	0	0	0	0	0	1	no
XLOC_001400	XLOC_001400	si:busm1-105l16.2	1:46972735-47092162	prembt	postmbt	NOTEST	0	0	0	0	0	1	no
XLOC_001401	XLOC_001401	cdadc1	1:47124595-47130073	prembt	postmbt	NOTEST	0	0	0	0	0	1	no
XLOC_001402	XLOC_001402	rcbtb1	1:47132342-47147226	prembt	postmbt	NOTEST	0	0	0	0	0	1	no
XLOC_001403	XLOC_001403	ebpl	1:47157319-47161104	prembt	postmbt	NOTEST	0	0	0	0	0	1	no
XLOC_001404	XLOC_001404	kpna3	1:47163802-47203746	prembt	postmbt	NOTEST	0	0	0	0	0	1	no
XLOC_001405	XLOC_001405	SPRYD7 (2 of 2)	1:47207372-47215460	prembt	postmbt	NOTEST	0	0	0	0	0	1	no
XLOC_001406	XLOC_001406	dre-mir-16b	1:47219485-47219625	prembt	postmbt	NOTEST	0	0	0	0	0	1	no
XLOC_001407	XLOC_001407	dre-mir-15a-1	1:47219728-47219812	prembt	postmbt	NOTEST	0	0	0	0	0	1	no
XLOC_001408	XLOC_001408	si:dkey-7a20.9	1:47222914-47240659	prembt	postmbt	NOTEST	0	0	0	0	0	1	no
XLOC_001409	XLOC_001409	DLEU7	1:47324997-47372652	prembt	postmbt	NOTEST	0	0	0	0	0	1	no
XLOC_001410	XLOC_001410	agpat3	1:47324997-47372652	prembt	postmbt	OK	0	0	0.0705192	0.624547	0.483983	0.999775	no
XLOC_001411	XLOC_001411	ENSDARG00000036546	1:47383686-47434641	prembt	postmbt	OK	0	0	0.0503554	0.737037	0.690402	0.999775	no
XLOC_001412	XLOC_001412	-	1:47383686-47434641	prembt	postmbt	NOTEST	0	0	0	0	0	1	no
XLOC_001413	XLOC_001413	5S_rRNA	1:47442133-47442250	prembt	postmbt	NOTEST	0	0	0	0	0	1	no
XLOC_001414	XLOC_001414	pknox1.2	1:47457342-47481249	prembt	postmbt	LOWDATA	0	0	0	0	0	1	no
XLOC_001415	XLOC_001415	ATP5J (2 of 2)	1:47482990-47486757	prembt	postmbt	NOTEST	0	0	0	0	0	1	no
XLOC_001416	XLOC_001416	itsn1	1:47492920-47569090	prembt	postmbt	NOTEST	0	0	0	0	0	1	no
XLOC_001417	XLOC_001417	cryzl1	1:47586607-47602321	prembt	postmbt	NOTEST	0	0	0	0	0	1	no
XLOC_001418	XLOC_001418	cryzl1	1:47586607-47602321	prembt	postmbt	NOTEST	0	0	0	0	0	1	no
XLOC_001419	XLOC_001419	setd4	1:47603328-47611446	prembt	postmbt	OK	0	0	0.266039	0.000323808	7.74666e-05	0.00215772	yes
XLOC_001420	XLOC_001420	si:ch211-287j19.6,zgc:64115	1:47613021-47662109	prembt	postmbt	OK	0	0	0.0152492	0.792494	0.907301	0.999775	no
XLOC_001421	XLOC_001421	-	1:47613021-47662109	prembt	postmbt	NOTEST	0	0	0	0	0	1	no
XLOC_001422	XLOC_001422	zgc:136614	1:47613021-47662109	prembt	postmbt	NOTEST	0	0	0	0	0	1	no
XLOC_001423	XLOC_001423	-	1:47673835-47674044	prembt	postmbt	NOTEST	0	0	0	0	0	1	no
XLOC_001424	XLOC_001424	cx41.8	1:47911840-47928560	prembt	postmbt	NOTEST	0	0	0	0	0	1	no
XLOC_001425	XLOC_001425	5S_rRNA	1:48013415-48188418	prembt	postmbt	NOTEST	0	0	0	0	0	1	no
XLOC_001426	XLOC_001426	neurla	1:48199030-48268849	prembt	postmbt	NOTEST	0	0	0	0	0	1	no
XLOC_001427	XLOC_001427	5S_rRNA	1:48199030-48268849	prembt	postmbt	NOTEST	0	0	0	0	0	1	no
XLOC_001428	XLOC_001428	SORCS1	1:49109596-49185906	prembt	postmbt	OK	0	0	0.0330617	0.792511	0.907449	0.999775	no
XLOC_001429	XLOC_001429	-	1:49549894-49549971	prembt	postmbt	NOTEST	0	0	0	0	0	1	no
XLOC_001430	XLOC_001430	-	1:49553042-49553318	prembt	postmbt	NOTEST	0	0	0	0	0	1	no
XLOC_001431	XLOC_001431	si:ch73-6k14.1	1:49728967-49732289	prembt	postmbt	NOTEST	0	0	0	0	0	1	no
XLOC_001432	XLOC_001432	si:dkeyp-80c12.8	1:49864093-49868304	prembt	postmbt	NOTEST	0	0	0	0	0	1	no
XLOC_001433	XLOC_001433	GSK3B (2 of 2)	1:49876947-49915948	prembt	postmbt	NOTEST	0	0	0	0	0	1	no
XLOC_001434	XLOC_001434	taf5	1:49921679-49938969	prembt	postmbt	NOTEST	0	0	0	0	0	1	no
XLOC_001435	XLOC_001435	-	1:49940457-49941238	prembt	postmbt	NOTEST	0	0	0	0	0	1	no
XLOC_001436	XLOC_001436	CALHM1 (1 of 2)	1:50008652-50011851	prembt	postmbt	NOTEST	0	0	0	0	0	1	no
XLOC_001437	XLOC_001437	zp3c	1:50017125-50027872	prembt	postmbt	NOTEST	0	0	0	0	0	1	no
XLOC_001438	XLOC_001438	si:ch211-281g13.5	1:50031494-50037014	prembt	postmbt	NOTEST	0	0	0	0	0	1	no
XLOC_001439	XLOC_001439	zgc:163136	1:50039075-50051002	prembt	postmbt	NOTEST	0	0	0	0	0	1	no
XLOC_001440	XLOC_001440	si:ch211-281g13.4	1:50053443-50064622	prembt	postmbt	NOTEST	0	0	0	0	0	1	no
XLOC_001441	XLOC_001441	slkb	1:50112871-50154867	prembt	postmbt	NOTEST	0	0	0	0	0	1	no
XLOC_001442	XLOC_001442	hadh	1:50414756-50426125	prembt	postmbt	OK	0	0	0.019433	0.791512	0.899229	0.999775	no
XLOC_001443	XLOC_001443	cyp2u1	1:50430484-50439123	prembt	postmbt	NOTEST	0	0	0	0	0	1	no
XLOC_001444	XLOC_001444	sgms2	1:50440715-50458567	prembt	postmbt	OK	0	0	0.136773	0.550402	0.38882	0.99511	no
XLOC_001445	XLOC_001445	BX537118.1	1:50698433-50698525	prembt	postmbt	NOTEST	0	0	0	0	0	1	no
XLOC_001446	XLOC_001446	tbck	1:50705691-50801105	prembt	postmbt	OK	0	0	0.00845893	0.796467	0.952451	0.999775	no
XLOC_001447	XLOC_001447	dkk2	1:50899798-50945330	prembt	postmbt	NOTEST	0	0	0	0	0	1	no
XLOC_001448	XLOC_001448	papss1	1:50993121-51040923	prembt	postmbt	OK	0	0	0.0961659	0.550167	0.388547	0.99511	no
XLOC_001449	XLOC_001449	abcg2d	1:51073338-51097709	prembt	postmbt	NOTEST	0	0	0	0	0	1	no
XLOC_001450	XLOC_001450	ppm1k	1:51100793-51118114	prembt	postmbt	LOWDATA	0	0	0	0	0	1	no
XLOC_001451	XLOC_001451	FAM13A	1:51200991-51300323	prembt	postmbt	NOTEST	0	0	0.333102	0.645105	0.514403	1	no
XLOC_001452	XLOC_001452	zgc:154142	1:51303753-51347482	prembt	postmbt	NOTEST	0	0	0	0	0	1	no
XLOC_001453	XLOC_001453	GPRIN3 (1 of 2)	1:51357104-51368376	prembt	postmbt	NOTEST	0	0	0	0	0	1	no
XLOC_001454	XLOC_001454	spast	1:51530383-51548215	prembt	postmbt	NOTEST	0	0	0	0	0	1	no
XLOC_001455	XLOC_001455	psen2	1:51558296-51571727	prembt	postmbt	NOTEST	0	0	0	0	0	1	no
XLOC_001456	XLOC_001456	srd5a2a	1:51575992-51592615	prembt	postmbt	NOTEST	0	0	0	0	0	1	no
XLOC_001457	XLOC_001457	-	1:51575992-51592615	prembt	postmbt	NOTEST	0	0	0	0	0	1	no
XLOC_001458	XLOC_001458	-	1:51575992-51592615	prembt	postmbt	NOTEST	0	0	0	0	0	1	no
XLOC_001459	XLOC_001459	jag1a	1:51614687-51667364	prembt	postmbt	NOTEST	0	0	0	0	0	1	no
XLOC_001460	XLOC_001460	esf1	1:51712586-51729719	prembt	postmbt	LOWDATA	0	0	0	0	0	1	no
XLOC_001461	XLOC_001461	KIF16B	1:51738920-51779428	prembt	postmbt	NOTEST	0	0	0	0	0	1	no
XLOC_001462	XLOC_001462	SPRED2 (2 of 2)	1:51944730-51983805	prembt	postmbt	NOTEST	0	0	0.507004	0.0126583	0.00399233	1	no
XLOC_001463	XLOC_001463	ppp3r1b	1:52066633-52100279	prembt	postmbt	NOTEST	0	0	0	0	0	1	no
XLOC_001464	XLOC_001464	CNRIP1 (2 of 2)	1:52102724-52115356	prembt	postmbt	NOTEST	0	0	0	0	0	1	no
XLOC_001465	XLOC_001465	FBXO48	1:52117596-52124274	prembt	postmbt	LOWDATA	0	0	0	0	0	1	no
XLOC_001466	XLOC_001466	si:ch211-44l19.2	1:52166979-52178893	prembt	postmbt	NOTEST	0	0	0	0	0	1	no
XLOC_001467	XLOC_001467	snrpb2	1:52195828-52204308	prembt	postmbt	OK	0	0	0.0243793	0.0192542	0.00634906	0.0528846	no
XLOC_001468	XLOC_001468	rnaseh2a	1:52206820-52214585	prembt	postmbt	NOTEST	0	0	0	0	0	1	no
XLOC_001469	XLOC_001469	junb	1:52226931-52228476	prembt	postmbt	NOTEST	0	0	0	0	0	1	no
XLOC_001470	XLOC_001470	si:ch211-145g9.5	1:52344646-52390160	prembt	postmbt	NOTEST	0	0	0	0	0	1	no
XLOC_001471	XLOC_001471	-	1:52600695-52601392	prembt	postmbt	NOTEST	0	0	0	0	0	1	no
XLOC_001472	XLOC_001472	-	1:52601621-52601821	prembt	postmbt	NOTEST	0	0	0	0	0	1	no
XLOC_001473	XLOC_001473	-	1:52602872-52602995	prembt	postmbt	NOTEST	0	0	0	0	0	1	no
XLOC_001474	XLOC_001474	-	1:52603064-52603790	prembt	postmbt	NOTEST	0	0	0	0	0	1	no
XLOC_001475	XLOC_001475	rad23a	1:52604003-52623355	prembt	postmbt	NOTEST	0	0	0	0	0	1	no
XLOC_001476	XLOC_001476	-	1:52671544-52673336	prembt	postmbt	NOTEST	0	0	0	0	0	1	no
XLOC_001477	XLOC_001477	rab3da	1:52673841-52696205	prembt	postmbt	LOWDATA	0	0	0	0	0	1	no
XLOC_001478	XLOC_001478	PLD6	1:52697934-52705876	prembt	postmbt	NOTEST	0	0	0	0	0	1	no
XLOC_001479	XLOC_001479	cnn1a	1:52709820-52717915	prembt	postmbt	NOTEST	0	0	0	0	0	1	no
XLOC_001480	XLOC_001480	HS3ST6	1:52759056-52787853	prembt	postmbt	NOTEST	0	0	0	0	0	1	no
XLOC_001481	XLOC_001481	zgc:194101	1:52924721-52925862	prembt	postmbt	NOTEST	0	0	0	0	0	1	no
XLOC_001482	XLOC_001482	si:ch211-217k17.12	1:52928509-52931676	prembt	postmbt	NOTEST	0	0	0	0	0	1	no
XLOC_001483	XLOC_001483	si:ch211-217k17.11	1:52935742-52938042	prembt	postmbt	NOTEST	0	0	0	0	0	1	no
XLOC_001484	XLOC_001484	si:ch211-217k17.10	1:52940811-52942016	prembt	postmbt	NOTEST	0	0	0	0	0	1	no
XLOC_001485	XLOC_001485	CCDC86	1:52946672-52955985	prembt	postmbt	NOTEST	0	0	0	0	0	1	no
XLOC_001486	XLOC_001486	acy3.2	1:52975960-52999959	prembt	postmbt	FAIL	0	0	0	0	0	1	no
XLOC_001487	XLOC_001487	aptx	1:53127779-53198359	prembt	postmbt	NOTEST	0	0	0	0	0	1	no
XLOC_001488	XLOC_001488	patl1	1:53259916-53286473	prembt	postmbt	OK	0	0	0.0360905	0.749588	0.7238	0.999775	no
XLOC_001489	XLOC_001489	5S_rRNA	1:53424875-53720812	prembt	postmbt	NOTEST	0	0	0	0	0	1	no
XLOC_001490	XLOC_001490	il15	1:53730383-53755773	prembt	postmbt	NOTEST	0	0	0	0	0	1	no
XLOC_001491	XLOC_001491	znf330	1:53762194-53773351	prembt	postmbt	OK	0	0	0.00366125	0.797536	0.976422	0.999775	no
XLOC_001492	XLOC_001492	elmod2	1:53886990-53945782	prembt	postmbt	OK	0	0	0.0145078	0.791885	0.902219	0.999775	no
XLOC_001493	XLOC_001493	zgc:66455	1:54009242-54022662	prembt	postmbt	NOTEST	0	0	0	0	0	1	no
XLOC_001494	XLOC_001494	b3gnt2a	1:54029575-54031260	prembt	postmbt	NOTEST	0	0	0	0	0	1	no
XLOC_001495	XLOC_001495	commd1	1:54045363-54059982	prembt	postmbt	OK	0	0	0.0383043	0.771234	0.794355	0.999775	no
XLOC_001496	XLOC_001496	-	1:54122813-54124467	prembt	postmbt	NOTEST	0	0	0	0	0	1	no
XLOC_001497	XLOC_001497	-	1:54125528-54125688	prembt	postmbt	NOTEST	0	0	0	0	0	1	no
XLOC_001498	XLOC_001498	-	1:54126356-54126506	prembt	postmbt	NOTEST	0	0	0	0	0	1	no
XLOC_001499	XLOC_001499	-	1:54126964-54154715	prembt	postmbt	NOTEST	0	0	0	0	0	1	no
XLOC_001500	XLOC_001500	-	1:54155159-54170771	prembt	postmbt	OK	0	0	0.110403	0.570196	0.412366	0.999775	no
XLOC_001501	XLOC_001501	-	1:54170861-54181771	prembt	postmbt	NOTEST	0	0	0	0	0	1	no
XLOC_001502	XLOC_001502	usp34	1:54183776-54217804	prembt	postmbt	LOWDATA	0	0	0	0	0	1	no
XLOC_001503	XLOC_001503	xpo1a	1:54219554-54245693	prembt	postmbt	OK	0	0	0.040172	0.718236	0.646507	0.999775	no
XLOC_001504	XLOC_001504	FAM161A	1:54247908-54255339	prembt	postmbt	NOTEST	0	0	0	0	0	1	no
XLOC_001505	XLOC_001505	cct4	1:54262176-54275425	prembt	postmbt	NOTEST	0	0	0	0	0	1	no
XLOC_001506	XLOC_001506	AKT3 (2 of 2)	1:54292689-54317407	prembt	postmbt	LOWDATA	0	0	0	0	0	1	no
XLOC_001507	XLOC_001507	5S_rRNA	1:54325417-54325534	prembt	postmbt	NOTEST	0	0	0	0	0	1	no
XLOC_001508	XLOC_001508	ltv1	1:54432213-54447452	prembt	postmbt	NOTEST	0	0	0	0	0	1	no
XLOC_001509	XLOC_001509	capn9	1:54448495-54473898	prembt	postmbt	NOTEST	0	0	0	0	0	1	no
XLOC_001510	XLOC_001510	taf5l	1:54475712-54485570	prembt	postmbt	NOTEST	0	0	0	0	0	1	no
XLOC_001511	XLOC_001511	RHOU (2 of 2)	1:54545843-54554674	prembt	postmbt	NOTEST	0	0	0	0	0	1	no
XLOC_001512	XLOC_001512	-	1:54629279-54630242	prembt	postmbt	NOTEST	0	0	0	0	0	1	no
XLOC_001513	XLOC_001513	rfx1b	1:54655301-54674075	prembt	postmbt	OK	0	0	0.0484805	0.697972	0.604967	0.999775	no
XLOC_001514	XLOC_001514	TNPO2 (1 of 2)	1:54677585-54749019	prembt	postmbt	OK	0	0	0.0183945	0.788513	0.877827	0.999775	no
XLOC_001515	XLOC_001515	CABZ01067150.2	1:54677585-54749019	prembt	postmbt	LOWDATA	0	0	0	0	0	1	no
XLOC_001516	XLOC_001516	5S_rRNA	1:54677585-54749019	prembt	postmbt	NOTEST	0	0	0	0	0	1	no
XLOC_001517	XLOC_001517	TNPO2 (1 of 2)	1:54677585-54749019	prembt	postmbt	NOTEST	0	0	0	0	0	1	no
XLOC_001518	XLOC_001518	-	1:54750003-54822622	prembt	postmbt	NOTEST	0	0	0	0	0	1	no
XLOC_001519	XLOC_001519	PKD1	1:54829176-54941284	prembt	postmbt	NOTEST	0	0	0	0	0	1	no
XLOC_001520	XLOC_001520	TEKT4	1:55153166-55161637	prembt	postmbt	NOTEST	0	0	0	0	0	1	no
XLOC_001521	XLOC_001521	exosc1	1:55237592-55245449	prembt	postmbt	NOTEST	0	0	0	0	0	1	no
XLOC_001522	XLOC_001522	pgam1b	1:55247076-55258273	prembt	postmbt	NOTEST	0	0	0	0	0	1	no
XLOC_001523	XLOC_001523	cdc25d	1:55260649-55274851	prembt	postmbt	NOTEST	0	0	0	0	0	1	no
XLOC_001524	XLOC_001524	-	1:55294995-55297871	prembt	postmbt	NOTEST	0	0	0	0	0	1	no
XLOC_001525	XLOC_001525	-	1:55297950-55304693	prembt	postmbt	NOTEST	0	0	0	0	0	1	no
XLOC_001526	XLOC_001526	crtac1a	1:55473931-55487002	prembt	postmbt	NOTEST	0	0	0	0	0	1	no
XLOC_001527	XLOC_001527	khsrp	1:55499180-55511950	prembt	postmbt	OK	0	0	0.151962	0.36184	0.208541	0.712053	no
XLOC_001528	XLOC_001528	-	1:55513610-55514298	prembt	postmbt	NOTEST	0	0	0	0	0	1	no
XLOC_001529	XLOC_001529	-	1:55514351-55514705	prembt	postmbt	NOTEST	0	0	0	0	0	1	no
XLOC_001530	XLOC_001530	SLC25A23 (2 of 2)	1:55514779-55537067	prembt	postmbt	LOWDATA	0	0	0	0	0	1	no
XLOC_001531	XLOC_001531	C1H19orf53	1:55542026-55548292	prembt	postmbt	OK	0	0	0.0431102	0.737697	0.692061	0.999775	no
XLOC_001532	XLOC_001532	vps54	1:55550041-55583662	prembt	postmbt	OK	0	0	0.0766862	0.616153	0.47215	0.999775	no
XLOC_001533	XLOC_001533	-	1:55584928-55585295	prembt	postmbt	NOTEST	0	0	0	0	0	1	no
XLOC_001534	XLOC_001534	-	1:55585347-55585591	prembt	postmbt	NOTEST	0	0	0	0	0	1	no
XLOC_001535	XLOC_001535	-	1:55585663-55585967	prembt	postmbt	NOTEST	0	0	0	0	0	1	no
XLOC_001536	XLOC_001536	ENSDARG00000091592	1:55587230-55598127	prembt	postmbt	LOWDATA	0	0	0	0	0	1	no
XLOC_001537	XLOC_001537	-	1:55608115-55608317	prembt	postmbt	NOTEST	0	0	0	0	0	1	no
XLOC_001538	XLOC_001538	sertad2a	1:55651865-55658116	prembt	postmbt	OK	0	0	0.00795549	0.796209	0.9483	0.999775	no
XLOC_001539	XLOC_001539	si:ch73-131e21.5	1:55663426-55670767	prembt	postmbt	NOTEST	0	0	0	0	0	1	no
XLOC_001540	XLOC_001540	pane1	1:55700410-55705897	prembt	postmbt	OK	0	0	0.0286225	0.767851	0.781771	0.999775	no
XLOC_001541	XLOC_001541	LUC7L2	1:55708457-55722441	prembt	postmbt	NOTEST	0	0	0	0	0	1	no
XLOC_001542	XLOC_001542	-	1:55724095-55724335	prembt	postmbt	NOTEST	0	0	0	0	0	1	no
XLOC_001543	XLOC_001543	-	1:55724414-55725292	prembt	postmbt	NOTEST	0	0	0	0	0	1	no
XLOC_001544	XLOC_001544	-	1:55725716-55726409	prembt	postmbt	NOTEST	0	0	0	0	0	1	no
XLOC_001545	XLOC_001545	-	1:55726481-55727164	prembt	postmbt	NOTEST	0	0	0	0	0	1	no
XLOC_001546	XLOC_001546	-	1:55727221-55727892	prembt	postmbt	NOTEST	0	0	0	0	0	1	no
XLOC_001547	XLOC_001547	MRI1	1:55728176-55750191	prembt	postmbt	LOWDATA	0	0	0	0	0	1	no
XLOC_001548	XLOC_001548	CC2D1A	1:55754702-55779158	prembt	postmbt	NOTEST	0	0	0	0	0	1	no
XLOC_001549	XLOC_001549	nanos3	1:55787172-55788301	prembt	postmbt	NOTEST	0	0	0	0	0	1	no
XLOC_001550	XLOC_001550	BX284640.3	1:55789907-55802497	prembt	postmbt	NOTEST	0	0	0	0	0	1	no
XLOC_001551	XLOC_001551	-	1:55803429-55803479	prembt	postmbt	NOTEST	0	0	0	0	0	1	no
XLOC_001552	XLOC_001552	-	1:55803827-55810872	prembt	postmbt	OK	0	0	0.0375217	0.774061	0.805509	0.999775	no
XLOC_001553	XLOC_001553	si:ch73-341p18.7	1:56276140-56283439	prembt	postmbt	NOTEST	0	0	0	0	0	1	no
XLOC_001554	XLOC_001554	si:ch73-341p18.7	1:56276140-56283439	prembt	postmbt	NOTEST	0	0	0	0	0	1	no
XLOC_001555	XLOC_001555	dnajb1b	1:56284716-56290212	prembt	postmbt	OK	0	0	0.0323895	0.772853	0.800664	0.999775	no
XLOC_001556	XLOC_001556	NDUFB7	1:56319930-56325525	prembt	postmbt	NOTEST	0	0	0	0	0	1	no
XLOC_001557	XLOC_001557	zgc:136908	1:56326838-56350533	prembt	postmbt	NOTEST	0	0	0	0	0	1	no
XLOC_001558	XLOC_001558	SAMD1 (1 of 2)	1:56357430-56379852	prembt	postmbt	NOTEST	0	0	0	0	0	1	no
XLOC_001559	XLOC_001559	CU571077.1	1:56450212-56461094	prembt	postmbt	NOTEST	0	0	0	0	0	1	no
XLOC_001560	XLOC_001560	CABZ01036814.1	1:56517095-56534610	prembt	postmbt	NOTEST	0	0	0	0	0	1	no
XLOC_001561	XLOC_001561	C3 (5 of 7)	1:56535324-56571729	prembt	postmbt	NOTEST	0	0	0	0	0	1	no
XLOC_001562	XLOC_001562	C3 (1 of 7)	1:56576601-56626806	prembt	postmbt	NOTEST	0	0	0	0	0	1	no
XLOC_001563	XLOC_001563	CABZ01036821.1	1:56636768-56639220	prembt	postmbt	NOTEST	0	0	0	0	0	1	no
XLOC_001564	XLOC_001564	C3 (3 of 7)	1:56639814-56646359	prembt	postmbt	NOTEST	0	0	0	0	0	1	no
XLOC_001565	XLOC_001565	C3 (2 of 7)	1:56658815-56669256	prembt	postmbt	NOTEST	0	0	0	0	0	1	no
XLOC_001566	XLOC_001566	c3a	1:56676992-56723747	prembt	postmbt	NOTEST	0	0	0	0	0	1	no
XLOC_001567	XLOC_001567	DENND1C	1:56737835-56760631	prembt	postmbt	NOTEST	0	0	0	0	0	1	no
XLOC_001568	XLOC_001568	zgc:65894	1:56764158-56770684	prembt	postmbt	NOTEST	0	0	0	0	0	1	no
XLOC_001569	XLOC_001569	5S_rRNA	1:56776458-56813502	prembt	postmbt	NOTEST	0	0	0	0	0	1	no
XLOC_001570	XLOC_001570	GCGR (2 of 2)	1:56891751-56908189	prembt	postmbt	NOTEST	0	0	0	0	0	1	no
XLOC_001571	XLOC_001571	dre-mir-722	1:56910654-56910745	prembt	postmbt	NOTEST	0	0	0	0	0	1	no
XLOC_001572	XLOC_001572	GIMAP7 (90 of 116)	1:56961726-56966120	prembt	postmbt	NOTEST	0	0	0	0	0	1	no
XLOC_001573	XLOC_001573	SLC25A10	1:56969372-56981222	prembt	postmbt	NOTEST	0	0	0	0	0	1	no
XLOC_001574	XLOC_001574	CABZ01059391.1	1:56989378-56990032	prembt	postmbt	NOTEST	0	0	0	0	0	1	no
XLOC_001575	XLOC_001575	CABZ01059406.1	1:57074107-57083388	prembt	postmbt	NOTEST	0	0	0	0	0	1	no
XLOC_001576	XLOC_001576	GIMAP7 (26 of 116)	1:57093642-57102381	prembt	postmbt	NOTEST	0	0	0	0	0	1	no
XLOC_001577	XLOC_001577	wu:fa03e10	1:57116381-57122151	prembt	postmbt	NOTEST	0	0	0	0	0	1	no
XLOC_001578	XLOC_001578	CABZ01059415.1	1:57172756-57190333	prembt	postmbt	NOTEST	0	0	0	0	0	1	no
XLOC_001579	XLOC_001579	CABZ01059415.2	1:57207006-57211253	prembt	postmbt	NOTEST	0	0	0	0	0	1	no
XLOC_001580	XLOC_001580	GIMAP7 (25 of 116)	1:57263866-57289613	prembt	postmbt	NOTEST	0	0	0	0	0	1	no
XLOC_001581	XLOC_001581	-	1:57407278-57407801	prembt	postmbt	NOTEST	0	0	0	0	0	1	no
XLOC_001582	XLOC_001582	rac1l	1:57493451-57494030	prembt	postmbt	NOTEST	0	0	0	0	0	1	no
XLOC_001583	XLOC_001583	-	1:57500433-57500689	prembt	postmbt	NOTEST	0	0	0	0	0	1	no
XLOC_001584	XLOC_001584	-	1:57500955-57501344	prembt	postmbt	NOTEST	0	0	0	0	0	1	no
XLOC_001585	XLOC_001585	-	1:57593832-57594139	prembt	postmbt	NOTEST	0	0	0	0	0	1	no
XLOC_001586	XLOC_001586	METRNL (2 of 2)	1:57635701-57646992	prembt	postmbt	LOWDATA	0	0	0	0	0	1	no
XLOC_001587	XLOC_001587	b3gntl1	1:57652853-57670490	prembt	postmbt	OK	0	0	0.153212	0.200496	0.0965067	0.423719	no
XLOC_001588	XLOC_001588	EPN3 (2 of 2)	1:57678408-57686541	prembt	postmbt	NOTEST	0	0	0	0	0	1	no
XLOC_001589	XLOC_001589	mycbpap	1:57700572-57748929	prembt	postmbt	LOWDATA	0	0	0	0	0	1	no
XLOC_001590	XLOC_001590	BX908759.7	1:57782268-57809115	prembt	postmbt	NOTEST	0	0	0	0	0	1	no
XLOC_001591	XLOC_001591	BX908759.5	1:57825371-57829848	prembt	postmbt	NOTEST	0	0	0	0	0	1	no
XLOC_001592	XLOC_001592	BX908759.6	1:57834233-57840136	prembt	postmbt	NOTEST	0	0	0	0	0	1	no
XLOC_001593	XLOC_001593	CABZ01058873.4	1:57961174-57963560	prembt	postmbt	NOTEST	0	0	0	0	0	1	no
XLOC_001594	XLOC_001594	CABZ01058873.2	1:57970214-57974923	prembt	postmbt	NOTEST	0	0	0	0	0	1	no
XLOC_001595	XLOC_001595	CABZ01058873.3	1:57983886-57989617	prembt	postmbt	NOTEST	0	0	0	0	0	1	no
XLOC_001596	XLOC_001596	5S_rRNA,CABZ01058873.1	1:57994650-57997793	prembt	postmbt	NOTEST	0	0	0	0	0	1	no
XLOC_001597	XLOC_001597	zgc:171470	1:58006903-58010244	prembt	postmbt	NOTEST	0	0	0	0	0	1	no
XLOC_001598	XLOC_001598	CABZ01058871.1	1:58026123-58026424	prembt	postmbt	NOTEST	0	0	0	0	0	1	no
XLOC_001599	XLOC_001599	CABZ01058867.1	1:58081165-58082686	prembt	postmbt	NOTEST	0	0	0	0	0	1	no
XLOC_001600	XLOC_001600	CABZ01058865.1	1:58093920-58105044	prembt	postmbt	NOTEST	0	0	0	0	0	1	no
XLOC_001601	XLOC_001601	CABZ01058865.3	1:58130027-58138626	prembt	postmbt	NOTEST	0	0	0	0	0	1	no
XLOC_001602	XLOC_001602	CABZ01058863.1	1:58174834-58183630	prembt	postmbt	NOTEST	0	0	0	0	0	1	no
XLOC_001603	XLOC_001603	GIMAP7 (47 of 116)	1:58246308-58252883	prembt	postmbt	NOTEST	0	0	0	0	0	1	no
XLOC_001604	XLOC_001604	GLT25D1 (2 of 3)	1:58374525-58385872	prembt	postmbt	NOTEST	0	0	0	0	0	1	no
XLOC_001605	XLOC_001605	GIMAP7 (48 of 116)	1:58520144-58524010	prembt	postmbt	NOTEST	0	0	0	0	0	1	no
XLOC_001606	XLOC_001606	si:ch211-114l13.9	1:58683904-58686808	prembt	postmbt	NOTEST	0	0	0	0	0	1	no
XLOC_001607	XLOC_001607	NXNL1	1:58692866-58695586	prembt	postmbt	NOTEST	0	0	0	0	0	1	no
XLOC_001608	XLOC_001608	-	1:58697593-58697752	prembt	postmbt	NOTEST	0	0	0	0	0	1	no
XLOC_001609	XLOC_001609	-	1:58698155-58698303	prembt	postmbt	NOTEST	0	0	0	0	0	1	no
XLOC_001610	XLOC_001610	-	1:58698795-58699090	prembt	postmbt	NOTEST	0	0	0	0	0	1	no
XLOC_001611	XLOC_001611	GLT25D1 (1 of 3)	1:58701091-58722813	prembt	postmbt	NOTEST	0	0	0	0	0	1	no
XLOC_001612	XLOC_001612	caspb	1:58737274-58751108	prembt	postmbt	NOTEST	0	0	0	0	0	1	no
XLOC_001613	XLOC_001613	si:ch211-15j1.6	1:58792131-58801668	prembt	postmbt	NOTEST	0	0	0	0	0	1	no
XLOC_001614	XLOC_001614	CU914621.1	1:59114762-59115784	prembt	postmbt	NOTEST	0	0	0	0	0	1	no
XLOC_001615	XLOC_001615	zgc:194906	1:59128093-59136372	prembt	postmbt	NOTEST	0	0	0	0	0	1	no
XLOC_001616	XLOC_001616	CU914621.2	1:59145476-59154476	prembt	postmbt	NOTEST	0	0	0	0	0	1	no
XLOC_001617	XLOC_001617	CU550716.2,zgc:174928	1:59167502-59184789	prembt	postmbt	OK	0	0	0.0179403	0.783086	0.846567	0.999775	no
XLOC_001618	XLOC_001618	CU550716.1	1:59185043-59187882	prembt	postmbt	NOTEST	0	0	0	0	0	1	no
XLOC_001619	XLOC_001619	GIMAP7 (38 of 116)	1:59245731-59249008	prembt	postmbt	NOTEST	0	0	0	0	0	1	no
XLOC_001620	XLOC_001620	GIMAP7 (76 of 116)	1:59253032-59255082	prembt	postmbt	NOTEST	0	0	0	0	0	1	no
XLOC_001621	XLOC_001621	CU896655.4	1:59263865-59276086	prembt	postmbt	NOTEST	0	0	0	0	0	1	no
XLOC_001622	XLOC_001622	CU896655.1	1:59322471-59324844	prembt	postmbt	NOTEST	0	0	0	0	0	1	no
XLOC_001623	XLOC_001623	CU896655.8	1:59355225-59357654	prembt	postmbt	NOTEST	0	0	0	0	0	1	no
XLOC_001624	XLOC_001624	CU896655.6	1:59372954-59383273	prembt	postmbt	NOTEST	0	0	0	0	0	1	no
XLOC_001625	XLOC_001625	TRIM61 (31 of 41)	1:59409272-59419126	prembt	postmbt	NOTEST	0	0	0	0	0	1	no
XLOC_001626	XLOC_001626	CABZ01059291.1	1:59422997-59429026	prembt	postmbt	NOTEST	0	0	0	0	0	1	no
XLOC_001627	XLOC_001627	CABZ01059294.1	1:59432702-59433977	prembt	postmbt	NOTEST	0	0	0	0	0	1	no
XLOC_001628	XLOC_001628	CD97 (2 of 3)	1:59439204-59469619	prembt	postmbt	NOTEST	0	0	0	0	0	1	no
XLOC_001629	XLOC_001629	LPHN1 (2 of 2)	1:59475544-59484499	prembt	postmbt	NOTEST	0	0	0	0	0	1	no
XLOC_001630	XLOC_001630	sid4	1:59519115-59528888	prembt	postmbt	NOTEST	0	0	0	0	0	1	no
XLOC_001631	XLOC_001631	CABZ01084615.1	1:59543536-59550894	prembt	postmbt	NOTEST	0	0	0	0	0	1	no
XLOC_001632	XLOC_001632	-	1:59631882-59631934	prembt	postmbt	NOTEST	0	0	0	0	0	1	no
XLOC_001633	XLOC_001633	tmed1b	1:59666526-59677247	prembt	postmbt	OK	0	0	0.0707648	0.544241	0.381724	0.986379	no
XLOC_001634	XLOC_001634	-	1:59683903-59684009	prembt	postmbt	NOTEST	0	0	0	0	0	1	no
XLOC_001635	XLOC_001635	DNM2 (2 of 2)	1:59697198-59722862	prembt	postmbt	NOTEST	0	0	0	0	0	1	no
XLOC_001636	XLOC_001636	ENSDARG00000094845	1:59728645-59729564	prembt	postmbt	NOTEST	0	0	0	0	0	1	no
XLOC_001637	XLOC_001637	ENSDARG00000091166	1:59741974-59743179	prembt	postmbt	NOTEST	0	0	0	0	0	1	no
XLOC_001638	XLOC_001638	ENSDARG00000038682	1:59755053-59756146	prembt	postmbt	NOTEST	0	0	0	0	0	1	no
XLOC_001639	XLOC_001639	CABZ01084505.1	1:59777307-59777994	prembt	postmbt	NOTEST	0	0	0	0	0	1	no
XLOC_001640	XLOC_001640	-	1:59778253-59778888	prembt	postmbt	NOTEST	0	0	0	0	0	1	no
XLOC_001641	XLOC_001641	VAV1 (2 of 2)	1:59781899-59786479	prembt	postmbt	NOTEST	0	0	0	0	0	1	no
XLOC_001642	XLOC_001642	VAV1 (1 of 2)	1:59789245-59796433	prembt	postmbt	NOTEST	0	0	0	0	0	1	no
XLOC_001643	XLOC_001643	SH2D3A	1:59799089-59812722	prembt	postmbt	NOTEST	0	0	0	0	0	1	no
XLOC_001644	XLOC_001644	ENSDARG00000038683	1:59830856-59832712	prembt	postmbt	NOTEST	0	0	0	0	0	1	no
XLOC_001645	XLOC_001645	ENSDARG00000038681	1:59849609-59851252	prembt	postmbt	NOTEST	0	0	0	0	0	1	no
XLOC_001646	XLOC_001646	ENSDARG00000095746	1:59856906-59859040	prembt	postmbt	NOTEST	0	0	0	0	0	1	no
XLOC_001647	XLOC_001647	si:zfos-2330d3.6	1:59862723-59863393	prembt	postmbt	NOTEST	0	0	0	0	0	1	no
XLOC_001648	XLOC_001648	FP015850.4	1:59873768-59874245	prembt	postmbt	NOTEST	0	0	0	0	0	1	no
XLOC_001649	XLOC_001649	ENSDARG00000092806	1:59878442-59879675	prembt	postmbt	NOTEST	0	0	0	0	0	1	no
XLOC_001650	XLOC_001650	ENSDARG00000094408	1:59886270-59887406	prembt	postmbt	NOTEST	0	0	0	0	0	1	no
XLOC_001651	XLOC_001651	CABZ01118678.1	1:59908884-59918308	prembt	postmbt	OK	0	0	0.597885	0.0180323	0.00590326	0.0501261	no
XLOC_001652	XLOC_001652	ENSDARG00000091359	1:59918666-59927067	prembt	postmbt	NOTEST	0	0	0.346248	0.764035	0.768413	1	no
XLOC_001653	XLOC_001653	-	1:59927339-59927858	prembt	postmbt	NOTEST	0	0	0	0	0	1	no
XLOC_001654	XLOC_001654	-	1:59931255-59931962	prembt	postmbt	NOTEST	0	0	0	0	0	1	no
XLOC_001655	XLOC_001655	LPAR2 (1 of 2)	1:59937827-59962134	prembt	postmbt	LOWDATA	0	0	0	0	0	1	no
XLOC_001656	XLOC_001656	-	1:59963977-59964875	prembt	postmbt	NOTEST	0	0	0	0	0	1	no
XLOC_001657	XLOC_001657	WFIKKN1	1:59992738-60060628	prembt	postmbt	NOTEST	0	0	0	0	0	1	no
XLOC_001658	XLOC_001658	EARS2	1:60061324-60068255	prembt	postmbt	NOTEST	0	0	0	0	0	1	no
XLOC_001659	XLOC_001659	GTF3C1	1:60220904-60228660	prembt	postmbt	OK	0	0	0.000597384	0.797877	0.996464	0.999934	no
XLOC_001660	XLOC_001660	COL5A3 (2 of 2)	1:60230504-60263234	prembt	postmbt	NOTEST	0	0	0	0	0	1	no
XLOC_001661	XLOC_001661	TXNDC11	1:60279920-60289625	prembt	postmbt	NOTEST	0	0	0	0	0	1	no
XLOC_001662	XLOC_001662	parn	1:60290511-60304899	prembt	postmbt	NOTEST	0	0	0	0	0	1	no
XLOC_001663	XLOC_001663	-	1:60334593-60334740	prembt	postmbt	NOTEST	0	0	0	0	0	1	no
XLOC_001664	XLOC_001664	-	1:60334955-60335070	prembt	postmbt	NOTEST	0	0	0	0	0	1	no
XLOC_001665	XLOC_001665	-	1:60335297-60335399	prembt	postmbt	NOTEST	0	0	0	0	0	1	no
XLOC_001666	XLOC_001666	-	1:60335761-60339942	prembt	postmbt	NOTEST	0	0	0	0	0	1	no
XLOC_001667	XLOC_001667	-	1:60343427-60344026	prembt	postmbt	NOTEST	0	0	0	0	0	1	no
XLOC_001668	XLOC_001668	-	1:60344080-60344458	prembt	postmbt	NOTEST	0	0	0	0	0	1	no
XLOC_001669	XLOC_001669	-	1:60345726-60346901	prembt	postmbt	NOTEST	0	0	0	0	0	1	no
XLOC_001670	XLOC_001670	-	1:60347960-60348388	prembt	postmbt	NOTEST	0	0	0	0	0	1	no
XLOC_001671	XLOC_001671	-	1:5168965-5169386	prembt	postmbt	NOTEST	0	0	0	0	0	1	no
XLOC_001672	XLOC_001672	ENSDARG00000059110	10:1938-19705	prembt	postmbt	NOTEST	0	0	0	0	0	1	no
XLOC_001673	XLOC_001673	5S_rRNA	10:1938-19705	prembt	postmbt	NOTEST	0	0	0	0	0	1	no
XLOC_001674	XLOC_001674	akt2l	10:20243-29963	prembt	postmbt	LOWDATA	0	0	0	0	0	1	no
XLOC_001675	XLOC_001675	NHLRC3	10:31559-35379	prembt	postmbt	NOTEST	0	0	0	0	0	1	no
XLOC_001676	XLOC_001676	smad4	10:55004-60953	prembt	postmbt	NOTEST	0	0	0	0	0	1	no
XLOC_001677	XLOC_001677	ENSDARG00000088115	10:74946-76787	prembt	postmbt	NOTEST	0	0	0	0	0	1	no
XLOC_001678	XLOC_001678	minal,tiprl	10:95210-107651	prembt	postmbt	LOWDATA	0	0	0	0	0	1	no
XLOC_001679	XLOC_001679	erg	10:117104-123593	prembt	postmbt	NOTEST	0	0	0	0	0	1	no
XLOC_001680	XLOC_001680	-	10:134512-134574	prembt	postmbt	NOTEST	0	0	0	0	0	1	no
XLOC_001681	XLOC_001681	-	10:140392-140452	prembt	postmbt	NOTEST	0	0	0	0	0	1	no
XLOC_001682	XLOC_001682	ets2	10:143057-261945	prembt	postmbt	FAIL	0	0	0	0	0	1	no
XLOC_001683	XLOC_001683	KCNJ6	10:143057-261945	prembt	postmbt	FAIL	0	0	0	0	0	1	no
XLOC_001684	XLOC_001684	ripply3	10:143057-261945	prembt	postmbt	FAIL	0	0	0	0	0	1	no
XLOC_001685	XLOC_001685	TTC3	10:143057-261945	prembt	postmbt	FAIL	0	0	0	0	0	1	no
XLOC_001686	XLOC_001686	dyrk1aa	10:143057-261945	prembt	postmbt	FAIL	0	0	0	0	0	1	no
XLOC_001687	XLOC_001687	hlcs	10:143057-261945	prembt	postmbt	FAIL	0	0	0	0	0	1	no
XLOC_001688	XLOC_001688	U1	10:276886-277052	prembt	postmbt	NOTEST	0	0	0	0	0	1	no
XLOC_001689	XLOC_001689	MPZL1	10:278897-293595	prembt	postmbt	OK	0	0	0.134621	0.466227	0.299913	0.882256	no
XLOC_001690	XLOC_001690	LRRC32	10:317529-322148	prembt	postmbt	NOTEST	0	0	0	0	0	1	no
XLOC_001691	XLOC_001691	C10H11orf30	10:347862-363554	prembt	postmbt	NOTEST	0	0	0	0	0	1	no
XLOC_001692	XLOC_001692	-	10:376626-380239	prembt	postmbt	NOTEST	0	0	0	0	0	1	no
XLOC_001693	XLOC_001693	-	10:382509-384192	prembt	postmbt	NOTEST	0	0	0	0	0	1	no
XLOC_001694	XLOC_001694	-	10:387809-388191	prembt	postmbt	NOTEST	0	0	0	0	0	1	no
XLOC_001695	XLOC_001695	si:ch211-242f23.8	10:394367-403704	prembt	postmbt	LOWDATA	0	0	0	0	0	1	no
XLOC_001696	XLOC_001696	DACT3 (1 of 2)	10:407717-422464	prembt	postmbt	NOTEST	0	0	0	0	0	1	no
XLOC_001697	XLOC_001697	zdhhc8a	10:428693-439620	prembt	postmbt	NOTEST	0	0	0	0	0	1	no
XLOC_001698	XLOC_001698	zdhhc8a	10:441235-456204	prembt	postmbt	NOTEST	0	0	0	0	0	1	no
XLOC_001699	XLOC_001699	arvcfa	10:468507-507004	prembt	postmbt	NOTEST	0	0	0	0	0	1	no
XLOC_001700	XLOC_001700	si:ch211-242f23.3	10:508119-513888	prembt	postmbt	NOTEST	0	0	0	0	0	1	no
XLOC_001701	XLOC_001701	npffr1l3	10:520127-534210	prembt	postmbt	NOTEST	0	0	0	0	0	1	no
XLOC_001702	XLOC_001702	BMP10 (2 of 2)	10:565879-569157	prembt	postmbt	NOTEST	0	0	0	0	0	1	no
XLOC_001703	XLOC_001703	-	10:576150-577379	prembt	postmbt	NOTEST	0	0	0	0	0	1	no
XLOC_001704	XLOC_001704	ENSDARG00000075226	10:582696-586832	prembt	postmbt	NOTEST	0	0	0	0	0	1	no
XLOC_001705	XLOC_001705	CU694495.1	10:888262-888343	prembt	postmbt	NOTEST	0	0	0	0	0	1	no
XLOC_001706	XLOC_001706	-	10:985790-986023	prembt	postmbt	NOTEST	0	0	0	0	0	1	no
XLOC_001707	XLOC_001707	bmpr1bb	10:992504-1006540	prembt	postmbt	NOTEST	0	0	0	0	0	1	no
XLOC_001708	XLOC_001708	-	10:1008054-1008543	prembt	postmbt	NOTEST	0	0	0	0	0	1	no
XLOC_001709	XLOC_001709	-	10:1011528-1015170	prembt	postmbt	NOTEST	0	0	0	0	0	1	no
XLOC_001710	XLOC_001710	CABZ01104063.1	10:1025196-1026042	prembt	postmbt	NOTEST	0	0	0	0	0	1	no
XLOC_001711	XLOC_001711	-	10:1031533-1031662	prembt	postmbt	NOTEST	0	0	0	0	0	1	no
XLOC_001712	XLOC_001712	unc5c	10:1096088-1121264	prembt	postmbt	NOTEST	0	0	0	0	0	1	no
XLOC_001713	XLOC_001713	CU694253.1	10:1282767-1297523	prembt	postmbt	NOTEST	0	0	0	0	0	1	no
XLOC_001714	XLOC_001714	-	10:1309455-1309615	prembt	postmbt	NOTEST	0	0	0	0	0	1	no
XLOC_001715	XLOC_001715	-	10:1316170-1316368	prembt	postmbt	NOTEST	0	0	0	0	0	1	no
XLOC_001716	XLOC_001716	gdnf	10:1438637-1455859	prembt	postmbt	NOTEST	0	0	0	0	0	1	no
XLOC_001717	XLOC_001717	WDR70 (2 of 2)	10:1485090-1499970	prembt	postmbt	LOWDATA	0	0	0	0	0	1	no
XLOC_001718	XLOC_001718	ora5	10:1617301-1617802	prembt	postmbt	NOTEST	0	0	0	0	0	1	no
XLOC_001719	XLOC_001719	SGSM1 (1 of 2)	10:1665487-1706385	prembt	postmbt	NOTEST	0	0	0	0	0	1	no
XLOC_001720	XLOC_001720	5S_rRNA	10:1665487-1706385	prembt	postmbt	NOTEST	0	0	0	0	0	1	no
XLOC_001721	XLOC_001721	triap1	10:1708215-1711580	prembt	postmbt	NOTEST	0	0	0	0	0	1	no
XLOC_001722	XLOC_001722	srsf9	10:1713672-1723772	prembt	postmbt	NOTEST	0	0	0	0	0	1	no
XLOC_001723	XLOC_001723	srsf9	10:1713672-1723772	prembt	postmbt	NOTEST	0	0	0	0	0	1	no
XLOC_001724	XLOC_001724	apc	10:1856273-1921760	prembt	postmbt	OK	0	0	0.0314645	0.750567	0.726587	0.999775	no
XLOC_001725	XLOC_001725	C3AR1	10:1928071-1929034	prembt	postmbt	NOTEST	0	0	0	0	0	1	no
XLOC_001726	XLOC_001726	oep	10:1983743-1990349	prembt	postmbt	NOTEST	0	0	0	0	0	1	no
XLOC_001727	XLOC_001727	-	10:2016466-2018959	prembt	postmbt	NOTEST	0	0	0	0	0	1	no
XLOC_001728	XLOC_001728	si:ch211-122m3.1	10:2201962-2420701	prembt	postmbt	OK	0	0	0.139935	0.333527	0.186572	0.670403	no
XLOC_001729	XLOC_001729	5S_rRNA	10:2201962-2420701	prembt	postmbt	NOTEST	0	0	0	0	0	1	no
XLOC_001730	XLOC_001730	CU856539.1	10:2526193-2553457	prembt	postmbt	NOTEST	0	0	0	0	0	1	no
XLOC_001731	XLOC_001731	CU856539.4	10:2555836-2577043	prembt	postmbt	NOTEST	0	0	0	0	0	1	no
XLOC_001732	XLOC_001732	CU856539.3	10:2583551-2607581	prembt	postmbt	LOWDATA	0	0	0	0	0	1	no
XLOC_001733	XLOC_001733	NXNL2	10:2608800-2612287	prembt	postmbt	OK	0	0	0.112437	0.51035	0.344468	0.943113	no
XLOC_001734	XLOC_001734	wu:fb59d01	10:2614095-2622395	prembt	postmbt	NOTEST	0	0	0	0	0	1	no
XLOC_001735	XLOC_001735	CU856539.2	10:2627227-2680156	prembt	postmbt	LOWDATA	0	0	0	0	0	1	no
XLOC_001736	XLOC_001736	-	10:2682994-2695868	prembt	postmbt	OK	0	0	0.126327	0.543022	0.380332	0.986284	no
XLOC_001737	XLOC_001737	CABZ01016604.1	10:2696068-2698291	prembt	postmbt	NOTEST	0	0	0	0	0	1	no
XLOC_001738	XLOC_001738	C10H5orf35	10:2709449-2721491	prembt	postmbt	OK	0	0	0.179368	0.63709	0.502284	0.999775	no
XLOC_001739	XLOC_001739	5S_rRNA	10:2709449-2721491	prembt	postmbt	NOTEST	0	0	0	0	0	1	no
XLOC_001740	XLOC_001740	grk5	10:2742739-2782570	prembt	postmbt	NOTEST	0	0	0	0	0	1	no
XLOC_001741	XLOC_001741	pnx	10:2826476-2829049	prembt	postmbt	NOTEST	0	0	0	0	0	1	no
XLOC_001742	XLOC_001742	AEBP1 (1 of 2)	10:2834367-2865382	prembt	postmbt	NOTEST	0	0	0	0	0	1	no
XLOC_001743	XLOC_001743	YKT6	10:2868320-2877296	prembt	postmbt	NOTEST	0	0	0	0	0	1	no
XLOC_001744	XLOC_001744	si:dkey-24n17.5	10:2903027-2925961	prembt	postmbt	OK	0	0	0.110842	0.548885	0.387062	0.993907	no
XLOC_001745	XLOC_001745	ERAP1 (2 of 2)	10:2926163-2948564	prembt	postmbt	NOTEST	0	0	0	0	0	1	no
XLOC_001746	XLOC_001746	ZFYVE16	10:3003153-3054508	prembt	postmbt	NOTEST	0	0	0	0	0	1	no
XLOC_001747	XLOC_001747	si:dkey-24n17.9	10:3003153-3054508	prembt	postmbt	NOTEST	0	0	0	0	0	1	no
XLOC_001748	XLOC_001748	-	10:3056387-3057094	prembt	postmbt	NOTEST	0	0	0	0	0	1	no
XLOC_001749	XLOC_001749	-	10:3057144-3057607	prembt	postmbt	NOTEST	0	0	0	0	0	1	no
XLOC_001750	XLOC_001750	RASGRF2 (1 of 2)	10:3076990-3126780	prembt	postmbt	NOTEST	0	0	0	0	0	1	no
XLOC_001751	XLOC_001751	C10H9orf167 (3 of 4)	10:3136439-3145773	prembt	postmbt	NOTEST	0	0	0	0	0	1	no
XLOC_001752	XLOC_001752	ube2l3a	10:3159002-3165148	prembt	postmbt	NOTEST	0	0	0	0	0	1	no
XLOC_001753	XLOC_001753	VDAC3 (2 of 3)	10:3307330-3325830	prembt	postmbt	NOTEST	0	0	0	0	0	1	no
XLOC_001754	XLOC_001754	brap	10:3344273-3367130	prembt	postmbt	NOTEST	0	0	0	0	0	1	no
XLOC_001755	XLOC_001755	5S_rRNA	10:3405365-3423760	prembt	postmbt	NOTEST	0	0	0	0	0	1	no
XLOC_001756	XLOC_001756	ptpn11a	10:3426599-3456430	prembt	postmbt	OK	0	0	0.00261046	0.795015	0.932352	0.999775	no
XLOC_001757	XLOC_001757	RPH3A (2 of 2)	10:3488895-3522704	prembt	postmbt	NOTEST	0	0	0	0	0	1	no
XLOC_001758	XLOC_001758	PLA2G3 (1 of 2)	10:3527757-3540499	prembt	postmbt	NOTEST	0	0	0	0	0	1	no
XLOC_001759	XLOC_001759	CU571170.2	10:3542278-3557725	prembt	postmbt	NOTEST	0	0	0	0	0	1	no
XLOC_001760	XLOC_001760	ENSDARG00000089527	10:3737422-3892842	prembt	postmbt	NOTEST	0	0	0	0	0	1	no
XLOC_001761	XLOC_001761	-	10:3950573-3951084	prembt	postmbt	NOTEST	0	0	0	0	0	1	no
XLOC_001762	XLOC_001762	-	10:3976585-3977653	prembt	postmbt	NOTEST	0	0	0	0	0	1	no
XLOC_001763	XLOC_001763	-	10:3987286-3987809	prembt	postmbt	NOTEST	0	0	0	0	0	1	no
XLOC_001764	XLOC_001764	-	10:4007204-4007414	prembt	postmbt	NOTEST	0	0	0	0	0	1	no
XLOC_001765	XLOC_001765	TTC28	10:4017947-4047727	prembt	postmbt	OK	0	0	0.310881	0.0489669	0.0181497	0.114364	no
XLOC_001766	XLOC_001766	pitpnb	10:4054056-4095450	prembt	postmbt	OK	0	0	0.0361424	0.727415	0.667168	0.999775	no
XLOC_001767	XLOC_001767	-	10:4096712-4098008	prembt	postmbt	NOTEST	0	0	0	0	0	1	no
XLOC_001768	XLOC_001768	-	10:4098152-4099052	prembt	postmbt	NOTEST	0	0	0	0	0	1	no
XLOC_001769	XLOC_001769	MN1 (2 of 2)	10:4103591-4106723	prembt	postmbt	NOTEST	0	0	0	0	0	1	no
XLOC_001770	XLOC_001770	-	10:4159907-4159969	prembt	postmbt	NOTEST	0	0	0	0	0	1	no
XLOC_001771	XLOC_001771	-	10:4448964-4449028	prembt	postmbt	NOTEST	0	0	0	0	0	1	no
XLOC_001772	XLOC_001772	CABZ01073795.1	10:4452091-4455744	prembt	postmbt	NOTEST	0	0	0	0	0	1	no
XLOC_001773	XLOC_001773	GRIN3A	10:4511583-4547733	prembt	postmbt	NOTEST	0	0	0	0	0	1	no
XLOC_001774	XLOC_001774	AKAP2	10:4703150-4914403	prembt	postmbt	NOTEST	0	0	0	0	0	1	no
XLOC_001775	XLOC_001775	SLC46A2	10:4927572-4940071	prembt	postmbt	NOTEST	0	0	0	0	0	1	no
XLOC_001776	XLOC_001776	si:ch73-234b20.4	10:4966132-4966672	prembt	postmbt	NOTEST	0	0	0	0	0	1	no
XLOC_001777	XLOC_001777	LYRM7	10:4967864-4972610	prembt	postmbt	NOTEST	0	0	0	0	0	1	no
XLOC_001778	XLOC_001778	si:ch73-234b20.6	10:4989451-4990885	prembt	postmbt	NOTEST	0	0	0	0	0	1	no
XLOC_001779	XLOC_001779	si:ch73-234b20.5	10:4991167-4999450	prembt	postmbt	OK	0	0	0.194353	0.556573	0.396035	0.999775	no
XLOC_001780	XLOC_001780	enoph1	10:5029097-5040851	prembt	postmbt	NOTEST	0	0	0	0	0	1	no
XLOC_001781	XLOC_001781	carm1l	10:5063592-5093794	prembt	postmbt	NOTEST	0	0	0	0	0	1	no
XLOC_001782	XLOC_001782	si:ch211-249h16.8	10:5152760-5160201	prembt	postmbt	NOTEST	0	0	0	0	0	1	no
XLOC_001783	XLOC_001783	CDC42SE2	10:5162876-5224939	prembt	postmbt	NOTEST	0	0	0	0	0	1	no
XLOC_001784	XLOC_001784	sptlc1	10:5237728-5268574	prembt	postmbt	OK	0	0	0.0111656	0.779496	0.829029	0.999775	no
XLOC_001785	XLOC_001785	ror2	10:5271438-5410917	prembt	postmbt	NOTEST	0	0	0	0	0	1	no
XLOC_001786	XLOC_001786	nfil3	10:5417625-5422658	prembt	postmbt	NOTEST	0	0	0	0	0	1	no
XLOC_001787	XLOC_001787	auh	10:5425976-5479092	prembt	postmbt	NOTEST	0	0	0	0	0	1	no
XLOC_001788	XLOC_001788	DIRAS2	10:5601222-5601822	prembt	postmbt	NOTEST	0	0	0	0	0	1	no
XLOC_001789	XLOC_001789	psd3l	10:5627796-5832088	prembt	postmbt	OK	0	0	0.0574534	0.743293	0.706551	0.999775	no
XLOC_001790	XLOC_001790	fut10	10:5853827-5862899	prembt	postmbt	NOTEST	0	0	0	0	0	1	no
XLOC_001791	XLOC_001791	-	10:5864962-5865135	prembt	postmbt	NOTEST	0	0	0	0	0	1	no
XLOC_001792	XLOC_001792	purg	10:6161887-6163207	prembt	postmbt	NOTEST	0	0	0	0	0	1	no
XLOC_001793	XLOC_001793	si:dkeyp-73e12.5,tex15	10:6171448-6187273	prembt	postmbt	LOWDATA	0	0	0	0	0	1	no
XLOC_001794	XLOC_001794	ppp2cb	10:6191267-6215977	prembt	postmbt	NOTEST	0	0	0	0	0	1	no
XLOC_001795	XLOC_001795	hint1	10:6234943-6238930	prembt	postmbt	NOTEST	0	0	0	0	0	1	no
XLOC_001796	XLOC_001796	fam136a	10:6250164-6271083	prembt	postmbt	LOWDATA	0	0	0	0	0	1	no
XLOC_001797	XLOC_001797	si:ch211-57m13.1	10:6275746-6303839	prembt	postmbt	NOTEST	0	0	0	0	0	1	no
XLOC_001798	XLOC_001798	si:ch211-57m13.3	10:6275746-6303839	prembt	postmbt	NOTEST	0	0	0	0	0	1	no
XLOC_001799	XLOC_001799	si:ch211-57m13.5	10:6306185-6311356	prembt	postmbt	NOTEST	0	0	0	0	0	1	no
XLOC_001800	XLOC_001800	si:ch211-57m13.6	10:6329582-6334955	prembt	postmbt	NOTEST	0	0	0	0	0	1	no
XLOC_001801	XLOC_001801	si:ch211-57m13.7	10:6346194-6351647	prembt	postmbt	NOTEST	0	0	0	0	0	1	no
XLOC_001802	XLOC_001802	si:ch211-57m13.8	10:6362040-6367484	prembt	postmbt	NOTEST	0	0	0	0	0	1	no
XLOC_001803	XLOC_001803	si:ch211-57m13.9	10:6394341-6399469	prembt	postmbt	NOTEST	0	0	0	0	0	1	no
XLOC_001804	XLOC_001804	si:ch211-57m13.10	10:6412391-6417787	prembt	postmbt	NOTEST	0	0	0	0	0	1	no
XLOC_001805	XLOC_001805	vasa	10:6534675-6570423	prembt	postmbt	FAIL	0	0	0	0	0	1	no
XLOC_001806	XLOC_001806	SLC38A9	10:6572294-6609192	prembt	postmbt	NOTEST	0	0	0	0	0	1	no
XLOC_001807	XLOC_001807	-	10:6666971-6667149	prembt	postmbt	NOTEST	0	0	0	0	0	1	no
XLOC_001808	XLOC_001808	ggcx	10:6719105-6751957	prembt	postmbt	NOTEST	0	0	0	0	0	1	no
XLOC_001809	XLOC_001809	SFTPB (2 of 2)	10:6826586-6833510	prembt	postmbt	NOTEST	0	0	0	0	0	1	no
XLOC_001810	XLOC_001810	ENSDARG00000035538	10:7017245-7061968	prembt	postmbt	NOTEST	0	0	0	0	0	1	no
XLOC_001811	XLOC_001811	SUB1 (1 of 2)	10:7119643-7126599	prembt	postmbt	NOTEST	0	0	0	0	0	1	no
XLOC_001812	XLOC_001812	PSTPIP2 (2 of 2)	10:7130228-7159155	prembt	postmbt	NOTEST	0	0	0	0	0	1	no
XLOC_001813	XLOC_001813	PSTPIP2 (1 of 2)	10:7160081-7167069	prembt	postmbt	NOTEST	0	0	0	0	0	1	no
XLOC_001814	XLOC_001814	skiv2l2	10:7220873-7305798	prembt	postmbt	OK	0	0	0.0313233	0.768418	0.783827	0.999775	no
XLOC_001815	XLOC_001815	HVCN1	10:7425123-7436014	prembt	postmbt	NOTEST	0	0	0	0	0	1	no
XLOC_001816	XLOC_001816	PPTC7 (1 of 2)	10:7461433-7494723	prembt	postmbt	NOTEST	0	0	0	0	0	1	no
XLOC_001817	XLOC_001817	BX682234.1	10:7501924-7503409	prembt	postmbt	NOTEST	0	0	0	0	0	1	no
XLOC_001818	XLOC_001818	BX682234.2	10:7505603-7510944	prembt	postmbt	NOTEST	0	0	0	0	0	1	no
XLOC_001819	XLOC_001819	BX682234.3	10:7530023-7534761	prembt	postmbt	NOTEST	0	0	0	0	0	1	no
XLOC_001820	XLOC_001820	-	10:7539744-7539929	prembt	postmbt	NOTEST	0	0	0	0	0	1	no
XLOC_001821	XLOC_001821	si:ch211-193e13.5	10:7547220-7552530	prembt	postmbt	NOTEST	0	0	0	0	0	1	no
XLOC_001822	XLOC_001822	si:ch211-193e13.4	10:7557182-7596266	prembt	postmbt	NOTEST	0	0	0	0	0	1	no
XLOC_001823	XLOC_001823	si:dkeyp-35f12.3	10:7615648-7650378	prembt	postmbt	NOTEST	0	0	0	0	0	1	no
XLOC_001824	XLOC_001824	PAM	10:7679253-7777022	prembt	postmbt	NOTEST	0	0	0	0	0	1	no
XLOC_001825	XLOC_001825	MAP3K1	10:7894022-7992183	prembt	postmbt	NOTEST	0	0	0	0	0	1	no
XLOC_001826	XLOC_001826	hmgcs1	10:7996202-8020267	prembt	postmbt	LOWDATA	0	0	0	0	0	1	no
XLOC_001827	XLOC_001827	BX322605.1	10:8046454-8048042	prembt	postmbt	NOTEST	0	0	0	0	0	1	no
XLOC_001828	XLOC_001828	BX322605.3	10:8059444-8061267	prembt	postmbt	NOTEST	0	0	0	0	0	1	no
XLOC_001829	XLOC_001829	tln1	10:8107155-8299624	prembt	postmbt	NOTEST	0	0	0	0	0	1	no
XLOC_001830	XLOC_001830	tpm2	10:8303842-8360758	prembt	postmbt	OK	0	0	0.00153826	0.797483	0.974694	0.999775	no
XLOC_001831	XLOC_001831	zgc:114200	10:8368864-8386929	prembt	postmbt	NOTEST	0	0	0	0	0	1	no
XLOC_001832	XLOC_001832	-	10:8389011-8389671	prembt	postmbt	NOTEST	0	0	0	0	0	1	no
XLOC_001833	XLOC_001833	-	10:8389724-8391172	prembt	postmbt	NOTEST	0	0	0	0	0	1	no
XLOC_001834	XLOC_001834	-	10:8391476-8392137	prembt	postmbt	NOTEST	0	0	0	0	0	1	no
XLOC_001835	XLOC_001835	-	10:8392244-8392345	prembt	postmbt	NOTEST	0	0	0	0	0	1	no
XLOC_001836	XLOC_001836	-	10:8394501-8395257	prembt	postmbt	NOTEST	0	0	0	0	0	1	no
XLOC_001837	XLOC_001837	reep5	10:8481813-8503694	prembt	postmbt	NOTEST	0	0	0	0	0	1	no
XLOC_001838	XLOC_001838	-	10:8515346-8515690	prembt	postmbt	NOTEST	0	0	0	0	0	1	no
XLOC_001839	XLOC_001839	CHD1	10:8521805-8589389	prembt	postmbt	NOTEST	0	0	0	0	0	1	no
XLOC_001840	XLOC_001840	DCP2 (1 of 2)	10:8616496-8637507	prembt	postmbt	OK	0	0	0.400105	0.0884425	0.0359553	0.196787	no
XLOC_001841	XLOC_001841	5S_rRNA	10:8637784-8637916	prembt	postmbt	NOTEST	0	0	0	0	0	1	no
XLOC_001842	XLOC_001842	CA9 (2 of 2)	10:8654805-8673384	prembt	postmbt	NOTEST	0	0	0	0	0	1	no
XLOC_001843	XLOC_001843	aplnrb	10:8719517-8721599	prembt	postmbt	NOTEST	0	0	0	0	0	1	no
XLOC_001844	XLOC_001844	CU655827.1	10:8739437-8741116	prembt	postmbt	NOTEST	0	0	0	0	0	1	no
XLOC_001845	XLOC_001845	pmaip1	10:8746617-8747925	prembt	postmbt	LOWDATA	0	0	0	0	0	1	no
XLOC_001846	XLOC_001846	isl1l	10:8771214-8778379	prembt	postmbt	NOTEST	0	0	0	0	0	1	no
XLOC_001847	XLOC_001847	si:dkey-27b3.4	10:8779162-8788272	prembt	postmbt	NOTEST	0	0	0	0	0	1	no
XLOC_001848	XLOC_001848	ITGA1	10:8821472-8934220	prembt	postmbt	NOTEST	0	0	0	0	0	1	no
XLOC_001849	XLOC_001849	itga2b	10:8937350-8949629	prembt	postmbt	NOTEST	0	0	0	0	0	1	no
XLOC_001850	XLOC_001850	ITGA2 (2 of 2),si:dkey-27b3.8	10:8951526-8974690	prembt	postmbt	OK	0	0	0.166736	0.361487	0.208261	0.712053	no
XLOC_001851	XLOC_001851	ITGA2 (1 of 2)	10:8976253-9031578	prembt	postmbt	NOTEST	0	0	0	0	0	1	no
XLOC_001852	XLOC_001852	fstb	10:9058687-9067308	prembt	postmbt	NOTEST	0	0	0	0	0	1	no
XLOC_001853	XLOC_001853	snx18b	10:9095631-9188481	prembt	postmbt	NOTEST	0	0	0	0	0	1	no
XLOC_001854	XLOC_001854	rasgef1bb	10:9249763-9275152	prembt	postmbt	NOTEST	0	0	0	0	0	1	no
XLOC_001855	XLOC_001855	antxr2b	10:9285674-9310148	prembt	postmbt	NOTEST	0	0	0	0	0	1	no
XLOC_001856	XLOC_001856	paqr3b	10:9312914-9325931	prembt	postmbt	NOTEST	0	0	0	0	0	1	no
XLOC_001857	XLOC_001857	slc37a4b	10:9372475-9375659	prembt	postmbt	NOTEST	0	0	0	0	0	1	no
XLOC_001858	XLOC_001858	rbm18	10:9395390-9461529	prembt	postmbt	OK	0	0	0.0855948	0.361591	0.208343	0.712053	no
XLOC_001859	XLOC_001859	lhx6	10:9463186-9485705	prembt	postmbt	NOTEST	0	0	0	0	0	1	no
XLOC_001860	XLOC_001860	ndufa8	10:9487789-9510479	prembt	postmbt	NOTEST	0	0	0	0	0	1	no
XLOC_001861	XLOC_001861	si:ch211-243g18.2	10:9640903-9661497	prembt	postmbt	NOTEST	0	0	0	0	0	1	no
XLOC_001862	XLOC_001862	RC3H2	10:9692020-9735204	prembt	postmbt	NOTEST	0	0	0	0	0	1	no
XLOC_001863	XLOC_001863	-	10:9737761-9737988	prembt	postmbt	NOTEST	0	0	0	0	0	1	no
XLOC_001864	XLOC_001864	-	10:9738050-9738373	prembt	postmbt	NOTEST	0	0	0	0	0	1	no
XLOC_001865	XLOC_001865	-	10:9738424-9738847	prembt	postmbt	NOTEST	0	0	0	0	0	1	no
XLOC_001866	XLOC_001866	-	10:9738901-9739098	prembt	postmbt	NOTEST	0	0	0	0	0	1	no
XLOC_001867	XLOC_001867	-	10:9739312-9740020	prembt	postmbt	NOTEST	0	0	0	0	0	1	no
XLOC_001868	XLOC_001868	-	10:9748781-9749075	prembt	postmbt	NOTEST	0	0	0	0	0	1	no
XLOC_001869	XLOC_001869	-	10:9749136-9751873	prembt	postmbt	NOTEST	0	0	0	0	0	1	no
XLOC_001870	XLOC_001870	-	10:9755631-9755799	prembt	postmbt	NOTEST	0	0	0	0	0	1	no
XLOC_001871	XLOC_001871	sh2d3ca	10:10144144-10244373	prembt	postmbt	NOTEST	0	0	0	0	0	1	no
XLOC_001872	XLOC_001872	URM1	10:10278896-10298323	prembt	postmbt	NOTEST	0	0	0	0	0	1	no
XLOC_001873	XLOC_001873	CERCAM	10:10317546-10347044	prembt	postmbt	NOTEST	0	0	0	0	0	1	no
XLOC_001874	XLOC_001874	sardh	10:10353141-10527714	prembt	postmbt	NOTEST	0	0	0	0	0	1	no
XLOC_001875	XLOC_001875	FAM163B	10:10602132-10666665	prembt	postmbt	NOTEST	0	0	0	0	0	1	no
XLOC_001876	XLOC_001876	SWI5	10:10694765-10703295	prembt	postmbt	OK	0	0	0.018897	0.77021	0.790465	0.999775	no
XLOC_001877	XLOC_001877	slc27a4	10:10704753-10753012	prembt	postmbt	NOTEST	0	0	0	0	0	1	no
XLOC_001878	XLOC_001878	-	10:10753129-10753376	prembt	postmbt	NOTEST	0	0	0	0	0	1	no
XLOC_001879	XLOC_001879	zgc:194505	10:10754706-10762832	prembt	postmbt	NOTEST	0	0	0	0	0	1	no
XLOC_001880	XLOC_001880	ambpl	10:10767459-10789768	prembt	postmbt	NOTEST	0	0	0	0	0	1	no
XLOC_001881	XLOC_001881	cdc37l1	10:10938620-10965311	prembt	postmbt	NOTEST	0	0	0	0	0	1	no
XLOC_001882	XLOC_001882	-	10:10982522-10982580	prembt	postmbt	NOTEST	0	0	0	0	0	1	no
XLOC_001883	XLOC_001883	ugcg	10:11004015-11062623	prembt	postmbt	NOTEST	0	0	0	0	0	1	no
XLOC_001884	XLOC_001884	5S_rRNA	10:11081749-11081866	prembt	postmbt	NOTEST	0	0	0	0	0	1	no
XLOC_001885	XLOC_001885	ROD1,hsdl2	10:11104824-11246728	prembt	postmbt	LOWDATA	0	0	0	0	0	1	no
XLOC_001886	XLOC_001886	si:ch211-126i22.5	10:11248689-11278345	prembt	postmbt	OK	0	0	0.0151212	0.794105	0.922368	0.999775	no
XLOC_001887	XLOC_001887	si:ch211-126i22.5	10:11248689-11278345	prembt	postmbt	NOTEST	0	0	0	0	0	1	no
XLOC_001888	XLOC_001888	cops4	10:11321779-11334372	prembt	postmbt	NOTEST	0	0	0	0	0	1	no
XLOC_001889	XLOC_001889	CWC27	10:11363986-11467320	prembt	postmbt	NOTEST	0	0	0	0	0	1	no
XLOC_001890	XLOC_001890	5S_rRNA	10:11363986-11467320	prembt	postmbt	NOTEST	0	0	0	0	0	1	no
XLOC_001891	XLOC_001891	-	10:11481336-11481465	prembt	postmbt	NOTEST	0	0	0	0	0	1	no
XLOC_001892	XLOC_001892	-	10:11482427-11482597	prembt	postmbt	NOTEST	0	0	0	0	0	1	no
XLOC_001893	XLOC_001893	ppwd1	10:11733651-11806444	prembt	postmbt	NOTEST	0	0	0	0	0	1	no
XLOC_001894	XLOC_001894	-	10:11877804-11877956	prembt	postmbt	NOTEST	0	0	0	0	0	1	no
XLOC_001895	XLOC_001895	EPHA5	10:12438614-12656191	prembt	postmbt	NOTEST	0	0	0	0	0	1	no
XLOC_001896	XLOC_001896	CR847904.1	10:12911653-12913402	prembt	postmbt	NOTEST	0	0	0	0	0	1	no
XLOC_001897	XLOC_001897	rassf6	10:13173369-13199802	prembt	postmbt	NOTEST	0	0	0	0	0	1	no
XLOC_001898	XLOC_001898	C10H5orf28	10:13242840-13255059	prembt	postmbt	NOTEST	0	0	0	0	0	1	no
XLOC_001899	XLOC_001899	si:ch211-121k24.1	10:13820581-13858646	prembt	postmbt	NOTEST	0	0	0	0	0	1	no
XLOC_001900	XLOC_001900	si:dkey-76d18.1	10:13894637-13895508	prembt	postmbt	NOTEST	0	0	0	0	0	1	no
XLOC_001901	XLOC_001901	si:dkey-286h21.1	10:14174456-14176591	prembt	postmbt	NOTEST	0	0	0	0	0	1	no
XLOC_001902	XLOC_001902	sigmar1	10:14452414-14458029	prembt	postmbt	NOTEST	0	0	0	0	0	1	no
XLOC_001903	XLOC_001903	katnal2	10:14462990-14484980	prembt	postmbt	NOTEST	0	0	0	0	0	1	no
XLOC_001904	XLOC_001904	CU138537.1	10:14812317-14812390	prembt	postmbt	NOTEST	0	0	0	0	0	1	no
XLOC_001905	XLOC_001905	smad2	10:14899575-14974833	prembt	postmbt	NOTEST	0	0	0	0	0	1	no
XLOC_001906	XLOC_001906	si:dkey-88l16.4	10:14975465-14988002	prembt	postmbt	OK	0	0	0.159411	0.51065	0.344785	0.943113	no
XLOC_001907	XLOC_001907	-	10:14992463-14992719	prembt	postmbt	NOTEST	0	0	0	0	0	1	no
XLOC_001908	XLOC_001908	si:dkey-88l16.3	10:14992824-15045613	prembt	postmbt	OK	0	0	0.153835	0.283292	0.150126	0.58171	no
XLOC_001909	XLOC_001909	-	10:14992824-15045613	prembt	postmbt	NOTEST	0	0	0	0	0	1	no
XLOC_001910	XLOC_001910	-	10:14992824-15045613	prembt	postmbt	NOTEST	0	0	0	0	0	1	no
XLOC_001911	XLOC_001911	si:dkey-88l16.5	10:15053473-15068813	prembt	postmbt	OK	0	0	0.21288	0.0607769	0.023253	0.139187	no
XLOC_001912	XLOC_001912	-	10:15069337-15069986	prembt	postmbt	NOTEST	0	0	0	0	0	1	no
XLOC_001913	XLOC_001913	-	10:15070056-15070176	prembt	postmbt	NOTEST	0	0	0	0	0	1	no
XLOC_001914	XLOC_001914	PARM1	10:15093501-15100733	prembt	postmbt	NOTEST	0	0	0	0	0	1	no
XLOC_001915	XLOC_001915	si:ch211-95j8.3	10:15117107-15120917	prembt	postmbt	NOTEST	0	0	0	0	0	1	no
XLOC_001916	XLOC_001916	scpp8	10:15135381-15139446	prembt	postmbt	NOTEST	0	0	0	0	0	1	no
XLOC_001917	XLOC_001917	SH3BP2	10:15250214-15272781	prembt	postmbt	NOTEST	0	0	0	0	0	1	no
XLOC_001918	XLOC_001918	vldlr	10:15283599-15333718	prembt	postmbt	OK	0	0	0.160784	0.0421132	0.015286	0.101128	no
XLOC_001919	XLOC_001919	KCNV2 (1 of 2)	10:15339384-15342725	prembt	postmbt	NOTEST	0	0	0	0	0	1	no
XLOC_001920	XLOC_001920	C10H5orf44	10:15369295-15434138	prembt	postmbt	NOTEST	0	0	0	0	0	1	no
XLOC_001921	XLOC_001921	thop1	10:15437134-15476159	prembt	postmbt	OK	0	0	0.022595	0.785556	0.85992	0.999775	no
XLOC_001922	XLOC_001922	ERBB2IP	10:15483429-15627914	prembt	postmbt	FAIL	0	0	0	0	0	1	no
XLOC_001923	XLOC_001923	zfand5b	10:15631579-15642308	prembt	postmbt	NOTEST	0	0	0	0	0	1	no
XLOC_001924	XLOC_001924	BX629350.1	10:15737240-15739130	prembt	postmbt	NOTEST	0	0	0	0	0	1	no
XLOC_001925	XLOC_001925	BX629350.2	10:15794749-15796966	prembt	postmbt	NOTEST	0	0	0	0	0	1	no
XLOC_001926	XLOC_001926	apba1	10:15805831-15841853	prembt	postmbt	LOWDATA	0	0	0	0	0	1	no
XLOC_001927	XLOC_001927	dre-mir-23b,dre-mir-27d	10:15966267-15992555	prembt	postmbt	NOTEST	0	0	0	0	0	1	no
XLOC_001928	XLOC_001928	dre-mir-24-1	10:15966267-15992555	prembt	postmbt	NOTEST	0	0	0	0	0	1	no
XLOC_001929	XLOC_001929	APBB1	10:15996187-16032347	prembt	postmbt	LOWDATA	0	0	0	0	0	1	no
XLOC_001930	XLOC_001930	phax	10:16057828-16064033	prembt	postmbt	NOTEST	0	0	0	0	0	1	no
XLOC_001931	XLOC_001931	lmnb1	10:16064747-16085484	prembt	postmbt	FAIL	0	0	0	0	0	1	no
XLOC_001932	XLOC_001932	megf10	10:16098560-16189614	prembt	postmbt	NOTEST	0	0	0	0	0	1	no
XLOC_001933	XLOC_001933	prrc1	10:16194040-16215265	prembt	postmbt	NOTEST	0	0	0	0	0	1	no
XLOC_001934	XLOC_001934	CTXN3	10:16217568-16221187	prembt	postmbt	NOTEST	0	0	0	0	0	1	no
XLOC_001935	XLOC_001935	slc12a2	10:16253968-16292405	prembt	postmbt	NOTEST	0	0	0	0	0	1	no
XLOC_001936	XLOC_001936	slc27a6	10:16452474-16491111	prembt	postmbt	NOTEST	0	0	0	0	0	1	no
XLOC_001937	XLOC_001937	isoc1	10:16497982-16519602	prembt	postmbt	NOTEST	0	0	0	0	0	1	no
XLOC_001938	XLOC_001938	CR790388.3	10:16525232-16526400	prembt	postmbt	NOTEST	0	0	0	0	0	1	no
XLOC_001939	XLOC_001939	ENSDARG00000078922	10:16535485-16538116	prembt	postmbt	NOTEST	0	0	0	0	0	1	no
XLOC_001940	XLOC_001940	CHSY3	10:16543641-16699699	prembt	postmbt	NOTEST	0	0	0	0	0	1	no
XLOC_001941	XLOC_001941	-	10:16755263-16757258	prembt	postmbt	NOTEST	0	0	0	0	0	1	no
XLOC_001942	XLOC_001942	CABZ01085241.1	10:16814681-16843231	prembt	postmbt	NOTEST	0	0	0	0	0	1	no
XLOC_001943	XLOC_001943	rab36	10:16918677-16927369	prembt	postmbt	NOTEST	0	0	0	0	0	1	no
XLOC_001944	XLOC_001944	DEPDC5	10:16928837-16979934	prembt	postmbt	LOWDATA	0	0	0	0	0	1	no
XLOC_001945	XLOC_001945	ywhah	10:16980963-16985015	prembt	postmbt	NOTEST	0	0	0	0	0	1	no
XLOC_001946	XLOC_001946	slc5a1	10:16991288-17015419	prembt	postmbt	NOTEST	0	0	0	0	0	1	no
XLOC_001947	XLOC_001947	si:dkey-106l3.6	10:17018139-17046752	prembt	postmbt	NOTEST	0	0	0	0	0	1	no
XLOC_001948	XLOC_001948	RNF208	10:17047362-17048148	prembt	postmbt	NOTEST	0	0	0	0	0	1	no
XLOC_001949	XLOC_001949	FAM166B	10:17067672-17073873	prembt	postmbt	NOTEST	0	0	0	0	0	1	no
XLOC_001950	XLOC_001950	STOML2	10:17282773-17288965	prembt	postmbt	OK	0	0	0.0119617	0.795133	0.933757	0.999775	no
XLOC_001951	XLOC_001951	sppl3	10:17359361-17465157	prembt	postmbt	OK	0	0	0.0134678	0.786981	0.868245	0.999775	no
XLOC_001952	XLOC_001952	-	10:17481494-17482757	prembt	postmbt	NOTEST	0	0	0	0	0	1	no
XLOC_001953	XLOC_001953	-	10:17482860-17483384	prembt	postmbt	NOTEST	0	0	0	0	0	1	no
XLOC_001954	XLOC_001954	dre-mir-130c-1	10:17483582-17483723	prembt	postmbt	NOTEST	0	0	0	0	0	1	no
XLOC_001955	XLOC_001955	dre-mir-301c	10:17484709-17484792	prembt	postmbt	NOTEST	0	0	0	0	0	1	no
XLOC_001956	XLOC_001956	nt5c2l1	10:17490577-17531748	prembt	postmbt	NOTEST	0	0	0	0	0	1	no
XLOC_001957	XLOC_001957	nt5c2l1	10:17490577-17531748	prembt	postmbt	NOTEST	0	0	0	0	0	1	no
XLOC_001958	XLOC_001958	slc2a11l	10:17490577-17531748	prembt	postmbt	NOTEST	0	0	0	0	0	1	no
XLOC_001959	XLOC_001959	KCNN2	10:17622104-17704715	prembt	postmbt	NOTEST	0	0	0	0	0	1	no
XLOC_001960	XLOC_001960	drg1	10:17710873-17721660	prembt	postmbt	LOWDATA	0	0	0	0	0	1	no
XLOC_001961	XLOC_001961	dre-mir-218b	10:17725484-17725560	prembt	postmbt	NOTEST	0	0	0	0	0	1	no
XLOC_001962	XLOC_001962	slc20a1b	10:17743337-17758385	prembt	postmbt	OK	0	0	0.092714	0.5794	0.423732	0.999775	no
XLOC_001963	XLOC_001963	PIGO	10:17778044-17792685	prembt	postmbt	OK	0	0	0.0769145	0.281203	0.148677	0.577924	no
XLOC_001964	XLOC_001964	si:dkey-200l5.2	10:17807200-17810322	prembt	postmbt	NOTEST	0	0	0	0	0	1	no
XLOC_001965	XLOC_001965	si:ch211-269m17.1	10:17881262-17953021	prembt	postmbt	NOTEST	0	0	0	0	0	1	no
XLOC_001966	XLOC_001966	-	10:17955512-17955683	prembt	postmbt	NOTEST	0	0	0	0	0	1	no
XLOC_001967	XLOC_001967	prkab1a	10:17966644-17976383	prembt	postmbt	NOTEST	0	0	0	0	0	1	no
XLOC_001968	XLOC_001968	-	10:18037344-18037652	prembt	postmbt	NOTEST	0	0	0	0	0	1	no
XLOC_001969	XLOC_001969	si:ch211-159e21.1	10:18271017-18281288	prembt	postmbt	NOTEST	0	0	0	0	0	1	no
XLOC_001970	XLOC_001970	ppp2r2a	10:18907519-18937457	prembt	postmbt	OK	0	0	0.0170019	0.789829	0.886718	0.999775	no
XLOC_001971	XLOC_001971	bnip3lb	10:18941172-18966171	prembt	postmbt	OK	0	0	0.0687548	0.664173	0.544731	0.999775	no
XLOC_001972	XLOC_001972	dpysl2b	10:18977783-19023155	prembt	postmbt	NOTEST	0	0	0	0	0	1	no
XLOC_001973	XLOC_001973	C10H20orf30 (2 of 2)	10:19047365-19051796	prembt	postmbt	NOTEST	0	0	0	0	0	1	no
XLOC_001974	XLOC_001974	IGSF9 (2 of 2)	10:19057207-19122836	prembt	postmbt	LOWDATA	0	0	0	0	0	1	no
XLOC_001975	XLOC_001975	BX119998.1	10:19218287-19218354	prembt	postmbt	NOTEST	0	0	0	0	0	1	no
XLOC_001976	XLOC_001976	-	10:19237862-19238709	prembt	postmbt	NOTEST	0	0	0	0	0	1	no
XLOC_001977	XLOC_001977	lrrtm4l1	10:19340907-19424711	prembt	postmbt	NOTEST	0	0	0	0	0	1	no
XLOC_001978	XLOC_001978	BX005125.1	10:19439293-19439413	prembt	postmbt	NOTEST	0	0	0	0	0	1	no
XLOC_001979	XLOC_001979	VSIG8 (2 of 2)	10:19556079-19580283	prembt	postmbt	NOTEST	0	0	0	0	0	1	no
XLOC_001980	XLOC_001980	atp6v1b2	10:19584772-19596695	prembt	postmbt	NOTEST	0	0	0	0	0	1	no
XLOC_001981	XLOC_001981	CABZ01059627.1,zgc:173837,zgc:173990	10:19597684-19628582	prembt	postmbt	OK	0	0	0.0895753	0.189313	0.0898464	0.40355	no
XLOC_001982	XLOC_001982	-	10:19629150-19629535	prembt	postmbt	NOTEST	0	0	0	0	0	1	no
XLOC_001983	XLOC_001983	-	10:19630093-19630165	prembt	postmbt	NOTEST	0	0	0	0	0	1	no
XLOC_001984	XLOC_001984	-	10:19634422-19635085	prembt	postmbt	NOTEST	0	0	0	0	0	1	no
XLOC_001985	XLOC_001985	xpo7	10:20104065-20136186	prembt	postmbt	NOTEST	0	0	0	0	0	1	no
XLOC_001986	XLOC_001986	EPB49	10:20141544-20185261	prembt	postmbt	NOTEST	0	0	0	0	0	1	no
XLOC_001987	XLOC_001987	ppp3ccb	10:20214063-20268322	prembt	postmbt	NOTEST	0	0	0	0	0	1	no
XLOC_001988	XLOC_001988	C10H8orf4 (2 of 2)	10:20290435-20290756	prembt	postmbt	NOTEST	0	0	0	0	0	1	no
XLOC_001989	XLOC_001989	golga7	10:20398087-20406079	prembt	postmbt	NOTEST	0	0	0	0	0	1	no
XLOC_001990	XLOC_001990	R3HCC1	10:20426579-20435711	prembt	postmbt	LOWDATA	0	0	0	0	0	1	no
XLOC_001991	XLOC_001991	-	10:20482779-20482871	prembt	postmbt	NOTEST	0	0	0	0	0	1	no
XLOC_001992	XLOC_001992	-	10:20482971-20483067	prembt	postmbt	NOTEST	0	0	0	0	0	1	no
XLOC_001993	XLOC_001993	-	10:20483143-20483287	prembt	postmbt	NOTEST	0	0	0	0	0	1	no
XLOC_001994	XLOC_001994	letm2	10:20671394-20687191	prembt	postmbt	LOWDATA	0	0	0	0	0	1	no
XLOC_001995	XLOC_001995	si:dkey-81j8.6	10:20689880-20708201	prembt	postmbt	NOTEST	0	0	0	0	0	1	no
XLOC_001996	XLOC_001996	prnprs1	10:20709902-20713984	prembt	postmbt	NOTEST	0	0	0	0	0	1	no
XLOC_001997	XLOC_001997	5S_rRNA	10:20735938-20787388	prembt	postmbt	NOTEST	0	0	0	0	0	1	no
XLOC_001998	XLOC_001998	-	10:20866367-20866420	prembt	postmbt	NOTEST	0	0	0	0	0	1	no
XLOC_001999	XLOC_001999	-	10:21287738-21288026	prembt	postmbt	NOTEST	0	0	0	0	0	1	no
[truncated: 39,584 more rows]
