# Supplementary material for: Differential transcript isoform usage pre- and post-zygotic genome activation in zebrafish
Source: BMC Genomics. 2013 May 15;14:331. doi: 10.1186/1471-2164-14-331 (PMC3747860; doi:10.1186/1471-2164-14-331)
Supplement: Additional file 6 — GO term analysis results from DAVID of genes marked with H3K4me3. [file 1471-2164-14-331-S6.txt]

Category	Term	Count	%	PValue	Genes	List Total	Pop Hits	Pop Total	Fold Enrichment	Bonferroni	Benjamini	FDR
GOTERM_BP_FAT	GO:0007049~cell cycle	108	1.1986681465038844	1.099577554452804E-7	ENSDART00000023779, ENSDART00000002166, ENSDART00000038955, ENSDART00000098503, ENSDART00000113620, ENSDART00000010477, ENSDART00000052746, ENSDART00000031498, ENSDART00000029084, ENSDART00000105545, ENSDART00000052238, ENSDART00000077829, ENSDART00000102576, ENSDART00000112640, ENSDART00000105546, ENSDART00000081997, ENSDART00000067095, ENSDART00000060630, ENSDART00000062552, ENSDART00000026276,…	3355	165	7504	1.463996748408075	2.7562611622578004E-4	2.7562611622578004E-4	1.9403837268061608E-4
GOTERM_BP_FAT	GO:0051301~cell division	62	0.6881243063263041	1.2802094947832437E-6	ENSDART00000088668, ENSDART00000002166, ENSDART00000098503, ENSDART00000052746, ENSDART00000031498, ENSDART00000089141, ENSDART00000105545, ENSDART00000035150, ENSDART00000057513, ENSDART00000052238, ENSDART00000022963, ENSDART00000014046, ENSDART00000055767, ENSDART00000075416, ENSDART00000077829, ENSDART00000007883, ENSDART00000015765, ENSDART00000112640, ENSDART00000052474, ENSDART00000067095,…	3355	87	7504	1.5939428199462118	0.003204342359145018	0.001603456716293028	0.002259116207270484
GOTERM_BP_FAT	GO:0048598~embryonic morphogenesis	137	1.5205327413984462	1.4910031010635363E-6	ENSDART00000082296, ENSDART00000075517, ENSDART00000105146, ENSDART00000024627, ENSDART00000045433, ENSDART00000102620, ENSDART00000044190, ENSDART00000020409, ENSDART00000076986, ENSDART00000005676, ENSDART00000099262, ENSDART00000005884, ENSDART00000015723, ENSDART00000060597, ENSDART00000090019, ENSDART00000014608, ENSDART00000102576, ENSDART00000051553, ENSDART00000044264, ENSDART00000012194,…	3355	226	7504	1.3558524458277832	0.003730970131569644	0.001245206606435234	0.0026310876265478456
GOTERM_BP_FAT	GO:0022402~cell cycle process	63	0.6992230854605993	2.7211179057009805E-6	ENSDART00000033316, ENSDART00000098503, ENSDART00000113620, ENSDART00000052746, ENSDART00000044432, ENSDART00000062254, ENSDART00000089141, ENSDART00000057513, ENSDART00000052238, ENSDART00000066249, ENSDART00000055767, ENSDART00000102576, ENSDART00000103484, ENSDART00000112640, ENSDART00000052474, ENSDART00000067095, ENSDART00000060630, ENSDART00000112924, ENSDART00000013590, ENSDART00000062628,…	3355	90	7504	1.5656631892697466	0.006798635861628655	0.0017040094921948468	0.004801751481187111
GOTERM_BP_FAT	GO:0000278~mitotic cell cycle	48	0.5327413984461709	5.535928002917966E-6	ENSDART00000033316, ENSDART00000098503, ENSDART00000010477, ENSDART00000052746, ENSDART00000062254, ENSDART00000089141, ENSDART00000057513, ENSDART00000052238, ENSDART00000055767, ENSDART00000102576, ENSDART00000112640, ENSDART00000052474, ENSDART00000067095, ENSDART00000112924, ENSDART00000013590, ENSDART00000062628, ENSDART00000063337, ENSDART00000031650, ENSDART00000079419, ENSDART00000019786,…	3355	65	7504	1.6516886392296228	0.013782746010521874	0.0027718732293405823	0.00976860563929316
GOTERM_BP_FAT	GO:0007389~pattern specification process	143	1.5871254162042177	1.1517027354412126E-5	ENSDART00000075519, ENSDART00000012919, ENSDART00000040307, ENSDART00000075517, ENSDART00000024627, ENSDART00000005067, ENSDART00000076986, ENSDART00000099262, ENSDART00000040708, ENSDART00000010521, ENSDART00000003296, ENSDART00000005884, ENSDART00000060597, ENSDART00000010813, ENSDART00000090019, ENSDART00000103631, ENSDART00000026768, ENSDART00000044264, ENSDART00000052423, ENSDART00000098394,…	3355	244	7504	1.3108304219295888	0.028460501582830644	0.0048006654339486365	0.02032174149202426
GOTERM_BP_FAT	GO:0008104~protein localization	178	1.9755826859045507	1.4685594009365817E-5	ENSDART00000063151, ENSDART00000056622, ENSDART00000082093, ENSDART00000060628, ENSDART00000078135, ENSDART00000005479, ENSDART00000058669, ENSDART00000000198, ENSDART00000022581, ENSDART00000026120, ENSDART00000033152, ENSDART00000075039, ENSDART00000044331, ENSDART00000054356, ENSDART00000011201, ENSDART00000061853, ENSDART00000052238, ENSDART00000110883, ENSDART00000025120, ENSDART00000101246,…	3355	314	7504	1.2679165045041625	0.03614754833248213	0.005245771848305325	0.025911979331072477
GOTERM_BP_FAT	GO:0048285~organelle fission	43	0.4772475027746948	1.649967492718929E-5	ENSDART00000031470, ENSDART00000018818, ENSDART00000085645, ENSDART00000043316, ENSDART00000033923, ENSDART00000098503, ENSDART00000052746, ENSDART00000062254, ENSDART00000066168, ENSDART00000089141, ENSDART00000057513, ENSDART00000052238, ENSDART00000010647, ENSDART00000087684, ENSDART00000055767, ENSDART00000043883, ENSDART00000039871, ENSDART00000016167, ENSDART00000112640, ENSDART00000052474,…	3355	58	7504	1.6582147078472689	0.040521168988400746	0.005157283598885898	0.0291123927420589
GOTERM_BP_FAT	GO:0035295~tube development	64	0.7103218645948945	4.211797021408044E-5	ENSDART00000083424, ENSDART00000033316, ENSDART00000024627, ENSDART00000045433, ENSDART00000100670, ENSDART00000058629, ENSDART00000044432, ENSDART00000083833, ENSDART00000049129, ENSDART00000003296, ENSDART00000010521, ENSDART00000015723, ENSDART00000097719, ENSDART00000060597, ENSDART00000024207, ENSDART00000102576, ENSDART00000100925, ENSDART00000054877, ENSDART00000042040, ENSDART00000053754,…	3355	97	7504	1.4757355539508659	0.10020828930358072	0.011663884947655356	0.07429803845249161
GOTERM_BP_FAT	GO:0007369~gastrulation	72	0.7991120976692565	4.6585457615702915E-5	ENSDART00000103298, ENSDART00000082296, ENSDART00000062633, ENSDART00000033316, ENSDART00000024627, ENSDART00000034536, ENSDART00000109414, ENSDART00000005884, ENSDART00000015723, ENSDART00000098357, ENSDART00000097719, ENSDART00000060597, ENSDART00000090019, ENSDART00000028883, ENSDART00000101023, ENSDART00000044264, ENSDART00000012194, ENSDART00000097732, ENSDART00000015688, ENSDART00000024009,…	3355	112	7504	1.4378539493293592	0.11023016554936615	0.011611308615269267	0.08217583647455173
GOTERM_BP_FAT	GO:0009855~determination of bilateral symmetry	55	0.6104328523862376	5.06893439074287E-5	ENSDART00000083424, ENSDART00000075519, ENSDART00000012919, ENSDART00000075517, ENSDART00000108973, ENSDART00000005067, ENSDART00000083833, ENSDART00000109414, ENSDART00000060597, ENSDART00000101023, ENSDART00000046094, ENSDART00000023128, ENSDART00000054472, ENSDART00000033369, ENSDART00000049063, ENSDART00000051799, ENSDART00000115344, ENSDART00000020412, ENSDART00000093037, ENSDART00000078021,…	3355	81	7504	1.5187209066990488	0.11933802152486317	0.01148637711385836	0.08941195779091915
GOTERM_BP_FAT	GO:0009799~determination of symmetry	55	0.6104328523862376	5.06893439074287E-5	ENSDART00000083424, ENSDART00000075519, ENSDART00000012919, ENSDART00000075517, ENSDART00000108973, ENSDART00000005067, ENSDART00000083833, ENSDART00000109414, ENSDART00000060597, ENSDART00000101023, ENSDART00000046094, ENSDART00000023128, ENSDART00000054472, ENSDART00000033369, ENSDART00000049063, ENSDART00000051799, ENSDART00000115344, ENSDART00000020412, ENSDART00000093037, ENSDART00000078021,…	3355	81	7504	1.5187209066990488	0.11933802152486317	0.01148637711385836	0.08941195779091915
GOTERM_BP_FAT	GO:0022403~cell cycle phase	51	0.5660377358490566	5.607540837590057E-5	ENSDART00000098503, ENSDART00000052746, ENSDART00000062254, ENSDART00000044432, ENSDART00000089141, ENSDART00000057513, ENSDART00000052238, ENSDART00000066249, ENSDART00000055767, ENSDART00000102576, ENSDART00000112640, ENSDART00000052474, ENSDART00000067095, ENSDART00000060630, ENSDART00000112924, ENSDART00000062628, ENSDART00000063337, ENSDART00000079419, ENSDART00000019786, ENSDART00000015401,…	3355	74	7504	1.5414830627945382	0.13115018219939611	0.01164705760068585	0.09890811207483585
GOTERM_BP_FAT	GO:0007067~mitosis	39	0.43285238623751393	6.002031810564187E-5	ENSDART00000031470, ENSDART00000085645, ENSDART00000043316, ENSDART00000033923, ENSDART00000098503, ENSDART00000052746, ENSDART00000062254, ENSDART00000089141, ENSDART00000057513, ENSDART00000052238, ENSDART00000010647, ENSDART00000087684, ENSDART00000055767, ENSDART00000043883, ENSDART00000039871, ENSDART00000016167, ENSDART00000112640, ENSDART00000052474, ENSDART00000067095, ENSDART00000098126,…	3355	53	7504	1.6458454011191408	0.13970115277829676	0.011508301882322103	0.1058628305263043
GOTERM_BP_FAT	GO:0060429~epithelium development	63	0.6992230854605993	6.222372093801059E-5	ENSDART00000103298, ENSDART00000052433, ENSDART00000033316, ENSDART00000024627, ENSDART00000020409, ENSDART00000052379, ENSDART00000044432, ENSDART00000010521, ENSDART00000005884, ENSDART00000110883, ENSDART00000015723, ENSDART00000097719, ENSDART00000090019, ENSDART00000102576, ENSDART00000101023, ENSDART00000024555, ENSDART00000015688, ENSDART00000044264, ENSDART00000098394, ENSDART00000059514,…	3355	96	7504	1.4678092399403875	0.14444057168381308	0.011080985812863542	0.10974714300936439
GOTERM_BP_FAT	GO:0000087~M phase of mitotic cell cycle	40	0.4439511653718091	7.177526097414408E-5	ENSDART00000031470, ENSDART00000085645, ENSDART00000043316, ENSDART00000033923, ENSDART00000098503, ENSDART00000052746, ENSDART00000062254, ENSDART00000089141, ENSDART00000057513, ENSDART00000052238, ENSDART00000010647, ENSDART00000087684, ENSDART00000055767, ENSDART00000043883, ENSDART00000039871, ENSDART00000016167, ENSDART00000112640, ENSDART00000052474, ENSDART00000067095, ENSDART00000098126,…	3355	55	7504	1.6266630537867497	0.16468554917823042	0.01192479839641114	0.12658361777647675
GOTERM_BP_FAT	GO:0015031~protein transport	165	1.8312985571587126	8.216794471906922E-5	ENSDART00000063151, ENSDART00000056622, ENSDART00000082093, ENSDART00000060628, ENSDART00000005479, ENSDART00000058669, ENSDART00000000198, ENSDART00000022581, ENSDART00000026120, ENSDART00000033152, ENSDART00000075039, ENSDART00000044331, ENSDART00000054356, ENSDART00000011201, ENSDART00000061853, ENSDART00000052238, ENSDART00000110883, ENSDART00000025120, ENSDART00000101246, ENSDART00000026666,…	3355	295	7504	1.2510141706029454	0.1861697729162185	0.012792687762311128	0.14489973338667195
GOTERM_BP_FAT	GO:0045184~establishment of protein localization	165	1.8312985571587126	8.216794471906922E-5	ENSDART00000063151, ENSDART00000056622, ENSDART00000082093, ENSDART00000060628, ENSDART00000005479, ENSDART00000058669, ENSDART00000000198, ENSDART00000022581, ENSDART00000026120, ENSDART00000033152, ENSDART00000075039, ENSDART00000044331, ENSDART00000054356, ENSDART00000011201, ENSDART00000061853, ENSDART00000052238, ENSDART00000110883, ENSDART00000025120, ENSDART00000101246, ENSDART00000026666,…	3355	295	7504	1.2510141706029454	0.1861697729162185	0.012792687762311128	0.14489973338667195
GOTERM_BP_FAT	GO:0016055~Wnt receptor signaling pathway	55	0.6104328523862376	8.432953984540755E-5	ENSDART00000028500, ENSDART00000021491, ENSDART00000033316, ENSDART00000060259, ENSDART00000099262, ENSDART00000044432, ENSDART00000052379, ENSDART00000051491, ENSDART00000050970, ENSDART00000109258, ENSDART00000077931, ENSDART00000066835, ENSDART00000015688, ENSDART00000024009, ENSDART00000098394, ENSDART00000059514, ENSDART00000013590, ENSDART00000102498, ENSDART00000063912, ENSDART00000084321,…	3355	82	7504	1.5001999200319873	0.19056845268225997	0.012359635697893001	0.14870894089711317
GOTERM_BP_FAT	GO:0000280~nuclear division	39	0.43285238623751393	1.1561006029082175E-4	ENSDART00000031470, ENSDART00000085645, ENSDART00000043316, ENSDART00000033923, ENSDART00000098503, ENSDART00000052746, ENSDART00000062254, ENSDART00000089141, ENSDART00000057513, ENSDART00000052238, ENSDART00000010647, ENSDART00000087684, ENSDART00000055767, ENSDART00000043883, ENSDART00000039871, ENSDART00000016167, ENSDART00000112640, ENSDART00000052474, ENSDART00000067095, ENSDART00000098126,…	3355	54	7504	1.6153667825798974	0.25162506480275937	0.015973885473731464	0.2038167769299215
GOTERM_BP_FAT	GO:0000279~M phase	49	0.5438401775804662	1.314893015469894E-4	ENSDART00000098503, ENSDART00000052746, ENSDART00000062254, ENSDART00000044432, ENSDART00000089141, ENSDART00000057513, ENSDART00000052238, ENSDART00000066249, ENSDART00000055767, ENSDART00000112640, ENSDART00000052474, ENSDART00000067095, ENSDART00000060630, ENSDART00000112924, ENSDART00000062628, ENSDART00000063337, ENSDART00000079419, ENSDART00000019786, ENSDART00000015401, ENSDART00000040812,…	3355	72	7504	1.5221725451233648	0.28083564077159373	0.017201149607362298	0.23178073485802253
GOTERM_BP_FAT	GO:0007368~determination of left/right symmetry	45	0.4994450610432853	1.4554319746791202E-4	ENSDART00000075519, ENSDART00000083424, ENSDART00000083449, ENSDART00000012919, ENSDART00000019196, ENSDART00000054175, ENSDART00000061000, ENSDART00000003620, ENSDART00000045110, ENSDART00000108973, ENSDART00000005067, ENSDART00000083833, ENSDART00000078051, ENSDART00000103612, ENSDART00000007356, ENSDART00000081047, ENSDART00000002334, ENSDART00000060597, ENSDART00000075150, ENSDART00000101023,…	3355	65	7504	1.5484580992777714	0.30573625267347715	0.01807973215524339	0.25652402285026854
GOTERM_BP_FAT	GO:0002009~morphogenesis of an epithelium	57	0.632630410654828	1.5948240141191138E-4	ENSDART00000103298, ENSDART00000033316, ENSDART00000024627, ENSDART00000020409, ENSDART00000052379, ENSDART00000010521, ENSDART00000110883, ENSDART00000005884, ENSDART00000015723, ENSDART00000097719, ENSDART00000090019, ENSDART00000101023, ENSDART00000024555, ENSDART00000015688, ENSDART00000044264, ENSDART00000098394, ENSDART00000059514, ENSDART00000013590, ENSDART00000053754, ENSDART00000051234,…	3355	87	7504	1.4653990441440976	0.3295822584554152	0.018860550669887566	0.28105966596129184
GOTERM_BP_FAT	GO:0045449~regulation of transcription	544	6.037735849056604	3.033050013815839E-4	ENSDART00000054460, ENSDART00000097468, ENSDART00000079114, ENSDART00000052236, ENSDART00000076986, ENSDART00000019733, ENSDART00000033152, ENSDART00000098970, ENSDART00000028787, ENSDART00000077694, ENSDART00000052338, ENSDART00000010896, ENSDART00000031167, ENSDART00000010894, ENSDART00000018163, ENSDART00000025126, ENSDART00000035827, ENSDART00000041236, ENSDART00000097574, ENSDART00000051751,…	3355	1097	7504	1.1091558470669907	0.5325678040482328	0.03397757059123119	0.5338825162031213
GOTERM_BP_FAT	GO:0048729~tissue morphogenesis	67	0.7436182019977803	4.037888929917624E-4	ENSDART00000103298, ENSDART00000030068, ENSDART00000062633, ENSDART00000033316, ENSDART00000024627, ENSDART00000020409, ENSDART00000052379, ENSDART00000010521, ENSDART00000005884, ENSDART00000110883, ENSDART00000015723, ENSDART00000097719, ENSDART00000090019, ENSDART00000101023, ENSDART00000024555, ENSDART00000044264, ENSDART00000015688, ENSDART00000098394, ENSDART00000059514, ENSDART00000013590,…	3355	108	7504	1.38755864657504	0.6366915886014459	0.04306697825622008	0.710162179854712
GOTERM_BP_FAT	GO:0048592~eye morphogenesis	45	0.4994450610432853	4.134088229756145E-4	ENSDART00000012919, ENSDART00000075517, ENSDART00000038955, ENSDART00000033316, ENSDART00000017304, ENSDART00000024627, ENSDART00000102620, ENSDART00000044190, ENSDART00000005479, ENSDART00000010477, ENSDART00000076986, ENSDART00000099262, ENSDART00000044432, ENSDART00000104683, ENSDART00000017510, ENSDART00000015723, ENSDART00000091436, ENSDART00000011627, ENSDART00000042829, ENSDART00000014608,…	3355	67	7504	1.5022354694485844	0.645352240909312	0.042273397561509385	0.7270230303960346
GOTERM_BP_FAT	GO:0016568~chromatin modification	45	0.4994450610432853	4.134088229756145E-4	ENSDART00000064194, ENSDART00000020505, ENSDART00000038955, ENSDART00000085645, ENSDART00000102482, ENSDART00000038508, ENSDART00000104118, ENSDART00000012127, ENSDART00000056742, ENSDART00000067433, ENSDART00000088336, ENSDART00000044128, ENSDART00000028481, ENSDART00000040707, ENSDART00000015417, ENSDART00000111417, ENSDART00000112684, ENSDART00000059345, ENSDART00000088363, ENSDART00000059143,…	3355	67	7504	1.5022354694485844	0.645352240909312	0.042273397561509385	0.7270230303960346
GOTERM_BP_FAT	GO:0006796~phosphate metabolic process	335	3.718091009988901	4.1471207553277597E-4	ENSDART00000039982, ENSDART00000027782, ENSDART00000002938, ENSDART00000002428, ENSDART00000079253, ENSDART00000000192, ENSDART00000055277, ENSDART00000041146, ENSDART00000079528, ENSDART00000056921, ENSDART00000015723, ENSDART00000050221, ENSDART00000092787, ENSDART00000026767, ENSDART00000082012, ENSDART00000019936, ENSDART00000045991, ENSDART00000058289, ENSDART00000026768, ENSDART00000067095,…	3355	655	7504	1.143941479619117	0.6465095528269167	0.040742712403854964	0.7293070333003748
GOTERM_BP_FAT	GO:0006793~phosphorus metabolic process	335	3.718091009988901	4.1471207553277597E-4	ENSDART00000039982, ENSDART00000027782, ENSDART00000002938, ENSDART00000002428, ENSDART00000079253, ENSDART00000000192, ENSDART00000055277, ENSDART00000041146, ENSDART00000079528, ENSDART00000056921, ENSDART00000015723, ENSDART00000050221, ENSDART00000092787, ENSDART00000026767, ENSDART00000082012, ENSDART00000019936, ENSDART00000045991, ENSDART00000058289, ENSDART00000026768, ENSDART00000067095,…	3355	655	7504	1.143941479619117	0.6465095528269167	0.040742712403854964	0.7293070333003748
GOTERM_BP_FAT	GO:0048593~camera-type eye morphogenesis	28	0.31076581576026635	4.5091731211648544E-4	ENSDART00000075517, ENSDART00000038955, ENSDART00000102620, ENSDART00000005479, ENSDART00000010477, ENSDART00000076986, ENSDART00000099262, ENSDART00000104683, ENSDART00000091436, ENSDART00000015723, ENSDART00000011627, ENSDART00000042829, ENSDART00000051553, ENSDART00000102576, ENSDART00000079210, ENSDART00000023859, ENSDART00000015410, ENSDART00000008906, ENSDART00000010774, ENSDART00000063592,…	3355	37	7504	1.6926088532645909	0.6771942880688927	0.04255656970026944	0.7927383636317731
GOTERM_BP_FAT	GO:0033554~cellular response to stress	74	0.8213096559378469	5.009988911607048E-4	ENSDART00000100779, ENSDART00000084081, ENSDART00000020505, ENSDART00000040443, ENSDART00000034098, ENSDART00000062359, ENSDART00000029252, ENSDART00000017299, ENSDART00000002465, ENSDART00000067433, ENSDART00000099027, ENSDART00000052474, ENSDART00000081850, ENSDART00000007587, ENSDART00000007925, ENSDART00000039145, ENSDART00000017646, ENSDART00000036421, ENSDART00000017488, ENSDART00000033369,…	3355	122	7504	1.3566636534655885	0.7152999057437122	0.04546439247641332	0.8804179313984695
GOTERM_BP_FAT	GO:0006974~response to DNA damage stimulus	68	0.7547169811320755	5.993170773799041E-4	ENSDART00000100779, ENSDART00000084081, ENSDART00000020505, ENSDART00000040443, ENSDART00000034098, ENSDART00000062359, ENSDART00000029252, ENSDART00000017299, ENSDART00000002465, ENSDART00000067433, ENSDART00000099027, ENSDART00000052474, ENSDART00000081850, ENSDART00000007587, ENSDART00000007925, ENSDART00000039145, ENSDART00000036421, ENSDART00000017488, ENSDART00000067793, ENSDART00000097351,…	3355	111	7504	1.3702071669284783	0.7775245067843721	0.052261225284014556	1.0523344356848208
GOTERM_BP_FAT	GO:0034404~nucleobase, nucleoside and nucleotide biosynthetic process	92	1.021087680355161	6.757849639359813E-4	ENSDART00000073597, ENSDART00000089385, ENSDART00000018155, ENSDART00000052938, ENSDART00000073883, ENSDART00000080666, ENSDART00000077664, ENSDART00000019235, ENSDART00000054013, ENSDART00000012888, ENSDART00000066930, ENSDART00000100241, ENSDART00000067288, ENSDART00000109818, ENSDART00000007021, ENSDART00000113357, ENSDART00000060251, ENSDART00000013454, ENSDART00000062874, ENSDART00000045967,…	3355	158	7504	1.3023599766077458	0.8163577335134167	0.0567653499246934	1.1858496002586705
GOTERM_BP_FAT	GO:0034654~nucleobase, nucleoside, nucleotide and nucleic acid biosynthetic process	92	1.021087680355161	6.757849639359813E-4	ENSDART00000073597, ENSDART00000089385, ENSDART00000018155, ENSDART00000052938, ENSDART00000073883, ENSDART00000080666, ENSDART00000077664, ENSDART00000019235, ENSDART00000054013, ENSDART00000012888, ENSDART00000066930, ENSDART00000100241, ENSDART00000067288, ENSDART00000109818, ENSDART00000007021, ENSDART00000113357, ENSDART00000060251, ENSDART00000013454, ENSDART00000062874, ENSDART00000045967,…	3355	158	7504	1.3023599766077458	0.8163577335134167	0.0567653499246934	1.1858496002586705
GOTERM_BP_FAT	GO:0046907~intracellular transport	108	1.1986681465038844	7.397501482467542E-4	ENSDART00000063151, ENSDART00000012919, ENSDART00000056622, ENSDART00000004739, ENSDART00000005479, ENSDART00000060628, ENSDART00000000198, ENSDART00000058669, ENSDART00000002624, ENSDART00000026120, ENSDART00000075039, ENSDART00000044331, ENSDART00000042473, ENSDART00000011201, ENSDART00000037576, ENSDART00000061853, ENSDART00000110883, ENSDART00000033871, ENSDART00000067082, ENSDART00000007638,…	3355	190	7504	1.2713655973017493	0.843584587963034	0.05996797057574932	1.2974041223970945
GOTERM_BP_FAT	GO:0009152~purine ribonucleotide biosynthetic process	67	0.7436182019977803	8.251533490677579E-4	ENSDART00000052938, ENSDART00000080666, ENSDART00000077664, ENSDART00000019235, ENSDART00000054013, ENSDART00000012888, ENSDART00000066930, ENSDART00000067288, ENSDART00000109818, ENSDART00000007021, ENSDART00000113357, ENSDART00000060251, ENSDART00000062874, ENSDART00000030260, ENSDART00000023488, ENSDART00000066973, ENSDART00000050221, ENSDART00000058958, ENSDART00000022307, ENSDART00000063810,…	3355	110	7504	1.362330307546403	0.8737528009152635	0.06457891862667464	1.446161102132859
GOTERM_BP_FAT	GO:0009260~ribonucleotide biosynthetic process	69	0.7658157602663707	8.683395947183424E-4	ENSDART00000073597, ENSDART00000052938, ENSDART00000080666, ENSDART00000077664, ENSDART00000019235, ENSDART00000054013, ENSDART00000012888, ENSDART00000066930, ENSDART00000067288, ENSDART00000109818, ENSDART00000007021, ENSDART00000113357, ENSDART00000060251, ENSDART00000062874, ENSDART00000030260, ENSDART00000023488, ENSDART00000066973, ENSDART00000050221, ENSDART00000058958, ENSDART00000022307,…	3355	114	7504	1.3537689230527885	0.8867177817899821	0.06579421022851539	1.52130321954429
GOTERM_BP_FAT	GO:0043632~modification-dependent macromolecule catabolic process	96	1.0654827968923417	9.182556116096973E-4	ENSDART00000078848, ENSDART00000085669, ENSDART00000104112, ENSDART00000054867, ENSDART00000035761, ENSDART00000052746, ENSDART00000088968, ENSDART00000039585, ENSDART00000032540, ENSDART00000078128, ENSDART00000015021, ENSDART00000043815, ENSDART00000012859, ENSDART00000017718, ENSDART00000019997, ENSDART00000091777, ENSDART00000085645, ENSDART00000110459, ENSDART00000062421, ENSDART00000006021,…	3355	167	7504	1.2857456473044968	0.9000539170269214	0.06741189443473261	1.6080875000730521
GOTERM_BP_FAT	GO:0019941~modification-dependent protein catabolic process	96	1.0654827968923417	9.182556116096973E-4	ENSDART00000078848, ENSDART00000085669, ENSDART00000104112, ENSDART00000054867, ENSDART00000035761, ENSDART00000052746, ENSDART00000088968, ENSDART00000039585, ENSDART00000032540, ENSDART00000078128, ENSDART00000015021, ENSDART00000043815, ENSDART00000012859, ENSDART00000017718, ENSDART00000019997, ENSDART00000091777, ENSDART00000085645, ENSDART00000110459, ENSDART00000062421, ENSDART00000006021,…	3355	167	7504	1.2857456473044968	0.9000539170269214	0.06741189443473261	1.6080875000730521
GOTERM_BP_FAT	GO:0006164~purine nucleotide biosynthetic process	72	0.7991120976692565	9.281912834601365E-4	ENSDART00000018155, ENSDART00000052938, ENSDART00000080666, ENSDART00000077664, ENSDART00000019235, ENSDART00000054013, ENSDART00000012888, ENSDART00000066930, ENSDART00000067288, ENSDART00000109818, ENSDART00000007021, ENSDART00000113357, ENSDART00000060251, ENSDART00000062874, ENSDART00000030260, ENSDART00000023488, ENSDART00000066973, ENSDART00000050221, ENSDART00000014047, ENSDART00000058958,…	3355	120	7504	1.3419970193740685	0.9025149411777781	0.06618061730855762	1.6253531060505089
GOTERM_BP_FAT	GO:0003002~regionalization	103	1.1431742508324083	9.438339638164594E-4	ENSDART00000075519, ENSDART00000075517, ENSDART00000040307, ENSDART00000024627, ENSDART00000005067, ENSDART00000076986, ENSDART00000099262, ENSDART00000040708, ENSDART00000010521, ENSDART00000005884, ENSDART00000010813, ENSDART00000090019, ENSDART00000103631, ENSDART00000026768, ENSDART00000044264, ENSDART00000052423, ENSDART00000098394, ENSDART00000054472, ENSDART00000054877, ENSDART00000053754,…	3355	181	7504	1.2727964364229196	0.9062673873568967	0.0654007047260321	1.6525302122718522
GOTERM_BP_FAT	GO:0030163~protein catabolic process	113	1.2541620421753608	9.521063703326505E-4	ENSDART00000085669, ENSDART00000078848, ENSDART00000054867, ENSDART00000104112, ENSDART00000052746, ENSDART00000035761, ENSDART00000051186, ENSDART00000088968, ENSDART00000007231, ENSDART00000039585, ENSDART00000032540, ENSDART00000092465, ENSDART00000099943, ENSDART00000078128, ENSDART00000104782, ENSDART00000015021, ENSDART00000043815, ENSDART00000012859, ENSDART00000017718, ENSDART00000019997,…	3355	201	7504	1.2574267262791854	0.9081930887409992	0.06418288713779263	1.666899570732483
GOTERM_BP_FAT	GO:0006281~DNA repair	62	0.6881243063263041	0.0010142760142928136	ENSDART00000100779, ENSDART00000084081, ENSDART00000020505, ENSDART00000040443, ENSDART00000062359, ENSDART00000029252, ENSDART00000017299, ENSDART00000002465, ENSDART00000067433, ENSDART00000099027, ENSDART00000081850, ENSDART00000007587, ENSDART00000007925, ENSDART00000039145, ENSDART00000017488, ENSDART00000067793, ENSDART00000097351, ENSDART00000020033, ENSDART00000016635, ENSDART00000102897,…	3355	101	7504	1.3730002508447567	0.9214547499023162	0.06644829512883288	1.774826303718735
GOTERM_BP_FAT	GO:0009953~dorsal/ventral pattern formation	46	0.5105438401775805	0.0011195651660840095	ENSDART00000075517, ENSDART00000103549, ENSDART00000040708, ENSDART00000109414, ENSDART00000090019, ENSDART00000026768, ENSDART00000024555, ENSDART00000010774, ENSDART00000098394, ENSDART00000052423, ENSDART00000054472, ENSDART00000054877, ENSDART00000033369, ENSDART00000081766, ENSDART00000049063, ENSDART00000051799, ENSDART00000078795, ENSDART00000093037, ENSDART00000024778, ENSDART00000017977,…	3355	71	7504	1.4491047627043931	0.9396939117737197	0.07123842141248415	1.95735382877954
GOTERM_BP_FAT	GO:0009150~purine ribonucleotide metabolic process	67	0.7436182019977803	0.0011563798808819107	ENSDART00000052938, ENSDART00000080666, ENSDART00000077664, ENSDART00000019235, ENSDART00000054013, ENSDART00000012888, ENSDART00000066930, ENSDART00000067288, ENSDART00000109818, ENSDART00000007021, ENSDART00000113357, ENSDART00000060251, ENSDART00000062874, ENSDART00000030260, ENSDART00000023488, ENSDART00000066973, ENSDART00000050221, ENSDART00000058958, ENSDART00000022307, ENSDART00000063810,…	3355	111	7504	1.3500570615324714	0.9450164842876554	0.0716787981599496	2.0210996752393684
GOTERM_BP_FAT	GO:0016310~phosphorylation	274	3.0410654827968924	0.0011569829400006034	ENSDART00000039982, ENSDART00000027782, ENSDART00000002428, ENSDART00000079253, ENSDART00000055277, ENSDART00000041146, ENSDART00000079528, ENSDART00000056921, ENSDART00000015723, ENSDART00000050221, ENSDART00000092787, ENSDART00000026767, ENSDART00000082012, ENSDART00000045991, ENSDART00000019936, ENSDART00000026768, ENSDART00000067095, ENSDART00000009443, ENSDART00000098417, ENSDART00000047419,…	3355	534	7504	1.1476503848579738	0.945099645482867	0.0699862303084634	2.0221435656837095
GOTERM_BP_FAT	GO:0009259~ribonucleotide metabolic process	69	0.7658157602663707	0.001206791300355938	ENSDART00000073597, ENSDART00000052938, ENSDART00000080666, ENSDART00000077664, ENSDART00000019235, ENSDART00000054013, ENSDART00000012888, ENSDART00000066930, ENSDART00000067288, ENSDART00000109818, ENSDART00000007021, ENSDART00000113357, ENSDART00000060251, ENSDART00000062874, ENSDART00000030260, ENSDART00000023488, ENSDART00000066973, ENSDART00000050221, ENSDART00000058958, ENSDART00000022307,…	3355	115	7504	1.3419970193740685	0.9515514461201882	0.0711754656785053	2.108325224960539
GOTERM_BP_FAT	GO:0048562~embryonic organ morphogenesis	52	0.5771365149833518	0.0014976159082758515	ENSDART00000033316, ENSDART00000024627, ENSDART00000105146, ENSDART00000100670, ENSDART00000045433, ENSDART00000102620, ENSDART00000044190, ENSDART00000020409, ENSDART00000076986, ENSDART00000005676, ENSDART00000099262, ENSDART00000080135, ENSDART00000005884, ENSDART00000051553, ENSDART00000014608, ENSDART00000054822, ENSDART00000024555, ENSDART00000013590, ENSDART00000030939, ENSDART00000033369,…	3355	83	7504	1.4012820282620797	0.9766541796035597	0.08557553546321883	2.610102827662286
GOTERM_BP_FAT	GO:0043010~camera-type eye development	65	0.7214206437291898	0.0015380844881407567	ENSDART00000075517, ENSDART00000038955, ENSDART00000054460, ENSDART00000024627, ENSDART00000102620, ENSDART00000054013, ENSDART00000044190, ENSDART00000005479, ENSDART00000010477, ENSDART00000076986, ENSDART00000031498, ENSDART00000099262, ENSDART00000044432, ENSDART00000104683, ENSDART00000011201, ENSDART00000015723, ENSDART00000011627, ENSDART00000050221, ENSDART00000018764, ENSDART00000042829,…	3355	108	7504	1.3461389854832477	0.9789097887049673	0.08583384610147149	2.6797331527215418
GOTERM_BP_FAT	GO:0044271~nitrogen compound biosynthetic process	126	1.3984461709211986	0.0017861405752821787	ENSDART00000073597, ENSDART00000058993, ENSDART00000089385, ENSDART00000018155, ENSDART00000066579, ENSDART00000080666, ENSDART00000052938, ENSDART00000067288, ENSDART00000100241, ENSDART00000007021, ENSDART00000013454, ENSDART00000062874, ENSDART00000114508, ENSDART00000048927, ENSDART00000066973, ENSDART00000050221, ENSDART00000031165, ENSDART00000022307, ENSDART00000026275, ENSDART00000088777,…	3355	230	7504	1.2253016263850192	0.9886876273700941	0.09684438952234864	3.105513898467527
GOTERM_BP_FAT	GO:0006163~purine nucleotide metabolic process	72	0.7991120976692565	0.0023286804680919654	ENSDART00000018155, ENSDART00000052938, ENSDART00000080666, ENSDART00000077664, ENSDART00000019235, ENSDART00000054013, ENSDART00000012888, ENSDART00000066930, ENSDART00000067288, ENSDART00000109818, ENSDART00000007021, ENSDART00000113357, ENSDART00000060251, ENSDART00000062874, ENSDART00000030260, ENSDART00000023488, ENSDART00000066973, ENSDART00000050221, ENSDART00000014047, ENSDART00000058958,…	3355	123	7504	1.3092653847551887	0.997105115094899	0.12180328810609886	4.030650277335656
GOTERM_BP_FAT	GO:0035050~embryonic heart tube development	31	0.34406215316315203	0.0023823899271381284	ENSDART00000083424, ENSDART00000019196, ENSDART00000052393, ENSDART00000054175, ENSDART00000003620, ENSDART00000045433, ENSDART00000045110, ENSDART00000037691, ENSDART00000058629, ENSDART00000022377, ENSDART00000044432, ENSDART00000049129, ENSDART00000010521, ENSDART00000007356, ENSDART00000015723, ENSDART00000081047, ENSDART00000060597, ENSDART00000024207, ENSDART00000006380, ENSDART00000100925,…	3355	45	7504	1.5408113926146714	0.9974706108797113	0.1219003209929137	4.121780704974364
GOTERM_BP_FAT	GO:0001654~eye development	83	0.9211986681465039	0.0025064644777160754	ENSDART00000012919, ENSDART00000075517, ENSDART00000038955, ENSDART00000033316, ENSDART00000054460, ENSDART00000024627, ENSDART00000102620, ENSDART00000054013, ENSDART00000044190, ENSDART00000005479, ENSDART00000010477, ENSDART00000076986, ENSDART00000031498, ENSDART00000099262, ENSDART00000044432, ENSDART00000104683, ENSDART00000051491, ENSDART00000011201, ENSDART00000015723, ENSDART00000011627,…	3355	145	7504	1.2802960069890539	0.9981481952460742	0.1252907331672195	4.331989656046553
GOTERM_BP_FAT	GO:0060027~convergent extension involved in gastrulation	27	0.2996670366259711	0.002651675546163691	ENSDART00000103298, ENSDART00000034935, ENSDART00000054175, ENSDART00000033316, ENSDART00000024627, ENSDART00000045110, ENSDART00000103612, ENSDART00000005884, ENSDART00000090019, ENSDART00000027090, ENSDART00000074651, ENSDART00000015688, ENSDART00000044264, ENSDART00000059514, ENSDART00000013590, ENSDART00000053754, ENSDART00000051234, ENSDART00000026569, ENSDART00000000552, ENSDART00000113061,…	3355	38	7504	1.5892069966271867	0.9987144646660445	0.12949236669607722	4.577456243373845
GOTERM_BP_FAT	GO:0016051~carbohydrate biosynthetic process	27	0.2996670366259711	0.002651675546163691	ENSDART00000003978, ENSDART00000042963, ENSDART00000037999, ENSDART00000045985, ENSDART00000063152, ENSDART00000024084, ENSDART00000080135, ENSDART00000020914, ENSDART00000037007, ENSDART00000014183, ENSDART00000079968, ENSDART00000023064, ENSDART00000073654, ENSDART00000067086, ENSDART00000049007, ENSDART00000076362, ENSDART00000014274, ENSDART00000022437, ENSDART00000053754, ENSDART00000076974,…	3355	38	7504	1.5892069966271867	0.9987144646660445	0.12949236669607722	4.577456243373845
GOTERM_BP_FAT	GO:0060041~retina development in camera-type eye	39	0.43285238623751393	0.002717027407746705	ENSDART00000102708, ENSDART00000075517, ENSDART00000038955, ENSDART00000024627, ENSDART00000054013, ENSDART00000044190, ENSDART00000005479, ENSDART00000015512, ENSDART00000031498, ENSDART00000044432, ENSDART00000024224, ENSDART00000104683, ENSDART00000099043, ENSDART00000015723, ENSDART00000050221, ENSDART00000011627, ENSDART00000002908, ENSDART00000054809, ENSDART00000042829, ENSDART00000047069,…	3355	60	7504	1.4538301043219077	0.9989092155277511	0.12994703212978698	4.687733867723076
GOTERM_BP_FAT	GO:0007423~sensory organ development	115	1.2763596004439512	0.0029257210250719064	ENSDART00000012919, ENSDART00000075517, ENSDART00000038955, ENSDART00000054460, ENSDART00000024627, ENSDART00000045433, ENSDART00000102620, ENSDART00000044190, ENSDART00000005479, ENSDART00000010477, ENSDART00000076986, ENSDART00000031498, ENSDART00000005676, ENSDART00000099262, ENSDART00000051491, ENSDART00000011201, ENSDART00000015723, ENSDART00000050221, ENSDART00000014608, ENSDART00000051553,…	3355	210	7504	1.2248385494287133	0.9993545309834199	0.1366288984622539	5.039088306763739
GOTERM_BP_FAT	GO:0044265~cellular macromolecule catabolic process	113	1.2541620421753608	0.002963536359051179	ENSDART00000085669, ENSDART00000078848, ENSDART00000054867, ENSDART00000104112, ENSDART00000052746, ENSDART00000035761, ENSDART00000098970, ENSDART00000088968, ENSDART00000007231, ENSDART00000039585, ENSDART00000032540, ENSDART00000099943, ENSDART00000078128, ENSDART00000014887, ENSDART00000015021, ENSDART00000043815, ENSDART00000012859, ENSDART00000017718, ENSDART00000019997, ENSDART00000091777,…	3355	206	7504	1.2269066601073604	0.9994130766784994	0.13575107040237389	5.102622916761601
GOTERM_BP_FAT	GO:0000902~cell morphogenesis	73	0.8102108768035515	0.0031187483973452463	ENSDART00000052433, ENSDART00000012919, ENSDART00000081759, ENSDART00000033316, ENSDART00000024627, ENSDART00000042963, ENSDART00000108973, ENSDART00000044000, ENSDART00000007531, ENSDART00000011283, ENSDART00000044432, ENSDART00000083833, ENSDART00000104683, ENSDART00000035150, ENSDART00000010521, ENSDART00000005884, ENSDART00000110883, ENSDART00000015723, ENSDART00000098357, ENSDART00000090019,…	3355	126	7504	1.2958436827289286	0.9996027401366934	0.13980366039134406	5.362979217950414
GOTERM_BP_FAT	GO:0044257~cellular protein catabolic process	102	1.1320754716981132	0.0031421703139416484	ENSDART00000085669, ENSDART00000078848, ENSDART00000104112, ENSDART00000054867, ENSDART00000052746, ENSDART00000035761, ENSDART00000088968, ENSDART00000007231, ENSDART00000039585, ENSDART00000032540, ENSDART00000099943, ENSDART00000078128, ENSDART00000015021, ENSDART00000043815, ENSDART00000012859, ENSDART00000017718, ENSDART00000019997, ENSDART00000091777, ENSDART00000110459, ENSDART00000085645,…	3355	184	7504	1.2398885505086503	0.9996254641615094	0.13831420875739753	5.402209125922319
GOTERM_BP_FAT	GO:0051603~proteolysis involved in cellular protein catabolic process	102	1.1320754716981132	0.0031421703139416484	ENSDART00000085669, ENSDART00000078848, ENSDART00000104112, ENSDART00000054867, ENSDART00000052746, ENSDART00000035761, ENSDART00000088968, ENSDART00000007231, ENSDART00000039585, ENSDART00000032540, ENSDART00000099943, ENSDART00000078128, ENSDART00000015021, ENSDART00000043815, ENSDART00000012859, ENSDART00000017718, ENSDART00000019997, ENSDART00000091777, ENSDART00000110459, ENSDART00000085645,…	3355	184	7504	1.2398885505086503	0.9996254641615094	0.13831420875739753	5.402209125922319
GOTERM_BP_FAT	GO:0009165~nucleotide biosynthetic process	84	0.9322974472807992	0.0032495521846755337	ENSDART00000073597, ENSDART00000018155, ENSDART00000052938, ENSDART00000073883, ENSDART00000080666, ENSDART00000077664, ENSDART00000019235, ENSDART00000054013, ENSDART00000012888, ENSDART00000066930, ENSDART00000100241, ENSDART00000067288, ENSDART00000109818, ENSDART00000007021, ENSDART00000113357, ENSDART00000060251, ENSDART00000062874, ENSDART00000045967, ENSDART00000030260, ENSDART00000023488,…	3355	148	7504	1.2694566399484433	0.9997141068783112	0.14024612339776654	5.581869190136679
GOTERM_BP_FAT	GO:0060026~convergent extension	35	0.388457269700333	0.00330030404813258	ENSDART00000103298, ENSDART00000034935, ENSDART00000054175, ENSDART00000033316, ENSDART00000024627, ENSDART00000045110, ENSDART00000103612, ENSDART00000007356, ENSDART00000110883, ENSDART00000005884, ENSDART00000090019, ENSDART00000100171, ENSDART00000027090, ENSDART00000059042, ENSDART00000074651, ENSDART00000044264, ENSDART00000015688, ENSDART00000098394, ENSDART00000059514, ENSDART00000013590,…	3355	53	7504	1.4770407445941007	0.9997483686638535	0.13987938135829614	5.666669816932668
GOTERM_BP_FAT	GO:0030902~hindbrain development	36	0.39955604883462825	0.003518148096921955	ENSDART00000053210, ENSDART00000110682, ENSDART00000019446, ENSDART00000033316, ENSDART00000002428, ENSDART00000024627, ENSDART00000078563, ENSDART00000012450, ENSDART00000018945, ENSDART00000076986, ENSDART00000082346, ENSDART00000006538, ENSDART00000104683, ENSDART00000103234, ENSDART00000011627, ENSDART00000077931, ENSDART00000003091, ENSDART00000077809, ENSDART00000051553, ENSDART00000008906,…	3355	55	7504	1.4639967484080747	0.9998545311804637	0.14596034941807623	6.029847215517703
GOTERM_BP_FAT	GO:0045934~negative regulation of nucleobase, nucleoside, nucleotide and nucleic acid metabolic process	31	0.34406215316315203	0.003944822380959152	ENSDART00000074327, ENSDART00000078018, ENSDART00000053009, ENSDART00000008959, ENSDART00000017148, ENSDART00000099777, ENSDART00000044128, ENSDART00000063038, ENSDART00000081347, ENSDART00000110746, ENSDART00000059628, ENSDART00000006703, ENSDART00000051471, ENSDART00000018764, ENSDART00000040793, ENSDART00000058426, ENSDART00000076247, ENSDART00000052474, ENSDART00000052185, ENSDART00000013278,…	3355	46	7504	1.5073154927752221	0.9999502861830422	0.15957377005285445	6.737356405835559
GOTERM_BP_FAT	GO:0051172~negative regulation of nitrogen compound metabolic process	31	0.34406215316315203	0.003944822380959152	ENSDART00000074327, ENSDART00000078018, ENSDART00000053009, ENSDART00000008959, ENSDART00000017148, ENSDART00000099777, ENSDART00000044128, ENSDART00000063038, ENSDART00000081347, ENSDART00000110746, ENSDART00000059628, ENSDART00000006703, ENSDART00000051471, ENSDART00000018764, ENSDART00000040793, ENSDART00000058426, ENSDART00000076247, ENSDART00000052474, ENSDART00000052185, ENSDART00000013278,…	3355	46	7504	1.5073154927752221	0.9999502861830422	0.15957377005285445	6.737356405835559
GOTERM_BP_FAT	GO:0006818~hydrogen transport	33	0.3662597114317425	0.004553181864983083	ENSDART00000052915, ENSDART00000060714, ENSDART00000054013, ENSDART00000019235, ENSDART00000078423, ENSDART00000037664, ENSDART00000024199, ENSDART00000012888, ENSDART00000099891, ENSDART00000066930, ENSDART00000052091, ENSDART00000007021, ENSDART00000060251, ENSDART00000099043, ENSDART00000036331, ENSDART00000030260, ENSDART00000023488, ENSDART00000049003, ENSDART00000050221, ENSDART00000115236,…	3355	50	7504	1.4761967213114757	0.9999892530974458	0.17902020125868923	7.737449419873332
GOTERM_BP_FAT	GO:0015992~proton transport	33	0.3662597114317425	0.004553181864983083	ENSDART00000052915, ENSDART00000060714, ENSDART00000054013, ENSDART00000019235, ENSDART00000078423, ENSDART00000037664, ENSDART00000024199, ENSDART00000012888, ENSDART00000099891, ENSDART00000066930, ENSDART00000052091, ENSDART00000007021, ENSDART00000060251, ENSDART00000099043, ENSDART00000036331, ENSDART00000030260, ENSDART00000023488, ENSDART00000049003, ENSDART00000050221, ENSDART00000115236,…	3355	50	7504	1.4761967213114757	0.9999892530974458	0.17902020125868923	7.737449419873332
GOTERM_BP_FAT	GO:0009057~macromolecule catabolic process	127	1.409544950055494	0.0047910443069251575	ENSDART00000085669, ENSDART00000078848, ENSDART00000054867, ENSDART00000104112, ENSDART00000052746, ENSDART00000035761, ENSDART00000051186, ENSDART00000098970, ENSDART00000019206, ENSDART00000088968, ENSDART00000007231, ENSDART00000039585, ENSDART00000032540, ENSDART00000092465, ENSDART00000099943, ENSDART00000078128, ENSDART00000104782, ENSDART00000014887, ENSDART00000015021, ENSDART00000043815,…	3355	237	7504	1.1985486741245197	0.999994096784066	0.1845930960863187	8.125717678478416
GOTERM_BP_FAT	GO:0048736~appendage development	34	0.37735849056603776	0.007388867168324706	ENSDART00000111842, ENSDART00000026244, ENSDART00000024882, ENSDART00000024627, ENSDART00000045110, ENSDART00000044190, ENSDART00000037691, ENSDART00000005676, ENSDART00000044432, ENSDART00000083833, ENSDART00000022074, ENSDART00000008468, ENSDART00000018764, ENSDART00000074651, ENSDART00000111005, ENSDART00000005985, ENSDART00000085051, ENSDART00000060630, ENSDART00000046094, ENSDART00000054472,…	3355	53	7504	1.4348395804628407	0.9999999915800695	0.2664633653287356	12.267065067394078
GOTERM_BP_FAT	GO:0007507~heart development	76	0.8435072142064373	0.008665271094725221	ENSDART00000052433, ENSDART00000074327, ENSDART00000083424, ENSDART00000002164, ENSDART00000024627, ENSDART00000045433, ENSDART00000100670, ENSDART00000005067, ENSDART00000007640, ENSDART00000020409, ENSDART00000058629, ENSDART00000044432, ENSDART00000083833, ENSDART00000049129, ENSDART00000109414, ENSDART00000010521, ENSDART00000015723, ENSDART00000060597, ENSDART00000024207, ENSDART00000010896,…	3355	136	7504	1.2498991847111423	0.9999999996655399	0.30070345379573693	14.236727744510336
GOTERM_BP_FAT	GO:0006468~protein amino acid phosphorylation	231	2.5638179800221974	0.00929402593335886	ENSDART00000039982, ENSDART00000027782, ENSDART00000002428, ENSDART00000079253, ENSDART00000055277, ENSDART00000079528, ENSDART00000041146, ENSDART00000056921, ENSDART00000015723, ENSDART00000092787, ENSDART00000026767, ENSDART00000082012, ENSDART00000045991, ENSDART00000019936, ENSDART00000026768, ENSDART00000067095, ENSDART00000009443, ENSDART00000098417, ENSDART00000047419, ENSDART00000066778,…	3355	459	7504	1.1256402014357656	0.999999999931834	0.3144718521418647	15.191573843963779
GOTERM_BP_FAT	GO:0042074~cell migration involved in gastrulation	41	0.4550499445061043	0.009343299647486526	ENSDART00000076419, ENSDART00000103298, ENSDART00000082296, ENSDART00000062633, ENSDART00000054175, ENSDART00000026085, ENSDART00000033316, ENSDART00000024627, ENSDART00000012450, ENSDART00000045110, ENSDART00000100658, ENSDART00000109414, ENSDART00000005884, ENSDART00000015723, ENSDART00000098357, ENSDART00000060597, ENSDART00000097719, ENSDART00000090019, ENSDART00000105133, ENSDART00000074651,…	3355	67	7504	1.3687034277198213	0.9999999999398251	0.3117146933297339	15.265977093187521
GOTERM_BP_FAT	GO:0015985~energy coupled proton transport, down electrochemical gradient	31	0.34406215316315203	0.009679731925188267	ENSDART00000052915, ENSDART00000060714, ENSDART00000054013, ENSDART00000019235, ENSDART00000078423, ENSDART00000024199, ENSDART00000012888, ENSDART00000099891, ENSDART00000066930, ENSDART00000052091, ENSDART00000007021, ENSDART00000060251, ENSDART00000099043, ENSDART00000030260, ENSDART00000023488, ENSDART00000049003, ENSDART00000050221, ENSDART00000115236, ENSDART00000015136, ENSDART00000041714,…	3355	48	7504	1.4445106805762544	0.9999999999743198	0.31683599640750604	15.772346313188834
GOTERM_BP_FAT	GO:0015986~ATP synthesis coupled proton transport	31	0.34406215316315203	0.009679731925188267	ENSDART00000052915, ENSDART00000060714, ENSDART00000054013, ENSDART00000019235, ENSDART00000078423, ENSDART00000024199, ENSDART00000012888, ENSDART00000099891, ENSDART00000066930, ENSDART00000052091, ENSDART00000007021, ENSDART00000060251, ENSDART00000099043, ENSDART00000030260, ENSDART00000023488, ENSDART00000049003, ENSDART00000050221, ENSDART00000115236, ENSDART00000015136, ENSDART00000041714,…	3355	48	7504	1.4445106805762544	0.9999999999743198	0.31683599640750604	15.772346313188834
GOTERM_BP_FAT	GO:0060042~retina morphogenesis in camera-type eye	19	0.21087680355160932	0.01003229006580292	ENSDART00000010774, ENSDART00000075517, ENSDART00000038955, ENSDART00000063592, ENSDART00000005479, ENSDART00000053139, ENSDART00000104722, ENSDART00000013638, ENSDART00000104683, ENSDART00000101276, ENSDART00000021977, ENSDART00000015723, ENSDART00000005140, ENSDART00000011627, ENSDART00000042829, ENSDART00000102576, ENSDART00000079210, ENSDART00000014306, ENSDART00000023859, ENSDART00000015410	3355	26	7504	1.6344835492376475	0.9999999999894823	0.322192345138661	16.299922939296497
GOTERM_BP_FAT	GO:0009069~serine family amino acid metabolic process	15	0.1664816870144284	0.010099355933600368	ENSDART00000013682, ENSDART00000026275, ENSDART00000058993, ENSDART00000011704, ENSDART00000017148, ENSDART00000089747, ENSDART00000012938, ENSDART00000099764, ENSDART00000007672, ENSDART00000037042, ENSDART00000061698, ENSDART00000023983, ENSDART00000050847, ENSDART00000010041, ENSDART00000080904	3355	19	7504	1.7657855518079848	0.9999999999911252	0.31993902616069425	16.399928388504115
GOTERM_BP_FAT	GO:0034220~ion transmembrane transport	32	0.3551609322974473	0.010130474382072072	ENSDART00000052915, ENSDART00000060714, ENSDART00000054013, ENSDART00000019235, ENSDART00000078423, ENSDART00000017735, ENSDART00000024199, ENSDART00000012888, ENSDART00000099891, ENSDART00000066930, ENSDART00000052091, ENSDART00000007021, ENSDART00000060251, ENSDART00000099043, ENSDART00000030260, ENSDART00000023488, ENSDART00000049003, ENSDART00000050221, ENSDART00000115236, ENSDART00000015136,…	3355	50	7504	1.43146348733234	0.9999999999917978	0.3168182057308926	16.446292453203558
GOTERM_BP_FAT	GO:0007242~intracellular signaling cascade	208	2.3085460599334073	0.010134175519267038	ENSDART00000078441, ENSDART00000080709, ENSDART00000031937, ENSDART00000033152, ENSDART00000090528, ENSDART00000103639, ENSDART00000105545, ENSDART00000067607, ENSDART00000015723, ENSDART00000104979, ENSDART00000059327, ENSDART00000021065, ENSDART00000076575, ENSDART00000024009, ENSDART00000052322, ENSDART00000059102, ENSDART00000014095, ENSDART00000055087, ENSDART00000045093, ENSDART00000012222,…	3355	411	7504	1.1319358476472274	0.9999999999918743	0.3130743909680429	16.451805245055027
GOTERM_BP_FAT	GO:0033333~fin development	33	0.3662597114317425	0.010553761399166884	ENSDART00000111842, ENSDART00000026244, ENSDART00000024882, ENSDART00000024627, ENSDART00000045110, ENSDART00000044190, ENSDART00000005676, ENSDART00000044432, ENSDART00000083833, ENSDART00000022074, ENSDART00000008468, ENSDART00000018764, ENSDART00000074651, ENSDART00000111005, ENSDART00000005985, ENSDART00000085051, ENSDART00000060630, ENSDART00000046094, ENSDART00000054472, ENSDART00000054877,…	3355	52	7504	1.4194199243379573	0.9999999999971929	0.3198834636760335	17.074553055184495
GOTERM_BP_FAT	GO:0006754~ATP biosynthetic process	49	0.5438401775804662	0.01065137260424755	ENSDART00000052938, ENSDART00000077664, ENSDART00000054013, ENSDART00000019235, ENSDART00000012888, ENSDART00000066930, ENSDART00000007021, ENSDART00000060251, ENSDART00000062874, ENSDART00000023488, ENSDART00000030260, ENSDART00000050221, ENSDART00000058958, ENSDART00000017646, ENSDART00000063810, ENSDART00000088777, ENSDART00000047201, ENSDART00000042040, ENSDART00000114011, ENSDART00000090476,…	3355	83	7504	1.3204388343238829	0.999999999997808	0.3185398071383323	17.218798092318156
GOTERM_BP_FAT	GO:0051276~chromosome organization	80	0.8879023307436182	0.010657314556211373	ENSDART00000064194, ENSDART00000020505, ENSDART00000038955, ENSDART00000109316, ENSDART00000104118, ENSDART00000038508, ENSDART00000002465, ENSDART00000012127, ENSDART00000067433, ENSDART00000040707, ENSDART00000112684, ENSDART00000111417, ENSDART00000103017, ENSDART00000109259, ENSDART00000052238, ENSDART00000007482, ENSDART00000086165, ENSDART00000011318, ENSDART00000024722, ENSDART00000088826,…	3355	145	7504	1.2340202477002928	0.9999999999978408	0.314994119073159	17.227571169574894
GOTERM_BP_FAT	GO:0009206~purine ribonucleoside triphosphate biosynthetic process	54	0.5993340732519422	0.011080352072525154	ENSDART00000080666, ENSDART00000052938, ENSDART00000077664, ENSDART00000054013, ENSDART00000019235, ENSDART00000012888, ENSDART00000066930, ENSDART00000007021, ENSDART00000109818, ENSDART00000060251, ENSDART00000062874, ENSDART00000030260, ENSDART00000023488, ENSDART00000050221, ENSDART00000058958, ENSDART00000063810, ENSDART00000017646, ENSDART00000088777, ENSDART00000047201, ENSDART00000042040,…	3355	93	7504	1.298706792942647	0.999999999999261	0.32156397280919014	17.849921651746104
GOTERM_BP_FAT	GO:0009201~ribonucleoside triphosphate biosynthetic process	54	0.5993340732519422	0.011080352072525154	ENSDART00000080666, ENSDART00000052938, ENSDART00000077664, ENSDART00000054013, ENSDART00000019235, ENSDART00000012888, ENSDART00000066930, ENSDART00000007021, ENSDART00000109818, ENSDART00000060251, ENSDART00000062874, ENSDART00000030260, ENSDART00000023488, ENSDART00000050221, ENSDART00000058958, ENSDART00000063810, ENSDART00000017646, ENSDART00000088777, ENSDART00000047201, ENSDART00000042040,…	3355	93	7504	1.298706792942647	0.999999999999261	0.32156397280919014	17.849921651746104
GOTERM_BP_FAT	GO:0009145~purine nucleoside triphosphate biosynthetic process	54	0.5993340732519422	0.011080352072525154	ENSDART00000080666, ENSDART00000052938, ENSDART00000077664, ENSDART00000054013, ENSDART00000019235, ENSDART00000012888, ENSDART00000066930, ENSDART00000007021, ENSDART00000109818, ENSDART00000060251, ENSDART00000062874, ENSDART00000030260, ENSDART00000023488, ENSDART00000050221, ENSDART00000058958, ENSDART00000063810, ENSDART00000017646, ENSDART00000088777, ENSDART00000047201, ENSDART00000042040,…	3355	93	7504	1.298706792942647	0.999999999999261	0.32156397280919014	17.849921651746104
GOTERM_BP_FAT	GO:0009142~nucleoside triphosphate biosynthetic process	54	0.5993340732519422	0.011080352072525154	ENSDART00000080666, ENSDART00000052938, ENSDART00000077664, ENSDART00000054013, ENSDART00000019235, ENSDART00000012888, ENSDART00000066930, ENSDART00000007021, ENSDART00000109818, ENSDART00000060251, ENSDART00000062874, ENSDART00000030260, ENSDART00000023488, ENSDART00000050221, ENSDART00000058958, ENSDART00000063810, ENSDART00000017646, ENSDART00000088777, ENSDART00000047201, ENSDART00000042040,…	3355	93	7504	1.298706792942647	0.999999999999261	0.32156397280919014	17.849921651746104
GOTERM_BP_FAT	GO:0006259~DNA metabolic process	108	1.1986681465038844	0.012213109198377332	ENSDART00000020505, ENSDART00000062359, ENSDART00000017299, ENSDART00000010477, ENSDART00000067339, ENSDART00000060935, ENSDART00000033746, ENSDART00000006093, ENSDART00000055859, ENSDART00000012091, ENSDART00000017488, ENSDART00000051890, ENSDART00000067793, ENSDART00000097351, ENSDART00000102897, ENSDART00000032880, ENSDART00000024316, ENSDART00000023831, ENSDART00000085648, ENSDART00000023794,…	3355	203	7504	1.1899480959967113	0.9999999999999583	0.3442729067545678	19.494711439083588
GOTERM_BP_FAT	GO:0010648~negative regulation of cell communication	29	0.3218645948945616	0.013319096327075453	ENSDART00000079138, ENSDART00000099528, ENSDART00000065338, ENSDART00000045110, ENSDART00000007640, ENSDART00000109414, ENSDART00000103612, ENSDART00000077436, ENSDART00000110883, ENSDART00000013497, ENSDART00000114098, ENSDART00000085051, ENSDART00000039043, ENSDART00000052423, ENSDART00000054788, ENSDART00000033369, ENSDART00000081766, ENSDART00000049063, ENSDART00000027428, ENSDART00000011662,…	3355	45	7504	1.44140420599437	0.9999999999999974	0.3650832053401396	21.070619364891606
GOTERM_BP_FAT	GO:0009968~negative regulation of signal transduction	29	0.3218645948945616	0.013319096327075453	ENSDART00000079138, ENSDART00000099528, ENSDART00000065338, ENSDART00000045110, ENSDART00000007640, ENSDART00000109414, ENSDART00000103612, ENSDART00000077436, ENSDART00000110883, ENSDART00000013497, ENSDART00000114098, ENSDART00000085051, ENSDART00000039043, ENSDART00000052423, ENSDART00000054788, ENSDART00000033369, ENSDART00000081766, ENSDART00000049063, ENSDART00000027428, ENSDART00000011662,…	3355	45	7504	1.44140420599437	0.9999999999999974	0.3650832053401396	21.070619364891606
GOTERM_BP_FAT	GO:0016192~vesicle-mediated transport	77	0.8546059933407325	0.013498578736967375	ENSDART00000088419, ENSDART00000101762, ENSDART00000073707, ENSDART00000017735, ENSDART00000038818, ENSDART00000044776, ENSDART00000060628, ENSDART00000000198, ENSDART00000026120, ENSDART00000033411, ENSDART00000057386, ENSDART00000081951, ENSDART00000044331, ENSDART00000089144, ENSDART00000011201, ENSDART00000061853, ENSDART00000033871, ENSDART00000103352, ENSDART00000041578, ENSDART00000067082,…	3355	140	7504	1.2301639344262296	0.9999999999999984	0.3650985833151802	21.323600769289218
GOTERM_BP_FAT	GO:0017038~protein import	22	0.244173140954495	0.013690072023340128	ENSDART00000083424, ENSDART00000100321, ENSDART00000052422, ENSDART00000055757, ENSDART00000043317, ENSDART00000016803, ENSDART00000021177, ENSDART00000058669, ENSDART00000013203, ENSDART00000034456, ENSDART00000113714, ENSDART00000078114, ENSDART00000081156, ENSDART00000045295, ENSDART00000055414, ENSDART00000064463, ENSDART00000108471, ENSDART00000041858, ENSDART00000098860, ENSDART00000074519,…	3355	32	7504	1.5377049180327869	0.999999999999999	0.365369230448927	21.592668078052846
GOTERM_BP_FAT	GO:0046034~ATP metabolic process	49	0.5438401775804662	0.01423808018220766	ENSDART00000052938, ENSDART00000077664, ENSDART00000054013, ENSDART00000019235, ENSDART00000012888, ENSDART00000066930, ENSDART00000007021, ENSDART00000060251, ENSDART00000062874, ENSDART00000023488, ENSDART00000030260, ENSDART00000050221, ENSDART00000058958, ENSDART00000017646, ENSDART00000063810, ENSDART00000088777, ENSDART00000047201, ENSDART00000042040, ENSDART00000114011, ENSDART00000090476,…	3355	84	7504	1.3047193243914557	0.9999999999999998	0.37305818178820005	22.3578861301594
GOTERM_BP_FAT	GO:0009205~purine ribonucleoside triphosphate metabolic process	54	0.5993340732519422	0.014531995738042128	ENSDART00000080666, ENSDART00000052938, ENSDART00000077664, ENSDART00000054013, ENSDART00000019235, ENSDART00000012888, ENSDART00000066930, ENSDART00000007021, ENSDART00000109818, ENSDART00000060251, ENSDART00000062874, ENSDART00000030260, ENSDART00000023488, ENSDART00000050221, ENSDART00000058958, ENSDART00000063810, ENSDART00000017646, ENSDART00000088777, ENSDART00000047201, ENSDART00000042040,…	3355	94	7504	1.2848907632304913	0.9999999999999999	0.37531030596833503	22.765390805827646
GOTERM_BP_FAT	GO:0009199~ribonucleoside triphosphate metabolic process	54	0.5993340732519422	0.014531995738042128	ENSDART00000080666, ENSDART00000052938, ENSDART00000077664, ENSDART00000054013, ENSDART00000019235, ENSDART00000012888, ENSDART00000066930, ENSDART00000007021, ENSDART00000109818, ENSDART00000060251, ENSDART00000062874, ENSDART00000030260, ENSDART00000023488, ENSDART00000050221, ENSDART00000058958, ENSDART00000063810, ENSDART00000017646, ENSDART00000088777, ENSDART00000047201, ENSDART00000042040,…	3355	94	7504	1.2848907632304913	0.9999999999999999	0.37531030596833503	22.765390805827646
GOTERM_BP_FAT	GO:0009144~purine nucleoside triphosphate metabolic process	54	0.5993340732519422	0.014531995738042128	ENSDART00000080666, ENSDART00000052938, ENSDART00000077664, ENSDART00000054013, ENSDART00000019235, ENSDART00000012888, ENSDART00000066930, ENSDART00000007021, ENSDART00000109818, ENSDART00000060251, ENSDART00000062874, ENSDART00000030260, ENSDART00000023488, ENSDART00000050221, ENSDART00000058958, ENSDART00000063810, ENSDART00000017646, ENSDART00000088777, ENSDART00000047201, ENSDART00000042040,…	3355	94	7504	1.2848907632304913	0.9999999999999999	0.37531030596833503	22.765390805827646
GOTERM_BP_FAT	GO:0032989~cellular component morphogenesis	83	0.9211986681465039	0.015830546097820253	ENSDART00000052433, ENSDART00000012919, ENSDART00000081759, ENSDART00000018818, ENSDART00000033316, ENSDART00000024627, ENSDART00000002164, ENSDART00000042963, ENSDART00000108973, ENSDART00000007531, ENSDART00000044000, ENSDART00000011283, ENSDART00000044432, ENSDART00000083833, ENSDART00000104683, ENSDART00000035150, ENSDART00000010521, ENSDART00000005884, ENSDART00000110883, ENSDART00000015723,…	3355	153	7504	1.2133524249242669	1.0	0.3973316395204167	24.541762393818466
GOTERM_BP_FAT	GO:0034613~cellular protein localization	78	0.8657047724750279	0.01653793554340759	ENSDART00000063151, ENSDART00000083424, ENSDART00000056622, ENSDART00000073707, ENSDART00000038818, ENSDART00000005479, ENSDART00000000198, ENSDART00000058669, ENSDART00000026120, ENSDART00000075039, ENSDART00000081951, ENSDART00000044331, ENSDART00000055237, ENSDART00000011201, ENSDART00000061853, ENSDART00000110883, ENSDART00000033871, ENSDART00000019450, ENSDART00000041578, ENSDART00000067082,…	3355	143	7504	1.2199972903400622	1.0	0.40701777337785505	25.493158333795286
GOTERM_BP_FAT	GO:0035239~tube morphogenesis	37	0.41065482796892344	0.01684626137346501	ENSDART00000052393, ENSDART00000033316, ENSDART00000024627, ENSDART00000100670, ENSDART00000046542, ENSDART00000112979, ENSDART00000022377, ENSDART00000083833, ENSDART00000060405, ENSDART00000003296, ENSDART00000010189, ENSDART00000040826, ENSDART00000015723, ENSDART00000002334, ENSDART00000097719, ENSDART00000111749, ENSDART00000102576, ENSDART00000075150, ENSDART00000018228, ENSDART00000100904,…	3355	61	7504	1.3566636534655885	1.0	0.40894368765786204	25.90428695423922
GOTERM_BP_FAT	GO:0048706~embryonic skeletal system development	14	0.15538290788013318	0.017035945803757953	ENSDART00000005985, ENSDART00000006622, ENSDART00000105146, ENSDART00000030939, ENSDART00000100670, ENSDART00000020409, ENSDART00000003246, ENSDART00000064209, ENSDART00000040826, ENSDART00000080135, ENSDART00000005884, ENSDART00000056747, ENSDART00000011865, ENSDART00000099204, ENSDART00000054822	3355	18	7504	1.7396257658552738	1.0	0.4086400797341313	26.15615218184888
GOTERM_BP_FAT	GO:0048704~embryonic skeletal system morphogenesis	14	0.15538290788013318	0.017035945803757953	ENSDART00000005985, ENSDART00000006622, ENSDART00000105146, ENSDART00000030939, ENSDART00000100670, ENSDART00000020409, ENSDART00000003246, ENSDART00000064209, ENSDART00000040826, ENSDART00000080135, ENSDART00000005884, ENSDART00000056747, ENSDART00000011865, ENSDART00000099204, ENSDART00000054822	3355	18	7504	1.7396257658552738	1.0	0.4086400797341313	26.15615218184888
GOTERM_BP_FAT	GO:0048701~embryonic cranial skeleton morphogenesis	14	0.15538290788013318	0.017035945803757953	ENSDART00000005985, ENSDART00000006622, ENSDART00000105146, ENSDART00000030939, ENSDART00000100670, ENSDART00000020409, ENSDART00000003246, ENSDART00000064209, ENSDART00000040826, ENSDART00000080135, ENSDART00000005884, ENSDART00000056747, ENSDART00000011865, ENSDART00000099204, ENSDART00000054822	3355	18	7504	1.7396257658552738	1.0	0.4086400797341313	26.15615218184888
GOTERM_BP_FAT	GO:0051091~positive regulation of transcription factor activity	8	0.08879023307436182	0.01731213482154873	ENSDART00000076861, ENSDART00000102021, ENSDART00000104493, ENSDART00000075617, ENSDART00000013309, ENSDART00000010894, ENSDART00000058910, ENSDART00000067433	3355	8	7504	2.236661698956781	1.0	0.4099152894779071	26.521435534499773
GOTERM_BP_FAT	GO:0043388~positive regulation of DNA binding	8	0.08879023307436182	0.01731213482154873	ENSDART00000076861, ENSDART00000102021, ENSDART00000104493, ENSDART00000075617, ENSDART00000013309, ENSDART00000010894, ENSDART00000058910, ENSDART00000067433	3355	8	7504	2.236661698956781	1.0	0.4099152894779071	26.521435534499773
GOTERM_BP_FAT	GO:0035141~medial fin morphogenesis	8	0.08879023307436182	0.01731213482154873	ENSDART00000005985, ENSDART00000061261, ENSDART00000024627, ENSDART00000054472, ENSDART00000045126, ENSDART00000045110, ENSDART00000017977, ENSDART00000099204	3355	8	7504	2.236661698956781	1.0	0.4099152894779071	26.521435534499773
GOTERM_BP_FAT	GO:0033338~medial fin development	8	0.08879023307436182	0.01731213482154873	ENSDART00000005985, ENSDART00000061261, ENSDART00000024627, ENSDART00000054472, ENSDART00000045126, ENSDART00000045110, ENSDART00000017977, ENSDART00000099204	3355	8	7504	2.236661698956781	1.0	0.4099152894779071	26.521435534499773
GOTERM_BP_FAT	GO:0051099~positive regulation of binding	8	0.08879023307436182	0.01731213482154873	ENSDART00000076861, ENSDART00000102021, ENSDART00000104493, ENSDART00000075617, ENSDART00000013309, ENSDART00000010894, ENSDART00000058910, ENSDART00000067433	3355	8	7504	2.236661698956781	1.0	0.4099152894779071	26.521435534499773
GOTERM_BP_FAT	GO:0030010~establishment of cell polarity	8	0.08879023307436182	0.01731213482154873	ENSDART00000044264, ENSDART00000010521, ENSDART00000113900, ENSDART00000074212, ENSDART00000005884, ENSDART00000013590, ENSDART00000033316, ENSDART00000104519	3355	8	7504	2.236661698956781	1.0	0.4099152894779071	26.521435534499773
GOTERM_BP_FAT	GO:0043583~ear development	40	0.4439511653718091	0.017628215477483205	ENSDART00000079138, ENSDART00000112165, ENSDART00000054175, ENSDART00000024627, ENSDART00000045433, ENSDART00000100670, ENSDART00000046542, ENSDART00000044190, ENSDART00000077642, ENSDART00000005479, ENSDART00000049624, ENSDART00000076986, ENSDART00000112979, ENSDART00000005676, ENSDART00000006436, ENSDART00000088801, ENSDART00000002232, ENSDART00000010189, ENSDART00000040826, ENSDART00000008468,…	3355	67	7504	1.3353204172876305	1.0	0.41187206605638826	26.937387181899595
GOTERM_BP_FAT	GO:0042127~regulation of cell proliferation	19	0.21087680355160932	0.017638554752845266	ENSDART00000079138, ENSDART00000010774, ENSDART00000074327, ENSDART00000013534, ENSDART00000024882, ENSDART00000023889, ENSDART00000004717, ENSDART00000055510, ENSDART00000037999, ENSDART00000034550, ENSDART00000053946, ENSDART00000051799, ENSDART00000007408, ENSDART00000022204, ENSDART00000100286, ENSDART00000010129, ENSDART00000067689, ENSDART00000099204, ENSDART00000075150, ENSDART00000052474	3355	27	7504	1.5739471214881051	1.0	0.4083714964697672	26.95095573477724
GOTERM_BP_FAT	GO:0006325~chromatin organization	69	0.7658157602663707	0.017693875212780583	ENSDART00000064194, ENSDART00000020505, ENSDART00000038955, ENSDART00000109316, ENSDART00000104118, ENSDART00000038508, ENSDART00000012127, ENSDART00000067433, ENSDART00000040707, ENSDART00000112684, ENSDART00000111417, ENSDART00000103017, ENSDART00000109259, ENSDART00000007482, ENSDART00000086165, ENSDART00000011318, ENSDART00000024722, ENSDART00000088826, ENSDART00000006091, ENSDART00000109099,…	3355	125	7504	1.234637257824143	1.0	0.4057260156887731	27.023514121302316
GOTERM_BP_FAT	GO:0001501~skeletal system development	44	0.48834628190899	0.018323622478293743	ENSDART00000066780, ENSDART00000002428, ENSDART00000105146, ENSDART00000024627, ENSDART00000100670, ENSDART00000111386, ENSDART00000020409, ENSDART00000082346, ENSDART00000005676, ENSDART00000044432, ENSDART00000074750, ENSDART00000104629, ENSDART00000019910, ENSDART00000022074, ENSDART00000040826, ENSDART00000080135, ENSDART00000005884, ENSDART00000056747, ENSDART00000023064, ENSDART00000103033,…	3355	75	7504	1.3121748633879782	1.0	0.41310695658237506	27.844713684469735
GOTERM_BP_FAT	GO:0006457~protein folding	60	0.6659267480577136	0.01854764972309399	ENSDART00000024822, ENSDART00000104444, ENSDART00000009477, ENSDART00000064210, ENSDART00000053936, ENSDART00000012438, ENSDART00000061958, ENSDART00000025749, ENSDART00000101671, ENSDART00000002029, ENSDART00000016877, ENSDART00000103868, ENSDART00000092047, ENSDART00000025570, ENSDART00000050850, ENSDART00000063057, ENSDART00000074768, ENSDART00000059619, ENSDART00000079518, ENSDART00000038847,…	3355	107	7504	1.254202821844924	1.0	0.41336881392829383	28.134740451763363
GOTERM_BP_FAT	GO:0040007~growth	49	0.5438401775804662	0.018752832341790843	ENSDART00000074327, ENSDART00000075517, ENSDART00000081759, ENSDART00000024627, ENSDART00000103253, ENSDART00000044000, ENSDART00000026726, ENSDART00000110883, ENSDART00000059753, ENSDART00000090019, ENSDART00000028883, ENSDART00000060630, ENSDART00000008302, ENSDART00000037557, ENSDART00000019705, ENSDART00000004241, ENSDART00000033369, ENSDART00000053946, ENSDART00000051799, ENSDART00000064678,…	3355	85	7504	1.289369685280968	1.0	0.413308234472041	28.399405726610194
GOTERM_BP_FAT	GO:0009141~nucleoside triphosphate metabolic process	54	0.5993340732519422	0.01881572930004738	ENSDART00000080666, ENSDART00000052938, ENSDART00000077664, ENSDART00000054013, ENSDART00000019235, ENSDART00000012888, ENSDART00000066930, ENSDART00000007021, ENSDART00000109818, ENSDART00000060251, ENSDART00000062874, ENSDART00000030260, ENSDART00000023488, ENSDART00000050221, ENSDART00000058958, ENSDART00000063810, ENSDART00000017646, ENSDART00000088777, ENSDART00000047201, ENSDART00000042040,…	3355	95	7504	1.2713655973017493	1.0	0.41087459450541786	28.480352272464838
GOTERM_BP_FAT	GO:0007017~microtubule-based process	53	0.5882352941176471	0.01882721191631146	ENSDART00000055380, ENSDART00000012919, ENSDART00000033316, ENSDART00000108973, ENSDART00000098503, ENSDART00000115157, ENSDART00000083567, ENSDART00000044432, ENSDART00000058665, ENSDART00000035150, ENSDART00000109259, ENSDART00000052238, ENSDART00000039443, ENSDART00000065337, ENSDART00000112640, ENSDART00000089242, ENSDART00000054823, ENSDART00000110199, ENSDART00000057434, ENSDART00000109849,…	3355	93	7504	1.2746566671474127	1.0	0.4076301837971774	28.495120742061395
GOTERM_BP_FAT	GO:0001655~urogenital system development	28	0.31076581576026635	0.019063509040146764	ENSDART00000075519, ENSDART00000064107, ENSDART00000080805, ENSDART00000047569, ENSDART00000053958, ENSDART00000076986, ENSDART00000031499, ENSDART00000085971, ENSDART00000020270, ENSDART00000075150, ENSDART00000024555, ENSDART00000015688, ENSDART00000102611, ENSDART00000035400, ENSDART00000013638, ENSDART00000020412, ENSDART00000007189, ENSDART00000052709, ENSDART00000024922, ENSDART00000075347,…	3355	44	7504	1.423330172063406	1.0	0.40814643210189405	28.798398418301318
GOTERM_BP_FAT	GO:0001822~kidney development	28	0.31076581576026635	0.019063509040146764	ENSDART00000075519, ENSDART00000064107, ENSDART00000080805, ENSDART00000047569, ENSDART00000053958, ENSDART00000076986, ENSDART00000031499, ENSDART00000085971, ENSDART00000020270, ENSDART00000075150, ENSDART00000024555, ENSDART00000015688, ENSDART00000102611, ENSDART00000035400, ENSDART00000013638, ENSDART00000020412, ENSDART00000007189, ENSDART00000052709, ENSDART00000024922, ENSDART00000075347,…	3355	44	7504	1.423330172063406	1.0	0.40814643210189405	28.798398418301318
GOTERM_BP_FAT	GO:0016569~covalent chromatin modification	15	0.1664816870144284	0.019904027239995653	ENSDART00000038955, ENSDART00000006622, ENSDART00000090757, ENSDART00000085645, ENSDART00000067433, ENSDART00000044128, ENSDART00000028481, ENSDART00000051799, ENSDART00000015417, ENSDART00000111417, ENSDART00000021977, ENSDART00000066072, ENSDART00000054626, ENSDART00000101641, ENSDART00000085758	3355	20	7504	1.6774962742175856	1.0	0.41839535012032525	29.867363748618004
GOTERM_BP_FAT	GO:0016570~histone modification	15	0.1664816870144284	0.019904027239995653	ENSDART00000038955, ENSDART00000006622, ENSDART00000090757, ENSDART00000085645, ENSDART00000067433, ENSDART00000044128, ENSDART00000028481, ENSDART00000051799, ENSDART00000015417, ENSDART00000111417, ENSDART00000021977, ENSDART00000066072, ENSDART00000054626, ENSDART00000101641, ENSDART00000085758	3355	20	7504	1.6774962742175856	1.0	0.41839535012032525	29.867363748618004
GOTERM_BP_FAT	GO:0070727~cellular macromolecule localization	78	0.8657047724750279	0.020247245548578725	ENSDART00000063151, ENSDART00000083424, ENSDART00000056622, ENSDART00000073707, ENSDART00000038818, ENSDART00000005479, ENSDART00000000198, ENSDART00000058669, ENSDART00000026120, ENSDART00000075039, ENSDART00000081951, ENSDART00000044331, ENSDART00000055237, ENSDART00000011201, ENSDART00000061853, ENSDART00000110883, ENSDART00000033871, ENSDART00000019450, ENSDART00000041578, ENSDART00000067082,…	3355	144	7504	1.211525086934923	1.0	0.42047125609800884	30.299498086082522
GOTERM_BP_FAT	GO:0006886~intracellular protein transport	76	0.8435072142064373	0.020632938701946303	ENSDART00000063151, ENSDART00000083424, ENSDART00000056622, ENSDART00000073707, ENSDART00000038818, ENSDART00000005479, ENSDART00000000198, ENSDART00000058669, ENSDART00000026120, ENSDART00000075039, ENSDART00000081951, ENSDART00000044331, ENSDART00000055237, ENSDART00000011201, ENSDART00000061853, ENSDART00000110883, ENSDART00000033871, ENSDART00000019450, ENSDART00000041578, ENSDART00000067082,…	3355	140	7504	1.2141877794336813	1.0	0.4231587120454777	30.782113382274588
GOTERM_BP_FAT	GO:0033043~regulation of organelle organization	21	0.2330743618201998	0.020662633006198833	ENSDART00000080628, ENSDART00000112924, ENSDART00000010329, ENSDART00000043866, ENSDART00000024866, ENSDART00000099803, ENSDART00000105522, ENSDART00000033713, ENSDART00000067433, ENSDART00000022999, ENSDART00000057174, ENSDART00000102139, ENSDART00000035150, ENSDART00000111345, ENSDART00000081152, ENSDART00000057513, ENSDART00000014729, ENSDART00000061146, ENSDART00000051553, ENSDART00000065325,…	3355	31	7504	1.5151579250997549	1.0	0.42030245853426706	30.81913867960787
GOTERM_BP_FAT	GO:0007264~small GTPase mediated signal transduction	106	1.1764705882352942	0.020970076359674548	ENSDART00000078441, ENSDART00000022392, ENSDART00000022581, ENSDART00000033152, ENSDART00000031937, ENSDART00000090528, ENSDART00000105545, ENSDART00000103639, ENSDART00000067607, ENSDART00000021065, ENSDART00000076575, ENSDART00000089963, ENSDART00000024009, ENSDART00000019199, ENSDART00000086326, ENSDART00000073735, ENSDART00000046360, ENSDART00000052322, ENSDART00000043002, ENSDART00000014095,…	3355	202	7504	1.1736937628189048	1.0	0.42174629890686943	31.20138779845798
GOTERM_BP_FAT	GO:0045165~cell fate commitment	32	0.3551609322974473	0.02136890746435352	ENSDART00000049151, ENSDART00000066780, ENSDART00000006378, ENSDART00000077642, ENSDART00000065664, ENSDART00000076986, ENSDART00000082346, ENSDART00000052379, ENSDART00000056748, ENSDART00000060597, ENSDART00000056747, ENSDART00000010896, ENSDART00000075150, ENSDART00000015410, ENSDART00000004477, ENSDART00000011506, ENSDART00000024555, ENSDART00000005985, ENSDART00000014296, ENSDART00000006622,…	3355	52	7504	1.376407199358019	1.0	0.4245349466481303	31.69429249589828
GOTERM_BP_FAT	GO:0048565~gut development	16	0.17758046614872364	0.0225334819128507	ENSDART00000005985, ENSDART00000024555, ENSDART00000075519, ENSDART00000012194, ENSDART00000051546, ENSDART00000115321, ENSDART00000083833, ENSDART00000052709, ENSDART00000026726, ENSDART00000022074, ENSDART00000091466, ENSDART00000075189, ENSDART00000082667, ENSDART00000062459, ENSDART00000099204, ENSDART00000099224	3355	22	7504	1.6266630537867497	1.0	0.43850245284426304	33.11456345197234
GOTERM_BP_FAT	GO:0006650~glycerophospholipid metabolic process	23	0.25527192008879024	0.023191978453313125	ENSDART00000079138, ENSDART00000112165, ENSDART00000060134, ENSDART00000113162, ENSDART00000065503, ENSDART00000032722, ENSDART00000005090, ENSDART00000042701, ENSDART00000010550, ENSDART00000009076, ENSDART00000065032, ENSDART00000020859, ENSDART00000060786, ENSDART00000063197, ENSDART00000055539, ENSDART00000006120, ENSDART00000101265, ENSDART00000092991, ENSDART00000014787, ENSDART00000078358,…	3355	35	7504	1.469806259314456	1.0	0.44471354536449215	33.90526369093827
GOTERM_BP_FAT	GO:0009880~embryonic pattern specification	23	0.25527192008879024	0.023191978453313125	ENSDART00000005985, ENSDART00000002309, ENSDART00000065045, ENSDART00000040307, ENSDART00000098394, ENSDART00000054175, ENSDART00000006622, ENSDART00000100925, ENSDART00000012104, ENSDART00000110754, ENSDART00000005067, ENSDART00000049624, ENSDART00000076986, ENSDART00000051825, ENSDART00000027428, ENSDART00000060018, ENSDART00000065817, ENSDART00000010521, ENSDART00000038495, ENSDART00000042595,…	3355	35	7504	1.469806259314456	1.0	0.44471354536449215	33.90526369093827
GOTERM_BP_FAT	GO:0033365~protein localization in organelle	23	0.25527192008879024	0.023191978453313125	ENSDART00000062895, ENSDART00000083424, ENSDART00000100321, ENSDART00000052422, ENSDART00000055757, ENSDART00000043317, ENSDART00000016803, ENSDART00000018981, ENSDART00000058669, ENSDART00000013203, ENSDART00000034456, ENSDART00000113714, ENSDART00000078114, ENSDART00000081156, ENSDART00000045295, ENSDART00000064463, ENSDART00000108471, ENSDART00000041858, ENSDART00000098860, ENSDART00000074519,…	3355	35	7504	1.469806259314456	1.0	0.44471354536449215	33.90526369093827
GOTERM_BP_FAT	GO:0048839~inner ear development	39	0.43285238623751393	0.023622969537589373	ENSDART00000079138, ENSDART00000112165, ENSDART00000054175, ENSDART00000024627, ENSDART00000045433, ENSDART00000100670, ENSDART00000046542, ENSDART00000044190, ENSDART00000077642, ENSDART00000005479, ENSDART00000049624, ENSDART00000076986, ENSDART00000112979, ENSDART00000005676, ENSDART00000006436, ENSDART00000088801, ENSDART00000002232, ENSDART00000010189, ENSDART00000040826, ENSDART00000008468,…	3355	66	7504	1.3216637312017343	1.0	0.4475548233658979	34.417999814632495
GOTERM_BP_FAT	GO:0030901~midbrain development	12	0.1331853496115427	0.023964889141738034	ENSDART00000104683, ENSDART00000010774, ENSDART00000056748, ENSDART00000024627, ENSDART00000031700, ENSDART00000022204, ENSDART00000056082, ENSDART00000076986, ENSDART00000051825, ENSDART00000008816, ENSDART00000006538, ENSDART00000099262	3355	15	7504	1.7893293591654247	1.0	0.44909456158383343	34.822098896153086
GOTERM_BP_FAT	GO:0048568~embryonic organ development	79	0.8768035516093229	0.024342526383903274	ENSDART00000047569, ENSDART00000033316, ENSDART00000024627, ENSDART00000105146, ENSDART00000045433, ENSDART00000100670, ENSDART00000043866, ENSDART00000102620, ENSDART00000004255, ENSDART00000091307, ENSDART00000044190, ENSDART00000020409, ENSDART00000076986, ENSDART00000029451, ENSDART00000005676, ENSDART00000099262, ENSDART00000044331, ENSDART00000005884, ENSDART00000080135, ENSDART00000014473,…	3355	147	7504	1.2020154708679298	1.0	0.45109119032558387	35.26568086395161
GOTERM_BP_FAT	GO:0016481~negative regulation of transcription	25	0.27746947835738067	0.025274505619679286	ENSDART00000078018, ENSDART00000008959, ENSDART00000053009, ENSDART00000017148, ENSDART00000099777, ENSDART00000044128, ENSDART00000063038, ENSDART00000081347, ENSDART00000059628, ENSDART00000006703, ENSDART00000051471, ENSDART00000058426, ENSDART00000018764, ENSDART00000040793, ENSDART00000076247, ENSDART00000013278, ENSDART00000113803, ENSDART00000114079, ENSDART00000017968, ENSDART00000049339,…	3355	39	7504	1.4337574993312698	1.0	0.46048950021091517	36.348251227180995
GOTERM_BP_FAT	GO:0051101~regulation of DNA binding	9	0.09988901220865706	0.026099814788633127	ENSDART00000076861, ENSDART00000102021, ENSDART00000104493, ENSDART00000075617, ENSDART00000013309, ENSDART00000010894, ENSDART00000042901, ENSDART00000058910, ENSDART00000067433	3355	10	7504	2.012995529061103	1.0	0.46817495821899713	37.29263585979628
GOTERM_BP_FAT	GO:0051090~regulation of transcription factor activity	9	0.09988901220865706	0.026099814788633127	ENSDART00000076861, ENSDART00000102021, ENSDART00000104493, ENSDART00000075617, ENSDART00000013309, ENSDART00000010894, ENSDART00000042901, ENSDART00000058910, ENSDART00000067433	3355	10	7504	2.012995529061103	1.0	0.46817495821899713	37.29263585979628
GOTERM_BP_FAT	GO:0006310~DNA recombination	18	0.19977802441731413	0.02707743460509736	ENSDART00000085648, ENSDART00000006093, ENSDART00000100779, ENSDART00000021610, ENSDART00000073912, ENSDART00000078284, ENSDART00000079390, ENSDART00000040328, ENSDART00000078018, ENSDART00000017488, ENSDART00000084174, ENSDART00000065568, ENSDART00000067433, ENSDART00000097351, ENSDART00000111472, ENSDART00000024644, ENSDART00000074426, ENSDART00000049868	3355	26	7504	1.5484580992777714	1.0	0.47755570979975603	38.39420437087385
GOTERM_BP_FAT	GO:0043933~macromolecular complex subunit organization	77	0.8546059933407325	0.030031261250990517	ENSDART00000047660, ENSDART00000103298, ENSDART00000055380, ENSDART00000109316, ENSDART00000081062, ENSDART00000017735, ENSDART00000064558, ENSDART00000115157, ENSDART00000081427, ENSDART00000035150, ENSDART00000103017, ENSDART00000039443, ENSDART00000052238, ENSDART00000007482, ENSDART00000020297, ENSDART00000016890, ENSDART00000023346, ENSDART00000026768, ENSDART00000088826, ENSDART00000006443,…	3355	144	7504	1.1959927140255007	1.0	0.5105199129905251	41.612686590903266
GOTERM_BP_FAT	GO:0051640~organelle localization	20	0.22197558268590456	0.03074261525199481	ENSDART00000061203, ENSDART00000086326, ENSDART00000031470, ENSDART00000046094, ENSDART00000018818, ENSDART00000063592, ENSDART00000033316, ENSDART00000013590, ENSDART00000061000, ENSDART00000104797, ENSDART00000083833, ENSDART00000113061, ENSDART00000027454, ENSDART00000103043, ENSDART00000113900, ENSDART00000052238, ENSDART00000015723, ENSDART00000042595, ENSDART00000011583, ENSDART00000015410	3355	30	7504	1.4911077993045205	1.0	0.5155914927954123	42.363720841242156
GOTERM_BP_FAT	GO:0006839~mitochondrial transport	14	0.15538290788013318	0.03206522385576032	ENSDART00000100321, ENSDART00000052422, ENSDART00000100769, ENSDART00000043317, ENSDART00000016803, ENSDART00000058669, ENSDART00000113714, ENSDART00000078114, ENSDART00000063359, ENSDART00000081156, ENSDART00000064463, ENSDART00000037576, ENSDART00000041858, ENSDART00000099863	3355	19	7504	1.6480665150207858	1.0	0.5274365247017347	43.73594433569625
GOTERM_BP_FAT	GO:0043009~chordate embryonic development	71	0.7880133185349611	0.03214201123012414	ENSDART00000047569, ENSDART00000033316, ENSDART00000018514, ENSDART00000024627, ENSDART00000105146, ENSDART00000100670, ENSDART00000043866, ENSDART00000005067, ENSDART00000020409, ENSDART00000076986, ENSDART00000052379, ENSDART00000099262, ENSDART00000010521, ENSDART00000005884, ENSDART00000080135, ENSDART00000015723, ENSDART00000097719, ENSDART00000090019, ENSDART00000077931, ENSDART00000103631,…	3355	132	7504	1.2030528835297838	1.0	0.5250648020926529	43.81465800778987
GOTERM_BP_FAT	GO:0009792~embryonic development ending in birth or egg hatching	71	0.7880133185349611	0.03214201123012414	ENSDART00000047569, ENSDART00000033316, ENSDART00000018514, ENSDART00000024627, ENSDART00000105146, ENSDART00000100670, ENSDART00000043866, ENSDART00000005067, ENSDART00000020409, ENSDART00000076986, ENSDART00000052379, ENSDART00000099262, ENSDART00000010521, ENSDART00000005884, ENSDART00000080135, ENSDART00000015723, ENSDART00000097719, ENSDART00000090019, ENSDART00000077931, ENSDART00000103631,…	3355	132	7504	1.2030528835297838	1.0	0.5250648020926529	43.81465800778987
GOTERM_BP_FAT	GO:0030384~phosphoinositide metabolic process	22	0.244173140954495	0.03365113503506268	ENSDART00000079138, ENSDART00000112165, ENSDART00000060134, ENSDART00000113162, ENSDART00000065503, ENSDART00000032722, ENSDART00000005090, ENSDART00000042701, ENSDART00000010550, ENSDART00000009076, ENSDART00000065032, ENSDART00000020859, ENSDART00000060786, ENSDART00000063197, ENSDART00000055539, ENSDART00000006120, ENSDART00000101265, ENSDART00000092991, ENSDART00000014787, ENSDART00000078358,…	3355	34	7504	1.4472516875602701	1.0	0.5384259871741419	45.34071724080957
GOTERM_BP_FAT	GO:0051052~regulation of DNA metabolic process	10	0.11098779134295228	0.03381347967692174	ENSDART00000052185, ENSDART00000028481, ENSDART00000074327, ENSDART00000110746, ENSDART00000076304, ENSDART00000066072, ENSDART00000056742, ENSDART00000052474, ENSDART00000063621, ENSDART00000067433	3355	12	7504	1.8638847491306507	1.0	0.5369734301809006	45.50253378993276
GOTERM_BP_FAT	GO:0006350~transcription	252	2.796892341842397	0.0343534584879695	ENSDART00000110682, ENSDART00000038955, ENSDART00000054460, ENSDART00000076986, ENSDART00000019733, ENSDART00000077721, ENSDART00000101861, ENSDART00000110883, ENSDART00000055588, ENSDART00000028787, ENSDART00000020297, ENSDART00000077694, ENSDART00000031167, ENSDART00000018163, ENSDART00000010894, ENSDART00000025126, ENSDART00000035827, ENSDART00000078557, ENSDART00000076163, ENSDART00000044462,…	3355	516	7504	1.0923231553044745	1.0	0.5395539323998552	46.03751088651639
GOTERM_BP_FAT	GO:0034637~cellular carbohydrate biosynthetic process	15	0.1664816870144284	0.03541542599265053	ENSDART00000022437, ENSDART00000003978, ENSDART00000045985, ENSDART00000008752, ENSDART00000010569, ENSDART00000054814, ENSDART00000008711, ENSDART00000024084, ENSDART00000020914, ENSDART00000037007, ENSDART00000081122, ENSDART00000079968, ENSDART00000014183, ENSDART00000073654, ENSDART00000076362	3355	21	7504	1.5976154992548437	1.0	0.5474941115499514	47.075221940051826
GOTERM_BP_FAT	GO:0048705~skeletal system morphogenesis	15	0.1664816870144284	0.03541542599265053	ENSDART00000005985, ENSDART00000006622, ENSDART00000024627, ENSDART00000105146, ENSDART00000030939, ENSDART00000100670, ENSDART00000020409, ENSDART00000003246, ENSDART00000064209, ENSDART00000040826, ENSDART00000080135, ENSDART00000005884, ENSDART00000056747, ENSDART00000011865, ENSDART00000099204, ENSDART00000054822	3355	21	7504	1.5976154992548437	1.0	0.5474941115499514	47.075221940051826
GOTERM_BP_FAT	GO:0018130~heterocycle biosynthetic process	29	0.3218645948945616	0.03950237106863387	ENSDART00000103405, ENSDART00000066579, ENSDART00000089385, ENSDART00000078396, ENSDART00000112890, ENSDART00000055443, ENSDART00000079750, ENSDART00000014568, ENSDART00000013454, ENSDART00000113493, ENSDART00000013431, ENSDART00000055618, ENSDART00000114508, ENSDART00000048927, ENSDART00000014021, ENSDART00000007827, ENSDART00000002787, ENSDART00000057605, ENSDART00000073676, ENSDART00000105917,…	3355	48	7504	1.351316443119722	1.0	0.5846451586606918	50.8958311419063
GOTERM_BP_FAT	GO:0007163~establishment or maintenance of cell polarity	11	0.1220865704772475	0.04041293595653708	ENSDART00000044264, ENSDART00000010521, ENSDART00000113900, ENSDART00000101276, ENSDART00000074212, ENSDART00000005884, ENSDART00000013590, ENSDART00000033316, ENSDART00000015723, ENSDART00000104519, ENSDART00000014306	3355	14	7504	1.757377049180328	1.0	0.5899786351264822	51.71085757723617
GOTERM_BP_FAT	GO:0048547~gut morphogenesis	11	0.1220865704772475	0.04041293595653708	ENSDART00000083833, ENSDART00000024555, ENSDART00000005985, ENSDART00000075519, ENSDART00000052709, ENSDART00000012194, ENSDART00000022074, ENSDART00000026726, ENSDART00000062459, ENSDART00000099204, ENSDART00000099224	3355	14	7504	1.757377049180328	1.0	0.5899786351264822	51.71085757723617
GOTERM_BP_FAT	GO:0008380~RNA splicing	32	0.3551609322974473	0.040592760721992666	ENSDART00000087445, ENSDART00000099950, ENSDART00000055845, ENSDART00000051655, ENSDART00000040065, ENSDART00000056405, ENSDART00000027217, ENSDART00000005639, ENSDART00000054803, ENSDART00000039845, ENSDART00000026812, ENSDART00000023684, ENSDART00000028099, ENSDART00000031547, ENSDART00000067172, ENSDART00000061672, ENSDART00000062552, ENSDART00000075089, ENSDART00000012113, ENSDART00000097395,…	3355	54	7504	1.3254291549373516	1.0	0.5884981570493586	51.87029838941375
GOTERM_BP_FAT	GO:0016331~morphogenesis of embryonic epithelium	17	0.18867924528301888	0.04090339026918473	ENSDART00000101023, ENSDART00000005985, ENSDART00000024555, ENSDART00000100904, ENSDART00000049151, ENSDART00000052393, ENSDART00000033316, ENSDART00000043452, ENSDART00000052379, ENSDART00000065817, ENSDART00000060405, ENSDART00000078021, ENSDART00000015723, ENSDART00000097719, ENSDART00000058969, ENSDART00000099204, ENSDART00000073930, ENSDART00000014306	3355	25	7504	1.520929955290611	1.0	0.5882326421370405	52.144547439909616
GOTERM_BP_FAT	GO:0051188~cofactor biosynthetic process	36	0.39955604883462825	0.04120423232810745	ENSDART00000103405, ENSDART00000058662, ENSDART00000057161, ENSDART00000061914, ENSDART00000088130, ENSDART00000017148, ENSDART00000055443, ENSDART00000079750, ENSDART00000100241, ENSDART00000014568, ENSDART00000113493, ENSDART00000036235, ENSDART00000055618, ENSDART00000054909, ENSDART00000048927, ENSDART00000082256, ENSDART00000014021, ENSDART00000062736, ENSDART00000073676, ENSDART00000051644,…	3355	62	7504	1.298706792942647	1.0	0.587883713970273	52.40874956096266
GOTERM_BP_FAT	GO:0009167~purine ribonucleoside monophosphate metabolic process	12	0.1331853496115427	0.045998111954835164	ENSDART00000048164, ENSDART00000022307, ENSDART00000017619, ENSDART00000066973, ENSDART00000073416, ENSDART00000009178, ENSDART00000109535, ENSDART00000019519, ENSDART00000097459, ENSDART00000073560, ENSDART00000067288, ENSDART00000113357	3355	16	7504	1.6774962742175856	1.0	0.626105206182715	56.43752050336861
GOTERM_BP_FAT	GO:0008016~regulation of heart contraction	12	0.1331853496115427	0.045998111954835164	ENSDART00000090809, ENSDART00000025621, ENSDART00000030205, ENSDART00000042040, ENSDART00000031829, ENSDART00000047728, ENSDART00000089803, ENSDART00000008994, ENSDART00000022045, ENSDART00000011751, ENSDART00000079528, ENSDART00000016938	3355	16	7504	1.6774962742175856	1.0	0.626105206182715	56.43752050336861
GOTERM_BP_FAT	GO:0009127~purine nucleoside monophosphate biosynthetic process	12	0.1331853496115427	0.045998111954835164	ENSDART00000048164, ENSDART00000022307, ENSDART00000017619, ENSDART00000066973, ENSDART00000073416, ENSDART00000009178, ENSDART00000109535, ENSDART00000019519, ENSDART00000097459, ENSDART00000073560, ENSDART00000067288, ENSDART00000113357	3355	16	7504	1.6774962742175856	1.0	0.626105206182715	56.43752050336861
GOTERM_BP_FAT	GO:0009168~purine ribonucleoside monophosphate biosynthetic process	12	0.1331853496115427	0.045998111954835164	ENSDART00000048164, ENSDART00000022307, ENSDART00000017619, ENSDART00000066973, ENSDART00000073416, ENSDART00000009178, ENSDART00000109535, ENSDART00000019519, ENSDART00000097459, ENSDART00000073560, ENSDART00000067288, ENSDART00000113357	3355	16	7504	1.6774962742175856	1.0	0.626105206182715	56.43752050336861
GOTERM_BP_FAT	GO:0048546~digestive tract morphogenesis	12	0.1331853496115427	0.045998111954835164	ENSDART00000083833, ENSDART00000024555, ENSDART00000005985, ENSDART00000075519, ENSDART00000052709, ENSDART00000012194, ENSDART00000022074, ENSDART00000026726, ENSDART00000052977, ENSDART00000062459, ENSDART00000099204, ENSDART00000099224	3355	16	7504	1.6774962742175856	1.0	0.626105206182715	56.43752050336861
GOTERM_BP_FAT	GO:0009126~purine nucleoside monophosphate metabolic process	12	0.1331853496115427	0.045998111954835164	ENSDART00000048164, ENSDART00000022307, ENSDART00000017619, ENSDART00000066973, ENSDART00000073416, ENSDART00000009178, ENSDART00000109535, ENSDART00000019519, ENSDART00000097459, ENSDART00000073560, ENSDART00000067288, ENSDART00000113357	3355	16	7504	1.6774962742175856	1.0	0.626105206182715	56.43752050336861
GOTERM_BP_FAT	GO:0006396~RNA processing	103	1.1431742508324083	0.04708760051548939	ENSDART00000051180, ENSDART00000104111, ENSDART00000051184, ENSDART00000098970, ENSDART00000038648, ENSDART00000064219, ENSDART00000077728, ENSDART00000058460, ENSDART00000036605, ENSDART00000011102, ENSDART00000062552, ENSDART00000023571, ENSDART00000062349, ENSDART00000039629, ENSDART00000012903, ENSDART00000014415, ENSDART00000014887, ENSDART00000059658, ENSDART00000003962, ENSDART00000053858,…	3355	201	7504	1.1461500248385494	1.0	0.6318723144813203	57.307131496004835
GOTERM_BP_FAT	GO:0030031~cell projection assembly	22	0.244173140954495	0.049339869907260886	ENSDART00000083449, ENSDART00000012919, ENSDART00000102184, ENSDART00000061470, ENSDART00000046094, ENSDART00000061000, ENSDART00000076636, ENSDART00000108973, ENSDART00000042006, ENSDART00000110182, ENSDART00000004127, ENSDART00000083833, ENSDART00000113061, ENSDART00000007189, ENSDART00000082866, ENSDART00000065127, ENSDART00000091180, ENSDART00000075347, ENSDART00000110883, ENSDART00000103992,…	3355	35	7504	1.4059016393442625	1.0	0.6464608422169551	59.05320466981736
GOTERM_BP_FAT	GO:0005996~monosaccharide metabolic process	47	0.5216426193118757	0.05012840165367943	ENSDART00000085666, ENSDART00000056523, ENSDART00000002939, ENSDART00000079154, ENSDART00000104304, ENSDART00000003252, ENSDART00000102328, ENSDART00000022967, ENSDART00000008287, ENSDART00000076333, ENSDART00000012600, ENSDART00000005727, ENSDART00000020914, ENSDART00000037007, ENSDART00000073654, ENSDART00000004780, ENSDART00000026766, ENSDART00000017728, ENSDART00000041402, ENSDART00000076362,…	3355	85	7504	1.2367423511878672	1.0	0.6494390838436614	59.64842848569607
GOTERM_BP_FAT	GO:0007346~regulation of mitotic cell cycle	13	0.14428412874583796	0.05070116887295621	ENSDART00000060630, ENSDART00000112924, ENSDART00000006378, ENSDART00000061429, ENSDART00000034098, ENSDART00000051868, ENSDART00000022999, ENSDART00000028406, ENSDART00000115227, ENSDART00000074212, ENSDART00000111472, ENSDART00000065169, ENSDART00000065325, ENSDART00000112793	3355	18	7504	1.6153667825798972	1.0	0.650748245686031	60.0756543714045
GOTERM_BP_FAT	GO:0043039~tRNA aminoacylation	27	0.2996670366259711	0.05301815553006206	ENSDART00000079251, ENSDART00000076729, ENSDART00000033738, ENSDART00000063824, ENSDART00000099283, ENSDART00000002583, ENSDART00000049574, ENSDART00000003296, ENSDART00000113774, ENSDART00000066855, ENSDART00000112095, ENSDART00000082082, ENSDART00000102472, ENSDART00000050481, ENSDART00000034523, ENSDART00000016502, ENSDART00000090739, ENSDART00000064926, ENSDART00000018570, ENSDART00000053926,…	3355	45	7504	1.3419970193740687	1.0	0.6646423726160638	61.76073468231623
GOTERM_BP_FAT	GO:0043038~amino acid activation	27	0.2996670366259711	0.05301815553006206	ENSDART00000079251, ENSDART00000076729, ENSDART00000033738, ENSDART00000063824, ENSDART00000099283, ENSDART00000002583, ENSDART00000049574, ENSDART00000003296, ENSDART00000113774, ENSDART00000066855, ENSDART00000112095, ENSDART00000082082, ENSDART00000102472, ENSDART00000050481, ENSDART00000034523, ENSDART00000016502, ENSDART00000090739, ENSDART00000064926, ENSDART00000018570, ENSDART00000053926,…	3355	45	7504	1.3419970193740687	1.0	0.6646423726160638	61.76073468231623
GOTERM_BP_FAT	GO:0042254~ribosome biogenesis	28	0.31076581576026635	0.053387699817634846	ENSDART00000099795, ENSDART00000003648, ENSDART00000025214, ENSDART00000104717, ENSDART00000023803, ENSDART00000035743, ENSDART00000053761, ENSDART00000032277, ENSDART00000016890, ENSDART00000014049, ENSDART00000058460, ENSDART00000073462, ENSDART00000111189, ENSDART00000011102, ENSDART00000023101, ENSDART00000062349, ENSDART00000045603, ENSDART00000012903, ENSDART00000029133, ENSDART00000082087,…	3355	47	7504	1.3324793100168058	1.0	0.6643386811898406	62.0232088149365
GOTERM_BP_FAT	GO:0035107~appendage morphogenesis	28	0.31076581576026635	0.053387699817634846	ENSDART00000111842, ENSDART00000026244, ENSDART00000024882, ENSDART00000024627, ENSDART00000045110, ENSDART00000044190, ENSDART00000037691, ENSDART00000005676, ENSDART00000044432, ENSDART00000022074, ENSDART00000008468, ENSDART00000018764, ENSDART00000074651, ENSDART00000005985, ENSDART00000060630, ENSDART00000054472, ENSDART00000054877, ENSDART00000045126, ENSDART00000061928, ENSDART00000033369,…	3355	47	7504	1.3324793100168058	1.0	0.6643386811898406	62.0232088149365
GOTERM_BP_FAT	GO:0065003~macromolecular complex assembly	72	0.7991120976692565	0.05436716965541167	ENSDART00000047660, ENSDART00000103298, ENSDART00000055380, ENSDART00000109316, ENSDART00000081062, ENSDART00000017735, ENSDART00000115157, ENSDART00000081427, ENSDART00000035150, ENSDART00000103017, ENSDART00000039443, ENSDART00000007482, ENSDART00000020297, ENSDART00000016890, ENSDART00000023346, ENSDART00000026768, ENSDART00000088826, ENSDART00000006443, ENSDART00000035827, ENSDART00000009277,…	3355	137	7504	1.1754718417875054	1.0	0.6682895546314017	62.71069374754937
GOTERM_BP_FAT	GO:0000271~polysaccharide biosynthetic process	14	0.15538290788013318	0.05465030328502855	ENSDART00000014274, ENSDART00000003978, ENSDART00000042963, ENSDART00000037999, ENSDART00000053754, ENSDART00000045985, ENSDART00000054814, ENSDART00000008711, ENSDART00000081122, ENSDART00000079968, ENSDART00000014183, ENSDART00000023064, ENSDART00000099988, ENSDART00000076362	3355	20	7504	1.5656631892697466	1.0	0.6673741333518963	62.90722580896182
GOTERM_BP_FAT	GO:0048048~embryonic eye morphogenesis	14	0.15538290788013318	0.05465030328502855	ENSDART00000008906, ENSDART00000002250, ENSDART00000033316, ENSDART00000013590, ENSDART00000024627, ENSDART00000102620, ENSDART00000033369, ENSDART00000076986, ENSDART00000099262, ENSDART00000101276, ENSDART00000058969, ENSDART00000051553, ENSDART00000014608, ENSDART00000077157	3355	20	7504	1.5656631892697466	1.0	0.6673741333518963	62.90722580896182
GOTERM_BP_FAT	GO:0009161~ribonucleoside monophosphate metabolic process	14	0.15538290788013318	0.05465030328502855	ENSDART00000048164, ENSDART00000022307, ENSDART00000073597, ENSDART00000017619, ENSDART00000073416, ENSDART00000019519, ENSDART00000067288, ENSDART00000073560, ENSDART00000054619, ENSDART00000113357, ENSDART00000066973, ENSDART00000009178, ENSDART00000109535, ENSDART00000097459	3355	20	7504	1.5656631892697466	1.0	0.6673741333518963	62.90722580896182
GOTERM_BP_FAT	GO:0009156~ribonucleoside monophosphate biosynthetic process	14	0.15538290788013318	0.05465030328502855	ENSDART00000048164, ENSDART00000022307, ENSDART00000073597, ENSDART00000017619, ENSDART00000073416, ENSDART00000019519, ENSDART00000067288, ENSDART00000073560, ENSDART00000054619, ENSDART00000113357, ENSDART00000066973, ENSDART00000009178, ENSDART00000109535, ENSDART00000097459	3355	20	7504	1.5656631892697466	1.0	0.6673741333518963	62.90722580896182
GOTERM_BP_FAT	GO:0042384~cilium assembly	15	0.1664816870144284	0.057958828132411856	ENSDART00000102184, ENSDART00000012919, ENSDART00000083449, ENSDART00000046094, ENSDART00000061000, ENSDART00000108973, ENSDART00000076636, ENSDART00000110182, ENSDART00000083833, ENSDART00000113061, ENSDART00000007189, ENSDART00000082866, ENSDART00000075347, ENSDART00000103992, ENSDART00000011583	3355	22	7504	1.5249966129250778	1.0	0.6866199741151113	65.13252949208078
GOTERM_BP_FAT	GO:0050658~RNA transport	15	0.1664816870144284	0.057958828132411856	ENSDART00000077381, ENSDART00000020680, ENSDART00000055845, ENSDART00000102482, ENSDART00000055338, ENSDART00000040065, ENSDART00000027034, ENSDART00000056405, ENSDART00000005639, ENSDART00000014887, ENSDART00000018253, ENSDART00000032344, ENSDART00000067720, ENSDART00000052238, ENSDART00000025120	3355	22	7504	1.5249966129250778	1.0	0.6866199741151113	65.13252949208078
GOTERM_BP_FAT	GO:0015931~nucleobase, nucleoside, nucleotide and nucleic acid transport	15	0.1664816870144284	0.057958828132411856	ENSDART00000077381, ENSDART00000020680, ENSDART00000055845, ENSDART00000102482, ENSDART00000055338, ENSDART00000040065, ENSDART00000027034, ENSDART00000056405, ENSDART00000005639, ENSDART00000014887, ENSDART00000018253, ENSDART00000032344, ENSDART00000067720, ENSDART00000052238, ENSDART00000025120	3355	22	7504	1.5249966129250778	1.0	0.6866199741151113	65.13252949208078
GOTERM_BP_FAT	GO:0051236~establishment of RNA localization	15	0.1664816870144284	0.057958828132411856	ENSDART00000077381, ENSDART00000020680, ENSDART00000055845, ENSDART00000102482, ENSDART00000055338, ENSDART00000040065, ENSDART00000027034, ENSDART00000056405, ENSDART00000005639, ENSDART00000014887, ENSDART00000018253, ENSDART00000032344, ENSDART00000067720, ENSDART00000052238, ENSDART00000025120	3355	22	7504	1.5249966129250778	1.0	0.6866199741151113	65.13252949208078
GOTERM_BP_FAT	GO:0050657~nucleic acid transport	15	0.1664816870144284	0.057958828132411856	ENSDART00000077381, ENSDART00000020680, ENSDART00000055845, ENSDART00000102482, ENSDART00000055338, ENSDART00000040065, ENSDART00000027034, ENSDART00000056405, ENSDART00000005639, ENSDART00000014887, ENSDART00000018253, ENSDART00000032344, ENSDART00000067720, ENSDART00000052238, ENSDART00000025120	3355	22	7504	1.5249966129250778	1.0	0.6866199741151113	65.13252949208078
GOTERM_BP_FAT	GO:0051493~regulation of cytoskeleton organization	15	0.1664816870144284	0.057958828132411856	ENSDART00000080628, ENSDART00000010329, ENSDART00000043866, ENSDART00000024866, ENSDART00000099803, ENSDART00000105522, ENSDART00000033713, ENSDART00000057174, ENSDART00000102139, ENSDART00000081152, ENSDART00000035150, ENSDART00000014729, ENSDART00000057513, ENSDART00000061146, ENSDART00000104475	3355	22	7504	1.5249966129250778	1.0	0.6866199741151113	65.13252949208078
GOTERM_BP_FAT	GO:0048703~embryonic viscerocranium morphogenesis	9	0.09988901220865706	0.058373698230972625	ENSDART00000064209, ENSDART00000005985, ENSDART00000040826, ENSDART00000006622, ENSDART00000080135, ENSDART00000105146, ENSDART00000100670, ENSDART00000020409, ENSDART00000099204, ENSDART00000054822	3355	11	7504	1.8299959355100934	1.0	0.6864848889130707	65.40251077674854
GOTERM_BP_FAT	GO:0006544~glycine metabolic process	9	0.09988901220865706	0.058373698230972625	ENSDART00000007672, ENSDART00000013682, ENSDART00000037042, ENSDART00000011704, ENSDART00000061698, ENSDART00000050847, ENSDART00000010041, ENSDART00000099764, ENSDART00000080904	3355	11	7504	1.8299959355100934	1.0	0.6864848889130707	65.40251077674854
GOTERM_BP_FAT	GO:0051130~positive regulation of cellular component organization	9	0.09988901220865706	0.058373698230972625	ENSDART00000035150, ENSDART00000078634, ENSDART00000043866, ENSDART00000111030, ENSDART00000103800, ENSDART00000024866, ENSDART00000051553, ENSDART00000053946, ENSDART00000067433	3355	11	7504	1.8299959355100934	1.0	0.6864848889130707	65.40251077674854
GOTERM_BP_FAT	GO:0051098~regulation of binding	9	0.09988901220865706	0.058373698230972625	ENSDART00000076861, ENSDART00000102021, ENSDART00000104493, ENSDART00000075617, ENSDART00000013309, ENSDART00000010894, ENSDART00000042901, ENSDART00000058910, ENSDART00000067433	3355	11	7504	1.8299959355100934	1.0	0.6864848889130707	65.40251077674854
GOTERM_BP_FAT	GO:0060271~cilium morphogenesis	17	0.18867924528301888	0.06302491933016355	ENSDART00000083449, ENSDART00000102184, ENSDART00000012919, ENSDART00000046094, ENSDART00000061000, ENSDART00000108973, ENSDART00000076636, ENSDART00000035400, ENSDART00000110182, ENSDART00000115344, ENSDART00000083833, ENSDART00000113061, ENSDART00000007189, ENSDART00000082866, ENSDART00000075347, ENSDART00000103992, ENSDART00000011583	3355	26	7504	1.4624326493178952	1.0	0.7122945573451613	68.29740849050654
GOTERM_BP_FAT	GO:0046578~regulation of Ras protein signal transduction	45	0.4994450610432853	0.06343280426888842	ENSDART00000083350, ENSDART00000040265, ENSDART00000083605, ENSDART00000025841, ENSDART00000079806, ENSDART00000034883, ENSDART00000111682, ENSDART00000113971, ENSDART00000057263, ENSDART00000049066, ENSDART00000062786, ENSDART00000045884, ENSDART00000002682, ENSDART00000062780, ENSDART00000101282, ENSDART00000110883, ENSDART00000088881, ENSDART00000077057, ENSDART00000018144, ENSDART00000032821,…	3355	82	7504	1.2274362982079896	1.0	0.7119582016900325	68.54006597095415
GOTERM_BP_FAT	GO:0032446~protein modification by small protein conjugation	18	0.19977802441731413	0.06493140885338736	ENSDART00000103878, ENSDART00000050029, ENSDART00000018818, ENSDART00000103701, ENSDART00000067322, ENSDART00000076344, ENSDART00000067433, ENSDART00000113357, ENSDART00000022999, ENSDART00000028481, ENSDART00000066500, ENSDART00000106593, ENSDART00000080752, ENSDART00000115227, ENSDART00000066072, ENSDART00000105721, ENSDART00000065169, ENSDART00000051663	3355	28	7504	1.4378539493293592	1.0	0.7178952764040314	69.41665057294037
GOTERM_BP_FAT	GO:0051656~establishment of organelle localization	18	0.19977802441731413	0.06493140885338736	ENSDART00000061203, ENSDART00000086326, ENSDART00000031470, ENSDART00000046094, ENSDART00000063592, ENSDART00000033316, ENSDART00000013590, ENSDART00000061000, ENSDART00000104797, ENSDART00000083833, ENSDART00000113061, ENSDART00000027454, ENSDART00000113900, ENSDART00000052238, ENSDART00000015723, ENSDART00000042595, ENSDART00000011583, ENSDART00000015410	3355	28	7504	1.4378539493293592	1.0	0.7178952764040314	69.41665057294037
GOTERM_BP_FAT	GO:0000226~microtubule cytoskeleton organization	18	0.19977802441731413	0.06493140885338736	ENSDART00000057434, ENSDART00000033316, ENSDART00000013590, ENSDART00000098503, ENSDART00000044432, ENSDART00000042064, ENSDART00000079419, ENSDART00000111537, ENSDART00000065127, ENSDART00000035150, ENSDART00000049010, ENSDART00000113900, ENSDART00000052238, ENSDART00000103992, ENSDART00000033617, ENSDART00000112640, ENSDART00000089242, ENSDART00000054823	3355	28	7504	1.4378539493293592	1.0	0.7178952764040314	69.41665057294037
GOTERM_BP_FAT	GO:0001764~neuron migration	10	0.11098779134295228	0.06671997645218368	ENSDART00000051799, ENSDART00000104683, ENSDART00000059514, ENSDART00000074212, ENSDART00000033316, ENSDART00000062676, ENSDART00000024627, ENSDART00000097719, ENSDART00000103800, ENSDART00000053946	3355	13	7504	1.7205089991975238	1.0	0.7252388722264956	70.43268598400613
GOTERM_BP_FAT	GO:0006626~protein targeting to mitochondrion	10	0.11098779134295228	0.06671997645218368	ENSDART00000100321, ENSDART00000052422, ENSDART00000064463, ENSDART00000043317, ENSDART00000041858, ENSDART00000016803, ENSDART00000058669, ENSDART00000113714, ENSDART00000078114, ENSDART00000081156	3355	13	7504	1.7205089991975238	1.0	0.7252388722264956	70.43268598400613
GOTERM_BP_FAT	GO:0008284~positive regulation of cell proliferation	10	0.11098779134295228	0.06671997645218368	ENSDART00000013534, ENSDART00000024882, ENSDART00000007408, ENSDART00000023889, ENSDART00000004717, ENSDART00000055510, ENSDART00000100286, ENSDART00000010129, ENSDART00000067689, ENSDART00000075150, ENSDART00000052474	3355	13	7504	1.7205089991975238	1.0	0.7252388722264956	70.43268598400613
GOTERM_BP_FAT	GO:0070585~protein localization in mitochondrion	10	0.11098779134295228	0.06671997645218368	ENSDART00000100321, ENSDART00000052422, ENSDART00000064463, ENSDART00000043317, ENSDART00000041858, ENSDART00000016803, ENSDART00000058669, ENSDART00000113714, ENSDART00000078114, ENSDART00000081156	3355	13	7504	1.7205089991975238	1.0	0.7252388722264956	70.43268598400613
GOTERM_BP_FAT	GO:0060059~embryonic retina morphogenesis in camera-type eye	10	0.11098779134295228	0.06671997645218368	ENSDART00000104683, ENSDART00000010774, ENSDART00000075517, ENSDART00000101276, ENSDART00000011627, ENSDART00000102576, ENSDART00000104722, ENSDART00000053139, ENSDART00000079210, ENSDART00000023859, ENSDART00000014306	3355	13	7504	1.7205089991975238	1.0	0.7252388722264956	70.43268598400613
GOTERM_BP_FAT	GO:0006546~glycine catabolic process	6	0.06659267480577136	0.06708637431638408	ENSDART00000007672, ENSDART00000013682, ENSDART00000037042, ENSDART00000011704, ENSDART00000061698, ENSDART00000080904	3355	6	7504	2.236661698956781	1.0	0.724612451037519	70.63685810961402
GOTERM_BP_FAT	GO:0006997~nucleus organization	6	0.06659267480577136	0.06708637431638408	ENSDART00000005989, ENSDART00000052238, ENSDART00000028064, ENSDART00000029889, ENSDART00000016690, ENSDART00000115321	3355	6	7504	2.236661698956781	1.0	0.724612451037519	70.63685810961402
GOTERM_BP_FAT	GO:0035143~caudal fin morphogenesis	6	0.06659267480577136	0.06708637431638408	ENSDART00000005985, ENSDART00000061261, ENSDART00000054472, ENSDART00000045110, ENSDART00000017977, ENSDART00000099204	3355	6	7504	2.236661698956781	1.0	0.724612451037519	70.63685810961402
GOTERM_BP_FAT	GO:0040023~establishment of nucleus localization	6	0.06659267480577136	0.06708637431638408	ENSDART00000027454, ENSDART00000031470, ENSDART00000063592, ENSDART00000015723, ENSDART00000042595, ENSDART00000015410	3355	6	7504	2.236661698956781	1.0	0.724612451037519	70.63685810961402
GOTERM_BP_FAT	GO:0033336~caudal fin development	6	0.06659267480577136	0.06708637431638408	ENSDART00000005985, ENSDART00000061261, ENSDART00000054472, ENSDART00000045110, ENSDART00000017977, ENSDART00000099204	3355	6	7504	2.236661698956781	1.0	0.724612451037519	70.63685810961402
GOTERM_BP_FAT	GO:0009071~serine family amino acid catabolic process	6	0.06659267480577136	0.06708637431638408	ENSDART00000007672, ENSDART00000013682, ENSDART00000037042, ENSDART00000011704, ENSDART00000061698, ENSDART00000080904	3355	6	7504	2.236661698956781	1.0	0.724612451037519	70.63685810961402
GOTERM_BP_FAT	GO:0051647~nucleus localization	6	0.06659267480577136	0.06708637431638408	ENSDART00000027454, ENSDART00000031470, ENSDART00000063592, ENSDART00000015723, ENSDART00000042595, ENSDART00000015410	3355	6	7504	2.236661698956781	1.0	0.724612451037519	70.63685810961402
GOTERM_BP_FAT	GO:0010171~body morphogenesis	6	0.06659267480577136	0.06708637431638408	ENSDART00000015688, ENSDART00000113483, ENSDART00000006622, ENSDART00000081047, ENSDART00000033617, ENSDART00000074651	3355	6	7504	2.236661698956781	1.0	0.724612451037519	70.63685810961402
GOTERM_BP_FAT	GO:0043101~purine salvage	6	0.06659267480577136	0.06708637431638408	ENSDART00000013454, ENSDART00000114508, ENSDART00000089385, ENSDART00000013796, ENSDART00000024075, ENSDART00000057605	3355	6	7504	2.236661698956781	1.0	0.724612451037519	70.63685810961402
GOTERM_BP_FAT	GO:0006413~translational initiation	20	0.22197558268590456	0.0677765382276873	ENSDART00000062092, ENSDART00000035827, ENSDART00000113697, ENSDART00000044634, ENSDART00000066645, ENSDART00000005119, ENSDART00000033848, ENSDART00000018071, ENSDART00000010517, ENSDART00000075009, ENSDART00000098711, ENSDART00000064209, ENSDART00000016791, ENSDART00000099628, ENSDART00000019476, ENSDART00000009132, ENSDART00000014691, ENSDART00000013446, ENSDART00000023346, ENSDART00000017881	3355	32	7504	1.397913561847988	1.0	0.7257557119993736	71.017839171692
GOTERM_BP_FAT	GO:0006119~oxidative phosphorylation	35	0.388457269700333	0.06920299777755119	ENSDART00000052915, ENSDART00000060714, ENSDART00000054013, ENSDART00000019235, ENSDART00000078423, ENSDART00000024199, ENSDART00000012888, ENSDART00000099891, ENSDART00000066930, ENSDART00000052091, ENSDART00000007021, ENSDART00000060251, ENSDART00000099043, ENSDART00000030260, ENSDART00000023488, ENSDART00000049003, ENSDART00000050221, ENSDART00000115236, ENSDART00000015136, ENSDART00000053285,…	3355	62	7504	1.2626316042497958	1.0	0.7308038820818331	71.79053767427271
GOTERM_BP_FAT	GO:0046486~glycerolipid metabolic process	23	0.25527192008879024	0.07023112112190574	ENSDART00000079138, ENSDART00000112165, ENSDART00000060134, ENSDART00000113162, ENSDART00000065503, ENSDART00000032722, ENSDART00000005090, ENSDART00000042701, ENSDART00000010550, ENSDART00000009076, ENSDART00000065032, ENSDART00000020859, ENSDART00000060786, ENSDART00000063197, ENSDART00000055539, ENSDART00000006120, ENSDART00000101265, ENSDART00000092991, ENSDART00000014787, ENSDART00000078358,…	3355	38	7504	1.3537689230527885	1.0	0.7336337078206193	72.33536529866771
GOTERM_BP_FAT	GO:0022613~ribonucleoprotein complex biogenesis	31	0.34406215316315203	0.07070704664751612	ENSDART00000045881, ENSDART00000099795, ENSDART00000003648, ENSDART00000025214, ENSDART00000104717, ENSDART00000023803, ENSDART00000053761, ENSDART00000035743, ENSDART00000032277, ENSDART00000016890, ENSDART00000014049, ENSDART00000028099, ENSDART00000031547, ENSDART00000058460, ENSDART00000073462, ENSDART00000111189, ENSDART00000011102, ENSDART00000023101, ENSDART00000062349, ENSDART00000045603,…	3355	54	7504	1.2840094938455595	1.0	0.7335584180682712	72.5841947456091
GOTERM_BP_FAT	GO:0032535~regulation of cellular component size	29	0.3218645948945616	0.07113449500828176	ENSDART00000080628, ENSDART00000010329, ENSDART00000019196, ENSDART00000081759, ENSDART00000018818, ENSDART00000062514, ENSDART00000105522, ENSDART00000007531, ENSDART00000044000, ENSDART00000033713, ENSDART00000057174, ENSDART00000065127, ENSDART00000035150, ENSDART00000014729, ENSDART00000028099, ENSDART00000028883, ENSDART00000064922, ENSDART00000103800, ENSDART00000099803, ENSDART00000053946,…	3355	50	7504	1.2972637853949331	1.0	0.7332362360334455	72.80587769300733
GOTERM_BP_FAT	GO:0006418~tRNA aminoacylation for protein translation	26	0.2885682574916759	0.07118481333867771	ENSDART00000079251, ENSDART00000076729, ENSDART00000033738, ENSDART00000063824, ENSDART00000099283, ENSDART00000049574, ENSDART00000003296, ENSDART00000113774, ENSDART00000066855, ENSDART00000112095, ENSDART00000082082, ENSDART00000102472, ENSDART00000050481, ENSDART00000034523, ENSDART00000016502, ENSDART00000064926, ENSDART00000018570, ENSDART00000090739, ENSDART00000053926, ENSDART00000027424,…	3355	44	7504	1.321663731201734	1.0	0.7309837324483599	72.83186221795803
GOTERM_BP_FAT	GO:0006605~protein targeting	26	0.2885682574916759	0.07118481333867771	ENSDART00000062895, ENSDART00000100321, ENSDART00000083424, ENSDART00000043317, ENSDART00000016803, ENSDART00000018981, ENSDART00000021177, ENSDART00000058669, ENSDART00000034456, ENSDART00000113714, ENSDART00000078114, ENSDART00000081156, ENSDART00000045295, ENSDART00000055414, ENSDART00000110883, ENSDART00000041858, ENSDART00000074519, ENSDART00000011534, ENSDART00000109614, ENSDART00000052422,…	3355	44	7504	1.321663731201734	1.0	0.7309837324483599	72.83186221795803
GOTERM_BP_FAT	GO:0007498~mesoderm development	27	0.2996670366259711	0.07126092381688603	ENSDART00000030068, ENSDART00000062633, ENSDART00000079758, ENSDART00000003620, ENSDART00000024627, ENSDART00000020270, ENSDART00000007356, ENSDART00000015723, ENSDART00000060597, ENSDART00000075150, ENSDART00000101023, ENSDART00000098394, ENSDART00000027616, ENSDART00000013590, ENSDART00000054472, ENSDART00000084321, ENSDART00000006018, ENSDART00000024283, ENSDART00000007090, ENSDART00000053754,…	3355	46	7504	1.3128231711268064	1.0	0.728877310829265	72.87112137651147
GOTERM_BP_FAT	GO:0033334~fin morphogenesis	27	0.2996670366259711	0.07126092381688603	ENSDART00000111842, ENSDART00000026244, ENSDART00000024882, ENSDART00000024627, ENSDART00000045110, ENSDART00000044190, ENSDART00000005676, ENSDART00000044432, ENSDART00000022074, ENSDART00000008468, ENSDART00000018764, ENSDART00000074651, ENSDART00000005985, ENSDART00000060630, ENSDART00000054472, ENSDART00000054877, ENSDART00000045126, ENSDART00000061928, ENSDART00000003246, ENSDART00000004241,…	3355	46	7504	1.3128231711268064	1.0	0.728877310829265	72.87112137651147
GOTERM_BP_FAT	GO:0048264~determination of ventral identity	11	0.1220865704772475	0.07330902958663588	ENSDART00000049063, ENSDART00000109414, ENSDART00000075517, ENSDART00000024778, ENSDART00000054175, ENSDART00000016472, ENSDART00000054472, ENSDART00000045110, ENSDART00000017977, ENSDART00000088605, ENSDART00000075150, ENSDART00000043462	3355	15	7504	1.6402185792349726	1.0	0.7367788459289204	73.90769401251418
GOTERM_BP_FAT	GO:0070271~protein complex biogenesis	49	0.5438401775804662	0.07414712561953198	ENSDART00000103298, ENSDART00000047660, ENSDART00000055380, ENSDART00000017735, ENSDART00000081062, ENSDART00000115157, ENSDART00000081427, ENSDART00000035150, ENSDART00000039443, ENSDART00000020297, ENSDART00000023346, ENSDART00000026768, ENSDART00000006443, ENSDART00000035827, ENSDART00000009277, ENSDART00000055757, ENSDART00000021417, ENSDART00000033848, ENSDART00000042901, ENSDART00000075757,…	3355	91	7504	1.2043562994382666	1.0	0.738479852873198	74.32099591353693
GOTERM_BP_FAT	GO:0006461~protein complex assembly	49	0.5438401775804662	0.07414712561953198	ENSDART00000103298, ENSDART00000047660, ENSDART00000055380, ENSDART00000017735, ENSDART00000081062, ENSDART00000115157, ENSDART00000081427, ENSDART00000035150, ENSDART00000039443, ENSDART00000020297, ENSDART00000023346, ENSDART00000026768, ENSDART00000006443, ENSDART00000035827, ENSDART00000009277, ENSDART00000055757, ENSDART00000021417, ENSDART00000033848, ENSDART00000042901, ENSDART00000075757,…	3355	91	7504	1.2043562994382666	1.0	0.738479852873198	74.32099591353693
GOTERM_BP_FAT	GO:0006397~mRNA processing	47	0.5216426193118757	0.0760525416538348	ENSDART00000099950, ENSDART00000051180, ENSDART00000045881, ENSDART00000041895, ENSDART00000055845, ENSDART00000051655, ENSDART00000040065, ENSDART00000056405, ENSDART00000027217, ENSDART00000051184, ENSDART00000005639, ENSDART00000038648, ENSDART00000026812, ENSDART00000039845, ENSDART00000077728, ENSDART00000039822, ENSDART00000086946, ENSDART00000023684, ENSDART00000028099, ENSDART00000031547,…	3355	87	7504	1.2083114925398701	1.0	0.7452857557033891	75.23777584078594
GOTERM_BP_FAT	GO:0019318~hexose metabolic process	44	0.48834628190899	0.07893222373029121	ENSDART00000056523, ENSDART00000085666, ENSDART00000057638, ENSDART00000002939, ENSDART00000079154, ENSDART00000104304, ENSDART00000102328, ENSDART00000003252, ENSDART00000039968, ENSDART00000006021, ENSDART00000045985, ENSDART00000008287, ENSDART00000052090, ENSDART00000048507, ENSDART00000076333, ENSDART00000046064, ENSDART00000103230, ENSDART00000012600, ENSDART00000052104, ENSDART00000024084,…	3355	81	7504	1.214976725359239	1.0	0.7563072808832776	76.56492577623392
GOTERM_BP_FAT	GO:0007005~mitochondrion organization	13	0.14428412874583796	0.08264850318807507	ENSDART00000100321, ENSDART00000052422, ENSDART00000018818, ENSDART00000043317, ENSDART00000016803, ENSDART00000058669, ENSDART00000113714, ENSDART00000078114, ENSDART00000081156, ENSDART00000064463, ENSDART00000093152, ENSDART00000041858, ENSDART00000016314	3355	19	7504	1.5303474782335869	1.0	0.7703484995773745	78.17862599405275
GOTERM_BP_FAT	GO:0055123~digestive system development	13	0.14428412874583796	0.08264850318807507	ENSDART00000005985, ENSDART00000024555, ENSDART00000075519, ENSDART00000012194, ENSDART00000083833, ENSDART00000052709, ENSDART00000003962, ENSDART00000026726, ENSDART00000022074, ENSDART00000052977, ENSDART00000062459, ENSDART00000099204, ENSDART00000099224	3355	19	7504	1.5303474782335869	1.0	0.7703484995773745	78.17862599405275
GOTERM_BP_FAT	GO:0016477~cell migration	65	0.7214206437291898	0.08345782385850342	ENSDART00000103298, ENSDART00000082296, ENSDART00000062633, ENSDART00000002428, ENSDART00000033316, ENSDART00000024627, ENSDART00000044432, ENSDART00000109414, ENSDART00000104683, ENSDART00000005884, ENSDART00000083830, ENSDART00000015723, ENSDART00000098357, ENSDART00000097719, ENSDART00000060597, ENSDART00000090019, ENSDART00000028883, ENSDART00000101023, ENSDART00000044264, ENSDART00000097732,…	3355	125	7504	1.163064083457526	1.0	0.7714962842872811	78.51586903081456
GOTERM_BP_FAT	GO:0010604~positive regulation of macromolecule metabolic process	39	0.43285238623751393	0.08371083537745456	ENSDART00000047660, ENSDART00000078634, ENSDART00000085645, ENSDART00000102482, ENSDART00000018945, ENSDART00000004255, ENSDART00000037691, ENSDART00000104118, ENSDART00000056742, ENSDART00000067433, ENSDART00000028481, ENSDART00000104683, ENSDART00000066500, ENSDART00000049129, ENSDART00000040707, ENSDART00000060597, ENSDART00000056655, ENSDART00000051553, ENSDART00000008994, ENSDART00000063621,…	3355	71	7504	1.2285888205537248	1.0	0.770290710541542	78.62028579193486
GOTERM_BP_FAT	GO:0006094~gluconeogenesis	7	0.07769145394006659	0.08552448390393441	ENSDART00000010569, ENSDART00000024084, ENSDART00000022437, ENSDART00000020914, ENSDART00000037007, ENSDART00000073654, ENSDART00000008752	3355	8	7504	1.9570789865871834	1.0	0.7755828365630325	79.35487529521725
GOTERM_BP_FAT	GO:0043094~cellular metabolic compound salvage	7	0.07769145394006659	0.08552448390393441	ENSDART00000013454, ENSDART00000114508, ENSDART00000089385, ENSDART00000013796, ENSDART00000024075, ENSDART00000057605, ENSDART00000031165	3355	8	7504	1.9570789865871834	1.0	0.7755828365630325	79.35487529521725
GOTERM_BP_FAT	GO:0001838~embryonic epithelial tube formation	7	0.07769145394006659	0.08552448390393441	ENSDART00000100904, ENSDART00000060405, ENSDART00000052393, ENSDART00000033316, ENSDART00000015723, ENSDART00000097719, ENSDART00000043452, ENSDART00000014306	3355	8	7504	1.9570789865871834	1.0	0.7755828365630325	79.35487529521725
GOTERM_BP_FAT	GO:0060562~epithelial tube morphogenesis	7	0.07769145394006659	0.08552448390393441	ENSDART00000100904, ENSDART00000060405, ENSDART00000052393, ENSDART00000033316, ENSDART00000015723, ENSDART00000097719, ENSDART00000043452, ENSDART00000014306	3355	8	7504	1.9570789865871834	1.0	0.7755828365630325	79.35487529521725
GOTERM_BP_FAT	GO:0001841~neural tube formation	7	0.07769145394006659	0.08552448390393441	ENSDART00000100904, ENSDART00000060405, ENSDART00000052393, ENSDART00000033316, ENSDART00000015723, ENSDART00000097719, ENSDART00000043452, ENSDART00000014306	3355	8	7504	1.9570789865871834	1.0	0.7755828365630325	79.35487529521725
GOTERM_BP_FAT	GO:0051028~mRNA transport	14	0.15538290788013318	0.08590697888421853	ENSDART00000077381, ENSDART00000055845, ENSDART00000102482, ENSDART00000055338, ENSDART00000040065, ENSDART00000027034, ENSDART00000056405, ENSDART00000005639, ENSDART00000014887, ENSDART00000018253, ENSDART00000032344, ENSDART00000067720, ENSDART00000052238, ENSDART00000025120	3355	21	7504	1.4911077993045208	1.0	0.7749198526824499	79.50672783137355
GOTERM_BP_FAT	GO:0016071~mRNA metabolic process	51	0.5660377358490566	0.0869365279389963	ENSDART00000051180, ENSDART00000091813, ENSDART00000051655, ENSDART00000051184, ENSDART00000027217, ENSDART00000005639, ENSDART00000038648, ENSDART00000039845, ENSDART00000077728, ENSDART00000023684, ENSDART00000098904, ENSDART00000061672, ENSDART00000067172, ENSDART00000075089, ENSDART00000062552, ENSDART00000023571, ENSDART00000018448, ENSDART00000039629, ENSDART00000055338, ENSDART00000021011,…	3355	96	7504	1.18822652757079	1.0	0.7768865011043988	79.91024647956142
GOTERM_BP_FAT	GO:0006403~RNA localization	15	0.1664816870144284	0.08846530258275762	ENSDART00000077381, ENSDART00000020680, ENSDART00000055845, ENSDART00000102482, ENSDART00000055338, ENSDART00000040065, ENSDART00000027034, ENSDART00000056405, ENSDART00000005639, ENSDART00000014887, ENSDART00000018253, ENSDART00000032344, ENSDART00000067720, ENSDART00000052238, ENSDART00000025120	3355	23	7504	1.458692412363118	1.0	0.7807906971819397	80.49562613259538
GOTERM_BP_FAT	GO:0048262~determination of dorsal/ventral asymmetry	15	0.1664816870144284	0.08846530258275762	ENSDART00000075517, ENSDART00000054175, ENSDART00000054472, ENSDART00000022471, ENSDART00000045110, ENSDART00000088605, ENSDART00000043462, ENSDART00000051799, ENSDART00000049063, ENSDART00000109414, ENSDART00000093037, ENSDART00000024778, ENSDART00000016472, ENSDART00000051065, ENSDART00000017977, ENSDART00000075150	3355	23	7504	1.458692412363118	1.0	0.7807906971819397	80.49562613259538
GOTERM_BP_FAT	GO:0048332~mesoderm morphogenesis	17	0.18867924528301888	0.0919723942058557	ENSDART00000030068, ENSDART00000101023, ENSDART00000062633, ENSDART00000013590, ENSDART00000024627, ENSDART00000054472, ENSDART00000006018, ENSDART00000084321, ENSDART00000024283, ENSDART00000053754, ENSDART00000103658, ENSDART00000015723, ENSDART00000023094, ENSDART00000017977, ENSDART00000058969, ENSDART00000075150, ENSDART00000014306	3355	27	7504	1.4082684771209362	1.0	0.7920852892001616	81.77830231037035
GOTERM_BP_FAT	GO:0051216~cartilage development	29	0.3218645948945616	0.09216686017992295	ENSDART00000066780, ENSDART00000002428, ENSDART00000105146, ENSDART00000024627, ENSDART00000111386, ENSDART00000082346, ENSDART00000005676, ENSDART00000074750, ENSDART00000104629, ENSDART00000019910, ENSDART00000005884, ENSDART00000080135, ENSDART00000023064, ENSDART00000018764, ENSDART00000103033, ENSDART00000044264, ENSDART00000006622, ENSDART00000023889, ENSDART00000110754, ENSDART00000010632,…	3355	51	7504	1.2718272405832676	1.0	0.7906941153136949	81.84704421917249
GOTERM_BP_FAT	GO:0007178~transmembrane receptor protein serine/threonine kinase signaling pathway	18	0.19977802441731413	0.09310332180715711	ENSDART00000054175, ENSDART00000100385, ENSDART00000002428, ENSDART00000043455, ENSDART00000009740, ENSDART00000019766, ENSDART00000028618, ENSDART00000066500, ENSDART00000016472, ENSDART00000100569, ENSDART00000039832, ENSDART00000056764, ENSDART00000002334, ENSDART00000017977, ENSDART00000045374, ENSDART00000075150, ENSDART00000026768, ENSDART00000061973	3355	29	7504	1.3882727786628295	1.0	0.7920627672583899	82.17466297177816
GOTERM_BP_FAT	GO:0034621~cellular macromolecular complex subunit organization	57	0.632630410654828	0.0943721543473605	ENSDART00000103298, ENSDART00000055380, ENSDART00000109316, ENSDART00000081062, ENSDART00000115157, ENSDART00000064558, ENSDART00000081427, ENSDART00000103017, ENSDART00000039443, ENSDART00000052238, ENSDART00000007482, ENSDART00000016890, ENSDART00000088826, ENSDART00000084094, ENSDART00000009277, ENSDART00000109099, ENSDART00000055913, ENSDART00000055757, ENSDART00000093030, ENSDART00000115109,…	3355	109	7504	1.1696304297296927	1.0	0.7946156699293955	82.60967019480493
GOTERM_BP_FAT	GO:0070647~protein modification by small protein conjugation or removal	20	0.22197558268590456	0.09444614227834172	ENSDART00000103878, ENSDART00000050029, ENSDART00000018818, ENSDART00000085645, ENSDART00000103701, ENSDART00000067322, ENSDART00000076344, ENSDART00000056248, ENSDART00000067433, ENSDART00000113357, ENSDART00000022999, ENSDART00000028481, ENSDART00000066500, ENSDART00000106593, ENSDART00000080752, ENSDART00000115227, ENSDART00000066072, ENSDART00000105721, ENSDART00000065169, ENSDART00000051663	3355	33	7504	1.3555525448222916	1.0	0.7928165107182545	82.63472469795286
GOTERM_BP_FAT	GO:0009108~coenzyme biosynthetic process	24	0.2663706992230854	0.09462106624893915	ENSDART00000103405, ENSDART00000058662, ENSDART00000051644, ENSDART00000057161, ENSDART00000016502, ENSDART00000061914, ENSDART00000088130, ENSDART00000017148, ENSDART00000055443, ENSDART00000079750, ENSDART00000100241, ENSDART00000003550, ENSDART00000021950, ENSDART00000012484, ENSDART00000020824, ENSDART00000090709, ENSDART00000038157, ENSDART00000054909, ENSDART00000008199, ENSDART00000012265,…	3355	41	7504	1.309265384755189	1.0	0.7913915375778254	82.69382378249921
GOTERM_BP_FAT	GO:0021915~neural tube development	21	0.2330743618201998	0.094752812521198	ENSDART00000100904, ENSDART00000098394, ENSDART00000052393, ENSDART00000033316, ENSDART00000024627, ENSDART00000057885, ENSDART00000076986, ENSDART00000043452, ENSDART00000051825, ENSDART00000099262, ENSDART00000006538, ENSDART00000051799, ENSDART00000060405, ENSDART00000052709, ENSDART00000015723, ENSDART00000081047, ENSDART00000097719, ENSDART00000077931, ENSDART00000102106, ENSDART00000099204,…	3355	35	7504	1.3419970193740687	1.0	0.7898178563586459	82.7382097104634
GOTERM_BP_FAT	GO:0035023~regulation of Rho protein signal transduction	22	0.244173140954495	0.09486559280849216	ENSDART00000018144, ENSDART00000083350, ENSDART00000025841, ENSDART00000109099, ENSDART00000092977, ENSDART00000034883, ENSDART00000059102, ENSDART00000022620, ENSDART00000049066, ENSDART00000004127, ENSDART00000002299, ENSDART00000078022, ENSDART00000017140, ENSDART00000002682, ENSDART00000062780, ENSDART00000101282, ENSDART00000110883, ENSDART00000074212, ENSDART00000067078, ENSDART00000011087,…	3355	37	7504	1.3299069561364643	1.0	0.7881830419346083	82.77612057741008
GOTERM_BP_FAT	GO:0006090~pyruvate metabolic process	8	0.08879023307436182	0.09836168587263931	ENSDART00000010569, ENSDART00000024084, ENSDART00000022437, ENSDART00000020914, ENSDART00000037007, ENSDART00000073654, ENSDART00000016502, ENSDART00000008752	3355	10	7504	1.7893293591654247	1.0	0.7985756987514194	83.91311418334053
GOTERM_BP_FAT	GO:0009948~anterior/posterior axis specification	8	0.08879023307436182	0.09836168587263931	ENSDART00000017034, ENSDART00000052709, ENSDART00000044264, ENSDART00000040307, ENSDART00000005884, ENSDART00000042595, ENSDART00000103631, ENSDART00000076247	3355	10	7504	1.7893293591654247	1.0	0.7985756987514194	83.91311418334053
GOTERM_BP_FAT	GO:0035148~tube lumen formation	8	0.08879023307436182	0.09836168587263931	ENSDART00000100904, ENSDART00000060405, ENSDART00000052393, ENSDART00000033316, ENSDART00000015723, ENSDART00000097719, ENSDART00000052977, ENSDART00000043452, ENSDART00000014306	3355	10	7504	1.7893293591654247	1.0	0.7985756987514194	83.91311418334053
