# Supplementary material for: Differential transcript isoform usage pre- and post-zygotic genome activation in zebrafish
Source: BMC Genomics. 2013 May 15;14:331. doi: 10.1186/1471-2164-14-331 (PMC3747860; doi:10.1186/1471-2164-14-331)
Supplement: Additional file 7 — GO term analysis results from DAVID of genes marked with H3K27me3. [file 1471-2164-14-331-S7.txt]

Category	Term	Count	%	PValue	Genes	List Total	Pop Hits	Pop Total	Fold Enrichment	Bonferroni	Benjamini	FDR
GOTERM_BP_FAT	GO:0045449~regulation of transcription	429	8.22627037392138	3.1824617822983427E-29	ENSDART00000054460, ENSDART00000097468, ENSDART00000079114, ENSDART00000052236, ENSDART00000019733, ENSDART00000097164, ENSDART00000028787, ENSDART00000077694, ENSDART00000010896, ENSDART00000078072, ENSDART00000031167, ENSDART00000010894, ENSDART00000018163, ENSDART00000025126, ENSDART00000024832, ENSDART00000041236, ENSDART00000097574, ENSDART00000063912, ENSDART00000047724, ENSDART00000076163,…	1878	1097	7504	1.5626002953160085	6.492222035888619E-26	6.492222035888619E-26	5.484324500702448E-26
GOTERM_BP_FAT	GO:0006355~regulation of transcription, DNA-dependent	321	6.1553211888782355	2.9390292175733007E-21	ENSDART00000110682, ENSDART00000075721, ENSDART00000079114, ENSDART00000097468, ENSDART00000043341, ENSDART00000102620, ENSDART00000044190, ENSDART00000052236, ENSDART00000015729, ENSDART00000019733, ENSDART00000077721, ENSDART00000097164, ENSDART00000055588, ENSDART00000060597, ENSDART00000028787, ENSDART00000044083, ENSDART00000010896, ENSDART00000078072, ENSDART00000031167, ENSDART00000024832,…	1878	822	7504	1.560380277201247	5.9956196038495334E-18	2.9978098019247667E-18	5.0648180713035655E-18
GOTERM_BP_FAT	GO:0051252~regulation of RNA metabolic process	322	6.174496644295302	1.0672781083315908E-20	ENSDART00000110682, ENSDART00000075721, ENSDART00000079114, ENSDART00000097468, ENSDART00000043341, ENSDART00000102620, ENSDART00000044190, ENSDART00000052236, ENSDART00000015729, ENSDART00000019733, ENSDART00000077721, ENSDART00000097164, ENSDART00000055588, ENSDART00000060597, ENSDART00000028787, ENSDART00000044083, ENSDART00000010896, ENSDART00000078072, ENSDART00000031167, ENSDART00000024832,…	1878	831	7504	1.548289203379687	2.1772473409964452E-17	7.257491136654818E-18	1.8392363770537126E-17
GOTERM_BP_FAT	GO:0048598~embryonic morphogenesis	112	2.1476510067114094	1.8082863379525793E-15	ENSDART00000082296, ENSDART00000075517, ENSDART00000024627, ENSDART00000045433, ENSDART00000102620, ENSDART00000044190, ENSDART00000020409, ENSDART00000005676, ENSDART00000097364, ENSDART00000099262, ENSDART00000005884, ENSDART00000060597, ENSDART00000090019, ENSDART00000081993, ENSDART00000003752, ENSDART00000073947, ENSDART00000014608, ENSDART00000051553, ENSDART00000012194, ENSDART00000044264,…	1878	226	7504	1.980189808400954	3.623767952376511E-12	9.059419880941277E-13	3.064215547965432E-12
GOTERM_BP_FAT	GO:0007389~pattern specification process	114	2.1860019175455414	1.8335056917194953E-13	ENSDART00000012919, ENSDART00000075517, ENSDART00000024627, ENSDART00000099262, ENSDART00000040708, ENSDART00000006724, ENSDART00000010521, ENSDART00000098707, ENSDART00000005884, ENSDART00000060597, ENSDART00000010813, ENSDART00000090019, ENSDART00000103631, ENSDART00000044264, ENSDART00000052423, ENSDART00000098394, ENSDART00000054472, ENSDART00000054877, ENSDART00000053754, ENSDART00000033369,…	1878	244	7504	1.8668622008065783	3.739275555858512E-10	7.478551111717024E-11	3.1588065496634954E-10
GOTERM_BP_FAT	GO:0048562~embryonic organ morphogenesis	51	0.977948226270374	8.50893331395837E-12	ENSDART00000033316, ENSDART00000024627, ENSDART00000100670, ENSDART00000045433, ENSDART00000102620, ENSDART00000044190, ENSDART00000020409, ENSDART00000005676, ENSDART00000099262, ENSDART00000054395, ENSDART00000080135, ENSDART00000005884, ENSDART00000003752, ENSDART00000051553, ENSDART00000014608, ENSDART00000054822, ENSDART00000024555, ENSDART00000013590, ENSDART00000030939, ENSDART00000033369,…	1878	83	7504	2.455213826552215	1.7358301351855232E-8	2.8930502438129224E-9	1.4663481540111434E-8
GOTERM_BP_FAT	GO:0035295~tube development	55	1.0546500479386385	9.050360875954209E-11	ENSDART00000083424, ENSDART00000033316, ENSDART00000024627, ENSDART00000045433, ENSDART00000100670, ENSDART00000044432, ENSDART00000049129, ENSDART00000010521, ENSDART00000060597, ENSDART00000024207, ENSDART00000052992, ENSDART00000054877, ENSDART00000089737, ENSDART00000023639, ENSDART00000053754, ENSDART00000075941, ENSDART00000020412, ENSDART00000078021, ENSDART00000061261, ENSDART00000056764,…	1878	97	7504	2.265625857734155	1.8462733641921858E-7	2.6375335804296185E-8	1.559645190774006E-7
GOTERM_BP_FAT	GO:0003002~regionalization	85	1.6299137104506232	2.2110795369037158E-10	ENSDART00000075517, ENSDART00000047569, ENSDART00000033316, ENSDART00000024627, ENSDART00000103549, ENSDART00000099262, ENSDART00000054395, ENSDART00000040708, ENSDART00000010521, ENSDART00000098707, ENSDART00000005884, ENSDART00000010813, ENSDART00000090019, ENSDART00000077931, ENSDART00000103631, ENSDART00000024555, ENSDART00000002309, ENSDART00000010774, ENSDART00000044264, ENSDART00000036656,…	1878	181	7504	1.8764525562047318	4.510600342122473E-7	5.638251543427231E-8	3.810344373356145E-7
GOTERM_BP_FAT	GO:0016055~Wnt receptor signaling pathway	48	0.9204218600191754	3.978244424678737E-10	ENSDART00000028500, ENSDART00000065889, ENSDART00000033316, ENSDART00000060259, ENSDART00000044432, ENSDART00000099262, ENSDART00000052379, ENSDART00000051491, ENSDART00000050970, ENSDART00000077931, ENSDART00000066835, ENSDART00000098394, ENSDART00000063912, ENSDART00000102498, ENSDART00000013590, ENSDART00000098391, ENSDART00000047419, ENSDART00000058739, ENSDART00000039280, ENSDART00000033369,…	1878	82	7504	2.338969843372555	8.115615285353428E-7	9.017353574947151E-8	6.855693679419517E-7
GOTERM_BP_FAT	GO:0007423~sensory organ development	93	1.7833173537871525	1.3362504079284527E-9	ENSDART00000012919, ENSDART00000075517, ENSDART00000054460, ENSDART00000024627, ENSDART00000045433, ENSDART00000102620, ENSDART00000044190, ENSDART00000005676, ENSDART00000099262, ENSDART00000051491, ENSDART00000073947, ENSDART00000003752, ENSDART00000051553, ENSDART00000014608, ENSDART00000066294, ENSDART00000033369, ENSDART00000003962, ENSDART00000103043, ENSDART00000104022, ENSDART00000024316,…	1878	210	7504	1.7695420660276888	2.7259471914176103E-6	2.725950535298338E-7	2.3027553752719143E-6
GOTERM_BP_FAT	GO:0035050~embryonic heart tube development	31	0.5944391179290508	4.261550579275378E-9	ENSDART00000083424, ENSDART00000019196, ENSDART00000052393, ENSDART00000054175, ENSDART00000003620, ENSDART00000028007, ENSDART00000045433, ENSDART00000045110, ENSDART00000022377, ENSDART00000044432, ENSDART00000049129, ENSDART00000010521, ENSDART00000007356, ENSDART00000081047, ENSDART00000060597, ENSDART00000024207, ENSDART00000006380, ENSDART00000083063, ENSDART00000052992, ENSDART00000054877,…	1878	45	7504	2.7526209915986275	8.69352536569945E-6	7.903236108885991E-7	7.343913899227061E-6
GOTERM_BP_FAT	GO:0040007~growth	47	0.9012464046021093	7.650201502524784E-9	ENSDART00000074327, ENSDART00000075517, ENSDART00000081759, ENSDART00000024627, ENSDART00000103253, ENSDART00000044000, ENSDART00000059753, ENSDART00000047468, ENSDART00000090019, ENSDART00000078072, ENSDART00000028883, ENSDART00000008302, ENSDART00000105823, ENSDART00000089737, ENSDART00000023639, ENSDART00000037557, ENSDART00000019705, ENSDART00000004241, ENSDART00000033369, ENSDART00000053946,…	1878	85	7504	2.2094092589112324	1.560628928376495E-5	1.3005334095206322E-6	1.318356279700339E-5
GOTERM_BP_FAT	GO:0043583~ear development	39	0.74784276126558	2.845985111169001E-8	ENSDART00000079138, ENSDART00000054175, ENSDART00000036124, ENSDART00000024627, ENSDART00000045433, ENSDART00000100670, ENSDART00000046542, ENSDART00000044190, ENSDART00000077642, ENSDART00000104738, ENSDART00000049624, ENSDART00000112979, ENSDART00000005676, ENSDART00000019236, ENSDART00000054395, ENSDART00000002232, ENSDART00000010189, ENSDART00000040826, ENSDART00000008468, ENSDART00000081047,…	1878	67	7504	2.3258785942492013	5.8056411817997144E-5	4.465997501035268E-6	4.9044743821724524E-5
GOTERM_BP_FAT	GO:0048839~inner ear development	38	0.7286673058485139	6.57907244743201E-8	ENSDART00000079138, ENSDART00000054175, ENSDART00000036124, ENSDART00000024627, ENSDART00000045433, ENSDART00000100670, ENSDART00000046542, ENSDART00000044190, ENSDART00000077642, ENSDART00000104738, ENSDART00000049624, ENSDART00000112979, ENSDART00000005676, ENSDART00000019236, ENSDART00000054395, ENSDART00000002232, ENSDART00000010189, ENSDART00000040826, ENSDART00000008468, ENSDART00000081047,…	1878	66	7504	2.300577661600026	1.3420407606701268E-4	9.586602779609876E-6	1.1337684908685475E-4
GOTERM_BP_FAT	GO:0045165~cell fate commitment	32	0.6136145733461169	1.140543242062042E-7	ENSDART00000049151, ENSDART00000066780, ENSDART00000006378, ENSDART00000077642, ENSDART00000065664, ENSDART00000082346, ENSDART00000052379, ENSDART00000054395, ENSDART00000060006, ENSDART00000056748, ENSDART00000060597, ENSDART00000056747, ENSDART00000010896, ENSDART00000075150, ENSDART00000004477, ENSDART00000011506, ENSDART00000015410, ENSDART00000024555, ENSDART00000005985, ENSDART00000051866,…	1878	52	7504	2.458917014827558	2.3264376889198246E-4	1.5511268675827417E-5	1.9654920888623195E-4
GOTERM_BP_FAT	GO:0030182~neuron differentiation	67	1.2847555129434325	1.2984479185595574E-7	ENSDART00000012919, ENSDART00000081759, ENSDART00000024627, ENSDART00000045433, ENSDART00000075617, ENSDART00000042963, ENSDART00000044190, ENSDART00000044000, ENSDART00000007531, ENSDART00000044432, ENSDART00000108738, ENSDART00000104683, ENSDART00000035150, ENSDART00000011627, ENSDART00000042829, ENSDART00000010896, ENSDART00000015827, ENSDART00000073947, ENSDART00000066835, ENSDART00000089242,…	1878	148	7504	1.808882364792908	2.64848313975552E-4	1.6555074993540586E-5	2.2376080883734772E-4
GOTERM_BP_FAT	GO:0030900~forebrain development	31	0.5944391179290508	1.4951094874465506E-7	ENSDART00000049151, ENSDART00000083424, ENSDART00000047569, ENSDART00000036124, ENSDART00000078563, ENSDART00000056082, ENSDART00000049624, ENSDART00000056747, ENSDART00000105133, ENSDART00000102538, ENSDART00000066835, ENSDART00000022236, ENSDART00000066224, ENSDART00000074441, ENSDART00000024555, ENSDART00000005985, ENSDART00000010774, ENSDART00000004036, ENSDART00000077476, ENSDART00000082434,…	1878	50	7504	2.477358892438765	3.049558497243421E-4	1.794115424469389E-5	2.5765134675781454E-4
GOTERM_BP_FAT	GO:0009953~dorsal/ventral pattern formation	39	0.74784276126558	2.266547990069774E-7	ENSDART00000049151, ENSDART00000075517, ENSDART00000054175, ENSDART00000024882, ENSDART00000004717, ENSDART00000045110, ENSDART00000103549, ENSDART00000017456, ENSDART00000043462, ENSDART00000040708, ENSDART00000008468, ENSDART00000051065, ENSDART00000038495, ENSDART00000090019, ENSDART00000081675, ENSDART00000008176, ENSDART00000055099, ENSDART00000075150, ENSDART00000024555, ENSDART00000010774,…	1878	71	7504	2.1948431804886828	4.622689632057808E-4	2.5687216880121433E-5	3.9059264992369336E-4
GOTERM_BP_FAT	GO:0007223~Wnt receptor signaling pathway, calcium modulating pathway	19	0.36433365292425696	3.7331754846953843E-7	ENSDART00000098394, ENSDART00000065889, ENSDART00000013590, ENSDART00000098391, ENSDART00000060259, ENSDART00000076636, ENSDART00000058739, ENSDART00000049624, ENSDART00000041852, ENSDART00000099880, ENSDART00000003156, ENSDART00000104915, ENSDART00000007308, ENSDART00000046004, ENSDART00000077931, ENSDART00000105133, ENSDART00000023675, ENSDART00000074651, ENSDART00000104029, ENSDART00000055225	1878	24	7504	3.1632942847000356	7.612780216885717E-4	4.008171991431997E-5	6.433347872869533E-4
GOTERM_BP_FAT	GO:0009792~embryonic development ending in birth or egg hatching	60	1.1505273250239694	5.456474422597449E-7	ENSDART00000047569, ENSDART00000033316, ENSDART00000024627, ENSDART00000100670, ENSDART00000020409, ENSDART00000052379, ENSDART00000099262, ENSDART00000054395, ENSDART00000010521, ENSDART00000080135, ENSDART00000005884, ENSDART00000098707, ENSDART00000090019, ENSDART00000077931, ENSDART00000103631, ENSDART00000054822, ENSDART00000024555, ENSDART00000036656, ENSDART00000098394, ENSDART00000018301,…	1878	132	7504	1.8162455223158098	0.0011125017963606876	5.565450552225126E-5	9.403080344361214E-4
GOTERM_BP_FAT	GO:0043009~chordate embryonic development	60	1.1505273250239694	5.456474422597449E-7	ENSDART00000047569, ENSDART00000033316, ENSDART00000024627, ENSDART00000100670, ENSDART00000020409, ENSDART00000052379, ENSDART00000099262, ENSDART00000054395, ENSDART00000010521, ENSDART00000080135, ENSDART00000005884, ENSDART00000098707, ENSDART00000090019, ENSDART00000077931, ENSDART00000103631, ENSDART00000054822, ENSDART00000024555, ENSDART00000036656, ENSDART00000098394, ENSDART00000018301,…	1878	132	7504	1.8162455223158098	0.0011125017963606876	5.565450552225126E-5	9.403080344361214E-4
GOTERM_BP_FAT	GO:0048568~embryonic organ development	65	1.2464046021093003	5.793106950383351E-7	ENSDART00000047569, ENSDART00000033316, ENSDART00000024627, ENSDART00000045433, ENSDART00000100670, ENSDART00000102620, ENSDART00000091307, ENSDART00000044190, ENSDART00000020409, ENSDART00000005676, ENSDART00000099262, ENSDART00000054395, ENSDART00000080135, ENSDART00000005884, ENSDART00000003752, ENSDART00000014608, ENSDART00000051553, ENSDART00000054822, ENSDART00000024555, ENSDART00000080536,…	1878	147	7504	1.7668238754500736	0.0011810961165686917	5.627432893473561E-5	9.983192626350501E-4
GOTERM_BP_FAT	GO:0001501~skeletal system development	39	0.74784276126558	1.4006479123123277E-6	ENSDART00000066780, ENSDART00000024627, ENSDART00000100670, ENSDART00000111386, ENSDART00000020409, ENSDART00000063231, ENSDART00000082346, ENSDART00000041852, ENSDART00000005676, ENSDART00000044432, ENSDART00000074750, ENSDART00000104629, ENSDART00000022074, ENSDART00000040826, ENSDART00000080135, ENSDART00000005884, ENSDART00000056747, ENSDART00000023064, ENSDART00000018764, ENSDART00000017695,…	1878	75	7504	2.0777848775292864	0.002853245477932753	1.29869918089498E-4	0.002413703874992734
GOTERM_BP_FAT	GO:0048592~eye morphogenesis	36	0.6903163950143816	1.4483187767076836E-6	ENSDART00000012919, ENSDART00000075517, ENSDART00000033316, ENSDART00000024627, ENSDART00000102620, ENSDART00000097934, ENSDART00000044190, ENSDART00000044432, ENSDART00000099262, ENSDART00000054395, ENSDART00000104683, ENSDART00000011627, ENSDART00000042829, ENSDART00000003752, ENSDART00000073947, ENSDART00000051553, ENSDART00000014608, ENSDART00000015410, ENSDART00000010774, ENSDART00000002250,…	1878	67	7504	2.146964856230032	0.0029502119903418444	1.284514208889087E-4	0.00249585299786359
GOTERM_BP_FAT	GO:0060429~epithelium development	46	0.8820709491850431	2.4922386066277095E-6	ENSDART00000103298, ENSDART00000033316, ENSDART00000024627, ENSDART00000020409, ENSDART00000044432, ENSDART00000052379, ENSDART00000010521, ENSDART00000005884, ENSDART00000090019, ENSDART00000081993, ENSDART00000078072, ENSDART00000024555, ENSDART00000044264, ENSDART00000098394, ENSDART00000013590, ENSDART00000054472, ENSDART00000053754, ENSDART00000051234, ENSDART00000078021, ENSDART00000017977,…	1878	96	7504	1.9146254881079163	0.005071270560429775	2.1181810891568453E-4	0.004294778604152505
GOTERM_BP_FAT	GO:0035270~endocrine system development	24	0.4602109300095877	3.496927642739186E-6	ENSDART00000083424, ENSDART00000049151, ENSDART00000036124, ENSDART00000100670, ENSDART00000020409, ENSDART00000031499, ENSDART00000041852, ENSDART00000044432, ENSDART00000054395, ENSDART00000040826, ENSDART00000102538, ENSDART00000007829, ENSDART00000074651, ENSDART00000083063, ENSDART00000024555, ENSDART00000005985, ENSDART00000004036, ENSDART00000017191, ENSDART00000105887, ENSDART00000076636,…	1878	38	7504	2.5236253573230196	0.0071083601051596945	2.8530908619506246E-4	0.00602607130505417
GOTERM_BP_FAT	GO:0007507~heart development	59	1.1313518696069031	4.324045556018957E-6	ENSDART00000074327, ENSDART00000083424, ENSDART00000024627, ENSDART00000045433, ENSDART00000100670, ENSDART00000020409, ENSDART00000044432, ENSDART00000049129, ENSDART00000010521, ENSDART00000060597, ENSDART00000024207, ENSDART00000010896, ENSDART00000052992, ENSDART00000012194, ENSDART00000013590, ENSDART00000054877, ENSDART00000089737, ENSDART00000023639, ENSDART00000053754, ENSDART00000099880,…	1878	136	7504	1.7334460940925893	0.008782280494766814	3.3921445398354955E-4	0.007451350037124271
GOTERM_BP_FAT	GO:0006350~transcription	174	3.336529242569511	4.4141861954481635E-6	ENSDART00000006514, ENSDART00000110682, ENSDART00000062357, ENSDART00000054460, ENSDART00000101134, ENSDART00000020409, ENSDART00000009104, ENSDART00000019733, ENSDART00000099262, ENSDART00000077721, ENSDART00000097164, ENSDART00000055588, ENSDART00000040405, ENSDART00000028787, ENSDART00000077694, ENSDART00000044083, ENSDART00000103640, ENSDART00000078072, ENSDART00000031167, ENSDART00000051553,…	1878	516	7504	1.3474007479505659	0.008964536491302022	3.3346141580614663E-4	0.0076066780474115525
GOTERM_BP_FAT	GO:0021536~diencephalon development	20	0.38350910834132307	4.713855558663632E-6	ENSDART00000074441, ENSDART00000005985, ENSDART00000024555, ENSDART00000083424, ENSDART00000010774, ENSDART00000049151, ENSDART00000004036, ENSDART00000036124, ENSDART00000049624, ENSDART00000056082, ENSDART00000074833, ENSDART00000103043, ENSDART00000081595, ENSDART00000103997, ENSDART00000105133, ENSDART00000102538, ENSDART00000104532, ENSDART00000099204, ENSDART00000011520, ENSDART00000056005	1878	29	7504	2.755682861444677	0.00957019935931247	3.433798889336259E-4	0.008123058882647527
GOTERM_BP_FAT	GO:0009799~determination of symmetry	40	0.7670182166826461	5.148498030965686E-6	ENSDART00000083424, ENSDART00000012919, ENSDART00000019196, ENSDART00000075517, ENSDART00000054175, ENSDART00000061000, ENSDART00000003620, ENSDART00000045110, ENSDART00000043462, ENSDART00000006724, ENSDART00000007356, ENSDART00000081047, ENSDART00000051065, ENSDART00000002334, ENSDART00000060597, ENSDART00000075150, ENSDART00000052992, ENSDART00000023128, ENSDART00000054472, ENSDART00000077478,…	1878	81	7504	1.9732050118986577	0.01044799949934494	3.621055625891989E-4	0.008872016676719774
GOTERM_BP_FAT	GO:0009855~determination of bilateral symmetry	40	0.7670182166826461	5.148498030965686E-6	ENSDART00000083424, ENSDART00000012919, ENSDART00000019196, ENSDART00000075517, ENSDART00000054175, ENSDART00000061000, ENSDART00000003620, ENSDART00000045110, ENSDART00000043462, ENSDART00000006724, ENSDART00000007356, ENSDART00000081047, ENSDART00000051065, ENSDART00000002334, ENSDART00000060597, ENSDART00000075150, ENSDART00000052992, ENSDART00000023128, ENSDART00000054472, ENSDART00000077478,…	1878	81	7504	1.9732050118986577	0.01044799949934494	3.621055625891989E-4	0.008872016676719774
GOTERM_BP_FAT	GO:0048729~tissue morphogenesis	49	0.9395973154362416	7.445229659347504E-6	ENSDART00000030068, ENSDART00000103298, ENSDART00000062633, ENSDART00000033316, ENSDART00000024627, ENSDART00000020409, ENSDART00000052379, ENSDART00000010521, ENSDART00000005884, ENSDART00000090019, ENSDART00000078072, ENSDART00000024555, ENSDART00000052992, ENSDART00000044264, ENSDART00000098394, ENSDART00000013590, ENSDART00000054472, ENSDART00000053754, ENSDART00000051234, ENSDART00000103658,…	1878	108	7504	1.8128821046818917	0.015073564179646337	5.061493646846271E-4	0.012829561162819303
GOTERM_BP_FAT	GO:0001654~eye development	61	1.1697027804410354	9.421126490989473E-6	ENSDART00000012919, ENSDART00000075517, ENSDART00000054460, ENSDART00000033316, ENSDART00000024627, ENSDART00000102620, ENSDART00000044190, ENSDART00000099262, ENSDART00000044432, ENSDART00000054395, ENSDART00000104683, ENSDART00000051491, ENSDART00000011627, ENSDART00000018764, ENSDART00000102538, ENSDART00000042829, ENSDART00000073947, ENSDART00000003752, ENSDART00000014608, ENSDART00000051553,…	1878	145	7504	1.680966545481253	0.019035677495297776	6.197816809337953E-4	0.016234150684746318
GOTERM_BP_FAT	GO:0007167~enzyme linked receptor protein signaling pathway	40	0.7670182166826461	1.0740158586544306E-5	ENSDART00000048840, ENSDART00000004504, ENSDART00000049204, ENSDART00000054175, ENSDART00000024882, ENSDART00000100385, ENSDART00000046542, ENSDART00000102788, ENSDART00000040209, ENSDART00000009740, ENSDART00000055681, ENSDART00000028618, ENSDART00000010189, ENSDART00000004338, ENSDART00000025621, ENSDART00000002334, ENSDART00000037292, ENSDART00000099979, ENSDART00000097644, ENSDART00000059042,…	1878	83	7504	1.9256579031782082	0.02167175964882595	6.844544408556308E-4	0.018506861831935062
GOTERM_BP_FAT	GO:0042471~ear morphogenesis	24	0.4602109300095877	1.1719381973744509E-5	ENSDART00000054175, ENSDART00000024627, ENSDART00000045433, ENSDART00000100670, ENSDART00000046542, ENSDART00000044190, ENSDART00000049624, ENSDART00000112979, ENSDART00000005676, ENSDART00000054395, ENSDART00000002232, ENSDART00000040826, ENSDART00000010189, ENSDART00000008468, ENSDART00000081047, ENSDART00000048985, ENSDART00000004477, ENSDART00000005985, ENSDART00000029014, ENSDART00000061786,…	1878	40	7504	2.397444089456869	0.02362415471924828	7.242127621148731E-4	0.020194046246224673
GOTERM_BP_FAT	GO:0002009~morphogenesis of an epithelium	41	0.7861936720997122	1.591491836639426E-5	ENSDART00000103298, ENSDART00000049151, ENSDART00000052393, ENSDART00000054175, ENSDART00000033316, ENSDART00000024627, ENSDART00000045110, ENSDART00000020409, ENSDART00000041852, ENSDART00000052379, ENSDART00000060405, ENSDART00000010521, ENSDART00000007356, ENSDART00000073514, ENSDART00000005884, ENSDART00000090019, ENSDART00000100171, ENSDART00000003091, ENSDART00000027090, ENSDART00000074651,…	1878	87	7504	1.8830499553205293	0.03194530656618344	9.544469261039135E-4	0.027422576935764997
GOTERM_BP_FAT	GO:0000904~cell morphogenesis involved in differentiation	38	0.7286673058485139	1.969612722742334E-5	ENSDART00000081759, ENSDART00000024627, ENSDART00000026107, ENSDART00000042963, ENSDART00000082346, ENSDART00000007531, ENSDART00000044000, ENSDART00000044432, ENSDART00000108738, ENSDART00000104683, ENSDART00000065127, ENSDART00000035150, ENSDART00000062855, ENSDART00000076098, ENSDART00000090019, ENSDART00000002908, ENSDART00000073947, ENSDART00000015827, ENSDART00000003042, ENSDART00000022236,…	1878	79	7504	1.9220015907038193	0.03938396312355097	0.0011473554337171343	0.0339368368943882
GOTERM_BP_FAT	GO:0007368~determination of left/right symmetry	33	0.6327900287631831	2.023317943014785E-5	ENSDART00000083424, ENSDART00000012919, ENSDART00000019196, ENSDART00000054175, ENSDART00000061000, ENSDART00000003620, ENSDART00000045110, ENSDART00000006724, ENSDART00000007356, ENSDART00000081047, ENSDART00000002334, ENSDART00000060597, ENSDART00000075150, ENSDART00000052992, ENSDART00000023128, ENSDART00000077478, ENSDART00000007090, ENSDART00000076636, ENSDART00000092580, ENSDART00000035400,…	1878	65	7504	2.028606537232735	0.04043584576006809	0.0011459013866910173	0.034862037053540185
GOTERM_BP_FAT	GO:0001708~cell fate specification	22	0.42186001917545546	2.0846714018672702E-5	ENSDART00000024555, ENSDART00000049151, ENSDART00000051866, ENSDART00000066780, ENSDART00000006378, ENSDART00000006622, ENSDART00000030939, ENSDART00000065664, ENSDART00000082346, ENSDART00000052379, ENSDART00000054395, ENSDART00000074833, ENSDART00000078341, ENSDART00000054366, ENSDART00000056748, ENSDART00000031700, ENSDART00000010896, ENSDART00000099204, ENSDART00000075150, ENSDART00000099224,…	1878	36	7504	2.441841202224589	0.041636119748255984	0.001148738069872035	0.03591898644318414
GOTERM_BP_FAT	GO:0016337~cell-cell adhesion	44	0.8437200383509109	2.3758126738076063E-5	ENSDART00000074362, ENSDART00000024627, ENSDART00000112958, ENSDART00000010526, ENSDART00000078334, ENSDART00000010521, ENSDART00000114785, ENSDART00000077627, ENSDART00000050160, ENSDART00000115251, ENSDART00000106688, ENSDART00000106689, ENSDART00000108940, ENSDART00000013590, ENSDART00000090733, ENSDART00000106704, ENSDART00000106705, ENSDART00000106707, ENSDART00000104022, ENSDART00000111030,…	1878	97	7504	1.8125006861873239	0.047311369475769416	0.0012746383862732857	0.040934397006797685
GOTERM_BP_FAT	GO:0007155~cell adhesion	81	1.5532118887823587	2.639883892353142E-5	ENSDART00000034225, ENSDART00000064107, ENSDART00000080842, ENSDART00000090825, ENSDART00000024627, ENSDART00000112958, ENSDART00000079528, ENSDART00000010526, ENSDART00000078334, ENSDART00000010521, ENSDART00000114785, ENSDART00000077627, ENSDART00000082153, ENSDART00000005724, ENSDART00000017229, ENSDART00000102122, ENSDART00000050160, ENSDART00000083314, ENSDART00000106688, ENSDART00000106689,…	1878	213	7504	1.5195068172613957	0.052429882621362944	0.0013799275937185218	0.04548327421206588
GOTERM_BP_FAT	GO:0022610~biological adhesion	81	1.5532118887823587	2.639883892353142E-5	ENSDART00000034225, ENSDART00000064107, ENSDART00000080842, ENSDART00000090825, ENSDART00000024627, ENSDART00000112958, ENSDART00000079528, ENSDART00000010526, ENSDART00000078334, ENSDART00000010521, ENSDART00000114785, ENSDART00000077627, ENSDART00000082153, ENSDART00000005724, ENSDART00000017229, ENSDART00000102122, ENSDART00000050160, ENSDART00000083314, ENSDART00000106688, ENSDART00000106689,…	1878	213	7504	1.5195068172613957	0.052429882621362944	0.0013799275937185218	0.04548327421206588
GOTERM_BP_FAT	GO:0042472~inner ear morphogenesis	23	0.44103547459252157	2.7458601840623453E-5	ENSDART00000054175, ENSDART00000024627, ENSDART00000045433, ENSDART00000100670, ENSDART00000046542, ENSDART00000044190, ENSDART00000049624, ENSDART00000112979, ENSDART00000005676, ENSDART00000054395, ENSDART00000040826, ENSDART00000010189, ENSDART00000002232, ENSDART00000008468, ENSDART00000081047, ENSDART00000004477, ENSDART00000005985, ENSDART00000029014, ENSDART00000061786, ENSDART00000027982,…	1878	39	7504	2.356462139209743	0.054476292178682106	0.0013994278069819899	0.04730876152236885
GOTERM_BP_FAT	GO:0030902~hindbrain development	29	0.5560882070949186	3.0282099457703187E-5	ENSDART00000110682, ENSDART00000019446, ENSDART00000033316, ENSDART00000024627, ENSDART00000078563, ENSDART00000018945, ENSDART00000082346, ENSDART00000006538, ENSDART00000054395, ENSDART00000104683, ENSDART00000060006, ENSDART00000011627, ENSDART00000077931, ENSDART00000003091, ENSDART00000077809, ENSDART00000073947, ENSDART00000051553, ENSDART00000066224, ENSDART00000005985, ENSDART00000067177,…	1878	55	7504	2.1068448058863396	0.059906949062401016	0.0015056073430499417	0.05217220459234895
GOTERM_BP_FAT	GO:0042127~regulation of cell proliferation	18	0.3451581975071908	3.2772616025605714E-5	ENSDART00000079138, ENSDART00000074327, ENSDART00000051866, ENSDART00000010774, ENSDART00000013534, ENSDART00000024882, ENSDART00000023889, ENSDART00000004717, ENSDART00000104738, ENSDART00000037999, ENSDART00000034550, ENSDART00000053946, ENSDART00000055681, ENSDART00000007408, ENSDART00000098707, ENSDART00000100286, ENSDART00000099204, ENSDART00000075150	1878	27	7504	2.663826766063188	0.0646712734092234	0.0015905725594157483	0.056461906499860604
GOTERM_BP_FAT	GO:0000902~cell morphogenesis	53	1.0162991371045063	3.9778887303959065E-5	ENSDART00000012919, ENSDART00000081759, ENSDART00000033316, ENSDART00000024627, ENSDART00000042963, ENSDART00000044000, ENSDART00000007531, ENSDART00000044432, ENSDART00000108738, ENSDART00000104683, ENSDART00000035150, ENSDART00000010521, ENSDART00000005884, ENSDART00000090019, ENSDART00000015827, ENSDART00000073947, ENSDART00000078072, ENSDART00000028883, ENSDART00000089242, ENSDART00000024555,…	1878	126	7504	1.6807478404922496	0.07794512897127315	0.0018854422733487475	0.0685286797297846
GOTERM_BP_FAT	GO:0009968~negative regulation of signal transduction	25	0.4793863854266539	4.177642023025449E-5	ENSDART00000079138, ENSDART00000099528, ENSDART00000065338, ENSDART00000045110, ENSDART00000104738, ENSDART00000063231, ENSDART00000114098, ENSDART00000078072, ENSDART00000052992, ENSDART00000085051, ENSDART00000052423, ENSDART00000033369, ENSDART00000081766, ENSDART00000049063, ENSDART00000011662, ENSDART00000077732, ENSDART00000054366, ENSDART00000105768, ENSDART00000039454, ENSDART00000098677,…	1878	45	7504	2.2198556383859898	0.08169497976082551	0.0019350725440907546	0.07196874283661447
GOTERM_BP_FAT	GO:0010648~negative regulation of cell communication	25	0.4793863854266539	4.177642023025449E-5	ENSDART00000079138, ENSDART00000099528, ENSDART00000065338, ENSDART00000045110, ENSDART00000104738, ENSDART00000063231, ENSDART00000114098, ENSDART00000078072, ENSDART00000052992, ENSDART00000085051, ENSDART00000052423, ENSDART00000033369, ENSDART00000081766, ENSDART00000049063, ENSDART00000011662, ENSDART00000077732, ENSDART00000054366, ENSDART00000105768, ENSDART00000039454, ENSDART00000098677,…	1878	45	7504	2.2198556383859898	0.08169497976082551	0.0019350725440907546	0.07196874283661447
GOTERM_BP_FAT	GO:0060284~regulation of cell development	23	0.44103547459252157	4.66954261223758E-5	ENSDART00000005499, ENSDART00000049151, ENSDART00000058992, ENSDART00000024627, ENSDART00000098859, ENSDART00000078563, ENSDART00000026107, ENSDART00000097934, ENSDART00000112979, ENSDART00000007531, ENSDART00000035150, ENSDART00000060006, ENSDART00000003752, ENSDART00000003042, ENSDART00000024555, ENSDART00000021180, ENSDART00000051866, ENSDART00000113803, ENSDART00000027982, ENSDART00000058530,…	1878	40	7504	2.2975505857294993	0.0908642840108923	0.0021146696718443714	0.08043956227069549
GOTERM_BP_FAT	GO:0048732~gland development	19	0.36433365292425696	4.861542453517122E-5	ENSDART00000005985, ENSDART00000024555, ENSDART00000083424, ENSDART00000049151, ENSDART00000004036, ENSDART00000036124, ENSDART00000100670, ENSDART00000020409, ENSDART00000031499, ENSDART00000054395, ENSDART00000074833, ENSDART00000040826, ENSDART00000081595, ENSDART00000102538, ENSDART00000007829, ENSDART00000056655, ENSDART00000099204, ENSDART00000011520, ENSDART00000056005, ENSDART00000083063	1878	30	7504	2.5306354277600285	0.09441838831593108	0.00215371821480137	0.08374572969866989
GOTERM_BP_FAT	GO:0006928~cell motion	66	1.2655800575263663	5.234849879627225E-5	ENSDART00000103298, ENSDART00000012919, ENSDART00000082296, ENSDART00000062633, ENSDART00000033316, ENSDART00000024627, ENSDART00000042963, ENSDART00000044000, ENSDART00000007531, ENSDART00000044432, ENSDART00000108738, ENSDART00000104683, ENSDART00000083830, ENSDART00000005884, ENSDART00000060597, ENSDART00000090019, ENSDART00000015827, ENSDART00000073947, ENSDART00000028883, ENSDART00000024555,…	1878	168	7504	1.56975505857295	0.10128897153246341	0.0022696275727490667	0.09017365283452428
GOTERM_BP_FAT	GO:0048666~neuron development	44	0.8437200383509109	5.796482942486217E-5	ENSDART00000012919, ENSDART00000081759, ENSDART00000036124, ENSDART00000024627, ENSDART00000078563, ENSDART00000026107, ENSDART00000044190, ENSDART00000042963, ENSDART00000007531, ENSDART00000044000, ENSDART00000044432, ENSDART00000108738, ENSDART00000104683, ENSDART00000065127, ENSDART00000035150, ENSDART00000076098, ENSDART00000016602, ENSDART00000002908, ENSDART00000042829, ENSDART00000073947,…	1878	100	7504	1.7581256656017041	0.1115275856234923	0.0024605445371481682	0.09984359227380724
GOTERM_BP_FAT	GO:0032989~cellular component morphogenesis	61	1.1697027804410354	6.388484544778435E-5	ENSDART00000012919, ENSDART00000081759, ENSDART00000033316, ENSDART00000024627, ENSDART00000042963, ENSDART00000044000, ENSDART00000007531, ENSDART00000044432, ENSDART00000108738, ENSDART00000104683, ENSDART00000035150, ENSDART00000010521, ENSDART00000046800, ENSDART00000005884, ENSDART00000090019, ENSDART00000015827, ENSDART00000073947, ENSDART00000078072, ENSDART00000028883, ENSDART00000089242,…	1878	153	7504	1.593072869900534	0.12219363246998594	0.002656246484795788	0.11003544883063654
GOTERM_BP_FAT	GO:0033334~fin morphogenesis	25	0.4793863854266539	6.680049446862319E-5	ENSDART00000111842, ENSDART00000024882, ENSDART00000024627, ENSDART00000045110, ENSDART00000044190, ENSDART00000041852, ENSDART00000005676, ENSDART00000044432, ENSDART00000022074, ENSDART00000008468, ENSDART00000018764, ENSDART00000013024, ENSDART00000074651, ENSDART00000005985, ENSDART00000054472, ENSDART00000054877, ENSDART00000045126, ENSDART00000061928, ENSDART00000039499, ENSDART00000033369,…	1878	46	7504	2.171597907116729	0.12739960050463028	0.002721840266939779	0.11505464900658513
GOTERM_BP_FAT	GO:0033333~fin development	27	0.5177372962607862	8.587674584829559E-5	ENSDART00000111842, ENSDART00000024882, ENSDART00000024627, ENSDART00000045110, ENSDART00000044190, ENSDART00000041852, ENSDART00000005676, ENSDART00000044432, ENSDART00000022074, ENSDART00000008468, ENSDART00000018764, ENSDART00000013024, ENSDART00000074651, ENSDART00000005985, ENSDART00000085051, ENSDART00000054472, ENSDART00000054877, ENSDART00000045126, ENSDART00000061928, ENSDART00000039499,…	1878	52	7504	2.0747112312607516	0.1607075674132531	0.0034293237301429302	0.14788796798046455
GOTERM_BP_FAT	GO:0009952~anterior/posterior pattern formation	49	0.9395973154362416	9.286525036493768E-5	ENSDART00000047569, ENSDART00000033316, ENSDART00000024627, ENSDART00000099262, ENSDART00000054395, ENSDART00000010521, ENSDART00000005884, ENSDART00000098707, ENSDART00000090019, ENSDART00000077931, ENSDART00000103631, ENSDART00000024555, ENSDART00000002309, ENSDART00000044264, ENSDART00000018301, ENSDART00000098394, ENSDART00000036656, ENSDART00000053754, ENSDART00000082434, ENSDART00000031700,…	1878	117	7504	1.673429635090977	0.17258914673106285	0.0036367154530827506	0.15991377176297616
GOTERM_BP_FAT	GO:0035107~appendage morphogenesis	25	0.4793863854266539	1.0441377848763216E-4	ENSDART00000111842, ENSDART00000024882, ENSDART00000024627, ENSDART00000045110, ENSDART00000044190, ENSDART00000041852, ENSDART00000005676, ENSDART00000044432, ENSDART00000022074, ENSDART00000008468, ENSDART00000018764, ENSDART00000013024, ENSDART00000074651, ENSDART00000005985, ENSDART00000054472, ENSDART00000054877, ENSDART00000045126, ENSDART00000061928, ENSDART00000039499, ENSDART00000033369,…	1878	47	7504	2.1253936963270115	0.19185617023753976	0.004011089272619728	0.1797834645235863
GOTERM_BP_FAT	GO:0007267~cell-cell signaling	25	0.4793863854266539	1.0441377848763216E-4	ENSDART00000099872, ENSDART00000061429, ENSDART00000090910, ENSDART00000060259, ENSDART00000104234, ENSDART00000041852, ENSDART00000052379, ENSDART00000081951, ENSDART00000103151, ENSDART00000024225, ENSDART00000056747, ENSDART00000003008, ENSDART00000105133, ENSDART00000074651, ENSDART00000011506, ENSDART00000008842, ENSDART00000099869, ENSDART00000053871, ENSDART00000114229, ENSDART00000101306,…	1878	47	7504	2.1253936963270115	0.19185617023753976	0.004011089272619728	0.1797834645235863
GOTERM_BP_FAT	GO:0007369~gastrulation	47	0.9012464046021093	1.2503664333361124E-4	ENSDART00000103298, ENSDART00000062633, ENSDART00000082296, ENSDART00000033316, ENSDART00000024627, ENSDART00000097364, ENSDART00000005884, ENSDART00000060597, ENSDART00000090019, ENSDART00000081993, ENSDART00000028883, ENSDART00000052992, ENSDART00000044264, ENSDART00000012194, ENSDART00000097732, ENSDART00000013590, ENSDART00000054472, ENSDART00000053754, ENSDART00000039280, ENSDART00000051234,…	1878	112	7504	1.6767838125665604	0.22515378422384102	0.0047127617865500016	0.21525664251142995
GOTERM_BP_FAT	GO:0048736~appendage development	27	0.5177372962607862	1.28861368809429E-4	ENSDART00000111842, ENSDART00000024882, ENSDART00000024627, ENSDART00000045110, ENSDART00000044190, ENSDART00000041852, ENSDART00000005676, ENSDART00000044432, ENSDART00000022074, ENSDART00000008468, ENSDART00000018764, ENSDART00000013024, ENSDART00000074651, ENSDART00000005985, ENSDART00000085051, ENSDART00000054472, ENSDART00000054877, ENSDART00000045126, ENSDART00000061928, ENSDART00000039499,…	1878	53	7504	2.0355657363313036	0.23117671258594585	0.004768487783909037	0.22183420802454057
GOTERM_BP_FAT	GO:0007156~homophilic cell adhesion	35	0.6711409395973155	1.3289857959317166E-4	ENSDART00000106693, ENSDART00000074362, ENSDART00000099594, ENSDART00000054889, ENSDART00000106694, ENSDART00000087446, ENSDART00000024627, ENSDART00000112958, ENSDART00000097934, ENSDART00000081870, ENSDART00000114664, ENSDART00000108584, ENSDART00000010526, ENSDART00000078334, ENSDART00000114785, ENSDART00000077627, ENSDART00000016602, ENSDART00000100599, ENSDART00000003091, ENSDART00000050160,…	1878	76	7504	1.8401434897147022	0.23748349073473307	0.0048299253454895386	0.22877675172230383
GOTERM_BP_FAT	GO:0048048~embryonic eye morphogenesis	14	0.2684563758389262	1.809109077074614E-4	ENSDART00000002250, ENSDART00000033316, ENSDART00000013590, ENSDART00000024627, ENSDART00000102620, ENSDART00000033369, ENSDART00000099262, ENSDART00000074833, ENSDART00000054395, ENSDART00000058969, ENSDART00000003752, ENSDART00000051553, ENSDART00000014608, ENSDART00000082471	1878	20	7504	2.797018104366347	0.30863794823623225	0.006454372388727703	0.3113057312168044
GOTERM_BP_FAT	GO:0051960~regulation of nervous system development	21	0.4026845637583893	2.306693240781987E-4	ENSDART00000005499, ENSDART00000021180, ENSDART00000024555, ENSDART00000049151, ENSDART00000051866, ENSDART00000058992, ENSDART00000113803, ENSDART00000058530, ENSDART00000027982, ENSDART00000098859, ENSDART00000024627, ENSDART00000078563, ENSDART00000097934, ENSDART00000026107, ENSDART00000039499, ENSDART00000000102, ENSDART00000112979, ENSDART00000053946, ENSDART00000007531, ENSDART00000035150,…	1878	38	7504	2.2081721876576426	0.37538492686954106	0.008081302074724683	0.3967682250088256
GOTERM_BP_FAT	GO:0050767~regulation of neurogenesis	21	0.4026845637583893	2.306693240781987E-4	ENSDART00000005499, ENSDART00000021180, ENSDART00000024555, ENSDART00000049151, ENSDART00000051866, ENSDART00000058992, ENSDART00000113803, ENSDART00000058530, ENSDART00000027982, ENSDART00000098859, ENSDART00000024627, ENSDART00000078563, ENSDART00000097934, ENSDART00000026107, ENSDART00000039499, ENSDART00000000102, ENSDART00000112979, ENSDART00000053946, ENSDART00000007531, ENSDART00000035150,…	1878	38	7504	2.2081721876576426	0.37538492686954106	0.008081302074724683	0.3967682250088256
GOTERM_BP_FAT	GO:0001667~ameboidal cell migration	40	0.7670182166826461	2.3919988484539013E-4	ENSDART00000103298, ENSDART00000082296, ENSDART00000062633, ENSDART00000054175, ENSDART00000026085, ENSDART00000033316, ENSDART00000024627, ENSDART00000045110, ENSDART00000026107, ENSDART00000100658, ENSDART00000041852, ENSDART00000112979, ENSDART00000104683, ENSDART00000005884, ENSDART00000060597, ENSDART00000090019, ENSDART00000105133, ENSDART00000073947, ENSDART00000017695, ENSDART00000074651,…	1878	93	7504	1.7185979135891534	0.3861631699824214	0.008237513614676062	0.41141294495856684
GOTERM_BP_FAT	GO:0006813~potassium ion transport	36	0.6903163950143816	2.4620588660842176E-4	ENSDART00000067454, ENSDART00000092988, ENSDART00000023293, ENSDART00000014528, ENSDART00000017930, ENSDART00000033922, ENSDART00000017202, ENSDART00000088588, ENSDART00000083394, ENSDART00000016535, ENSDART00000002507, ENSDART00000042673, ENSDART00000021192, ENSDART00000098621, ENSDART00000039325, ENSDART00000099446, ENSDART00000062874, ENSDART00000113492, ENSDART00000005244, ENSDART00000091472,…	1878	81	7504	1.775884510708792	0.39487597896719784	0.008337082954859132	0.4234388827697222
GOTERM_BP_FAT	GO:0033338~medial fin development	8	0.15340364333652923	3.79932982383323E-4	ENSDART00000005985, ENSDART00000061261, ENSDART00000054472, ENSDART00000024627, ENSDART00000045126, ENSDART00000045110, ENSDART00000017977, ENSDART00000099204	1878	8	7504	3.995740149094782	0.5393932133880285	0.012627959450891568	0.6527219538309037
GOTERM_BP_FAT	GO:0035141~medial fin morphogenesis	8	0.15340364333652923	3.79932982383323E-4	ENSDART00000005985, ENSDART00000061261, ENSDART00000054472, ENSDART00000024627, ENSDART00000045126, ENSDART00000045110, ENSDART00000017977, ENSDART00000099204	1878	8	7504	3.995740149094782	0.5393932133880285	0.012627959450891568	0.6527219538309037
GOTERM_BP_FAT	GO:0021984~adenohypophysis development	10	0.19175455417066153	3.889054822892687E-4	ENSDART00000074833, ENSDART00000024555, ENSDART00000005985, ENSDART00000049151, ENSDART00000083424, ENSDART00000036124, ENSDART00000081595, ENSDART00000102538, ENSDART00000099204, ENSDART00000056005	1878	12	7504	3.329783457578985	0.5477506067368535	0.01271717832419883	0.668088022742952
GOTERM_BP_FAT	GO:0021983~pituitary gland development	10	0.19175455417066153	3.889054822892687E-4	ENSDART00000074833, ENSDART00000024555, ENSDART00000005985, ENSDART00000049151, ENSDART00000083424, ENSDART00000036124, ENSDART00000081595, ENSDART00000102538, ENSDART00000099204, ENSDART00000056005	1878	12	7504	3.329783457578985	0.5477506067368535	0.01271717832419883	0.668088022742952
GOTERM_BP_FAT	GO:0051090~regulation of transcription factor activity	9	0.1725790987535954	4.135390003887034E-4	ENSDART00000076861, ENSDART00000102021, ENSDART00000104493, ENSDART00000075617, ENSDART00000013309, ENSDART00000010894, ENSDART00000077476, ENSDART00000042901, ENSDART00000058910	1878	10	7504	3.5961661341853035	0.5699243018991427	0.013304261676447382	0.7102632325507785
GOTERM_BP_FAT	GO:0051101~regulation of DNA binding	9	0.1725790987535954	4.135390003887034E-4	ENSDART00000076861, ENSDART00000102021, ENSDART00000104493, ENSDART00000075617, ENSDART00000013309, ENSDART00000010894, ENSDART00000077476, ENSDART00000042901, ENSDART00000058910	1878	10	7504	3.5961661341853035	0.5699243018991427	0.013304261676447382	0.7102632325507785
GOTERM_BP_FAT	GO:0007166~cell surface receptor linked signal transduction	227	4.352828379674017	4.290678687337059E-4	ENSDART00000028500, ENSDART00000044733, ENSDART00000098010, ENSDART00000082296, ENSDART00000052332, ENSDART00000079528, ENSDART00000055681, ENSDART00000051491, ENSDART00000097973, ENSDART00000082153, ENSDART00000105774, ENSDART00000038434, ENSDART00000001678, ENSDART00000111243, ENSDART00000063912, ENSDART00000105823, ENSDART00000047419, ENSDART00000062280, ENSDART00000040191, ENSDART00000050892,…	1878	749	7504	1.2109920078030914	0.5833406456920345	0.013586334423321023	0.7368416420598156
GOTERM_BP_FAT	GO:0051216~cartilage development	25	0.4793863854266539	5.101374946579032E-4	ENSDART00000066780, ENSDART00000024627, ENSDART00000111386, ENSDART00000082346, ENSDART00000063231, ENSDART00000005676, ENSDART00000104629, ENSDART00000074750, ENSDART00000005884, ENSDART00000080135, ENSDART00000023064, ENSDART00000018764, ENSDART00000017695, ENSDART00000044264, ENSDART00000006622, ENSDART00000023889, ENSDART00000017191, ENSDART00000003246, ENSDART00000081766, ENSDART00000091468,…	1878	51	7504	1.9586961515170498	0.6468795367088417	0.015887003048748793	0.8754874433528181
GOTERM_BP_FAT	GO:0007409~axonogenesis	30	0.5752636625119847	5.856000017641209E-4	ENSDART00000081759, ENSDART00000024627, ENSDART00000026107, ENSDART00000042963, ENSDART00000007531, ENSDART00000044000, ENSDART00000044432, ENSDART00000108738, ENSDART00000104683, ENSDART00000065127, ENSDART00000035150, ENSDART00000076098, ENSDART00000002908, ENSDART00000073947, ENSDART00000015827, ENSDART00000022236, ENSDART00000089242, ENSDART00000024555, ENSDART00000051866, ENSDART00000016230,…	1878	66	7504	1.8162455223158098	0.6972881530497488	0.017942742741937523	1.0043799682160737
GOTERM_BP_FAT	GO:0048667~cell morphogenesis involved in neuron differentiation	30	0.5752636625119847	5.856000017641209E-4	ENSDART00000081759, ENSDART00000024627, ENSDART00000026107, ENSDART00000042963, ENSDART00000007531, ENSDART00000044000, ENSDART00000044432, ENSDART00000108738, ENSDART00000104683, ENSDART00000065127, ENSDART00000035150, ENSDART00000076098, ENSDART00000002908, ENSDART00000073947, ENSDART00000015827, ENSDART00000022236, ENSDART00000089242, ENSDART00000024555, ENSDART00000051866, ENSDART00000016230,…	1878	66	7504	1.8162455223158098	0.6972881530497488	0.017942742741937523	1.0043799682160737
GOTERM_BP_FAT	GO:0007498~mesoderm development	23	0.44103547459252157	6.561567451633865E-4	ENSDART00000052992, ENSDART00000030068, ENSDART00000098394, ENSDART00000062633, ENSDART00000013590, ENSDART00000003620, ENSDART00000024627, ENSDART00000054472, ENSDART00000024283, ENSDART00000026107, ENSDART00000007090, ENSDART00000023639, ENSDART00000053754, ENSDART00000065817, ENSDART00000020270, ENSDART00000103658, ENSDART00000103659, ENSDART00000007356, ENSDART00000060597, ENSDART00000017977,…	1878	46	7504	1.9978700745473907	0.7378921201555777	0.019786683656850435	1.1247504545047415
GOTERM_BP_FAT	GO:0035239~tube morphogenesis	28	0.5369127516778524	7.799916042021701E-4	ENSDART00000052393, ENSDART00000033316, ENSDART00000024627, ENSDART00000100670, ENSDART00000046542, ENSDART00000112979, ENSDART00000022377, ENSDART00000060405, ENSDART00000010189, ENSDART00000040826, ENSDART00000073514, ENSDART00000002334, ENSDART00000111749, ENSDART00000075150, ENSDART00000018228, ENSDART00000100904, ENSDART00000005985, ENSDART00000002250, ENSDART00000061786, ENSDART00000027982,…	1878	61	7504	1.8341102323713752	0.7964418875675915	0.023137016339797034	1.3356806571193314
GOTERM_BP_FAT	GO:0031175~neuron projection development	31	0.5944391179290508	7.876309183467867E-4	ENSDART00000081759, ENSDART00000024627, ENSDART00000026107, ENSDART00000042963, ENSDART00000007531, ENSDART00000044000, ENSDART00000044432, ENSDART00000108738, ENSDART00000104683, ENSDART00000065127, ENSDART00000035150, ENSDART00000076098, ENSDART00000002908, ENSDART00000073947, ENSDART00000015827, ENSDART00000022236, ENSDART00000089242, ENSDART00000024555, ENSDART00000051866, ENSDART00000016230,…	1878	70	7504	1.7695420660276893	0.7995920371130347	0.023026405783654225	1.348678951529958
GOTERM_BP_FAT	GO:0042074~cell migration involved in gastrulation	30	0.5752636625119847	7.893627564721965E-4	ENSDART00000103298, ENSDART00000062633, ENSDART00000082296, ENSDART00000054175, ENSDART00000026085, ENSDART00000033316, ENSDART00000024627, ENSDART00000045110, ENSDART00000100658, ENSDART00000041852, ENSDART00000005884, ENSDART00000060597, ENSDART00000090019, ENSDART00000105133, ENSDART00000074651, ENSDART00000028883, ENSDART00000044264, ENSDART00000097732, ENSDART00000013590, ENSDART00000090028,…	1878	67	7504	1.7891373801916932	0.8002993758825079	0.022750582324321256	1.3516254501168223
GOTERM_BP_FAT	GO:0048812~neuron projection morphogenesis	30	0.5752636625119847	7.893627564721965E-4	ENSDART00000081759, ENSDART00000024627, ENSDART00000026107, ENSDART00000042963, ENSDART00000007531, ENSDART00000044000, ENSDART00000044432, ENSDART00000108738, ENSDART00000104683, ENSDART00000065127, ENSDART00000035150, ENSDART00000076098, ENSDART00000002908, ENSDART00000073947, ENSDART00000015827, ENSDART00000022236, ENSDART00000089242, ENSDART00000024555, ENSDART00000051866, ENSDART00000016230,…	1878	67	7504	1.7891373801916932	0.8002993758825079	0.022750582324321256	1.3516254501168223
GOTERM_BP_FAT	GO:0016331~morphogenesis of embryonic epithelium	15	0.28763183125599234	9.027867717603189E-4	ENSDART00000021180, ENSDART00000005985, ENSDART00000024555, ENSDART00000100904, ENSDART00000049151, ENSDART00000052393, ENSDART00000033316, ENSDART00000052379, ENSDART00000065817, ENSDART00000060405, ENSDART00000078021, ENSDART00000073514, ENSDART00000058969, ENSDART00000099204, ENSDART00000074425, ENSDART00000073930	1878	25	7504	2.397444089456869	0.8415817892737215	0.025617109704738517	1.5444213378522975
GOTERM_BP_FAT	GO:0007179~transforming growth factor beta receptor signaling pathway	10	0.19175455417066153	9.829185471112378E-4	ENSDART00000019766, ENSDART00000028618, ENSDART00000054175, ENSDART00000100385, ENSDART00000039832, ENSDART00000100569, ENSDART00000043455, ENSDART00000045374, ENSDART00000099979, ENSDART00000009740	1878	13	7504	3.0736462685344472	0.8654931206650612	0.02747846000118581	1.6804137260991059
GOTERM_BP_FAT	GO:0016477~cell migration	48	0.9204218600191754	0.001132463428373828	ENSDART00000103298, ENSDART00000062633, ENSDART00000082296, ENSDART00000033316, ENSDART00000024627, ENSDART00000044432, ENSDART00000104683, ENSDART00000083830, ENSDART00000005884, ENSDART00000060597, ENSDART00000090019, ENSDART00000073947, ENSDART00000028883, ENSDART00000044264, ENSDART00000097732, ENSDART00000013590, ENSDART00000067177, ENSDART00000030939, ENSDART00000039080, ENSDART00000056103,…	1878	125	7504	1.5343642172523961	0.9008909485420322	0.03116877458110312	1.9337346433724423
GOTERM_BP_FAT	GO:0051098~regulation of binding	9	0.1725790987535954	0.0011826179634232188	ENSDART00000076861, ENSDART00000102021, ENSDART00000104493, ENSDART00000075617, ENSDART00000013309, ENSDART00000010894, ENSDART00000077476, ENSDART00000042901, ENSDART00000058910	1878	11	7504	3.2692419401684574	0.9105404157260432	0.03209486120702065	2.018555940529565
GOTERM_BP_FAT	GO:0048701~embryonic cranial skeleton morphogenesis	12	0.23010546500479384	0.0012328595473248137	ENSDART00000005985, ENSDART00000006622, ENSDART00000030939, ENSDART00000100670, ENSDART00000020409, ENSDART00000003246, ENSDART00000040826, ENSDART00000080135, ENSDART00000005884, ENSDART00000056747, ENSDART00000099204, ENSDART00000110347, ENSDART00000054822	1878	18	7504	2.6638267660631874	0.9192651615364947	0.032997760796876774	2.1034551631933462
GOTERM_BP_FAT	GO:0048706~embryonic skeletal system development	12	0.23010546500479384	0.0012328595473248137	ENSDART00000005985, ENSDART00000006622, ENSDART00000030939, ENSDART00000100670, ENSDART00000020409, ENSDART00000003246, ENSDART00000040826, ENSDART00000080135, ENSDART00000005884, ENSDART00000056747, ENSDART00000099204, ENSDART00000110347, ENSDART00000054822	1878	18	7504	2.6638267660631874	0.9192651615364947	0.032997760796876774	2.1034551631933462
GOTERM_BP_FAT	GO:0048704~embryonic skeletal system morphogenesis	12	0.23010546500479384	0.0012328595473248137	ENSDART00000005985, ENSDART00000006622, ENSDART00000030939, ENSDART00000100670, ENSDART00000020409, ENSDART00000003246, ENSDART00000040826, ENSDART00000080135, ENSDART00000005884, ENSDART00000056747, ENSDART00000099204, ENSDART00000110347, ENSDART00000054822	1878	18	7504	2.6638267660631874	0.9192651615364947	0.032997760796876774	2.1034551631933462
GOTERM_BP_FAT	GO:0048870~cell motility	52	0.9971236816874401	0.0013492437112349552	ENSDART00000103298, ENSDART00000012919, ENSDART00000082296, ENSDART00000062633, ENSDART00000033316, ENSDART00000024627, ENSDART00000044432, ENSDART00000104683, ENSDART00000083830, ENSDART00000005884, ENSDART00000060597, ENSDART00000090019, ENSDART00000073947, ENSDART00000028883, ENSDART00000097732, ENSDART00000044264, ENSDART00000023128, ENSDART00000067177, ENSDART00000013590, ENSDART00000030939,…	1878	139	7504	1.4948092644095587	0.9363474384586834	0.035592153144112126	2.29985731918827
GOTERM_BP_FAT	GO:0051674~localization of cell	52	0.9971236816874401	0.0013492437112349552	ENSDART00000103298, ENSDART00000012919, ENSDART00000082296, ENSDART00000062633, ENSDART00000033316, ENSDART00000024627, ENSDART00000044432, ENSDART00000104683, ENSDART00000083830, ENSDART00000005884, ENSDART00000060597, ENSDART00000090019, ENSDART00000073947, ENSDART00000028883, ENSDART00000097732, ENSDART00000044264, ENSDART00000023128, ENSDART00000067177, ENSDART00000013590, ENSDART00000030939,…	1878	139	7504	1.4948092644095587	0.9363474384586834	0.035592153144112126	2.29985731918827
GOTERM_BP_FAT	GO:0048589~developmental growth	25	0.4793863854266539	0.0014009134051184429	ENSDART00000081759, ENSDART00000024882, ENSDART00000024627, ENSDART00000041852, ENSDART00000044000, ENSDART00000065127, ENSDART00000007356, ENSDART00000008468, ENSDART00000090019, ENSDART00000013024, ENSDART00000078072, ENSDART00000074651, ENSDART00000028883, ENSDART00000008302, ENSDART00000105823, ENSDART00000032967, ENSDART00000090028, ENSDART00000000102, ENSDART00000033369, ENSDART00000004241,…	1878	54	7504	1.8498796986549917	0.9427236240590602	0.036459858886506935	2.3869326290693382
GOTERM_BP_FAT	GO:0048593~camera-type eye morphogenesis	19	0.36433365292425696	0.0015657826738785976	ENSDART00000010774, ENSDART00000075517, ENSDART00000066294, ENSDART00000063592, ENSDART00000102620, ENSDART00000097934, ENSDART00000053139, ENSDART00000104722, ENSDART00000099262, ENSDART00000013638, ENSDART00000054395, ENSDART00000074833, ENSDART00000104683, ENSDART00000104022, ENSDART00000005140, ENSDART00000024316, ENSDART00000011627, ENSDART00000042829, ENSDART00000073947, ENSDART00000051553,…	1878	37	7504	2.0518665630486717	0.9591030576153299	0.040154872484296056	2.6642867237244405
GOTERM_BP_FAT	GO:0043049~otic placode formation	11	0.21093000958772773	0.0016327007701184724	ENSDART00000054395, ENSDART00000029014, ENSDART00000002232, ENSDART00000054175, ENSDART00000008468, ENSDART00000017191, ENSDART00000105887, ENSDART00000049624, ENSDART00000014176, ENSDART00000005676, ENSDART00000004477	1878	16	7504	2.7470713525026627	0.9643295106281623	0.04131750312035798	2.7766488753508733
GOTERM_BP_FAT	GO:0048705~skeletal system morphogenesis	13	0.24928092042186004	0.0016702750487185523	ENSDART00000005985, ENSDART00000006622, ENSDART00000024627, ENSDART00000030939, ENSDART00000100670, ENSDART00000020409, ENSDART00000003246, ENSDART00000040826, ENSDART00000080135, ENSDART00000005884, ENSDART00000056747, ENSDART00000099204, ENSDART00000110347, ENSDART00000054822	1878	21	7504	2.473553425630103	0.9669657338185644	0.0417318399051545	2.8396862587518834
GOTERM_BP_FAT	GO:0043010~camera-type eye development	42	0.8053691275167786	0.0018455117668346407	ENSDART00000075517, ENSDART00000054460, ENSDART00000024627, ENSDART00000097934, ENSDART00000102620, ENSDART00000046542, ENSDART00000044190, ENSDART00000027661, ENSDART00000044432, ENSDART00000099262, ENSDART00000054395, ENSDART00000104683, ENSDART00000010189, ENSDART00000011627, ENSDART00000002908, ENSDART00000102538, ENSDART00000102106, ENSDART00000042829, ENSDART00000018764, ENSDART00000073947,…	1878	108	7504	1.5538989468701927	0.976909230186231	0.045456914728182585	3.1331681719888427
GOTERM_BP_FAT	GO:0001839~neural plate morphogenesis	10	0.19175455417066153	0.0021422233402279963	ENSDART00000021180, ENSDART00000024555, ENSDART00000005985, ENSDART00000049151, ENSDART00000078021, ENSDART00000033316, ENSDART00000058969, ENSDART00000099204, ENSDART00000074425, ENSDART00000052379	1878	14	7504	2.8541001064962725	0.9874096321422875	0.051953286975558344	3.6281898948764435
GOTERM_BP_FAT	GO:0048762~mesenchymal cell differentiation	21	0.4026845637583893	0.0024741322486922894	ENSDART00000005985, ENSDART00000006622, ENSDART00000027982, ENSDART00000030939, ENSDART00000115049, ENSDART00000056103, ENSDART00000026107, ENSDART00000111386, ENSDART00000090028, ENSDART00000082346, ENSDART00000112979, ENSDART00000074833, ENSDART00000104683, ENSDART00000103658, ENSDART00000046498, ENSDART00000109894, ENSDART00000038828, ENSDART00000059435, ENSDART00000090019, ENSDART00000082667,…	1878	44	7504	1.9070577984316002	0.9936129569365055	0.059068886525333375	4.179109403642245
GOTERM_BP_FAT	GO:0060485~mesenchyme development	21	0.4026845637583893	0.0024741322486922894	ENSDART00000005985, ENSDART00000006622, ENSDART00000027982, ENSDART00000030939, ENSDART00000115049, ENSDART00000056103, ENSDART00000026107, ENSDART00000111386, ENSDART00000090028, ENSDART00000082346, ENSDART00000112979, ENSDART00000074833, ENSDART00000104683, ENSDART00000103658, ENSDART00000046498, ENSDART00000109894, ENSDART00000038828, ENSDART00000059435, ENSDART00000090019, ENSDART00000082667,…	1878	44	7504	1.9070577984316002	0.9936129569365055	0.059068886525333375	4.179109403642245
GOTERM_BP_FAT	GO:0007169~transmembrane receptor protein tyrosine kinase signaling pathway	24	0.4602109300095877	0.0025637239416644933	ENSDART00000048840, ENSDART00000004504, ENSDART00000049204, ENSDART00000024882, ENSDART00000046542, ENSDART00000102788, ENSDART00000040209, ENSDART00000055681, ENSDART00000010189, ENSDART00000004338, ENSDART00000025621, ENSDART00000037292, ENSDART00000097644, ENSDART00000059042, ENSDART00000105774, ENSDART00000013534, ENSDART00000008302, ENSDART00000105823, ENSDART00000043756, ENSDART00000000102,…	1878	53	7504	1.8093917656278256	0.994682289660038	0.0604383243269665	4.327309049702299
GOTERM_BP_FAT	GO:0048483~autonomic nervous system development	9	0.1725790987535954	0.0027700429256571502	ENSDART00000110682, ENSDART00000105709, ENSDART00000038828, ENSDART00000027982, ENSDART00000062697, ENSDART00000077627, ENSDART00000005456, ENSDART00000106333, ENSDART00000017695, ENSDART00000112979, ENSDART00000089242	1878	12	7504	2.9968051118210863	0.9965130527964715	0.06440564538475568	4.66777445442702
GOTERM_BP_FAT	GO:0001840~neural plate development	11	0.21093000958772773	0.0030809887406438386	ENSDART00000021180, ENSDART00000024555, ENSDART00000005985, ENSDART00000049151, ENSDART00000078021, ENSDART00000033316, ENSDART00000058969, ENSDART00000099204, ENSDART00000074425, ENSDART00000052379, ENSDART00000073930	1878	17	7504	2.585478920002506	0.9981543417792351	0.07058203804105068	5.178738470543786
GOTERM_BP_FAT	GO:0007411~axon guidance	18	0.3451581975071908	0.003133741739357638	ENSDART00000024555, ENSDART00000051866, ENSDART00000016230, ENSDART00000056103, ENSDART00000051792, ENSDART00000042963, ENSDART00000000102, ENSDART00000053946, ENSDART00000044000, ENSDART00000023575, ENSDART00000007531, ENSDART00000044432, ENSDART00000108738, ENSDART00000075941, ENSDART00000104683, ENSDART00000024778, ENSDART00000111030, ENSDART00000076098, ENSDART00000073947, ENSDART00000015827	1878	36	7504	1.9978700745473905	0.9983432059981711	0.07095324848525286	5.265168852735835
GOTERM_BP_FAT	GO:0048484~enteric nervous system development	8	0.15340364333652923	0.0034956126629378465	ENSDART00000105709, ENSDART00000038828, ENSDART00000027982, ENSDART00000062697, ENSDART00000077627, ENSDART00000005456, ENSDART00000106333, ENSDART00000017695, ENSDART00000112979, ENSDART00000089242	1878	10	7504	3.1965921192758255	0.9992100513766092	0.07796917294745864	5.856059769330802
GOTERM_BP_FAT	GO:0030916~otic vesicle formation	12	0.23010546500479384	0.003913500511728544	ENSDART00000054395, ENSDART00000029014, ENSDART00000002232, ENSDART00000054175, ENSDART00000008468, ENSDART00000081047, ENSDART00000017191, ENSDART00000105887, ENSDART00000049624, ENSDART00000014176, ENSDART00000005676, ENSDART00000004477	1878	20	7504	2.397444089456869	0.9996642701425895	0.08595794216644814	6.53409971380473
GOTERM_BP_FAT	GO:0021953~central nervous system neuron differentiation	10	0.19175455417066153	0.004172631921851541	ENSDART00000024555, ENSDART00000035150, ENSDART00000103043, ENSDART00000078563, ENSDART00000027268, ENSDART00000044190, ENSDART00000024282, ENSDART00000077476, ENSDART00000022236, ENSDART00000089242	1878	15	7504	2.663826766063188	0.9998025406369259	0.09042473534888962	6.952237461574661
GOTERM_BP_FAT	GO:0048663~neuron fate commitment	10	0.19175455417066153	0.004172631921851541	ENSDART00000005985, ENSDART00000049151, ENSDART00000051866, ENSDART00000045677, ENSDART00000056747, ENSDART00000077642, ENSDART00000010896, ENSDART00000099204, ENSDART00000016642, ENSDART00000015410	1878	15	7504	2.663826766063188	0.9998025406369259	0.09042473534888962	6.952237461574661
GOTERM_BP_FAT	GO:0048264~determination of ventral identity	10	0.19175455417066153	0.004172631921851541	ENSDART00000049063, ENSDART00000075517, ENSDART00000024778, ENSDART00000054175, ENSDART00000016472, ENSDART00000054472, ENSDART00000045110, ENSDART00000017977, ENSDART00000075150, ENSDART00000023575, ENSDART00000043462	1878	15	7504	2.663826766063188	0.9998025406369259	0.09042473534888962	6.952237461574661
GOTERM_BP_FAT	GO:0030901~midbrain development	10	0.19175455417066153	0.004172631921851541	ENSDART00000054395, ENSDART00000104683, ENSDART00000010774, ENSDART00000056748, ENSDART00000024627, ENSDART00000031700, ENSDART00000073947, ENSDART00000056082, ENSDART00000051825, ENSDART00000006538, ENSDART00000099262	1878	15	7504	2.663826766063188	0.9998025406369259	0.09042473534888962	6.952237461574661
GOTERM_BP_FAT	GO:0043388~positive regulation of DNA binding	7	0.1342281879194631	0.004218991220413554	ENSDART00000076861, ENSDART00000102021, ENSDART00000104493, ENSDART00000075617, ENSDART00000013309, ENSDART00000010894, ENSDART00000058910	1878	8	7504	3.496272630457934	0.999820430673183	0.09042667364998791	7.026857348856619
GOTERM_BP_FAT	GO:0051091~positive regulation of transcription factor activity	7	0.1342281879194631	0.004218991220413554	ENSDART00000076861, ENSDART00000102021, ENSDART00000104493, ENSDART00000075617, ENSDART00000013309, ENSDART00000010894, ENSDART00000058910	1878	8	7504	3.496272630457934	0.999820430673183	0.09042667364998791	7.026857348856619
GOTERM_BP_FAT	GO:0051099~positive regulation of binding	7	0.1342281879194631	0.004218991220413554	ENSDART00000076861, ENSDART00000102021, ENSDART00000104493, ENSDART00000075617, ENSDART00000013309, ENSDART00000010894, ENSDART00000058910	1878	8	7504	3.496272630457934	0.999820430673183	0.09042667364998791	7.026857348856619
GOTERM_BP_FAT	GO:0033336~caudal fin development	6	0.11505273250239692	0.004634273962494789	ENSDART00000005985, ENSDART00000061261, ENSDART00000054472, ENSDART00000045110, ENSDART00000017977, ENSDART00000099204	1878	6	7504	3.9957401490947815	0.9999233217777199	0.09787197557597627	7.692786577271105
GOTERM_BP_FAT	GO:0035143~caudal fin morphogenesis	6	0.11505273250239692	0.004634273962494789	ENSDART00000005985, ENSDART00000061261, ENSDART00000054472, ENSDART00000045110, ENSDART00000017977, ENSDART00000099204	1878	6	7504	3.9957401490947815	0.9999233217777199	0.09787197557597627	7.692786577271105
GOTERM_BP_FAT	GO:0014031~mesenchymal cell development	20	0.38350910834132307	0.004637738017110471	ENSDART00000006622, ENSDART00000027982, ENSDART00000030939, ENSDART00000115049, ENSDART00000026107, ENSDART00000056103, ENSDART00000111386, ENSDART00000090028, ENSDART00000082346, ENSDART00000112979, ENSDART00000074833, ENSDART00000104683, ENSDART00000103658, ENSDART00000046498, ENSDART00000109894, ENSDART00000038828, ENSDART00000059435, ENSDART00000090019, ENSDART00000082667, ENSDART00000073947,…	1878	43	7504	1.8584837902766425	0.9999238642334033	0.09694124416293626	7.698322440708461
GOTERM_BP_FAT	GO:0006468~protein amino acid phosphorylation	140	2.684563758389262	0.004776086602901856	ENSDART00000079253, ENSDART00000040209, ENSDART00000041146, ENSDART00000030921, ENSDART00000079528, ENSDART00000055681, ENSDART00000077627, ENSDART00000047993, ENSDART00000082012, ENSDART00000019936, ENSDART00000037292, ENSDART00000097644, ENSDART00000037109, ENSDART00000105774, ENSDART00000063483, ENSDART00000011170, ENSDART00000105823, ENSDART00000098417, ENSDART00000047419, ENSDART00000033369,…	1878	459	7504	1.2187442720550534	0.9999426626459671	0.09868417516492978	7.919160143239335
GOTERM_BP_FAT	GO:0007178~transmembrane receptor protein serine/threonine kinase signaling pathway	15	0.28763183125599234	0.005587753435596797	ENSDART00000054175, ENSDART00000100385, ENSDART00000043455, ENSDART00000009740, ENSDART00000019766, ENSDART00000028618, ENSDART00000016472, ENSDART00000100569, ENSDART00000039832, ENSDART00000056764, ENSDART00000002334, ENSDART00000017977, ENSDART00000045374, ENSDART00000099979, ENSDART00000075150	1878	29	7504	2.0667621460835077	0.9999891460728416	0.1133687790877167	9.204783630162838
GOTERM_BP_FAT	GO:0008284~positive regulation of cell proliferation	9	0.1725790987535954	0.005629441931301715	ENSDART00000051866, ENSDART00000013534, ENSDART00000024882, ENSDART00000007408, ENSDART00000023889, ENSDART00000098707, ENSDART00000004717, ENSDART00000100286, ENSDART00000075150	1878	13	7504	2.7662816416810023	0.9999900357592162	0.1130472990756145	9.27035660785387
GOTERM_BP_FAT	GO:0060026~convergent extension	23	0.44103547459252157	0.006029063130917511	ENSDART00000103298, ENSDART00000054175, ENSDART00000033316, ENSDART00000024627, ENSDART00000045110, ENSDART00000041852, ENSDART00000007356, ENSDART00000005884, ENSDART00000090019, ENSDART00000100171, ENSDART00000027090, ENSDART00000074651, ENSDART00000059042, ENSDART00000078072, ENSDART00000044264, ENSDART00000098394, ENSDART00000013590, ENSDART00000090028, ENSDART00000053754, ENSDART00000051234,…	1878	53	7504	1.7340004420599995	0.9999956114649283	0.1194253452475107	9.896672420615605
GOTERM_BP_FAT	GO:0009880~embryonic pattern specification	17	0.3259827420901246	0.006104990935106411	ENSDART00000005985, ENSDART00000002309, ENSDART00000036656, ENSDART00000098394, ENSDART00000065045, ENSDART00000054175, ENSDART00000006622, ENSDART00000012104, ENSDART00000049624, ENSDART00000051825, ENSDART00000054395, ENSDART00000060018, ENSDART00000065817, ENSDART00000010521, ENSDART00000038495, ENSDART00000103631, ENSDART00000081675, ENSDART00000076247	1878	35	7504	1.9407880724174655	0.9999962447409173	0.11968280944062426	10.015210718637945
GOTERM_BP_FAT	GO:0060027~convergent extension involved in gastrulation	18	0.3451581975071908	0.006229783691626629	ENSDART00000103298, ENSDART00000044264, ENSDART00000054175, ENSDART00000033316, ENSDART00000013590, ENSDART00000024627, ENSDART00000045110, ENSDART00000053754, ENSDART00000090028, ENSDART00000051234, ENSDART00000041852, ENSDART00000026569, ENSDART00000005884, ENSDART00000074212, ENSDART00000090019, ENSDART00000017977, ENSDART00000027090, ENSDART00000036635, ENSDART00000074651, ENSDART00000090338	1878	38	7504	1.8927190179922648	0.9999970933528458	0.120826336604131	10.209717786017404
GOTERM_BP_FAT	GO:0001822~kidney development	20	0.38350910834132307	0.006282078401102093	ENSDART00000024555, ENSDART00000064107, ENSDART00000080805, ENSDART00000047569, ENSDART00000102611, ENSDART00000035400, ENSDART00000031499, ENSDART00000013638, ENSDART00000054395, ENSDART00000020412, ENSDART00000085971, ENSDART00000020270, ENSDART00000024922, ENSDART00000111030, ENSDART00000055395, ENSDART00000099204, ENSDART00000011520, ENSDART00000075150, ENSDART00000053539, ENSDART00000073930	1878	44	7504	1.8162455223158098	0.9999973892241514	0.12063799714950174	10.291108635190405
GOTERM_BP_FAT	GO:0001655~urogenital system development	20	0.38350910834132307	0.006282078401102093	ENSDART00000024555, ENSDART00000064107, ENSDART00000080805, ENSDART00000047569, ENSDART00000102611, ENSDART00000035400, ENSDART00000031499, ENSDART00000013638, ENSDART00000054395, ENSDART00000020412, ENSDART00000085971, ENSDART00000020270, ENSDART00000024922, ENSDART00000111030, ENSDART00000055395, ENSDART00000099204, ENSDART00000011520, ENSDART00000075150, ENSDART00000053539, ENSDART00000073930	1878	44	7504	1.8162455223158098	0.9999973892241514	0.12063799714950174	10.291108635190405
GOTERM_BP_FAT	GO:0001889~liver development	13	0.24928092042186004	0.007146568443328899	ENSDART00000033825, ENSDART00000024882, ENSDART00000032967, ENSDART00000044432, ENSDART00000049129, ENSDART00000024922, ENSDART00000046004, ENSDART00000038495, ENSDART00000010177, ENSDART00000017977, ENSDART00000081993, ENSDART00000081675, ENSDART00000019323, ENSDART00000073930	1878	24	7504	2.16435924742634	0.9999995577294648	0.1348607417296278	11.626561268717218
GOTERM_BP_FAT	GO:0031076~embryonic camera-type eye development	10	0.19175455417066153	0.007438257688281018	ENSDART00000054395, ENSDART00000074833, ENSDART00000005985, ENSDART00000010189, ENSDART00000102620, ENSDART00000046542, ENSDART00000044190, ENSDART00000051553, ENSDART00000099204, ENSDART00000099262	1878	16	7504	2.4973375931842385	0.9999997571352988	0.1387075676590842	12.072917597957034
GOTERM_BP_FAT	GO:0021575~hindbrain morphogenesis	8	0.15340364333652923	0.007543353387074966	ENSDART00000054395, ENSDART00000005985, ENSDART00000019446, ENSDART00000030939, ENSDART00000078563, ENSDART00000011627, ENSDART00000077931, ENSDART00000056005	1878	11	7504	2.905992835705296	0.999999804317947	0.13926507107299124	12.233218817933821
GOTERM_BP_FAT	GO:0051146~striated muscle cell differentiation	24	0.4602109300095877	0.007582461628380752	ENSDART00000036124, ENSDART00000033316, ENSDART00000027661, ENSDART00000022377, ENSDART00000046114, ENSDART00000104683, ENSDART00000046800, ENSDART00000056747, ENSDART00000102903, ENSDART00000073947, ENSDART00000010896, ENSDART00000005740, ENSDART00000024555, ENSDART00000005985, ENSDART00000109099, ENSDART00000036172, ENSDART00000099134, ENSDART00000023639, ENSDART00000000102, ENSDART00000053946,…	1878	57	7504	1.6824169048820132	0.9999998194329136	0.1386890144400279	12.292799841885916
GOTERM_BP_FAT	GO:0001756~somitogenesis	28	0.5369127516778524	0.008160336231017314	ENSDART00000047569, ENSDART00000033316, ENSDART00000028007, ENSDART00000024627, ENSDART00000060405, ENSDART00000010521, ENSDART00000007356, ENSDART00000073514, ENSDART00000098707, ENSDART00000090019, ENSDART00000103631, ENSDART00000005740, ENSDART00000076247, ENSDART00000024555, ENSDART00000065045, ENSDART00000098394, ENSDART00000018301, ENSDART00000036656, ENSDART00000005382, ENSDART00000050534,…	1878	70	7504	1.5982960596379128	0.9999999449696295	0.1471691924720967	13.168757375214756
GOTERM_BP_FAT	GO:0042060~wound healing	21	0.4026845637583893	0.008221129970514506	ENSDART00000109479, ENSDART00000114982, ENSDART00000024882, ENSDART00000024627, ENSDART00000113710, ENSDART00000032967, ENSDART00000033369, ENSDART00000075593, ENSDART00000004241, ENSDART00000041852, ENSDART00000053946, ENSDART00000099733, ENSDART00000077732, ENSDART00000083830, ENSDART00000008468, ENSDART00000061261, ENSDART00000013209, ENSDART00000084112, ENSDART00000100329, ENSDART00000115251,…	1878	48	7504	1.7481363152289668	0.9999999514379774	0.14689438643431907	13.260429501580129
GOTERM_BP_FAT	GO:0008361~regulation of cell size	17	0.3259827420901246	0.008481990291665888	ENSDART00000019196, ENSDART00000081759, ENSDART00000026107, ENSDART00000000102, ENSDART00000053946, ENSDART00000044000, ENSDART00000023575, ENSDART00000007531, ENSDART00000026569, ENSDART00000019766, ENSDART00000064678, ENSDART00000030271, ENSDART00000065127, ENSDART00000050332, ENSDART00000035150, ENSDART00000024778, ENSDART00000028883, ENSDART00000090338, ENSDART00000098615	1878	36	7504	1.8868772926280912	0.9999999716052297	0.14990097634364297	13.652752254487233
GOTERM_BP_FAT	GO:0055123~digestive system development	11	0.21093000958772773	0.008859169847947388	ENSDART00000024555, ENSDART00000005985, ENSDART00000012194, ENSDART00000003962, ENSDART00000022074, ENSDART00000052977, ENSDART00000062459, ENSDART00000081993, ENSDART00000099204, ENSDART00000027661, ENSDART00000099224	1878	19	7504	2.3133232442127682	0.9999999869337994	0.1547184638767739	14.217059458140458
GOTERM_BP_FAT	GO:0035282~segmentation	30	0.5752636625119847	0.009142350650579051	ENSDART00000047569, ENSDART00000033316, ENSDART00000028007, ENSDART00000024627, ENSDART00000060405, ENSDART00000010521, ENSDART00000007356, ENSDART00000073514, ENSDART00000098707, ENSDART00000090019, ENSDART00000077931, ENSDART00000103631, ENSDART00000005740, ENSDART00000076247, ENSDART00000024555, ENSDART00000065045, ENSDART00000098394, ENSDART00000018301, ENSDART00000036656, ENSDART00000005382,…	1878	77	7504	1.556781876270694	0.9999999927057011	0.15792946141262632	14.638447776375118
GOTERM_BP_FAT	GO:0009611~response to wounding	25	0.4793863854266539	0.009281956922824509	ENSDART00000109479, ENSDART00000024882, ENSDART00000024627, ENSDART00000113710, ENSDART00000018251, ENSDART00000075593, ENSDART00000041852, ENSDART00000099733, ENSDART00000083830, ENSDART00000008468, ENSDART00000100329, ENSDART00000013024, ENSDART00000077593, ENSDART00000115251, ENSDART00000074651, ENSDART00000015991, ENSDART00000114982, ENSDART00000032967, ENSDART00000004241, ENSDART00000033369,…	1878	61	7504	1.6375984217601565	0.9999999945279775	0.15881357895194137	14.845471130832067
GOTERM_BP_FAT	GO:0051338~regulation of transferase activity	12	0.23010546500479384	0.009917118893012937	ENSDART00000067362, ENSDART00000102697, ENSDART00000098677, ENSDART00000013590, ENSDART00000026174, ENSDART00000027090, ENSDART00000110411, ENSDART00000036635, ENSDART00000085124, ENSDART00000033369, ENSDART00000035080, ENSDART00000075092	1878	22	7504	2.1794946267789714	0.9999999985210108	0.16737368019597298	15.78140185412169
GOTERM_BP_FAT	GO:0043549~regulation of kinase activity	12	0.23010546500479384	0.009917118893012937	ENSDART00000067362, ENSDART00000102697, ENSDART00000098677, ENSDART00000013590, ENSDART00000026174, ENSDART00000027090, ENSDART00000110411, ENSDART00000036635, ENSDART00000085124, ENSDART00000033369, ENSDART00000035080, ENSDART00000075092	1878	22	7504	2.1794946267789714	0.9999999985210108	0.16737368019597298	15.78140185412169
GOTERM_BP_FAT	GO:0045859~regulation of protein kinase activity	12	0.23010546500479384	0.009917118893012937	ENSDART00000067362, ENSDART00000102697, ENSDART00000098677, ENSDART00000013590, ENSDART00000026174, ENSDART00000027090, ENSDART00000110411, ENSDART00000036635, ENSDART00000085124, ENSDART00000033369, ENSDART00000035080, ENSDART00000075092	1878	22	7504	2.1794946267789714	0.9999999985210108	0.16737368019597298	15.78140185412169
GOTERM_BP_FAT	GO:0008285~negative regulation of cell proliferation	7	0.1342281879194631	0.00998065146288538	ENSDART00000079138, ENSDART00000074327, ENSDART00000104738, ENSDART00000037999, ENSDART00000099204, ENSDART00000034550, ENSDART00000053946	1878	9	7504	3.107797893740386	0.9999999987024861	0.16698506904469423	15.87448405618611
GOTERM_BP_FAT	GO:0007015~actin filament organization	9	0.1725790987535954	0.010279066719622873	ENSDART00000103298, ENSDART00000017140, ENSDART00000033825, ENSDART00000050332, ENSDART00000061429, ENSDART00000083830, ENSDART00000039080, ENSDART00000081062, ENSDART00000024906, ENSDART00000028883	1878	14	7504	2.5686900958466454	0.9999999992985088	0.17016576634568215	16.310400099946566
GOTERM_BP_FAT	GO:0045596~negative regulation of cell differentiation	13	0.24928092042186004	0.010663589084033543	ENSDART00000113803, ENSDART00000024882, ENSDART00000027982, ENSDART00000078563, ENSDART00000054877, ENSDART00000026107, ENSDART00000000102, ENSDART00000063231, ENSDART00000112979, ENSDART00000081766, ENSDART00000007531, ENSDART00000082229, ENSDART00000016472, ENSDART00000075150	1878	25	7504	2.0777848775292864	0.9999999996824988	0.1745667145807024	16.868962030277956
GOTERM_BP_FAT	GO:0030001~metal ion transport	75	1.4381591562799616	0.010951288517690047	ENSDART00000099872, ENSDART00000092988, ENSDART00000040380, ENSDART00000023293, ENSDART00000050474, ENSDART00000077664, ENSDART00000088588, ENSDART00000082690, ENSDART00000042673, ENSDART00000087280, ENSDART00000010998, ENSDART00000021192, ENSDART00000041068, ENSDART00000011718, ENSDART00000099446, ENSDART00000036015, ENSDART00000113492, ENSDART00000062874, ENSDART00000046800, ENSDART00000099934,…	1878	233	7504	1.286182451425359	0.9999999998245835	0.17744333023597636	17.28457913521787
GOTERM_BP_FAT	GO:0044093~positive regulation of molecular function	19	0.36433365292425696	0.011237212791195647	ENSDART00000076861, ENSDART00000074441, ENSDART00000102021, ENSDART00000067362, ENSDART00000005025, ENSDART00000075617, ENSDART00000013309, ENSDART00000100716, ENSDART00000033369, ENSDART00000074574, ENSDART00000035080, ENSDART00000102697, ENSDART00000074212, ENSDART00000104493, ENSDART00000026174, ENSDART00000110411, ENSDART00000114748, ENSDART00000010894, ENSDART00000058910	1878	43	7504	1.7655596007628105	0.9999999999027452	0.1802359193854981	17.69569198294516
GOTERM_BP_FAT	GO:0014033~neural crest cell differentiation	17	0.3259827420901246	0.011541406174914164	ENSDART00000005985, ENSDART00000006622, ENSDART00000027982, ENSDART00000030939, ENSDART00000115049, ENSDART00000026107, ENSDART00000056103, ENSDART00000111386, ENSDART00000082346, ENSDART00000112979, ENSDART00000074833, ENSDART00000104683, ENSDART00000046498, ENSDART00000109894, ENSDART00000038828, ENSDART00000059435, ENSDART00000082667, ENSDART00000073947, ENSDART00000017695	1878	37	7504	1.8358806090435482	0.9999999999480839	0.18323597229975652	18.130959296371074
GOTERM_BP_FAT	GO:0035023~regulation of Rho protein signal transduction	17	0.3259827420901246	0.011541406174914164	ENSDART00000083350, ENSDART00000025841, ENSDART00000109099, ENSDART00000063577, ENSDART00000034883, ENSDART00000081827, ENSDART00000049066, ENSDART00000078022, ENSDART00000017140, ENSDART00000066949, ENSDART00000101282, ENSDART00000074212, ENSDART00000067078, ENSDART00000011087, ENSDART00000045093, ENSDART00000110059, ENSDART00000078072, ENSDART00000087055	1878	37	7504	1.8358806090435482	0.9999999999480839	0.18323597229975652	18.130959296371074
GOTERM_BP_FAT	GO:0051254~positive regulation of RNA metabolic process	16	0.30680728667305845	0.011553451329270832	ENSDART00000024832, ENSDART00000004036, ENSDART00000063835, ENSDART00000062676, ENSDART00000076163, ENSDART00000018945, ENSDART00000065817, ENSDART00000104683, ENSDART00000060597, ENSDART00000046179, ENSDART00000081993, ENSDART00000056655, ENSDART00000073947, ENSDART00000105762, ENSDART00000008994, ENSDART00000053539, ENSDART00000016321	1878	34	7504	1.880348305456368	0.9999999999493585	0.18200612283056805	18.14814987846415
GOTERM_BP_FAT	GO:0030510~regulation of BMP signaling pathway	10	0.19175455417066153	0.012340185254531165	ENSDART00000077732, ENSDART00000105768, ENSDART00000054366, ENSDART00000075517, ENSDART00000054472, ENSDART00000045110, ENSDART00000017977, ENSDART00000063231, ENSDART00000081766, ENSDART00000055099	1878	17	7504	2.35043538182046	0.9999999999900215	0.19173243462831524	19.26362479141328
GOTERM_BP_FAT	GO:0021954~central nervous system neuron development	8	0.15340364333652923	0.014225988032885686	ENSDART00000035150, ENSDART00000103043, ENSDART00000078563, ENSDART00000027268, ENSDART00000024282, ENSDART00000077476, ENSDART00000022236, ENSDART00000089242	1878	12	7504	2.6638267660631882	0.9999999999997978	0.21618206113080607	21.87940234420338
GOTERM_BP_FAT	GO:0007418~ventral midline development	8	0.15340364333652923	0.014225988032885686	ENSDART00000024555, ENSDART00000005985, ENSDART00000049151, ENSDART00000014296, ENSDART00000078021, ENSDART00000058969, ENSDART00000099204, ENSDART00000074425	1878	12	7504	2.6638267660631882	0.9999999999997978	0.21618206113080607	21.87940234420338
GOTERM_BP_FAT	GO:0048262~determination of dorsal/ventral asymmetry	12	0.23010546500479384	0.014783114689532778	ENSDART00000075517, ENSDART00000054175, ENSDART00000054472, ENSDART00000045110, ENSDART00000023575, ENSDART00000043462, ENSDART00000049063, ENSDART00000093037, ENSDART00000024778, ENSDART00000016472, ENSDART00000051065, ENSDART00000017977, ENSDART00000075150	1878	23	7504	2.08473399083206	0.9999999999999362	0.22205277011906088	22.63677748396653
GOTERM_BP_FAT	GO:0035136~forelimb morphogenesis	12	0.23010546500479384	0.014783114689532778	ENSDART00000111842, ENSDART00000022074, ENSDART00000024627, ENSDART00000045126, ENSDART00000054877, ENSDART00000061928, ENSDART00000039499, ENSDART00000044190, ENSDART00000018764, ENSDART00000003246, ENSDART00000005676, ENSDART00000044432	1878	23	7504	2.08473399083206	0.9999999999999362	0.22205277011906088	22.63677748396653
GOTERM_BP_FAT	GO:0016049~cell growth	12	0.23010546500479384	0.014783114689532778	ENSDART00000081759, ENSDART00000019196, ENSDART00000044000, ENSDART00000023575, ENSDART00000026569, ENSDART00000019766, ENSDART00000030271, ENSDART00000064678, ENSDART00000065127, ENSDART00000050332, ENSDART00000024778, ENSDART00000090338, ENSDART00000028883, ENSDART00000098615	1878	23	7504	2.08473399083206	0.9999999999999362	0.22205277011906088	22.63677748396653
GOTERM_BP_FAT	GO:0035138~pectoral fin morphogenesis	12	0.23010546500479384	0.014783114689532778	ENSDART00000111842, ENSDART00000022074, ENSDART00000024627, ENSDART00000045126, ENSDART00000054877, ENSDART00000061928, ENSDART00000039499, ENSDART00000044190, ENSDART00000018764, ENSDART00000003246, ENSDART00000005676, ENSDART00000044432	1878	23	7504	2.08473399083206	0.9999999999999362	0.22205277011906088	22.63677748396653
GOTERM_BP_FAT	GO:0042063~gliogenesis	12	0.23010546500479384	0.014783114689532778	ENSDART00000051866, ENSDART00000014296, ENSDART00000006378, ENSDART00000027982, ENSDART00000030939, ENSDART00000112979, ENSDART00000103043, ENSDART00000062855, ENSDART00000060006, ENSDART00000056747, ENSDART00000017695, ENSDART00000099204, ENSDART00000066835	1878	23	7504	2.08473399083206	0.9999999999999362	0.22205277011906088	22.63677748396653
GOTERM_BP_FAT	GO:0042692~muscle cell differentiation	24	0.4602109300095877	0.015161274522962741	ENSDART00000036124, ENSDART00000033316, ENSDART00000027661, ENSDART00000022377, ENSDART00000046114, ENSDART00000104683, ENSDART00000046800, ENSDART00000056747, ENSDART00000102903, ENSDART00000073947, ENSDART00000010896, ENSDART00000005740, ENSDART00000024555, ENSDART00000005985, ENSDART00000109099, ENSDART00000036172, ENSDART00000099134, ENSDART00000023639, ENSDART00000000102, ENSDART00000053946,…	1878	60	7504	1.5982960596379125	0.9999999999999708	0.22543822243591383	23.146913030095085
GOTERM_BP_FAT	GO:0048858~cell projection morphogenesis	34	0.6519654841802492	0.015278683148232086	ENSDART00000012919, ENSDART00000081759, ENSDART00000061000, ENSDART00000024627, ENSDART00000026107, ENSDART00000042963, ENSDART00000007531, ENSDART00000044000, ENSDART00000044432, ENSDART00000108738, ENSDART00000104683, ENSDART00000065127, ENSDART00000035150, ENSDART00000076098, ENSDART00000002908, ENSDART00000073947, ENSDART00000015827, ENSDART00000022236, ENSDART00000089242, ENSDART00000024555,…	1878	93	7504	1.4608082265507805	0.9999999999999771	0.22536112432504085	23.304650899265024
GOTERM_BP_FAT	GO:0060042~retina morphogenesis in camera-type eye	13	0.24928092042186004	0.01537787333598157	ENSDART00000010774, ENSDART00000075517, ENSDART00000066294, ENSDART00000063592, ENSDART00000097934, ENSDART00000053139, ENSDART00000104722, ENSDART00000013638, ENSDART00000104683, ENSDART00000104022, ENSDART00000011627, ENSDART00000005140, ENSDART00000042829, ENSDART00000073947, ENSDART00000015410	1878	26	7504	1.9978700745473907	0.9999999999999813	0.2250495793216204	23.437674690054465
GOTERM_BP_FAT	GO:0001704~formation of primary germ layer	14	0.2684563758389262	0.015675228473101967	ENSDART00000052992, ENSDART00000012194, ENSDART00000062633, ENSDART00000013590, ENSDART00000054472, ENSDART00000024283, ENSDART00000053754, ENSDART00000065664, ENSDART00000065817, ENSDART00000103658, ENSDART00000060597, ENSDART00000058969, ENSDART00000081993, ENSDART00000075150	1878	29	7504	1.928978003011274	0.9999999999999899	0.2272857382767295	23.83515600151953
GOTERM_BP_FAT	GO:0006796~phosphate metabolic process	188	3.604985618408437	0.01717905292528999	ENSDART00000079253, ENSDART00000000192, ENSDART00000041146, ENSDART00000079528, ENSDART00000055681, ENSDART00000052239, ENSDART00000047993, ENSDART00000082012, ENSDART00000019936, ENSDART00000105774, ENSDART00000015991, ENSDART00000098417, ENSDART00000105823, ENSDART00000047419, ENSDART00000052222, ENSDART00000040191, ENSDART00000066778, ENSDART00000011662, ENSDART00000090335, ENSDART00000015710,…	1878	655	7504	1.1468689282898	0.9999999999999996	0.24463471956745608	25.815753934680295
GOTERM_BP_FAT	GO:0006793~phosphorus metabolic process	188	3.604985618408437	0.01717905292528999	ENSDART00000079253, ENSDART00000000192, ENSDART00000041146, ENSDART00000079528, ENSDART00000055681, ENSDART00000052239, ENSDART00000047993, ENSDART00000082012, ENSDART00000019936, ENSDART00000105774, ENSDART00000015991, ENSDART00000098417, ENSDART00000105823, ENSDART00000047419, ENSDART00000052222, ENSDART00000040191, ENSDART00000066778, ENSDART00000011662, ENSDART00000090335, ENSDART00000015710,…	1878	655	7504	1.1468689282898	0.9999999999999996	0.24463471956745608	25.815753934680295
GOTERM_BP_FAT	GO:0040008~regulation of growth	20	0.38350910834132307	0.01813876935335288	ENSDART00000074327, ENSDART00000100385, ENSDART00000075550, ENSDART00000104571, ENSDART00000026107, ENSDART00000050534, ENSDART00000039499, ENSDART00000000102, ENSDART00000053946, ENSDART00000048136, ENSDART00000084545, ENSDART00000080563, ENSDART00000007531, ENSDART00000025256, ENSDART00000057369, ENSDART00000040708, ENSDART00000035150, ENSDART00000012318, ENSDART00000051336, ENSDART00000006390	1878	48	7504	1.6648917287894924	0.9999999999999999	0.2547516697630313	27.05426962142059
GOTERM_BP_FAT	GO:0045597~positive regulation of cell differentiation	10	0.19175455417066153	0.019289220276657394	ENSDART00000024832, ENSDART00000021180, ENSDART00000051866, ENSDART00000035150, ENSDART00000060006, ENSDART00000058530, ENSDART00000098859, ENSDART00000111030, ENSDART00000053946, ENSDART00000003042, ENSDART00000083063	1878	18	7504	2.2198556383859898	1.0	0.26686513322469796	28.513260437272404
GOTERM_BP_FAT	GO:0048840~otolith development	10	0.19175455417066153	0.019289220276657394	ENSDART00000079138, ENSDART00000005985, ENSDART00000017140, ENSDART00000045677, ENSDART00000027982, ENSDART00000035581, ENSDART00000081047, ENSDART00000104738, ENSDART00000055099, ENSDART00000112979, ENSDART00000019236	1878	18	7504	2.2198556383859898	1.0	0.26686513322469796	28.513260437272404
GOTERM_BP_FAT	GO:0001558~regulation of cell growth	18	0.3451581975071908	0.01955760086704407	ENSDART00000074327, ENSDART00000075550, ENSDART00000104571, ENSDART00000026107, ENSDART00000050534, ENSDART00000039499, ENSDART00000000102, ENSDART00000053946, ENSDART00000048136, ENSDART00000080563, ENSDART00000007531, ENSDART00000084545, ENSDART00000025256, ENSDART00000057369, ENSDART00000035150, ENSDART00000012318, ENSDART00000051336, ENSDART00000006390	1878	42	7504	1.7124600638977636	1.0	0.26827273867666124	28.849641259011793
GOTERM_BP_FAT	GO:0060030~dorsal convergence	7	0.1342281879194631	0.01970820966278451	ENSDART00000054175, ENSDART00000024627, ENSDART00000090019, ENSDART00000045110, ENSDART00000017977, ENSDART00000090028, ENSDART00000053754	1878	10	7504	2.797018104366347	1.0	0.2682786339315064	29.037756463944564
GOTERM_BP_FAT	GO:0045893~positive regulation of transcription, DNA-dependent	15	0.28763183125599234	0.021191605905649922	ENSDART00000024832, ENSDART00000004036, ENSDART00000063835, ENSDART00000076163, ENSDART00000018945, ENSDART00000065817, ENSDART00000104683, ENSDART00000060597, ENSDART00000046179, ENSDART00000081993, ENSDART00000056655, ENSDART00000073947, ENSDART00000105762, ENSDART00000008994, ENSDART00000053539, ENSDART00000016321	1878	33	7504	1.8162455223158098	1.0	0.28362648007960034	30.86570230819523
GOTERM_BP_FAT	GO:0008283~cell proliferation	15	0.28763183125599234	0.021191605905649922	ENSDART00000010774, ENSDART00000061429, ENSDART00000105088, ENSDART00000061928, ENSDART00000089737, ENSDART00000023639, ENSDART00000024906, ENSDART00000051825, ENSDART00000055993, ENSDART00000016546, ENSDART00000099262, ENSDART00000022377, ENSDART00000098707, ENSDART00000074212, ENSDART00000061261, ENSDART00000081993	1878	33	7504	1.8162455223158098	1.0	0.28362648007960034	30.86570230819523
GOTERM_BP_FAT	GO:0048925~lateral line system development	12	0.23010546500479384	0.021244807667250096	ENSDART00000011837, ENSDART00000024882, ENSDART00000078563, ENSDART00000045433, ENSDART00000097934, ENSDART00000077642, ENSDART00000053946, ENSDART00000044432, ENSDART00000103043, ENSDART00000062855, ENSDART00000104022, ENSDART00000017695, ENSDART00000089242	1878	24	7504	1.9978700745473907	1.0	0.2824170183850562	30.93043001885635
GOTERM_BP_FAT	GO:0035108~limb morphogenesis	12	0.23010546500479384	0.021244807667250096	ENSDART00000111842, ENSDART00000022074, ENSDART00000024627, ENSDART00000045126, ENSDART00000054877, ENSDART00000061928, ENSDART00000039499, ENSDART00000044190, ENSDART00000018764, ENSDART00000003246, ENSDART00000005676, ENSDART00000044432	1878	24	7504	1.9978700745473907	1.0	0.2824170183850562	30.93043001885635
GOTERM_BP_FAT	GO:0060173~limb development	12	0.23010546500479384	0.021244807667250096	ENSDART00000111842, ENSDART00000022074, ENSDART00000024627, ENSDART00000045126, ENSDART00000054877, ENSDART00000061928, ENSDART00000039499, ENSDART00000044190, ENSDART00000018764, ENSDART00000003246, ENSDART00000005676, ENSDART00000044432	1878	24	7504	1.9978700745473907	1.0	0.2824170183850562	30.93043001885635
GOTERM_BP_FAT	GO:0048880~sensory system development	12	0.23010546500479384	0.021244807667250096	ENSDART00000011837, ENSDART00000024882, ENSDART00000078563, ENSDART00000045433, ENSDART00000097934, ENSDART00000077642, ENSDART00000053946, ENSDART00000044432, ENSDART00000103043, ENSDART00000062855, ENSDART00000104022, ENSDART00000017695, ENSDART00000089242	1878	24	7504	1.9978700745473907	1.0	0.2824170183850562	30.93043001885635
GOTERM_BP_FAT	GO:0033339~pectoral fin development	13	0.24928092042186004	0.021511360143653305	ENSDART00000111842, ENSDART00000024627, ENSDART00000045126, ENSDART00000054877, ENSDART00000061928, ENSDART00000044190, ENSDART00000039499, ENSDART00000003246, ENSDART00000005676, ENSDART00000044432, ENSDART00000022074, ENSDART00000018764, ENSDART00000099204	1878	27	7504	1.9238748866011912	1.0	0.2836233717236064	31.253871435990465
GOTERM_BP_FAT	GO:0046578~regulation of Ras protein signal transduction	30	0.5752636625119847	0.02306897378343844	ENSDART00000083350, ENSDART00000040265, ENSDART00000047529, ENSDART00000083605, ENSDART00000025841, ENSDART00000034883, ENSDART00000081827, ENSDART00000113971, ENSDART00000097328, ENSDART00000049066, ENSDART00000045884, ENSDART00000101282, ENSDART00000110059, ENSDART00000078072, ENSDART00000032821, ENSDART00000109099, ENSDART00000063577, ENSDART00000026152, ENSDART00000100804, ENSDART00000078022,…	1878	82	7504	1.461856152107847	1.0	0.29904641341754834	33.11557300420991
GOTERM_BP_FAT	GO:0034622~cellular macromolecular complex assembly	35	0.6711409395973155	0.023217733309479474	ENSDART00000103298, ENSDART00000004504, ENSDART00000045881, ENSDART00000026292, ENSDART00000099859, ENSDART00000081062, ENSDART00000056286, ENSDART00000114041, ENSDART00000073609, ENSDART00000045295, ENSDART00000046114, ENSDART00000007482, ENSDART00000066545, ENSDART00000011534, ENSDART00000021561, ENSDART00000023997, ENSDART00000115062, ENSDART00000088826, ENSDART00000114888, ENSDART00000009277,…	1878	99	7504	1.41263540624563	1.0	0.2988145179145829	33.290867860623976
GOTERM_BP_FAT	GO:0001944~vasculature development	39	0.74784276126558	0.02410364113840569	ENSDART00000076861, ENSDART00000079138, ENSDART00000074327, ENSDART00000049204, ENSDART00000054175, ENSDART00000098265, ENSDART00000032770, ENSDART00000104738, ENSDART00000041852, ENSDART00000046902, ENSDART00000006512, ENSDART00000079528, ENSDART00000043462, ENSDART00000112313, ENSDART00000098707, ENSDART00000025621, ENSDART00000111749, ENSDART00000074651, ENSDART00000083063, ENSDART00000060444,…	1878	113	7504	1.3790607594220927	1.0	0.3064856300117774	34.32587171618009
GOTERM_BP_FAT	GO:0001775~cell activation	8	0.15340364333652923	0.024255291818167317	ENSDART00000024832, ENSDART00000077732, ENSDART00000082296, ENSDART00000042377, ENSDART00000052660, ENSDART00000113710, ENSDART00000115251, ENSDART00000103511	1878	13	7504	2.458917014827558	1.0	0.3062377923426638	34.50152135088223
GOTERM_BP_FAT	GO:0007517~muscle organ development	26	0.49856184084372007	0.02466773397691943	ENSDART00000004504, ENSDART00000012166, ENSDART00000097710, ENSDART00000100385, ENSDART00000024882, ENSDART00000034245, ENSDART00000042963, ENSDART00000027661, ENSDART00000014062, ENSDART00000079528, ENSDART00000022377, ENSDART00000104683, ENSDART00000004277, ENSDART00000010896, ENSDART00000102903, ENSDART00000073947, ENSDART00000024555, ENSDART00000005985, ENSDART00000002250, ENSDART00000063577,…	1878	69	7504	1.5056412156009324	1.0	0.3087311143639273	34.97699743064124
GOTERM_BP_FAT	GO:0032990~cell part morphogenesis	34	0.6519654841802492	0.024736527424333618	ENSDART00000012919, ENSDART00000081759, ENSDART00000061000, ENSDART00000024627, ENSDART00000026107, ENSDART00000042963, ENSDART00000007531, ENSDART00000044000, ENSDART00000044432, ENSDART00000108738, ENSDART00000104683, ENSDART00000065127, ENSDART00000035150, ENSDART00000076098, ENSDART00000002908, ENSDART00000073947, ENSDART00000015827, ENSDART00000022236, ENSDART00000089242, ENSDART00000024555,…	1878	96	7504	1.4151579694710685	1.0	0.3076095875417091	35.055987562763534
GOTERM_BP_FAT	GO:0055002~striated muscle cell development	18	0.3451581975071908	0.024997854609147975	ENSDART00000005985, ENSDART00000024555, ENSDART00000109099, ENSDART00000033316, ENSDART00000099134, ENSDART00000000102, ENSDART00000027661, ENSDART00000053946, ENSDART00000077476, ENSDART00000026569, ENSDART00000104683, ENSDART00000046114, ENSDART00000046800, ENSDART00000081760, ENSDART00000056747, ENSDART00000073947, ENSDART00000102903, ENSDART00000005740, ENSDART00000099204, ENSDART00000090338	1878	43	7504	1.672635411248978	1.0	0.3084947721033299	35.3552260327362
GOTERM_BP_FAT	GO:0003007~heart morphogenesis	22	0.42186001917545546	0.025568038161403954	ENSDART00000012194, ENSDART00000028856, ENSDART00000034245, ENSDART00000046542, ENSDART00000077478, ENSDART00000089737, ENSDART00000023639, ENSDART00000053754, ENSDART00000020409, ENSDART00000022377, ENSDART00000020412, ENSDART00000010521, ENSDART00000010189, ENSDART00000056764, ENSDART00000060597, ENSDART00000002334, ENSDART00000017977, ENSDART00000060949, ENSDART00000099204, ENSDART00000075150,…	1878	56	7504	1.56975505857295	1.0	0.3125263725838521	36.00362500316937
GOTERM_BP_FAT	GO:0031497~chromatin assembly	16	0.30680728667305845	0.02703281720207223	ENSDART00000006622, ENSDART00000076200, ENSDART00000109099, ENSDART00000099859, ENSDART00000056286, ENSDART00000114041, ENSDART00000092250, ENSDART00000077635, ENSDART00000019706, ENSDART00000100022, ENSDART00000007482, ENSDART00000023834, ENSDART00000066545, ENSDART00000081359, ENSDART00000115062, ENSDART00000073404, ENSDART00000088826	1878	37	7504	1.7278876320409868	1.0	0.3254466828165439	37.641366338463
GOTERM_BP_FAT	GO:0034728~nucleosome organization	16	0.30680728667305845	0.02703281720207223	ENSDART00000006622, ENSDART00000076200, ENSDART00000109099, ENSDART00000099859, ENSDART00000056286, ENSDART00000114041, ENSDART00000092250, ENSDART00000077635, ENSDART00000019706, ENSDART00000100022, ENSDART00000007482, ENSDART00000023834, ENSDART00000066545, ENSDART00000081359, ENSDART00000115062, ENSDART00000073404, ENSDART00000088826	1878	37	7504	1.7278876320409868	1.0	0.3254466828165439	37.641366338463
GOTERM_BP_FAT	GO:0065004~protein-DNA complex assembly	16	0.30680728667305845	0.02703281720207223	ENSDART00000006622, ENSDART00000076200, ENSDART00000109099, ENSDART00000099859, ENSDART00000056286, ENSDART00000114041, ENSDART00000092250, ENSDART00000077635, ENSDART00000019706, ENSDART00000100022, ENSDART00000007482, ENSDART00000023834, ENSDART00000066545, ENSDART00000081359, ENSDART00000115062, ENSDART00000073404, ENSDART00000088826	1878	37	7504	1.7278876320409868	1.0	0.3254466828165439	37.641366338463
GOTERM_BP_FAT	GO:0006334~nucleosome assembly	16	0.30680728667305845	0.02703281720207223	ENSDART00000006622, ENSDART00000076200, ENSDART00000109099, ENSDART00000099859, ENSDART00000056286, ENSDART00000114041, ENSDART00000092250, ENSDART00000077635, ENSDART00000019706, ENSDART00000100022, ENSDART00000007482, ENSDART00000023834, ENSDART00000066545, ENSDART00000081359, ENSDART00000115062, ENSDART00000073404, ENSDART00000088826	1878	37	7504	1.7278876320409868	1.0	0.3254466828165439	37.641366338463
GOTERM_BP_FAT	GO:0007398~ectoderm development	9	0.1725790987535954	0.027077441003013743	ENSDART00000065817, ENSDART00000066780, ENSDART00000078341, ENSDART00000067058, ENSDART00000024627, ENSDART00000038495, ENSDART00000016602, ENSDART00000081675, ENSDART00000034550, ENSDART00000004477	1878	16	7504	2.247603833865815	1.0	0.32402938581379237	37.69063414707639
GOTERM_BP_FAT	GO:0048511~rhythmic process	9	0.1725790987535954	0.027077441003013743	ENSDART00000075940, ENSDART00000078226, ENSDART00000104549, ENSDART00000024304, ENSDART00000099849, ENSDART00000063835, ENSDART00000014806, ENSDART00000018205, ENSDART00000038434	1878	16	7504	2.247603833865815	1.0	0.32402938581379237	37.69063414707639
GOTERM_BP_FAT	GO:0048546~digestive tract morphogenesis	9	0.1725790987535954	0.027077441003013743	ENSDART00000024555, ENSDART00000005985, ENSDART00000012194, ENSDART00000022074, ENSDART00000052977, ENSDART00000062459, ENSDART00000081993, ENSDART00000099204, ENSDART00000099224	1878	16	7504	2.247603833865815	1.0	0.32402938581379237	37.69063414707639
GOTERM_BP_FAT	GO:0030010~establishment of cell polarity	6	0.11505273250239692	0.027290254670241088	ENSDART00000044264, ENSDART00000010521, ENSDART00000074212, ENSDART00000005884, ENSDART00000013590, ENSDART00000033316	1878	8	7504	2.9968051118210863	1.0	0.3242859504785369	37.925091392525886
GOTERM_BP_FAT	GO:0014032~neural crest cell development	15	0.28763183125599234	0.027938314108721628	ENSDART00000027982, ENSDART00000030939, ENSDART00000115049, ENSDART00000026107, ENSDART00000056103, ENSDART00000111386, ENSDART00000082346, ENSDART00000112979, ENSDART00000074833, ENSDART00000104683, ENSDART00000046498, ENSDART00000109894, ENSDART00000038828, ENSDART00000059435, ENSDART00000082667, ENSDART00000073947, ENSDART00000017695	1878	34	7504	1.7628265363653448	1.0	0.32878004868011623	38.63395183592219
GOTERM_BP_FAT	GO:0043062~extracellular structure organization	10	0.19175455417066153	0.028676265662522432	ENSDART00000108738, ENSDART00000012166, ENSDART00000035150, ENSDART00000077063, ENSDART00000061429, ENSDART00000049236, ENSDART00000024627, ENSDART00000037999, ENSDART00000042829, ENSDART00000000102, ENSDART00000024906	1878	19	7504	2.103021131102517	1.0	0.3340491095806537	39.43185135204974
GOTERM_BP_FAT	GO:0048915~posterior lateral line system development	10	0.19175455417066153	0.028676265662522432	ENSDART00000011837, ENSDART00000103043, ENSDART00000024882, ENSDART00000062855, ENSDART00000045433, ENSDART00000078563, ENSDART00000077642, ENSDART00000053946, ENSDART00000089242, ENSDART00000044432	1878	19	7504	2.103021131102517	1.0	0.3340491095806537	39.43185135204974
GOTERM_BP_FAT	GO:0010001~glial cell differentiation	11	0.21093000958772773	0.029417590532140242	ENSDART00000014296, ENSDART00000051866, ENSDART00000006378, ENSDART00000103043, ENSDART00000060006, ENSDART00000027982, ENSDART00000062855, ENSDART00000030939, ENSDART00000017695, ENSDART00000099204, ENSDART00000066835, ENSDART00000112979	1878	22	7504	1.9978700745473907	1.0	0.33924312295680115	40.22355133316214
GOTERM_BP_FAT	GO:0007422~peripheral nervous system development	11	0.21093000958772773	0.029417590532140242	ENSDART00000054395, ENSDART00000082046, ENSDART00000103043, ENSDART00000065139, ENSDART00000036124, ENSDART00000027982, ENSDART00000024627, ENSDART00000078563, ENSDART00000111386, ENSDART00000017695, ENSDART00000082346, ENSDART00000112979	1878	22	7504	1.9978700745473907	1.0	0.33924312295680115	40.22355133316214
GOTERM_BP_FAT	GO:0006029~proteoglycan metabolic process	7	0.1342281879194631	0.03430603719361935	ENSDART00000051694, ENSDART00000025573, ENSDART00000039499, ENSDART00000042963, ENSDART00000037999, ENSDART00000055099, ENSDART00000063152	1878	11	7504	2.5427437312421337	1.0	0.3819392403760278	45.205123601558924
GOTERM_BP_FAT	GO:0048752~semicircular canal morphogenesis	7	0.1342281879194631	0.03430603719361935	ENSDART00000005985, ENSDART00000040826, ENSDART00000010189, ENSDART00000061786, ENSDART00000027982, ENSDART00000024627, ENSDART00000100670, ENSDART00000046542, ENSDART00000112979	1878	11	7504	2.5427437312421337	1.0	0.3819392403760278	45.205123601558924
GOTERM_BP_FAT	GO:0021879~forebrain neuron differentiation	7	0.1342281879194631	0.03430603719361935	ENSDART00000078563, ENSDART00000103997, ENSDART00000027268, ENSDART00000049624, ENSDART00000066835, ENSDART00000077476, ENSDART00000022236	1878	11	7504	2.5427437312421337	1.0	0.3819392403760278	45.205123601558924
GOTERM_BP_FAT	GO:0021508~floor plate formation	7	0.1342281879194631	0.03430603719361935	ENSDART00000024555, ENSDART00000005985, ENSDART00000049151, ENSDART00000078021, ENSDART00000058969, ENSDART00000099204, ENSDART00000074425	1878	11	7504	2.5427437312421337	1.0	0.3819392403760278	45.205123601558924
GOTERM_BP_FAT	GO:0007623~circadian rhythm	7	0.1342281879194631	0.03430603719361935	ENSDART00000104549, ENSDART00000024304, ENSDART00000099849, ENSDART00000063835, ENSDART00000014806, ENSDART00000018205, ENSDART00000038434	1878	11	7504	2.5427437312421337	1.0	0.3819392403760278	45.205123601558924
GOTERM_BP_FAT	GO:0021990~neural plate formation	7	0.1342281879194631	0.03430603719361935	ENSDART00000024555, ENSDART00000005985, ENSDART00000049151, ENSDART00000078021, ENSDART00000058969, ENSDART00000099204, ENSDART00000074425	1878	11	7504	2.5427437312421337	1.0	0.3819392403760278	45.205123601558924
GOTERM_BP_FAT	GO:0048703~embryonic viscerocranium morphogenesis	7	0.1342281879194631	0.03430603719361935	ENSDART00000005985, ENSDART00000040826, ENSDART00000006622, ENSDART00000080135, ENSDART00000100670, ENSDART00000020409, ENSDART00000099204, ENSDART00000054822	1878	11	7504	2.5427437312421337	1.0	0.3819392403760278	45.205123601558924
GOTERM_BP_FAT	GO:0021872~generation of neurons in the forebrain	7	0.1342281879194631	0.03430603719361935	ENSDART00000078563, ENSDART00000103997, ENSDART00000027268, ENSDART00000049624, ENSDART00000066835, ENSDART00000077476, ENSDART00000022236	1878	11	7504	2.5427437312421337	1.0	0.3819392403760278	45.205123601558924
GOTERM_BP_FAT	GO:0016051~carbohydrate biosynthetic process	16	0.30680728667305845	0.034616564718019674	ENSDART00000022437, ENSDART00000042963, ENSDART00000037999, ENSDART00000053754, ENSDART00000008752, ENSDART00000063152, ENSDART00000008711, ENSDART00000014007, ENSDART00000080135, ENSDART00000037007, ENSDART00000081122, ENSDART00000014183, ENSDART00000073654, ENSDART00000023064, ENSDART00000049007, ENSDART00000099988	1878	38	7504	1.6824169048820135	1.0	0.38266438153894544	45.507973461821
GOTERM_BP_FAT	GO:0006816~calcium ion transport	20	0.38350910834132307	0.035015862650953425	ENSDART00000000804, ENSDART00000041564, ENSDART00000014257, ENSDART00000028856, ENSDART00000043932, ENSDART00000013228, ENSDART00000077664, ENSDART00000082690, ENSDART00000077478, ENSDART00000087280, ENSDART00000103891, ENSDART00000036015, ENSDART00000046800, ENSDART00000085216, ENSDART00000009227, ENSDART00000050172, ENSDART00000061134, ENSDART00000090252, ENSDART00000047719, ENSDART00000040502,…	1878	51	7504	1.5669569212136398	1.0	0.38415081459732014	45.89508201567429
GOTERM_BP_FAT	GO:0051056~regulation of small GTPase mediated signal transduction	35	0.6711409395973155	0.03583680034817161	ENSDART00000114212, ENSDART00000083350, ENSDART00000040265, ENSDART00000047529, ENSDART00000083605, ENSDART00000025841, ENSDART00000034883, ENSDART00000081827, ENSDART00000113971, ENSDART00000097328, ENSDART00000049066, ENSDART00000045884, ENSDART00000101282, ENSDART00000064968, ENSDART00000110059, ENSDART00000078072, ENSDART00000093368, ENSDART00000032821, ENSDART00000109099, ENSDART00000063577,…	1878	102	7504	1.3710873060619349	1.0	0.38923379749342335	46.68283590192398
GOTERM_BP_FAT	GO:0001568~blood vessel development	37	0.7094918504314478	0.036027336199234844	ENSDART00000076861, ENSDART00000079138, ENSDART00000074327, ENSDART00000049204, ENSDART00000054175, ENSDART00000098265, ENSDART00000032770, ENSDART00000104738, ENSDART00000041852, ENSDART00000046902, ENSDART00000006512, ENSDART00000079528, ENSDART00000043462, ENSDART00000112313, ENSDART00000098707, ENSDART00000025621, ENSDART00000111749, ENSDART00000074651, ENSDART00000083063, ENSDART00000060444,…	1878	109	7504	1.3563521607018985	1.0	0.388872612177273	46.86411873920658
GOTERM_BP_FAT	GO:0034621~cellular macromolecular complex subunit organization	37	0.7094918504314478	0.036027336199234844	ENSDART00000103298, ENSDART00000004504, ENSDART00000045881, ENSDART00000026292, ENSDART00000099859, ENSDART00000048449, ENSDART00000081062, ENSDART00000056286, ENSDART00000114041, ENSDART00000073609, ENSDART00000045295, ENSDART00000046114, ENSDART00000007482, ENSDART00000066545, ENSDART00000011534, ENSDART00000021561, ENSDART00000023997, ENSDART00000115062, ENSDART00000088826, ENSDART00000114888,…	1878	109	7504	1.3563521607018985	1.0	0.388872612177273	46.86411873920658
GOTERM_BP_FAT	GO:0019220~regulation of phosphate metabolic process	15	0.28763183125599234	0.03613732576487004	ENSDART00000067362, ENSDART00000013590, ENSDART00000076128, ENSDART00000048676, ENSDART00000033369, ENSDART00000075092, ENSDART00000035080, ENSDART00000102697, ENSDART00000098677, ENSDART00000026174, ENSDART00000027090, ENSDART00000018117, ENSDART00000110411, ENSDART00000036635, ENSDART00000085124	1878	35	7504	1.7124600638977636	1.0	0.38783452463126944	46.96850238290644
GOTERM_BP_FAT	GO:0051174~regulation of phosphorus metabolic process	15	0.28763183125599234	0.03613732576487004	ENSDART00000067362, ENSDART00000013590, ENSDART00000076128, ENSDART00000048676, ENSDART00000033369, ENSDART00000075092, ENSDART00000035080, ENSDART00000102697, ENSDART00000098677, ENSDART00000026174, ENSDART00000027090, ENSDART00000018117, ENSDART00000110411, ENSDART00000036635, ENSDART00000085124	1878	35	7504	1.7124600638977636	1.0	0.38783452463126944	46.96850238290644
GOTERM_BP_FAT	GO:0045321~leukocyte activation	5	0.09587727708533077	0.03760642292354057	ENSDART00000024832, ENSDART00000082296, ENSDART00000042377, ENSDART00000052660, ENSDART00000103511	1878	6	7504	3.329783457578985	1.0	0.39816486894024283	48.34433284461489
GOTERM_BP_FAT	GO:0046649~lymphocyte activation	5	0.09587727708533077	0.03760642292354057	ENSDART00000024832, ENSDART00000082296, ENSDART00000042377, ENSDART00000052660, ENSDART00000103511	1878	6	7504	3.329783457578985	1.0	0.39816486894024283	48.34433284461489
GOTERM_BP_FAT	GO:0051017~actin filament bundle formation	5	0.09587727708533077	0.03760642292354057	ENSDART00000017140, ENSDART00000033825, ENSDART00000050332, ENSDART00000083830, ENSDART00000028883	1878	6	7504	3.329783457578985	1.0	0.39816486894024283	48.34433284461489
GOTERM_BP_FAT	GO:0014029~neural crest formation	5	0.09587727708533077	0.03760642292354057	ENSDART00000006622, ENSDART00000090019, ENSDART00000090028, ENSDART00000082346, ENSDART00000003042	1878	6	7504	3.329783457578985	1.0	0.39816486894024283	48.34433284461489
GOTERM_BP_FAT	GO:0048640~negative regulation of developmental growth	5	0.09587727708533077	0.03760642292354057	ENSDART00000074327, ENSDART00000026107, ENSDART00000000102, ENSDART00000007531, ENSDART00000025256	1878	6	7504	3.329783457578985	1.0	0.39816486894024283	48.34433284461489
GOTERM_BP_FAT	GO:0040036~regulation of fibroblast growth factor receptor signaling pathway	8	0.15340364333652923	0.03823151691688256	ENSDART00000060018, ENSDART00000099528, ENSDART00000111842, ENSDART00000111345, ENSDART00000052423, ENSDART00000098677, ENSDART00000039499, ENSDART00000079692	1878	14	7504	2.2832800851970183	1.0	0.4013314024332211	48.91948470254602
GOTERM_BP_FAT	GO:0048547~gut morphogenesis	8	0.15340364333652923	0.03823151691688256	ENSDART00000024555, ENSDART00000005985, ENSDART00000012194, ENSDART00000022074, ENSDART00000062459, ENSDART00000081993, ENSDART00000099204, ENSDART00000099224	1878	14	7504	2.2832800851970183	1.0	0.4013314024332211	48.91948470254602
GOTERM_BP_FAT	GO:0055001~muscle cell development	18	0.3451581975071908	0.0391745201735499	ENSDART00000005985, ENSDART00000024555, ENSDART00000109099, ENSDART00000033316, ENSDART00000099134, ENSDART00000000102, ENSDART00000027661, ENSDART00000053946, ENSDART00000077476, ENSDART00000026569, ENSDART00000104683, ENSDART00000046114, ENSDART00000046800, ENSDART00000081760, ENSDART00000056747, ENSDART00000073947, ENSDART00000102903, ENSDART00000005740, ENSDART00000099204, ENSDART00000090338	1878	45	7504	1.5982960596379125	1.0	0.40701513139134393	49.77574372124417
GOTERM_BP_FAT	GO:0045664~regulation of neuron differentiation	11	0.21093000958772773	0.040674879641384415	ENSDART00000005499, ENSDART00000035150, ENSDART00000104022, ENSDART00000024627, ENSDART00000111030, ENSDART00000026107, ENSDART00000097934, ENSDART00000039499, ENSDART00000000102, ENSDART00000053946, ENSDART00000003042, ENSDART00000007531	1878	23	7504	1.9110061582627218	1.0	0.41699740748278114	51.11027494763485
GOTERM_BP_FAT	GO:0048881~mechanosensory lateral line system development	10	0.19175455417066153	0.040843796417591234	ENSDART00000011837, ENSDART00000103043, ENSDART00000024882, ENSDART00000062855, ENSDART00000045433, ENSDART00000078563, ENSDART00000077642, ENSDART00000053946, ENSDART00000089242, ENSDART00000044432	1878	20	7504	1.997870074547391	1.0	0.4163316247966432	51.258412086617454
GOTERM_BP_FAT	GO:0051094~positive regulation of developmental process	10	0.19175455417066153	0.040843796417591234	ENSDART00000024832, ENSDART00000021180, ENSDART00000051866, ENSDART00000035150, ENSDART00000060006, ENSDART00000058530, ENSDART00000098859, ENSDART00000111030, ENSDART00000053946, ENSDART00000003042, ENSDART00000083063	1878	20	7504	1.997870074547391	1.0	0.4163316247966432	51.258412086617454
GOTERM_BP_FAT	GO:0016310~phosphorylation	152	2.9146692233940557	0.041087627106731785	ENSDART00000079253, ENSDART00000040209, ENSDART00000030921, ENSDART00000079528, ENSDART00000041146, ENSDART00000055681, ENSDART00000077627, ENSDART00000047993, ENSDART00000082012, ENSDART00000019936, ENSDART00000037292, ENSDART00000097644, ENSDART00000037109, ENSDART00000105774, ENSDART00000063483, ENSDART00000011170, ENSDART00000105823, ENSDART00000098417, ENSDART00000047419, ENSDART00000033369,…	1878	534	7504	1.1373642371955184	1.0	0.41625908263296507	51.4715019493174
GOTERM_BP_FAT	GO:0006323~DNA packaging	17	0.3259827420901246	0.04137123516192213	ENSDART00000098126, ENSDART00000006622, ENSDART00000076200, ENSDART00000109099, ENSDART00000099859, ENSDART00000056286, ENSDART00000114041, ENSDART00000092250, ENSDART00000077635, ENSDART00000019706, ENSDART00000100022, ENSDART00000007482, ENSDART00000023834, ENSDART00000066545, ENSDART00000081359, ENSDART00000115062, ENSDART00000073404, ENSDART00000088826	1878	42	7504	1.6173233936812212	1.0	0.41649669668363387	51.71825027413074
GOTERM_BP_FAT	GO:0021854~hypothalamus development	6	0.11505273250239692	0.04892725867884575	ENSDART00000074441, ENSDART00000004036, ENSDART00000103043, ENSDART00000103997, ENSDART00000104532, ENSDART00000049624	1878	9	7504	2.6638267660631874	1.0	0.4703970137093445	57.87323584779731
GOTERM_BP_FAT	GO:0030514~negative regulation of BMP signaling pathway	6	0.11505273250239692	0.04892725867884575	ENSDART00000077732, ENSDART00000105768, ENSDART00000054366, ENSDART00000045110, ENSDART00000063231, ENSDART00000081766	1878	9	7504	2.6638267660631874	1.0	0.4703970137093445	57.87323584779731
GOTERM_BP_FAT	GO:0021761~limbic system development	6	0.11505273250239692	0.04892725867884575	ENSDART00000074441, ENSDART00000004036, ENSDART00000103043, ENSDART00000103997, ENSDART00000104532, ENSDART00000049624	1878	9	7504	2.6638267660631874	1.0	0.4703970137093445	57.87323584779731
GOTERM_BP_FAT	GO:0030030~cell projection organization	38	0.7286673058485139	0.04935610851053817	ENSDART00000012919, ENSDART00000081759, ENSDART00000061000, ENSDART00000024627, ENSDART00000026107, ENSDART00000042963, ENSDART00000007531, ENSDART00000044000, ENSDART00000044432, ENSDART00000108738, ENSDART00000104683, ENSDART00000065127, ENSDART00000091180, ENSDART00000035150, ENSDART00000076098, ENSDART00000016602, ENSDART00000002908, ENSDART00000073947, ENSDART00000015827, ENSDART00000078072,…	1878	115	7504	1.3203315275269716	1.0	0.4713260750762345	58.19938845174667
GOTERM_BP_FAT	GO:0033002~muscle cell proliferation	4	0.07670182166826461	0.05080935813246509	ENSDART00000098707, ENSDART00000089737, ENSDART00000023639, ENSDART00000022377	1878	4	7504	3.995740149094782	1.0	0.47932016553869616	59.28702744611891
GOTERM_BP_FAT	GO:0010172~embryonic body morphogenesis	4	0.07670182166826461	0.05080935813246509	ENSDART00000113483, ENSDART00000006622, ENSDART00000081047, ENSDART00000074651, ENSDART00000041852	1878	4	7504	3.995740149094782	1.0	0.47932016553869616	59.28702744611891
GOTERM_BP_FAT	GO:0030908~protein splicing	4	0.07670182166826461	0.05080935813246509	ENSDART00000081760, ENSDART00000053871, ENSDART00000081660, ENSDART00000099204	1878	4	7504	3.995740149094782	1.0	0.47932016553869616	59.28702744611891
GOTERM_BP_FAT	GO:0007416~synaptogenesis	4	0.07670182166826461	0.05080935813246509	ENSDART00000035150, ENSDART00000049236, ENSDART00000024627, ENSDART00000000102	1878	4	7504	3.995740149094782	1.0	0.47932016553869616	59.28702744611891
GOTERM_BP_FAT	GO:0016539~intein-mediated protein splicing	4	0.07670182166826461	0.05080935813246509	ENSDART00000081760, ENSDART00000053871, ENSDART00000081660, ENSDART00000099204	1878	4	7504	3.995740149094782	1.0	0.47932016553869616	59.28702744611891
GOTERM_BP_FAT	GO:0048332~mesoderm morphogenesis	12	0.23010546500479384	0.052639791783208115	ENSDART00000052992, ENSDART00000030068, ENSDART00000103658, ENSDART00000062633, ENSDART00000013590, ENSDART00000054472, ENSDART00000024627, ENSDART00000024283, ENSDART00000017977, ENSDART00000058969, ENSDART00000053754, ENSDART00000075150	1878	27	7504	1.7758845107087917	1.0	0.4896463283404455	60.61904252604664
GOTERM_BP_FAT	GO:0048793~pronephros development	12	0.23010546500479384	0.052639791783208115	ENSDART00000054395, ENSDART00000020412, ENSDART00000020270, ENSDART00000024922, ENSDART00000080805, ENSDART00000047569, ENSDART00000055395, ENSDART00000035400, ENSDART00000031499, ENSDART00000075150, ENSDART00000013638, ENSDART00000073930	1878	27	7504	1.7758845107087917	1.0	0.4896463283404455	60.61904252604664
GOTERM_BP_FAT	GO:0010720~positive regulation of cell development	7	0.1342281879194631	0.054386086354302386	ENSDART00000021180, ENSDART00000051866, ENSDART00000035150, ENSDART00000060006, ENSDART00000058530, ENSDART00000098859, ENSDART00000111030, ENSDART00000053946	1878	12	7504	2.3308484203052893	1.0	0.4991185835135471	61.851475177178436
GOTERM_BP_FAT	GO:0045944~positive regulation of transcription from RNA polymerase II promoter	7	0.1342281879194631	0.054386086354302386	ENSDART00000024832, ENSDART00000104683, ENSDART00000004036, ENSDART00000076163, ENSDART00000018945, ENSDART00000073947, ENSDART00000105762, ENSDART00000016321	1878	12	7504	2.3308484203052893	1.0	0.4991185835135471	61.851475177178436
GOTERM_BP_FAT	GO:0050769~positive regulation of neurogenesis	7	0.1342281879194631	0.054386086354302386	ENSDART00000021180, ENSDART00000051866, ENSDART00000035150, ENSDART00000060006, ENSDART00000058530, ENSDART00000098859, ENSDART00000111030, ENSDART00000053946	1878	12	7504	2.3308484203052893	1.0	0.4991185835135471	61.851475177178436
GOTERM_BP_FAT	GO:0021515~cell differentiation in spinal cord	10	0.19175455417066153	0.056061338890358366	ENSDART00000024555, ENSDART00000049151, ENSDART00000024922, ENSDART00000010189, ENSDART00000060006, ENSDART00000046542, ENSDART00000015681, ENSDART00000010896, ENSDART00000066835, ENSDART00000022441, ENSDART00000099224	1878	21	7504	1.9027334043308486	1.0	0.5078696901855237	62.99955114688708
GOTERM_BP_FAT	GO:0060560~developmental growth involved in morphogenesis	8	0.15340364333652923	0.05658347604193213	ENSDART00000050332, ENSDART00000007356, ENSDART00000090019, ENSDART00000090028, ENSDART00000074651, ENSDART00000078072, ENSDART00000041852, ENSDART00000028883, ENSDART00000090338, ENSDART00000026569	1878	15	7504	2.1310614128505505	1.0	0.5091050080534204	63.350673960639185
GOTERM_BP_FAT	GO:0048638~regulation of developmental growth	8	0.15340364333652923	0.05658347604193213	ENSDART00000074327, ENSDART00000035150, ENSDART00000026107, ENSDART00000039499, ENSDART00000000102, ENSDART00000053946, ENSDART00000007531, ENSDART00000025256	1878	15	7504	2.1310614128505505	1.0	0.5091050080534204	63.350673960639185
GOTERM_BP_FAT	GO:0021545~cranial nerve development	8	0.15340364333652923	0.05658347604193213	ENSDART00000024555, ENSDART00000110682, ENSDART00000103043, ENSDART00000104022, ENSDART00000062855, ENSDART00000078563, ENSDART00000097934, ENSDART00000017695, ENSDART00000089242	1878	15	7504	2.1310614128505505	1.0	0.5091050080534204	63.350673960639185
GOTERM_BP_FAT	GO:0021675~nerve development	8	0.15340364333652923	0.05658347604193213	ENSDART00000024555, ENSDART00000110682, ENSDART00000103043, ENSDART00000104022, ENSDART00000062855, ENSDART00000078563, ENSDART00000097934, ENSDART00000017695, ENSDART00000089242	1878	15	7504	2.1310614128505505	1.0	0.5091050080534204	63.350673960639185
GOTERM_BP_FAT	GO:0042325~regulation of phosphorylation	14	0.2684563758389262	0.060795941292405425	ENSDART00000067362, ENSDART00000013590, ENSDART00000048676, ENSDART00000033369, ENSDART00000075092, ENSDART00000035080, ENSDART00000098677, ENSDART00000102697, ENSDART00000026174, ENSDART00000027090, ENSDART00000018117, ENSDART00000110411, ENSDART00000036635, ENSDART00000085124	1878	34	7504	1.645304767274322	1.0	0.5330954630809155	66.07081560198202
GOTERM_BP_FAT	GO:0006812~cation transport	91	1.74496644295302	0.06905420245588866	ENSDART00000092988, ENSDART00000040380, ENSDART00000014404, ENSDART00000042673, ENSDART00000087280, ENSDART00000010998, ENSDART00000021192, ENSDART00000099446, ENSDART00000011718, ENSDART00000062874, ENSDART00000099934, ENSDART00000112956, ENSDART00000029206, ENSDART00000003494, ENSDART00000047719, ENSDART00000029703, ENSDART00000111063, ENSDART00000040502, ENSDART00000089956, ENSDART00000083514,…	1878	313	7504	1.161700810120208	1.0	0.57841398322068	70.86095772387122
GOTERM_BP_FAT	GO:0046777~protein amino acid autophosphorylation	5	0.09587727708533077	0.07058736680309151	ENSDART00000008302, ENSDART00000010189, ENSDART00000105823, ENSDART00000027090, ENSDART00000062432	1878	7	7504	2.8541001064962725	1.0	0.5845652159868966	71.67698393878014
GOTERM_BP_FAT	GO:0009913~epidermal cell differentiation	5	0.09587727708533077	0.07058736680309151	ENSDART00000066780, ENSDART00000078341, ENSDART00000067058, ENSDART00000016602, ENSDART00000004477	1878	7	7504	2.8541001064962725	1.0	0.5845652159868966	71.67698393878014
GOTERM_BP_FAT	GO:0030166~proteoglycan biosynthetic process	5	0.09587727708533077	0.07058736680309151	ENSDART00000051694, ENSDART00000025573, ENSDART00000039499, ENSDART00000042963, ENSDART00000055099	1878	7	7504	2.8541001064962725	1.0	0.5845652159868966	71.67698393878014
GOTERM_BP_FAT	GO:0032835~glomerulus development	5	0.09587727708533077	0.07058736680309151	ENSDART00000024555, ENSDART00000102611, ENSDART00000031499, ENSDART00000099204, ENSDART00000011520	1878	7	7504	2.8541001064962725	1.0	0.5845652159868966	71.67698393878014
GOTERM_BP_FAT	GO:0001709~cell fate determination	5	0.09587727708533077	0.07058736680309151	ENSDART00000045677, ENSDART00000060006, ENSDART00000060597, ENSDART00000058969, ENSDART00000077642	1878	7	7504	2.8541001064962725	1.0	0.5845652159868966	71.67698393878014
GOTERM_BP_FAT	GO:0007010~cytoskeleton organization	36	0.6903163950143816	0.07096849816197566	ENSDART00000114117, ENSDART00000103298, ENSDART00000061429, ENSDART00000033316, ENSDART00000081062, ENSDART00000078135, ENSDART00000034550, ENSDART00000044432, ENSDART00000046114, ENSDART00000065127, ENSDART00000035150, ENSDART00000046800, ENSDART00000067535, ENSDART00000083830, ENSDART00000113023, ENSDART00000104546, ENSDART00000102903, ENSDART00000005740, ENSDART00000028883, ENSDART00000089242,…	1878	111	7504	1.29591572403074	1.0	0.5844638967465613	71.87647372331458
GOTERM_BP_FAT	GO:0007492~endoderm development	10	0.19175455417066153	0.07450701083092426	ENSDART00000065817, ENSDART00000052992, ENSDART00000020270, ENSDART00000014296, ENSDART00000012194, ENSDART00000060597, ENSDART00000016214, ENSDART00000023639, ENSDART00000065664, ENSDART00000081993	1878	22	7504	1.8162455223158098	1.0	0.6008191307466313	73.66644690404536
GOTERM_BP_FAT	GO:0021510~spinal cord development	10	0.19175455417066153	0.07450701083092426	ENSDART00000024555, ENSDART00000049151, ENSDART00000024922, ENSDART00000010189, ENSDART00000060006, ENSDART00000046542, ENSDART00000015681, ENSDART00000010896, ENSDART00000066835, ENSDART00000022441, ENSDART00000099224	1878	22	7504	1.8162455223158098	1.0	0.6008191307466313	73.66644690404536
GOTERM_BP_FAT	GO:0021915~neural tube development	14	0.2684563758389262	0.07536694137652096	ENSDART00000100904, ENSDART00000052393, ENSDART00000098394, ENSDART00000033316, ENSDART00000024627, ENSDART00000051825, ENSDART00000099262, ENSDART00000006538, ENSDART00000054395, ENSDART00000060405, ENSDART00000073514, ENSDART00000081047, ENSDART00000077931, ENSDART00000102106, ENSDART00000099204	1878	35	7504	1.5982960596379128	1.0	0.6030694642036591	74.08493925218443
GOTERM_BP_FAT	GO:0015672~monovalent inorganic cation transport	60	1.1505273250239694	0.0757251192444757	ENSDART00000099872, ENSDART00000092988, ENSDART00000040380, ENSDART00000023293, ENSDART00000088588, ENSDART00000019235, ENSDART00000037664, ENSDART00000042673, ENSDART00000010998, ENSDART00000021192, ENSDART00000041068, ENSDART00000011718, ENSDART00000099446, ENSDART00000113492, ENSDART00000062874, ENSDART00000023488, ENSDART00000099934, ENSDART00000029206, ENSDART00000112956, ENSDART00000031872,…	1878	199	7504	1.2047457735964167	1.0	0.6027645775209028	74.25739456560751
GOTERM_BP_FAT	GO:0065003~macromolecular complex assembly	43	0.8245445829338447	0.07709223821411634	ENSDART00000006514, ENSDART00000103298, ENSDART00000004504, ENSDART00000045881, ENSDART00000026292, ENSDART00000099859, ENSDART00000081062, ENSDART00000056286, ENSDART00000114041, ENSDART00000073609, ENSDART00000045295, ENSDART00000016488, ENSDART00000046114, ENSDART00000035150, ENSDART00000007482, ENSDART00000066545, ENSDART00000011534, ENSDART00000021561, ENSDART00000023997, ENSDART00000115062,…	1878	137	7504	1.2541374190589463	1.0	0.60749489647692	74.90574774706633
GOTERM_BP_FAT	GO:0031290~retinal ganglion cell axon guidance	6	0.11505273250239692	0.07814630769491354	ENSDART00000108738, ENSDART00000024555, ENSDART00000051866, ENSDART00000111030, ENSDART00000053946, ENSDART00000044432	1878	10	7504	2.397444089456869	1.0	0.6105959636888877	75.39510264490157
GOTERM_BP_FAT	GO:0001837~epithelial to mesenchymal transition	6	0.11505273250239692	0.07814630769491354	ENSDART00000103658, ENSDART00000006622, ENSDART00000090019, ENSDART00000090028, ENSDART00000082346, ENSDART00000003042	1878	10	7504	2.397444089456869	1.0	0.6105959636888877	75.39510264490157
GOTERM_BP_FAT	GO:0050768~negative regulation of neurogenesis	6	0.11505273250239692	0.07814630769491354	ENSDART00000113803, ENSDART00000027982, ENSDART00000078563, ENSDART00000026107, ENSDART00000000102, ENSDART00000112979, ENSDART00000007531	1878	10	7504	2.397444089456869	1.0	0.6105959636888877	75.39510264490157
GOTERM_BP_FAT	GO:0010721~negative regulation of cell development	6	0.11505273250239692	0.07814630769491354	ENSDART00000113803, ENSDART00000027982, ENSDART00000078563, ENSDART00000026107, ENSDART00000000102, ENSDART00000112979, ENSDART00000007531	1878	10	7504	2.397444089456869	1.0	0.6105959636888877	75.39510264490157
GOTERM_BP_FAT	GO:0001706~endoderm formation	6	0.11505273250239692	0.07814630769491354	ENSDART00000065817, ENSDART00000052992, ENSDART00000012194, ENSDART00000060597, ENSDART00000065664, ENSDART00000081993	1878	10	7504	2.397444089456869	1.0	0.6105959636888877	75.39510264490157
GOTERM_BP_FAT	GO:0009126~purine nucleoside monophosphate metabolic process	8	0.15340364333652923	0.07953261440564294	ENSDART00000048164, ENSDART00000022307, ENSDART00000066973, ENSDART00000009178, ENSDART00000109535, ENSDART00000073560, ENSDART00000093095, ENSDART00000113357	1878	16	7504	1.997870074547391	1.0	0.6152473524747692	76.02502362471814
GOTERM_BP_FAT	GO:0009127~purine nucleoside monophosphate biosynthetic process	8	0.15340364333652923	0.07953261440564294	ENSDART00000048164, ENSDART00000022307, ENSDART00000066973, ENSDART00000009178, ENSDART00000109535, ENSDART00000073560, ENSDART00000093095, ENSDART00000113357	1878	16	7504	1.997870074547391	1.0	0.6152473524747692	76.02502362471814
GOTERM_BP_FAT	GO:0009168~purine ribonucleoside monophosphate biosynthetic process	8	0.15340364333652923	0.07953261440564294	ENSDART00000048164, ENSDART00000022307, ENSDART00000066973, ENSDART00000009178, ENSDART00000109535, ENSDART00000073560, ENSDART00000093095, ENSDART00000113357	1878	16	7504	1.997870074547391	1.0	0.6152473524747692	76.02502362471814
GOTERM_BP_FAT	GO:0009167~purine ribonucleoside monophosphate metabolic process	8	0.15340364333652923	0.07953261440564294	ENSDART00000048164, ENSDART00000022307, ENSDART00000066973, ENSDART00000009178, ENSDART00000109535, ENSDART00000073560, ENSDART00000093095, ENSDART00000113357	1878	16	7504	1.997870074547391	1.0	0.6152473524747692	76.02502362471814
GOTERM_BP_FAT	GO:0031018~endocrine pancreas development	7	0.1342281879194631	0.08021248167023477	ENSDART00000024555, ENSDART00000005985, ENSDART00000063476, ENSDART00000076636, ENSDART00000099204, ENSDART00000074651, ENSDART00000041852, ENSDART00000044432	1878	13	7504	2.1515523879741134	1.0	0.6164390326702401	76.32836542547483
GOTERM_BP_FAT	GO:0008038~neuron recognition	7	0.1342281879194631	0.08021248167023477	ENSDART00000016230, ENSDART00000024627, ENSDART00000111030, ENSDART00000026011, ENSDART00000026107, ENSDART00000056103, ENSDART00000007531	1878	13	7504	2.1515523879741134	1.0	0.6164390326702401	76.32836542547483
GOTERM_BP_FAT	GO:0060059~embryonic retina morphogenesis in camera-type eye	7	0.1342281879194631	0.08021248167023477	ENSDART00000104683, ENSDART00000010774, ENSDART00000075517, ENSDART00000066294, ENSDART00000011627, ENSDART00000073947, ENSDART00000104722, ENSDART00000053139	1878	13	7504	2.1515523879741134	1.0	0.6164390326702401	76.32836542547483
GOTERM_BP_FAT	GO:0022037~metencephalon development	7	0.1342281879194631	0.08021248167023477	ENSDART00000054395, ENSDART00000005985, ENSDART00000101851, ENSDART00000067177, ENSDART00000060006, ENSDART00000030939, ENSDART00000077931, ENSDART00000003091, ENSDART00000082453	1878	13	7504	2.1515523879741134	1.0	0.6164390326702401	76.32836542547483
GOTERM_BP_FAT	GO:0001947~heart looping	13	0.24928092042186004	0.08025896604175184	ENSDART00000077478, ENSDART00000089737, ENSDART00000023639, ENSDART00000053754, ENSDART00000022377, ENSDART00000020412, ENSDART00000056764, ENSDART00000002334, ENSDART00000017977, ENSDART00000060949, ENSDART00000099204, ENSDART00000075150, ENSDART00000018228	1878	32	7504	1.623269435569755	1.0	0.614602220890131	76.3489731248949
GOTERM_BP_FAT	GO:0006811~ion transport	119	2.2818791946308723	0.09422000627428836	ENSDART00000092988, ENSDART00000040380, ENSDART00000014404, ENSDART00000042673, ENSDART00000087280, ENSDART00000010998, ENSDART00000021192, ENSDART00000074678, ENSDART00000011718, ENSDART00000099446, ENSDART00000062874, ENSDART00000114750, ENSDART00000099934, ENSDART00000074671, ENSDART00000029206, ENSDART00000112956, ENSDART00000003494, ENSDART00000029703, ENSDART00000047719, ENSDART00000111063,…	1878	424	7504	1.1214459380714128	1.0	0.6742201599019745	81.82919327913116
GOTERM_BP_FAT	GO:0007599~hemostasis	10	0.19175455417066153	0.09625623802293412	ENSDART00000109479, ENSDART00000099733, ENSDART00000077732, ENSDART00000114982, ENSDART00000084112, ENSDART00000013209, ENSDART00000113710, ENSDART00000100329, ENSDART00000115251, ENSDART00000075593	1878	23	7504	1.7372783256933833	1.0	0.680405642134065	82.52043926449906
GOTERM_BP_FAT	GO:0007596~blood coagulation	10	0.19175455417066153	0.09625623802293412	ENSDART00000109479, ENSDART00000099733, ENSDART00000077732, ENSDART00000114982, ENSDART00000084112, ENSDART00000013209, ENSDART00000113710, ENSDART00000100329, ENSDART00000115251, ENSDART00000075593	1878	23	7504	1.7372783256933833	1.0	0.680405642134065	82.52043926449906
GOTERM_BP_FAT	GO:0050817~coagulation	10	0.19175455417066153	0.09625623802293412	ENSDART00000109479, ENSDART00000099733, ENSDART00000077732, ENSDART00000114982, ENSDART00000084112, ENSDART00000013209, ENSDART00000113710, ENSDART00000100329, ENSDART00000115251, ENSDART00000075593	1878	23	7504	1.7372783256933833	1.0	0.680405642134065	82.52043926449906
GOTERM_BP_FAT	GO:0050878~regulation of body fluid levels	10	0.19175455417066153	0.09625623802293412	ENSDART00000109479, ENSDART00000099733, ENSDART00000077732, ENSDART00000114982, ENSDART00000084112, ENSDART00000013209, ENSDART00000113710, ENSDART00000100329, ENSDART00000115251, ENSDART00000075593	1878	23	7504	1.7372783256933833	1.0	0.680405642134065	82.52043926449906
GOTERM_BP_FAT	GO:0032535~regulation of cellular component size	18	0.3451581975071908	0.09796272998964661	ENSDART00000019196, ENSDART00000081759, ENSDART00000026107, ENSDART00000000102, ENSDART00000105522, ENSDART00000053946, ENSDART00000044000, ENSDART00000023575, ENSDART00000007531, ENSDART00000026569, ENSDART00000019766, ENSDART00000064678, ENSDART00000030271, ENSDART00000065127, ENSDART00000050332, ENSDART00000035150, ENSDART00000024778, ENSDART00000090338, ENSDART00000028883, ENSDART00000098615	1878	50	7504	1.4384664536741214	1.0	0.6851377703390678	83.08059175550153
GOTERM_BP_FAT	GO:0010604~positive regulation of macromolecule metabolic process	24	0.4602109300095877	0.09813155647415944	ENSDART00000078634, ENSDART00000018945, ENSDART00000028481, ENSDART00000049129, ENSDART00000104683, ENSDART00000060597, ENSDART00000102538, ENSDART00000056655, ENSDART00000081993, ENSDART00000073947, ENSDART00000051553, ENSDART00000008994, ENSDART00000016321, ENSDART00000024832, ENSDART00000012194, ENSDART00000004036, ENSDART00000063835, ENSDART00000062676, ENSDART00000076163, ENSDART00000029465,…	1878	71	7504	1.350672726454574	1.0	0.6838036260241369	83.13507984797343
