# Supplementary material for: Differential transcript isoform usage pre- and post-zygotic genome activation in zebrafish
Source: BMC Genomics. 2013 May 15;14:331. doi: 10.1186/1471-2164-14-331 (PMC3747860; doi:10.1186/1471-2164-14-331)
Supplement: Additional file 8 — Anatomical ontology results from DAVID of genes marked with H3K4me3. [file 1471-2164-14-331-S8.txt]

Category	Term	Count	%	PValue	Genes	List Total	Pop Hits	Pop Total	Fold Enrichment	Bonferroni	Benjamini	FDR
ZFIN_ANATOMY	whole organism	1703	18.901220865704772	5.736426265067041E-15	ENSDART00000063151, ENSDART00000012919, ENSDART00000012918, ENSDART00000079115, ENSDART00000108627, ENSDART00000108626, ENSDART00000059712, ENSDART00000079528, ENSDART00000059321, ENSDART00000039043, ENSDART00000040390, ENSDART00000019748, ENSDART00000052323, ENSDART00000111738, ENSDART00000101354, ENSDART00000017977, ENSDART00000079138, ENSDART00000093068, ENSDART00000039055, ENSDART00000079139,…	4085	3653	9822	1.1209154227122056	5.132338998237174E-12	5.132338998237174E-12	8.981704269217516E-12
ZFIN_ANATOMY	otic vesicle	369	4.095449500554939	2.416412658052719E-8	ENSDART00000028500, ENSDART00000080842, ENSDART00000079115, ENSDART00000079114, ENSDART00000105346, ENSDART00000076986, ENSDART00000078277, ENSDART00000005676, ENSDART00000059321, ENSDART00000044331, ENSDART00000051491, ENSDART00000011652, ENSDART00000103319, ENSDART00000024009, ENSDART00000021462, ENSDART00000065929, ENSDART00000009443, ENSDART00000016024, ENSDART00000076997, ENSDART00000020884,…	4085	716	9822	1.2391423863022504	2.1481678062262866E-5	1.0740896714600545E-5	3.7605871205936836E-5
ZFIN_ANATOMY	optic vesicle	234	2.597114317425083	2.2092893141280844E-7	ENSDART00000055380, ENSDART00000058992, ENSDART00000002938, ENSDART00000043341, ENSDART00000067001, ENSDART00000055171, ENSDART00000006619, ENSDART00000015224, ENSDART00000076986, ENSDART00000056723, ENSDART00000051491, ENSDART00000111458, ENSDART00000014473, ENSDART00000075726, ENSDART00000056328, ENSDART00000010896, ENSDART00000014608, ENSDART00000022307, ENSDART00000101070, ENSDART00000026275,…	4085	436	9822	1.2904382783286357	1.9638655532050464E-4	6.546647087213309E-5	3.43824263837611E-4
ZFIN_ANATOMY	retina	594	6.592674805771365	3.038989259158661E-7	ENSDART00000012919, ENSDART00000054460, ENSDART00000024627, ENSDART00000078271, ENSDART00000067001, ENSDART00000114582, ENSDART00000087280, ENSDART00000010477, ENSDART00000076986, ENSDART00000031937, ENSDART00000023156, ENSDART00000058665, ENSDART00000041634, ENSDART00000044331, ENSDART00000051491, ENSDART00000114508, ENSDART00000056328, ENSDART00000010896, ENSDART00000014608, ENSDART00000019937,…	4085	1230	9822	1.161152342000776	2.7012969459050407E-4	6.753926566815949E-5	4.7294738949599235E-4
ZFIN_ANATOMY	axis	158	1.7536071032186458	3.779252860045694E-7	ENSDART00000098288, ENSDART00000075721, ENSDART00000075517, ENSDART00000079115, ENSDART00000115090, ENSDART00000017770, ENSDART00000113395, ENSDART00000098283, ENSDART00000102325, ENSDART00000099262, ENSDART00000077721, ENSDART00000044331, ENSDART00000010521, ENSDART00000005884, ENSDART00000029347, ENSDART00000067086, ENSDART00000026766, ENSDART00000017728, ENSDART00000027598, ENSDART00000021396,…	4085	279	9822	1.3616351456285123	3.3591920920472695E-4	6.719287099810067E-5	5.881517367689604E-4
ZFIN_ANATOMY	optic tectum	435	4.827968923418425	1.3327834084170506E-6	ENSDART00000009194, ENSDART00000053864, ENSDART00000079114, ENSDART00000024627, ENSDART00000114582, ENSDART00000067001, ENSDART00000010477, ENSDART00000023156, ENSDART00000058665, ENSDART00000044331, ENSDART00000014608, ENSDART00000025024, ENSDART00000080904, ENSDART00000008158, ENSDART00000012903, ENSDART00000029133, ENSDART00000012091, ENSDART00000010274, ENSDART00000052222, ENSDART00000016024,…	4085	884	9822	1.183163765459107	0.001184143587674269	1.974547098608781E-4	0.002074149191677588
ZFIN_ANATOMY	blastoderm	32	0.3551609322974473	1.478437728902263E-6	ENSDART00000019196, ENSDART00000002428, ENSDART00000045110, ENSDART00000060162, ENSDART00000112245, ENSDART00000017456, ENSDART00000099718, ENSDART00000079563, ENSDART00000059930, ENSDART00000020914, ENSDART00000010813, ENSDART00000063665, ENSDART00000018764, ENSDART00000065337, ENSDART00000077809, ENSDART00000008176, ENSDART00000111749, ENSDART00000061007, ENSDART00000009464, ENSDART00000104480,…	4085	39	9822	1.9728462479992468	0.00131346875641436	1.8774410423783028E-4	0.002300821835576894
ZFIN_ANATOMY	pectoral fin	286	3.1742508324084353	2.0158700028286255E-6	ENSDART00000039982, ENSDART00000010477, ENSDART00000023156, ENSDART00000005676, ENSDART00000111255, ENSDART00000102325, ENSDART00000102260, ENSDART00000012098, ENSDART00000105778, ENSDART00000056921, ENSDART00000102127, ENSDART00000029206, ENSDART00000058147, ENSDART00000019937, ENSDART00000044085, ENSDART00000045713, ENSDART00000008158, ENSDART00000024009, ENSDART00000065929, ENSDART00000055859,…	4085	558	9822	1.2323659862334004	0.0017905053681236405	2.239886906407751E-4	0.00313718966945542
ZFIN_ANATOMY	hindbrain	557	6.182019977802441	2.9747474629719175E-6	ENSDART00000028500, ENSDART00000054460, ENSDART00000024627, ENSDART00000079114, ENSDART00000114582, ENSDART00000098976, ENSDART00000010477, ENSDART00000076986, ENSDART00000060162, ENSDART00000005676, ENSDART00000058665, ENSDART00000041634, ENSDART00000098970, ENSDART00000090528, ENSDART00000051491, ENSDART00000011652, ENSDART00000052338, ENSDART00000010896, ENSDART00000014608, ENSDART00000019937,…	4085	1163	9822	1.1515514575797408	0.0026410606744960985	2.9379621433411884E-4	0.004629406578837703
ZFIN_ANATOMY	central nervous system	421	4.672586015538291	4.1438015916066894E-6	ENSDART00000079806, ENSDART00000024627, ENSDART00000089603, ENSDART00000098976, ENSDART00000076986, ENSDART00000031937, ENSDART00000023156, ENSDART00000041634, ENSDART00000098970, ENSDART00000019936, ENSDART00000010896, ENSDART00000025126, ENSDART00000080673, ENSDART00000079454, ENSDART00000061013, ENSDART00000076163, ENSDART00000012091, ENSDART00000036461, ENSDART00000010274, ENSDART00000016873,…	4085	860	9822	1.1770407901853064	0.0036770702066813987	3.6831687943239544E-4	0.006448674818881894
ZFIN_ANATOMY	midbrain	452	5.016648168701443	4.530257545774125E-6	ENSDART00000009194, ENSDART00000054460, ENSDART00000079114, ENSDART00000067001, ENSDART00000114582, ENSDART00000098976, ENSDART00000061299, ENSDART00000060162, ENSDART00000076986, ENSDART00000005676, ENSDART00000051491, ENSDART00000014608, ENSDART00000025126, ENSDART00000038434, ENSDART00000008158, ENSDART00000009443, ENSDART00000012903, ENSDART00000010274, ENSDART00000081183, ENSDART00000024778,…	4085	930	9822	1.168593200931812	0.004019308949349321	3.6606099066482933E-4	0.007050066202940464
ZFIN_ANATOMY	pharyngeal arch 3-7 skeleton	324	3.596004439511654	5.773184339568082E-6	ENSDART00000009194, ENSDART00000056621, ENSDART00000045433, ENSDART00000067001, ENSDART00000060162, ENSDART00000076986, ENSDART00000023156, ENSDART00000005676, ENSDART00000058665, ENSDART00000102260, ENSDART00000044331, ENSDART00000059321, ENSDART00000098970, ENSDART00000029347, ENSDART00000110270, ENSDART00000035096, ENSDART00000008158, ENSDART00000026275, ENSDART00000101775, ENSDART00000012903,…	4085	647	9822	1.2040613016672372	0.0051192275561977585	4.2760652467455085E-4	0.008984249357879559
ZFIN_ANATOMY	ventricular zone	178	1.9755826859045507	6.077113261875596E-6	ENSDART00000052433, ENSDART00000049805, ENSDART00000075721, ENSDART00000064195, ENSDART00000104303, ENSDART00000043341, ENSDART00000114582, ENSDART00000080465, ENSDART00000078135, ENSDART00000007640, ENSDART00000010477, ENSDART00000040209, ENSDART00000064197, ENSDART00000010526, ENSDART00000099262, ENSDART00000077721, ENSDART00000111458, ENSDART00000082153, ENSDART00000102127, ENSDART00000103640,…	4085	331	9822	1.2930040269647631	0.005388002469962738	4.154959734617991E-4	0.009457203665019787
ZFIN_ANATOMY	forebrain	268	2.974472807991121	7.926957881763595E-6	ENSDART00000028500, ENSDART00000058992, ENSDART00000054460, ENSDART00000043341, ENSDART00000114582, ENSDART00000098976, ENSDART00000087280, ENSDART00000061299, ENSDART00000010477, ENSDART00000060162, ENSDART00000076986, ENSDART00000005676, ENSDART00000098970, ENSDART00000105778, ENSDART00000051491, ENSDART00000056921, ENSDART00000043076, ENSDART00000073892, ENSDART00000102127, ENSDART00000026766,…	4085	526	9822	1.2250587561839428	0.007022320950239469	5.032371542527114E-4	0.012335765710780322
ZFIN_ANATOMY	neural plate	268	2.974472807991121	9.543362988375902E-6	ENSDART00000028500, ENSDART00000085666, ENSDART00000064107, ENSDART00000110682, ENSDART00000058992, ENSDART00000002939, ENSDART00000075721, ENSDART00000002938, ENSDART00000079114, ENSDART00000024627, ENSDART00000044190, ENSDART00000067001, ENSDART00000060162, ENSDART00000076986, ENSDART00000079461, ENSDART00000077721, ENSDART00000098970, ENSDART00000051491, ENSDART00000011652, ENSDART00000110883,…	4085	527	9822	1.2227341665137648	0.008448201852038095	5.654460870820888E-4	0.014851006669980293
ZFIN_ANATOMY	diencephalon	418	4.639289678135405	2.9200206758943183E-5	ENSDART00000079114, ENSDART00000024627, ENSDART00000098976, ENSDART00000060162, ENSDART00000076986, ENSDART00000098970, ENSDART00000052338, ENSDART00000010896, ENSDART00000010894, ENSDART00000025126, ENSDART00000038434, ENSDART00000008158, ENSDART00000080673, ENSDART00000018144, ENSDART00000061013, ENSDART00000024009, ENSDART00000019748, ENSDART00000012091, ENSDART00000010274, ENSDART00000052222,…	4085	867	9822	1.1592178321396958	0.025625315356209932	0.0016211446992634437	0.045433711838049895
ZFIN_ANATOMY	neural keel	62	0.6881243063263041	9.864756337877156E-5	ENSDART00000110682, ENSDART00000058992, ENSDART00000021491, ENSDART00000015262, ENSDART00000024627, ENSDART00000075617, ENSDART00000076986, ENSDART00000051184, ENSDART00000036147, ENSDART00000051491, ENSDART00000092911, ENSDART00000011627, ENSDART00000050478, ENSDART00000066835, ENSDART00000077166, ENSDART00000014296, ENSDART00000098394, ENSDART00000115049, ENSDART00000076163, ENSDART00000039280,…	4085	101	9822	1.4759722239053772	0.08396619476408385	0.005145657262092929	0.1534119075737861
ZFIN_ANATOMY	polster	175	1.9422863485016646	1.1861195114632215E-4	ENSDART00000040380, ENSDART00000078848, ENSDART00000016658, ENSDART00000024822, ENSDART00000039982, ENSDART00000079115, ENSDART00000013666, ENSDART00000026064, ENSDART00000088961, ENSDART00000113395, ENSDART00000007021, ENSDART00000055722, ENSDART00000044331, ENSDART00000062874, ENSDART00000024064, ENSDART00000010813, ENSDART00000067086, ENSDART00000010896, ENSDART00000019937, ENSDART00000006868,…	4085	338	9822	1.2448849521629861	0.10008258289759686	0.005841332611150718	0.18443274808097598
ZFIN_ANATOMY	neural tube	326	3.6182019977802438	1.2007897428592936E-4	ENSDART00000064107, ENSDART00000078543, ENSDART00000061753, ENSDART00000002939, ENSDART00000027689, ENSDART00000075721, ENSDART00000079114, ENSDART00000105146, ENSDART00000098976, ENSDART00000058890, ENSDART00000015224, ENSDART00000060162, ENSDART00000076986, ENSDART00000011718, ENSDART00000102260, ENSDART00000098970, ENSDART00000051491, ENSDART00000110883, ENSDART00000026766, ENSDART00000010896,…	4085	671	9822	1.1681616615621473	0.10125561531327831	0.005603013600729012	0.18671186574849008
ZFIN_ANATOMY	unspecified	1859	20.63263041065483	1.3689164155313688E-4	ENSDART00000021533, ENSDART00000058662, ENSDART00000040380, ENSDART00000079117, ENSDART00000002166, ENSDART00000017576, ENSDART00000079114, ENSDART00000105346, ENSDART00000079528, ENSDART00000058665, ENSDART00000112398, ENSDART00000021942, ENSDART00000039443, ENSDART00000018144, ENSDART00000103100, ENSDART00000019743, ENSDART00000014887, ENSDART00000074068, ENSDART00000059311, ENSDART00000028105,…	4085	4256	9822	1.0502329492642253	0.11459047397030009	0.006066772352113059	0.2128279818553347
ZFIN_ANATOMY	midbrain neural keel	78	0.8657047724750279	1.3841421405538234E-4	ENSDART00000067479, ENSDART00000079114, ENSDART00000103730, ENSDART00000115090, ENSDART00000075617, ENSDART00000098540, ENSDART00000044190, ENSDART00000040209, ENSDART00000076986, ENSDART00000026693, ENSDART00000114682, ENSDART00000005676, ENSDART00000099262, ENSDART00000101533, ENSDART00000051491, ENSDART00000077626, ENSDART00000011627, ENSDART00000077931, ENSDART00000014608, ENSDART00000097644,…	4085	134	9822	1.3995798242569282	0.11578828908425898	0.005842804656781553	0.21519276850783253
ZFIN_ANATOMY	immature eye	324	3.596004439511654	1.4758527283739557E-4	ENSDART00000028500, ENSDART00000074327, ENSDART00000009194, ENSDART00000089385, ENSDART00000002938, ENSDART00000053864, ENSDART00000064918, ENSDART00000079115, ENSDART00000024627, ENSDART00000043341, ENSDART00000067001, ENSDART00000010477, ENSDART00000060162, ENSDART00000076986, ENSDART00000041634, ENSDART00000105778, ENSDART00000103638, ENSDART00000003296, ENSDART00000110270, ENSDART00000102127,…	4085	668	9822	1.1662090751178182	0.1229690446277073	0.005946476140170631	0.22943570835207705
ZFIN_ANATOMY	EVL	99	1.0987791342952273	2.3049847731365186E-4	ENSDART00000039982, ENSDART00000079115, ENSDART00000002622, ENSDART00000102260, ENSDART00000062682, ENSDART00000059321, ENSDART00000024064, ENSDART00000015723, ENSDART00000103319, ENSDART00000049170, ENSDART00000035965, ENSDART00000105808, ENSDART00000081223, ENSDART00000103385, ENSDART00000008158, ENSDART00000009182, ENSDART00000007732, ENSDART00000021462, ENSDART00000101775, ENSDART00000101126,…	4085	179	9822	1.3298113413975372	0.18530116858851875	0.00887071514557669	0.358116180570589
ZFIN_ANATOMY	periderm	195	2.1642619311875695	3.278987860665804E-4	ENSDART00000039982, ENSDART00000079115, ENSDART00000056621, ENSDART00000023156, ENSDART00000059712, ENSDART00000077721, ENSDART00000111255, ENSDART00000062682, ENSDART00000102260, ENSDART00000059321, ENSDART00000035096, ENSDART00000103319, ENSDART00000025126, ENSDART00000044085, ENSDART00000009182, ENSDART00000008158, ENSDART00000026275, ENSDART00000101775, ENSDART00000021462, ENSDART00000059514,…	4085	387	9822	1.2115225868890722	0.25289521020844574	0.01207442131117542	0.5090821148431623
ZFIN_ANATOMY	presumptive neural retina	63	0.6992230854605993	4.40649099782303E-4	ENSDART00000075519, ENSDART00000075517, ENSDART00000021491, ENSDART00000018514, ENSDART00000076986, ENSDART00000056723, ENSDART00000110746, ENSDART00000111458, ENSDART00000056921, ENSDART00000050478, ENSDART00000037292, ENSDART00000018764, ENSDART00000065337, ENSDART00000010896, ENSDART00000014608, ENSDART00000102576, ENSDART00000110199, ENSDART00000010774, ENSDART00000065929, ENSDART00000061361,…	4085	107	9822	1.4156785138242258	0.3241765355846882	0.015550754068773709	0.683572550554834
ZFIN_ANATOMY	pectoral fin musculature	280	3.107658157602664	8.1690764096764E-4	ENSDART00000009194, ENSDART00000058992, ENSDART00000089385, ENSDART00000053864, ENSDART00000079115, ENSDART00000002164, ENSDART00000105346, ENSDART00000101861, ENSDART00000058665, ENSDART00000044331, ENSDART00000098970, ENSDART00000103638, ENSDART00000003296, ENSDART00000029347, ENSDART00000110270, ENSDART00000035096, ENSDART00000014473, ENSDART00000058147, ENSDART00000019937, ENSDART00000025126,…	4085	582	9822	1.1567590758243005	0.5164147621520004	0.027556567764138062	1.2637936876951805
ZFIN_ANATOMY	peripheral olfactory organ	224	2.486126526082131	8.455782361118729E-4	ENSDART00000078543, ENSDART00000061753, ENSDART00000031937, ENSDART00000023156, ENSDART00000059712, ENSDART00000040180, ENSDART00000011718, ENSDART00000102260, ENSDART00000059321, ENSDART00000026766, ENSDART00000017728, ENSDART00000103319, ENSDART00000025126, ENSDART00000080673, ENSDART00000061013, ENSDART00000021462, ENSDART00000019748, ENSDART00000063912, ENSDART00000059102, ENSDART00000114573,…	4085	457	9822	1.1785274085422197	0.528594702062307	0.027468899514423994	1.307875755812371
ZFIN_ANATOMY	endoderm	63	0.6992230854605993	8.589511660834952E-4	ENSDART00000008864, ENSDART00000056523, ENSDART00000075519, ENSDART00000075517, ENSDART00000051974, ENSDART00000006619, ENSDART00000020409, ENSDART00000010477, ENSDART00000101338, ENSDART00000109818, ENSDART00000017268, ENSDART00000051491, ENSDART00000074161, ENSDART00000060597, ENSDART00000010813, ENSDART00000014047, ENSDART00000016891, ENSDART00000014296, ENSDART00000012194, ENSDART00000098417,…	4085	109	9822	1.389702761276992	0.5341705623016242	0.0269145882256856	1.328430816210835
ZFIN_ANATOMY	spinal cord	459	5.09433962264151	9.457061348857947E-4	ENSDART00000028500, ENSDART00000079114, ENSDART00000024627, ENSDART00000098976, ENSDART00000060162, ENSDART00000076986, ENSDART00000098970, ENSDART00000051491, ENSDART00000029206, ENSDART00000010896, ENSDART00000014608, ENSDART00000025126, ENSDART00000038434, ENSDART00000080673, ENSDART00000009182, ENSDART00000059514, ENSDART00000076163, ENSDART00000012091, ENSDART00000010274, ENSDART00000053754,…	4085	990	9822	1.1147702236563926	0.5687772701611185	0.028587908498543868	1.4616815667440664
ZFIN_ANATOMY	neuron	229	2.541620421753607	0.0014640328752729965	ENSDART00000055380, ENSDART00000078543, ENSDART00000027689, ENSDART00000062541, ENSDART00000087280, ENSDART00000015224, ENSDART00000076986, ENSDART00000011718, ENSDART00000029206, ENSDART00000026766, ENSDART00000010896, ENSDART00000014608, ENSDART00000080673, ENSDART00000061013, ENSDART00000079454, ENSDART00000101070, ENSDART00000076163, ENSDART00000012091, ENSDART00000100491, ENSDART00000000876,…	4085	472	9822	1.1665446134058046	0.7281429479842216	0.042486982924744954	2.2543004592312843
ZFIN_ANATOMY	head	112	1.2430632630410654	0.0016816155212549763	ENSDART00000052433, ENSDART00000067479, ENSDART00000110682, ENSDART00000074327, ENSDART00000012919, ENSDART00000038955, ENSDART00000064918, ENSDART00000005067, ENSDART00000010477, ENSDART00000020122, ENSDART00000060162, ENSDART00000076986, ENSDART00000078277, ENSDART00000010526, ENSDART00000012098, ENSDART00000005884, ENSDART00000090019, ENSDART00000075726, ENSDART00000040502, ENSDART00000062551,…	4085	215	9822	1.25252796675301	0.7760235978250526	0.04711874700548779	2.5852439945177497
ZFIN_ANATOMY	somite	496	5.5049944506104325	0.0016925011842561484	ENSDART00000028500, ENSDART00000009194, ENSDART00000002939, ENSDART00000002938, ENSDART00000079115, ENSDART00000002164, ENSDART00000024627, ENSDART00000067001, ENSDART00000105346, ENSDART00000010477, ENSDART00000060162, ENSDART00000023156, ENSDART00000005676, ENSDART00000079528, ENSDART00000098970, ENSDART00000012098, ENSDART00000051491, ENSDART00000029347, ENSDART00000012717, ENSDART00000065929,…	4085	1081	9822	1.103224381975527	0.7781842703407837	0.04596949677207329	2.601773532363416
ZFIN_ANATOMY	telencephalon	347	3.851276359600444	0.0017457797693267172	ENSDART00000085666, ENSDART00000028500, ENSDART00000078543, ENSDART00000058992, ENSDART00000002938, ENSDART00000114582, ENSDART00000098976, ENSDART00000015224, ENSDART00000010477, ENSDART00000005676, ENSDART00000065097, ENSDART00000051491, ENSDART00000102125, ENSDART00000110270, ENSDART00000010896, ENSDART00000025126, ENSDART00000038434, ENSDART00000021065, ENSDART00000080673, ENSDART00000101070,…	4085	740	9822	1.1274716331999075	0.788462822804501	0.04598067316990628	2.6826375414284676
ZFIN_ANATOMY	midbrain neural rod	32	0.3551609322974473	0.0017565454489836554	ENSDART00000058992, ENSDART00000075721, ENSDART00000110040, ENSDART00000105088, ENSDART00000079114, ENSDART00000056082, ENSDART00000076986, ENSDART00000026693, ENSDART00000051263, ENSDART00000006538, ENSDART00000035612, ENSDART00000002232, ENSDART00000008468, ENSDART00000042271, ENSDART00000011627, ENSDART00000102576, ENSDART00000014608, ENSDART00000111025, ENSDART00000015333, ENSDART00000010774,…	4085	49	9822	1.5702245647340944	0.7904812397067035	0.044928318567111214	2.6989696084500636
ZFIN_ANATOMY	ventral mesoderm	165	1.8312985571587126	0.0017621514955920054	ENSDART00000085666, ENSDART00000049805, ENSDART00000075721, ENSDART00000075517, ENSDART00000039982, ENSDART00000002938, ENSDART00000078949, ENSDART00000006619, ENSDART00000020409, ENSDART00000076986, ENSDART00000004217, ENSDART00000098970, ENSDART00000010521, ENSDART00000110883, ENSDART00000101671, ENSDART00000075726, ENSDART00000024207, ENSDART00000019937, ENSDART00000021396, ENSDART00000012717,…	4085	331	9822	1.1985711485909323	0.7915246676419542	0.04380951160524149	2.707473242103331
ZFIN_ANATOMY	notochord	327	3.6293007769145396	0.0018445049763867669	ENSDART00000064107, ENSDART00000061753, ENSDART00000078848, ENSDART00000039982, ENSDART00000079115, ENSDART00000079114, ENSDART00000024627, ENSDART00000039987, ENSDART00000044190, ENSDART00000098976, ENSDART00000060162, ENSDART00000076986, ENSDART00000005676, ENSDART00000102260, ENSDART00000090528, ENSDART00000055722, ENSDART00000044331, ENSDART00000055682, ENSDART00000110887, ENSDART00000102125,…	4085	695	9822	1.1312818435582013	0.8062679118862333	0.04456742705946626	2.8323124992960524
ZFIN_ANATOMY	hatching gland	114	1.265260821309656	0.0023552061004186017	ENSDART00000007649, ENSDART00000075517, ENSDART00000024822, ENSDART00000078848, ENSDART00000040380, ENSDART00000039982, ENSDART00000079115, ENSDART00000026064, ENSDART00000013666, ENSDART00000088961, ENSDART00000023156, ENSDART00000062682, ENSDART00000055722, ENSDART00000044331, ENSDART00000059321, ENSDART00000024064, ENSDART00000028311, ENSDART00000067086, ENSDART00000010896, ENSDART00000112640,…	4085	221	9822	1.2402820162054087	0.8770832203903758	0.055080314845893485	3.603141221421513
ZFIN_ANATOMY	cerebellum	142	1.5760266370699223	0.002739841878666431	ENSDART00000028500, ENSDART00000075519, ENSDART00000024627, ENSDART00000079114, ENSDART00000044190, ENSDART00000076986, ENSDART00000040209, ENSDART00000010526, ENSDART00000098970, ENSDART00000062874, ENSDART00000077626, ENSDART00000110270, ENSDART00000102127, ENSDART00000017229, ENSDART00000064865, ENSDART00000065337, ENSDART00000052338, ENSDART00000102576, ENSDART00000013148, ENSDART00000008158,…	4085	283	9822	1.2064512501567832	0.9127573777750427	0.062169312018760414	4.179910975931267
ZFIN_ANATOMY	ectoderm	72	0.7991120976692565	0.002930406903905308	ENSDART00000007576, ENSDART00000007649, ENSDART00000075721, ENSDART00000075517, ENSDART00000018514, ENSDART00000082425, ENSDART00000076986, ENSDART00000005676, ENSDART00000009740, ENSDART00000099262, ENSDART00000082420, ENSDART00000049551, ENSDART00000110270, ENSDART00000077626, ENSDART00000035096, ENSDART00000052338, ENSDART00000097644, ENSDART00000111063, ENSDART00000084321, ENSDART00000006549,…	4085	132	9822	1.3114943807722266	0.9263886651518954	0.0647078272985252	4.464469604294452
ZFIN_ANATOMY	axial mesoderm	38	0.42175360710321863	0.002994983193061628	ENSDART00000042226, ENSDART00000019196, ENSDART00000019521, ENSDART00000024627, ENSDART00000114814, ENSDART00000045110, ENSDART00000102363, ENSDART00000017770, ENSDART00000102788, ENSDART00000113683, ENSDART00000103523, ENSDART00000052379, ENSDART00000007356, ENSDART00000060004, ENSDART00000099956, ENSDART00000102903, ENSDART00000049170, ENSDART00000041711, ENSDART00000010774, ENSDART00000014296,…	4085	62	9822	1.473668417104276	0.930507411254137	0.06448993953512239	4.560717748767962
ZFIN_ANATOMY	margin	102	1.1320754716981132	0.003502687544779722	ENSDART00000008864, ENSDART00000075519, ENSDART00000062357, ENSDART00000080465, ENSDART00000040209, ENSDART00000049551, ENSDART00000051491, ENSDART00000035096, ENSDART00000010813, ENSDART00000060597, ENSDART00000051553, ENSDART00000025024, ENSDART00000014296, ENSDART00000012194, ENSDART00000098394, ENSDART00000059514, ENSDART00000054877, ENSDART00000006018, ENSDART00000084321, ENSDART00000005053,…	4085	197	9822	1.2449210619513014	0.9558143624912722	0.07325964201376323	5.314274123084351
ZFIN_ANATOMY	lateral line system	119	1.3207547169811322	0.0035144878175499845	ENSDART00000028592, ENSDART00000002622, ENSDART00000023156, ENSDART00000059321, ENSDART00000011652, ENSDART00000024064, ENSDART00000103640, ENSDART00000111063, ENSDART00000103319, ENSDART00000025126, ENSDART00000035965, ENSDART00000045713, ENSDART00000008158, ENSDART00000101070, ENSDART00000021462, ENSDART00000063912, ENSDART00000060532, ENSDART00000098296, ENSDART00000059923, ENSDART00000018837,…	4085	234	9822	1.2227536641245331	0.9562770815486978	0.0718120372022567	5.331722201722123
ZFIN_ANATOMY	proctodeum	42	0.4661487236403996	0.004248262080684046	ENSDART00000015240, ENSDART00000016946, ENSDART00000077769, ENSDART00000038200, ENSDART00000028592, ENSDART00000002622, ENSDART00000017148, ENSDART00000076986, ENSDART00000099718, ENSDART00000051186, ENSDART00000063320, ENSDART00000064938, ENSDART00000100516, ENSDART00000028618, ENSDART00000105484, ENSDART00000063325, ENSDART00000002334, ENSDART00000060004, ENSDART00000098925, ENSDART00000075150,…	4085	71	9822	1.4223248918234006	0.9772854592747751	0.0842550956891639	6.4108019502975955
ZFIN_ANATOMY	forerunner cell group	57	0.632630410654828	0.005735142460567172	ENSDART00000085666, ENSDART00000008864, ENSDART00000004871, ENSDART00000044270, ENSDART00000024627, ENSDART00000054013, ENSDART00000032494, ENSDART00000029939, ENSDART00000064197, ENSDART00000017268, ENSDART00000039388, ENSDART00000022963, ENSDART00000018411, ENSDART00000060597, ENSDART00000097719, ENSDART00000097680, ENSDART00000110633, ENSDART00000065929, ENSDART00000023128, ENSDART00000013590,…	4085	103	9822	1.330593813501919	0.9939833112981153	0.10971131618344587	8.562194129084922
ZFIN_ANATOMY	blastomere	44	0.48834628190899	0.005758678731651837	ENSDART00000114564, ENSDART00000040307, ENSDART00000026244, ENSDART00000038955, ENSDART00000041805, ENSDART00000002428, ENSDART00000110456, ENSDART00000101057, ENSDART00000099718, ENSDART00000081290, ENSDART00000020914, ENSDART00000081047, ENSDART00000063665, ENSDART00000065337, ENSDART00000055136, ENSDART00000061007, ENSDART00000079210, ENSDART00000003042, ENSDART00000101724, ENSDART00000008158,…	4085	76	9822	1.3920247374863106	0.9941086075933235	0.10782656484931774	8.595874055776198
ZFIN_ANATOMY	optic cup	27	0.2996670366259711	0.006182654466510144	ENSDART00000075519, ENSDART00000075517, ENSDART00000055171, ENSDART00000102788, ENSDART00000076986, ENSDART00000035612, ENSDART00000077707, ENSDART00000087684, ENSDART00000002908, ENSDART00000051553, ENSDART00000102576, ENSDART00000014608, ENSDART00000008906, ENSDART00000098126, ENSDART00000076304, ENSDART00000062676, ENSDART00000041503, ENSDART00000115321, ENSDART00000081620, ENSDART00000004127,…	4085	42	9822	1.545689805910124	0.9959677925117043	0.11295309655644825	9.200590315462332
ZFIN_ANATOMY	pronephric mesoderm	27	0.2996670366259711	0.006182654466510144	ENSDART00000018131, ENSDART00000044838, ENSDART00000110767, ENSDART00000055171, ENSDART00000076986, ENSDART00000031499, ENSDART00000102325, ENSDART00000020270, ENSDART00000103638, ENSDART00000077931, ENSDART00000066835, ENSDART00000012717, ENSDART00000021065, ENSDART00000085051, ENSDART00000023128, ENSDART00000029565, ENSDART00000005641, ENSDART00000059264, ENSDART00000020412, ENSDART00000082866,…	4085	42	9822	1.545689805910124	0.9959677925117043	0.11295309655644825	9.200590315462332
ZFIN_ANATOMY	hindbrain neural keel	33	0.3662597114317425	0.00648135357776991	ENSDART00000054460, ENSDART00000110040, ENSDART00000079114, ENSDART00000078563, ENSDART00000077010, ENSDART00000055171, ENSDART00000102788, ENSDART00000076986, ENSDART00000005676, ENSDART00000052379, ENSDART00000051491, ENSDART00000105778, ENSDART00000062855, ENSDART00000054237, ENSDART00000032739, ENSDART00000111025, ENSDART00000040278, ENSDART00000014296, ENSDART00000002250, ENSDART00000098394,…	4085	54	9822	1.4693594451244392	0.996913374753865	0.11573025929580794	9.624374579392892
ZFIN_ANATOMY	neuromast	69	0.7658157602663707	0.006651007089915523	ENSDART00000024729, ENSDART00000033316, ENSDART00000077664, ENSDART00000045433, ENSDART00000075617, ENSDART00000112404, ENSDART00000108973, ENSDART00000089748, ENSDART00000101338, ENSDART00000023156, ENSDART00000020252, ENSDART00000017268, ENSDART00000059321, ENSDART00000101533, ENSDART00000024064, ENSDART00000020819, ENSDART00000103484, ENSDART00000103319, ENSDART00000054822, ENSDART00000035965,…	4085	129	9822	1.286077823005323	0.9973481447267356	0.11626113547071282	9.864248410568099
ZFIN_ANATOMY	alar plate midbrain region	190	2.108768035516093	0.00674938402155122	ENSDART00000009194, ENSDART00000089385, ENSDART00000053864, ENSDART00000067001, ENSDART00000056723, ENSDART00000003296, ENSDART00000103638, ENSDART00000110270, ENSDART00000014473, ENSDART00000058147, ENSDART00000025024, ENSDART00000014608, ENSDART00000080904, ENSDART00000022307, ENSDART00000012091, ENSDART00000029133, ENSDART00000034230, ENSDART00000055710, ENSDART00000041842, ENSDART00000040865,…	4085	396	9822	1.153629316420014	0.9975716488848845	0.11561980195380595	10.00307094923012
ZFIN_ANATOMY	DEL	13	0.14428412874583796	0.00706982961720429	ENSDART00000024627, ENSDART00000028673, ENSDART00000017456, ENSDART00000020270, ENSDART00000020576, ENSDART00000052709, ENSDART00000111052, ENSDART00000092911, ENSDART00000066964, ENSDART00000015723, ENSDART00000023094, ENSDART00000097719, ENSDART00000063562	4085	16	9822	1.9535801713586292	0.9981772355830955	0.1185156405391734	10.453875050346673
ZFIN_ANATOMY	neural rod	101	1.120976692563818	0.007748667320305658	ENSDART00000058992, ENSDART00000075517, ENSDART00000075721, ENSDART00000105146, ENSDART00000024627, ENSDART00000079114, ENSDART00000076986, ENSDART00000036147, ENSDART00000092911, ENSDART00000026766, ENSDART00000010896, ENSDART00000102576, ENSDART00000004034, ENSDART00000084321, ENSDART00000010274, ENSDART00000016024, ENSDART00000025966, ENSDART00000059923, ENSDART00000089402, ENSDART00000103043,…	4085	199	9822	1.220326848440489	0.9990076081529489	0.1268046082912926	11.401896226167196
ZFIN_ANATOMY	gut	258	2.8634850166481685	0.008441319274261498	ENSDART00000056523, ENSDART00000080842, ENSDART00000002428, ENSDART00000079115, ENSDART00000080666, ENSDART00000058890, ENSDART00000012098, ENSDART00000059321, ENSDART00000098970, ENSDART00000051491, ENSDART00000110270, ENSDART00000102127, ENSDART00000055588, ENSDART00000014379, ENSDART00000017728, ENSDART00000008158, ENSDART00000022307, ENSDART00000030795, ENSDART00000101775, ENSDART00000063912,…	4085	552	9822	1.1237986270022884	0.9994665714634137	0.13491424932494844	12.35952314169364
ZFIN_ANATOMY	pharyngeal arch	209	2.3196448390677027	0.009831709200028278	ENSDART00000105146, ENSDART00000045433, ENSDART00000043341, ENSDART00000114582, ENSDART00000010477, ENSDART00000056723, ENSDART00000005676, ENSDART00000062682, ENSDART00000011652, ENSDART00000102127, ENSDART00000058147, ENSDART00000010896, ENSDART00000014608, ENSDART00000045713, ENSDART00000024009, ENSDART00000059514, ENSDART00000063912, ENSDART00000047724, ENSDART00000054877, ENSDART00000076997,…	4085	442	9822	1.1369251815216246	0.9998467806002408	0.152724227992045	14.252646204590203
ZFIN_ANATOMY	proliferative region	61	0.6770255271920089	0.010801233458117815	ENSDART00000027959, ENSDART00000008197, ENSDART00000109316, ENSDART00000034098, ENSDART00000103948, ENSDART00000080465, ENSDART00000010477, ENSDART00000012127, ENSDART00000031498, ENSDART00000058665, ENSDART00000023488, ENSDART00000103017, ENSDART00000011657, ENSDART00000065337, ENSDART00000027851, ENSDART00000112640, ENSDART00000058564, ENSDART00000015765, ENSDART00000054823, ENSDART00000112155,…	4085	114	9822	1.286568317979772	0.999935865706791	0.16371650743155053	15.550008805177917
ZFIN_ANATOMY	presumptive brain	18	0.19977802441731413	0.012197672731623872	ENSDART00000099528, ENSDART00000010774, ENSDART00000106212, ENSDART00000019196, ENSDART00000075721, ENSDART00000015262, ENSDART00000076163, ENSDART00000078563, ENSDART00000075617, ENSDART00000013082, ENSDART00000105572, ENSDART00000002232, ENSDART00000098677, ENSDART00000104493, ENSDART00000056305, ENSDART00000011627, ENSDART00000045574, ENSDART00000008816	4085	26	9822	1.6645890217493646	0.9999817328822104	0.1799344917081831	17.386395667665365
ZFIN_ANATOMY	blastodisc	20	0.22197558268590456	0.01323681325341725	ENSDART00000009464, ENSDART00000010774, ENSDART00000040307, ENSDART00000028673, ENSDART00000084321, ENSDART00000045110, ENSDART00000036463, ENSDART00000017456, ENSDART00000060018, ENSDART00000108825, ENSDART00000020576, ENSDART00000023094, ENSDART00000105721, ENSDART00000114343, ENSDART00000111749, ENSDART00000079692, ENSDART00000005842, ENSDART00000058001, ENSDART00000011506, ENSDART00000098615	4085	30	9822	1.6029375764993878	0.9999928335735622	0.1906611193323413	18.728594702770796
ZFIN_ANATOMY	olfactory placode	186	2.064372918978912	0.015824686914398783	ENSDART00000078543, ENSDART00000114582, ENSDART00000076986, ENSDART00000011718, ENSDART00000111255, ENSDART00000040180, ENSDART00000035612, ENSDART00000059321, ENSDART00000051491, ENSDART00000011652, ENSDART00000017728, ENSDART00000044085, ENSDART00000080673, ENSDART00000061013, ENSDART00000021462, ENSDART00000019748, ENSDART00000101775, ENSDART00000063912, ENSDART00000054877, ENSDART00000059102,…	4085	394	9822	1.1350750858967749	0.9999993058981365	0.22025105978400683	21.983051118122255
ZFIN_ANATOMY	primary neuron	45	0.4994450610432853	0.01777387922965178	ENSDART00000007576, ENSDART00000075517, ENSDART00000030709, ENSDART00000018514, ENSDART00000077664, ENSDART00000015224, ENSDART00000076986, ENSDART00000027603, ENSDART00000081951, ENSDART00000033494, ENSDART00000101533, ENSDART00000047954, ENSDART00000101204, ENSDART00000050478, ENSDART00000010896, ENSDART00000015956, ENSDART00000058384, ENSDART00000012091, ENSDART00000016024, ENSDART00000078795,…	4085	82	9822	1.3194912977281548	0.9999998808743928	0.24033734319864464	24.35335386467483
ZFIN_ANATOMY	mucus secreting cell	44	0.48834628190899	0.0183154292806115	ENSDART00000097710, ENSDART00000007649, ENSDART00000018514, ENSDART00000044838, ENSDART00000102483, ENSDART00000054013, ENSDART00000026992, ENSDART00000039968, ENSDART00000100658, ENSDART00000038200, ENSDART00000052091, ENSDART00000007021, ENSDART00000102260, ENSDART00000099043, ENSDART00000036331, ENSDART00000023488, ENSDART00000043076, ENSDART00000081047, ENSDART00000049003, ENSDART00000085136,…	4085	80	9822	1.322423500611995	0.9999999270413074	0.24310575324707662	24.999839338035525
ZFIN_ANATOMY	rhombomere	95	1.0543840177580466	0.01887832545902117	ENSDART00000028500, ENSDART00000110682, ENSDART00000067479, ENSDART00000064195, ENSDART00000036147, ENSDART00000024068, ENSDART00000090528, ENSDART00000105778, ENSDART00000062874, ENSDART00000049551, ENSDART00000063877, ENSDART00000043076, ENSDART00000029206, ENSDART00000026766, ENSDART00000010896, ENSDART00000013148, ENSDART00000077908, ENSDART00000089402, ENSDART00000098791, ENSDART00000044677,…	4085	191	9822	1.195908924875198	0.9999999561841241	0.2460187864773451	25.666325053665084
ZFIN_ANATOMY	neuroectoderm	31	0.34406215316315203	0.019196035593035923	ENSDART00000078466, ENSDART00000075519, ENSDART00000058992, ENSDART00000012104, ENSDART00000075617, ENSDART00000045110, ENSDART00000076986, ENSDART00000007356, ENSDART00000105133, ENSDART00000066835, ENSDART00000010774, ENSDART00000014296, ENSDART00000023128, ENSDART00000013590, ENSDART00000076163, ENSDART00000110754, ENSDART00000013309, ENSDART00000099880, ENSDART00000052709, ENSDART00000067058,…	4085	53	9822	1.4063508925890855	0.999999967146095	0.2460872322108303	26.040052258476855
ZFIN_ANATOMY	trigeminal placode	93	1.032186459489456	0.02022856274674824	ENSDART00000078543, ENSDART00000007649, ENSDART00000044190, ENSDART00000036147, ENSDART00000109029, ENSDART00000026766, ENSDART00000010896, ENSDART00000017686, ENSDART00000080673, ENSDART00000061013, ENSDART00000064875, ENSDART00000055473, ENSDART00000016024, ENSDART00000104950, ENSDART00000103043, ENSDART00000010079, ENSDART00000048871, ENSDART00000061429, ENSDART00000008607, ENSDART00000078563,…	4085	187	9822	1.1957742883511477	0.9999999871197416	0.25399675087970075	27.2425231484001
ZFIN_ANATOMY	marginal blastomere	18	0.19977802441731413	0.020317476540971366	ENSDART00000099528, ENSDART00000012194, ENSDART00000019196, ENSDART00000013590, ENSDART00000028673, ENSDART00000015251, ENSDART00000084321, ENSDART00000110754, ENSDART00000060018, ENSDART00000064678, ENSDART00000103658, ENSDART00000007356, ENSDART00000098677, ENSDART00000023094, ENSDART00000010813, ENSDART00000058969, ENSDART00000111749, ENSDART00000079692	4085	27	9822	1.6029375764993883	0.9999999881181052	0.2514780592204957	27.345211144174254
ZFIN_ANATOMY	cranial ganglion	185	2.0532741398446173	0.020407850100614786	ENSDART00000078543, ENSDART00000055380, ENSDART00000027689, ENSDART00000054460, ENSDART00000031937, ENSDART00000011718, ENSDART00000065097, ENSDART00000026766, ENSDART00000019937, ENSDART00000080673, ENSDART00000079454, ENSDART00000061013, ENSDART00000047724, ENSDART00000010274, ENSDART00000110679, ENSDART00000016024, ENSDART00000018351, ENSDART00000059923, ENSDART00000024778, ENSDART00000102256,…	4085	394	9822	1.1289725316715233	0.9999999890536757	0.2490455981369215	27.449446058729343
ZFIN_ANATOMY	presumptive ectoderm	23	0.25527192008879024	0.021233388093736663	ENSDART00000067454, ENSDART00000075617, ENSDART00000059732, ENSDART00000045110, ENSDART00000082425, ENSDART00000082346, ENSDART00000009740, ENSDART00000082420, ENSDART00000051491, ENSDART00000049551, ENSDART00000059188, ENSDART00000098925, ENSDART00000111063, ENSDART00000075150, ENSDART00000004477, ENSDART00000013309, ENSDART00000011645, ENSDART00000022325, ENSDART00000077087, ENSDART00000104493,…	4085	37	9822	1.4946309834926725	0.9999999948267808	0.25437682474592527	28.3951477546722
ZFIN_ANATOMY	midbrain hindbrain boundary neural keel	22	0.244173140954495	0.021259034864397834	ENSDART00000015333, ENSDART00000099528, ENSDART00000055380, ENSDART00000106212, ENSDART00000097194, ENSDART00000056103, ENSDART00000024283, ENSDART00000110767, ENSDART00000049624, ENSDART00000054788, ENSDART00000076986, ENSDART00000087001, ENSDART00000051263, ENSDART00000052379, ENSDART00000098677, ENSDART00000112985, ENSDART00000056748, ENSDART00000011627, ENSDART00000031700, ENSDART00000077931,…	4085	35	9822	1.5113411435565656	0.9999999949458976	0.251317577632303	28.42434203438219
ZFIN_ANATOMY	otic placode	151	1.6759156492785792	0.02325879309470341	ENSDART00000004871, ENSDART00000079115, ENSDART00000045433, ENSDART00000028592, ENSDART00000098976, ENSDART00000076986, ENSDART00000005676, ENSDART00000010526, ENSDART00000099262, ENSDART00000044331, ENSDART00000059321, ENSDART00000111458, ENSDART00000022963, ENSDART00000018411, ENSDART00000103640, ENSDART00000024207, ENSDART00000052338, ENSDART00000103319, ENSDART00000101070, ENSDART00000058980,…	4085	318	9822	1.1417149719406017	0.9999999991796776	0.2682077105998524	30.666727476619847
ZFIN_ANATOMY	segmental plate	169	1.8756936736958933	0.02376533138746715	ENSDART00000078848, ENSDART00000089385, ENSDART00000024627, ENSDART00000002164, ENSDART00000026064, ENSDART00000013666, ENSDART00000067001, ENSDART00000040209, ENSDART00000060162, ENSDART00000099262, ENSDART00000012438, ENSDART00000051491, ENSDART00000010521, ENSDART00000005884, ENSDART00000110883, ENSDART00000035096, ENSDART00000110270, ENSDART00000055588, ENSDART00000102127, ENSDART00000026359,…	4085	359	9822	1.1318793193387044	0.9999999994827418	0.26980833192890097	31.22419542981165
ZFIN_ANATOMY	lateral plate mesoderm	50	0.5549389567147613	0.024527802923542834	ENSDART00000064107, ENSDART00000075519, ENSDART00000082425, ENSDART00000082987, ENSDART00000020409, ENSDART00000007640, ENSDART00000076986, ENSDART00000029939, ENSDART00000048110, ENSDART00000049129, ENSDART00000082420, ENSDART00000004071, ENSDART00000101023, ENSDART00000010774, ENSDART00000012194, ENSDART00000109099, ENSDART00000076163, ENSDART00000030714, ENSDART00000089172, ENSDART00000064678,…	4085	94	9822	1.2789395557175969	0.9999999997417489	0.27382032352136276	32.05542617229191
ZFIN_ANATOMY	midbrain hindbrain boundary	113	1.2541620421753608	0.03288651910147978	ENSDART00000028500, ENSDART00000067479, ENSDART00000074327, ENSDART00000075721, ENSDART00000064918, ENSDART00000114582, ENSDART00000010477, ENSDART00000020122, ENSDART00000076986, ENSDART00000060162, ENSDART00000005676, ENSDART00000098283, ENSDART00000065097, ENSDART00000011102, ENSDART00000055859, ENSDART00000098394, ENSDART00000064875, ENSDART00000077908, ENSDART00000030939, ENSDART00000010274,…	4085	235	9822	1.1561613583687074	0.9999999999998771	0.34602152961666377	40.57216958155961
ZFIN_ANATOMY	nervous system	41	0.4550499445061043	0.03324663619344005	ENSDART00000078466, ENSDART00000061425, ENSDART00000057445, ENSDART00000012104, ENSDART00000075617, ENSDART00000101057, ENSDART00000059732, ENSDART00000098976, ENSDART00000076986, ENSDART00000023156, ENSDART00000006436, ENSDART00000078051, ENSDART00000062874, ENSDART00000044896, ENSDART00000110883, ENSDART00000010896, ENSDART00000017553, ENSDART00000013148, ENSDART00000089242, ENSDART00000023859,…	4085	76	9822	1.297113959930426	0.9999999999999117	0.3451589193659177	40.91561971066536
ZFIN_ANATOMY	intermediate cell mass of mesoderm	82	0.9100998890122086	0.03475800834458578	ENSDART00000085666, ENSDART00000005025, ENSDART00000077664, ENSDART00000034536, ENSDART00000074777, ENSDART00000004255, ENSDART00000039987, ENSDART00000098540, ENSDART00000098976, ENSDART00000082425, ENSDART00000038202, ENSDART00000082420, ENSDART00000113493, ENSDART00000012438, ENSDART00000101533, ENSDART00000004071, ENSDART00000055539, ENSDART00000099027, ENSDART00000092911, ENSDART00000113732,…	4085	166	9822	1.1877188066832816	0.999999999999978	0.35389986055966016	42.33688830099583
ZFIN_ANATOMY	epiphysis	197	2.1864594894561598	0.03613675175473378	ENSDART00000064107, ENSDART00000060162, ENSDART00000035612, ENSDART00000065097, ENSDART00000102125, ENSDART00000043076, ENSDART00000026766, ENSDART00000056328, ENSDART00000010896, ENSDART00000019937, ENSDART00000025126, ENSDART00000012717, ENSDART00000008158, ENSDART00000079454, ENSDART00000058980, ENSDART00000010274, ENSDART00000036461, ENSDART00000016873, ENSDART00000076997, ENSDART00000020884,…	4085	427	9822	1.1092928661722932	0.9999999999999938	0.3612388644087785	43.60547077485665
ZFIN_ANATOMY	lens vesicle	165	1.8312985571587126	0.037077505736544225	ENSDART00000028500, ENSDART00000074327, ENSDART00000061753, ENSDART00000076786, ENSDART00000115090, ENSDART00000013666, ENSDART00000089603, ENSDART00000041349, ENSDART00000067001, ENSDART00000055171, ENSDART00000020409, ENSDART00000060162, ENSDART00000004217, ENSDART00000102325, ENSDART00000010526, ENSDART00000082327, ENSDART00000044331, ENSDART00000105778, ENSDART00000042473, ENSDART00000003296,…	4085	354	9822	1.120697881874572	0.9999999999999974	0.36485300646649776	44.45601807865226
ZFIN_ANATOMY	tegmentum	222	2.4639289678135405	0.03791670726407562	ENSDART00000028500, ENSDART00000085666, ENSDART00000078543, ENSDART00000075721, ENSDART00000044190, ENSDART00000114582, ENSDART00000043484, ENSDART00000098970, ENSDART00000051491, ENSDART00000102125, ENSDART00000026766, ENSDART00000080673, ENSDART00000018144, ENSDART00000101070, ENSDART00000012091, ENSDART00000059102, ENSDART00000076997, ENSDART00000016024, ENSDART00000018351, ENSDART00000081183,…	4085	485	9822	1.1005736349985489	0.9999999999999988	0.36756744739722635	45.20460587464654
ZFIN_ANATOMY	tail bud	211	2.341842397336293	0.0390321280885069	ENSDART00000075721, ENSDART00000027782, ENSDART00000064918, ENSDART00000024627, ENSDART00000010477, ENSDART00000076986, ENSDART00000079461, ENSDART00000035096, ENSDART00000110270, ENSDART00000025024, ENSDART00000025126, ENSDART00000022307, ENSDART00000001678, ENSDART00000024009, ENSDART00000101775, ENSDART00000065929, ENSDART00000054877, ENSDART00000076163, ENSDART00000012091, ENSDART00000053754,…	4085	460	9822	1.1028907455696877	0.9999999999999996	0.3723185992068959	46.18498093922513
ZFIN_ANATOMY	pharynx	103	1.1431742508324083	0.040131799679036816	ENSDART00000061753, ENSDART00000039982, ENSDART00000115090, ENSDART00000002622, ENSDART00000113620, ENSDART00000007640, ENSDART00000059712, ENSDART00000111255, ENSDART00000059321, ENSDART00000024064, ENSDART00000010813, ENSDART00000103319, ENSDART00000017728, ENSDART00000044085, ENSDART00000021396, ENSDART00000008158, ENSDART00000009182, ENSDART00000007732, ENSDART00000012194, ENSDART00000021462,…	4085	214	9822	1.157261007332502	0.9999999999999999	0.37680367526085734	47.13542647592125
ZFIN_ANATOMY	epidermis	168	1.8645948945615984	0.04167840997918978	ENSDART00000075517, ENSDART00000039982, ENSDART00000079115, ENSDART00000056621, ENSDART00000028592, ENSDART00000078135, ENSDART00000002622, ENSDART00000060162, ENSDART00000078277, ENSDART00000023156, ENSDART00000059712, ENSDART00000004217, ENSDART00000111255, ENSDART00000059321, ENSDART00000044331, ENSDART00000042473, ENSDART00000035096, ENSDART00000024064, ENSDART00000051553, ENSDART00000049170,…	4085	362	9822	1.1158570974526125	1.0	0.384432172838887	48.44560552288566
ZFIN_ANATOMY	YSL	238	2.6415094339622645	0.04527553730073269	ENSDART00000056523, ENSDART00000074327, ENSDART00000016864, ENSDART00000062541, ENSDART00000024822, ENSDART00000027782, ENSDART00000017576, ENSDART00000024627, ENSDART00000105346, ENSDART00000060162, ENSDART00000079324, ENSDART00000073892, ENSDART00000060597, ENSDART00000006417, ENSDART00000075726, ENSDART00000024624, ENSDART00000044739, ENSDART00000017728, ENSDART00000019937, ENSDART00000080904,…	4085	524	9822	1.0920777000196213	1.0	0.4063036327602202	51.37625939922164
ZFIN_ANATOMY	rhombomere 1	21	0.2330743618201998	0.045574499574545346	ENSDART00000015333, ENSDART00000013534, ENSDART00000079114, ENSDART00000044190, ENSDART00000076986, ENSDART00000053946, ENSDART00000080486, ENSDART00000078304, ENSDART00000067544, ENSDART00000035612, ENSDART00000045677, ENSDART00000051491, ENSDART00000079698, ENSDART00000061261, ENSDART00000042271, ENSDART00000026011, ENSDART00000019155, ENSDART00000100286, ENSDART00000052338, ENSDART00000031546,…	4085	35	9822	1.4426438188494493	1.0	0.4044978187914252	51.61267785651553
ZFIN_ANATOMY	posterior lateral line primordium	20	0.22197558268590456	0.04644008156065639	ENSDART00000024882, ENSDART00000033316, ENSDART00000012104, ENSDART00000075617, ENSDART00000110754, ENSDART00000102788, ENSDART00000077642, ENSDART00000036674, ENSDART00000089748, ENSDART00000021664, ENSDART00000013638, ENSDART00000059321, ENSDART00000051491, ENSDART00000098677, ENSDART00000063665, ENSDART00000081595, ENSDART00000067689, ENSDART00000032739, ENSDART00000016303, ENSDART00000073930,…	4085	33	9822	1.4572159786358072	1.0	0.4066133214800397	52.291126215834495
ZFIN_ANATOMY	presumptive neural plate	18	0.19977802441731413	0.04787482195500764	ENSDART00000010774, ENSDART00000113803, ENSDART00000002938, ENSDART00000024627, ENSDART00000079114, ENSDART00000076163, ENSDART00000075617, ENSDART00000018945, ENSDART00000013575, ENSDART00000045110, ENSDART00000013309, ENSDART00000053139, ENSDART00000064938, ENSDART00000007356, ENSDART00000104493, ENSDART00000013717, ENSDART00000008816, ENSDART00000058910, ENSDART00000023859	4085	29	9822	1.4923901574304648	1.0	0.4124939806970188	53.39611400602229
ZFIN_ANATOMY	oocyte stage I	14	0.15538290788013318	0.048466511556022676	ENSDART00000018448, ENSDART00000112722, ENSDART00000006619, ENSDART00000056405, ENSDART00000106654, ENSDART00000005145, ENSDART00000052206, ENSDART00000063357, ENSDART00000078021, ENSDART00000039369, ENSDART00000079019, ENSDART00000098904, ENSDART00000101724, ENSDART00000098615	4085	21	9822	1.602937576499388	1.0	0.41264093772823507	53.84480006095453
ZFIN_ANATOMY	anterior axial hypoblast	53	0.5882352941176471	0.05004723832740107	ENSDART00000002938, ENSDART00000067647, ENSDART00000088961, ENSDART00000044331, ENSDART00000111458, ENSDART00000007883, ENSDART00000066835, ENSDART00000019937, ENSDART00000075089, ENSDART00000026275, ENSDART00000101775, ENSDART00000025570, ENSDART00000054877, ENSDART00000056103, ENSDART00000031194, ENSDART00000004241, ENSDART00000051271, ENSDART00000064678, ENSDART00000081183, ENSDART00000077087,…	4085	104	9822	1.2253224743432822	1.0	0.4192182841226939	55.02374205196956
ZFIN_ANATOMY	inner ear	35	0.388457269700333	0.05193434939077912	ENSDART00000076419, ENSDART00000080805, ENSDART00000079115, ENSDART00000077664, ENSDART00000011882, ENSDART00000112404, ENSDART00000039968, ENSDART00000038200, ENSDART00000060162, ENSDART00000112979, ENSDART00000030085, ENSDART00000064938, ENSDART00000010526, ENSDART00000062874, ENSDART00000081047, ENSDART00000009500, ENSDART00000066835, ENSDART00000075150, ENSDART00000109791, ENSDART00000038642,…	4085	65	9822	1.2946803502495055	1.0	0.427524325216337	56.39428454283881
ZFIN_ANATOMY	optic stalk	35	0.388457269700333	0.05193434939077912	ENSDART00000099528, ENSDART00000049151, ENSDART00000098288, ENSDART00000024882, ENSDART00000110040, ENSDART00000105088, ENSDART00000077664, ENSDART00000078563, ENSDART00000112404, ENSDART00000089748, ENSDART00000076986, ENSDART00000101338, ENSDART00000007531, ENSDART00000046716, ENSDART00000051065, ENSDART00000063665, ENSDART00000032739, ENSDART00000020187, ENSDART00000010774, ENSDART00000103471,…	4085	65	9822	1.2946803502495055	1.0	0.427524325216337	56.39428454283881
ZFIN_ANATOMY	prechordal plate	27	0.2996670366259711	0.052804673633891144	ENSDART00000114564, ENSDART00000045110, ENSDART00000102788, ENSDART00000056082, ENSDART00000026190, ENSDART00000006538, ENSDART00000059930, ENSDART00000056305, ENSDART00000097719, ENSDART00000075150, ENSDART00000066835, ENSDART00000102981, ENSDART00000014296, ENSDART00000009464, ENSDART00000101775, ENSDART00000045126, ENSDART00000115049, ENSDART00000007090, ENSDART00000081766, ENSDART00000049425,…	4085	48	9822	1.3524785801713586	1.0	0.42924376972084954	57.013112775527574
ZFIN_ANATOMY	pronephric duct	258	2.8634850166481685	0.060165398445315044	ENSDART00000056523, ENSDART00000064107, ENSDART00000061753, ENSDART00000055171, ENSDART00000010477, ENSDART00000076986, ENSDART00000064665, ENSDART00000023156, ENSDART00000102325, ENSDART00000102260, ENSDART00000051491, ENSDART00000103638, ENSDART00000043076, ENSDART00000015723, ENSDART00000082153, ENSDART00000014473, ENSDART00000058147, ENSDART00000019936, ENSDART00000025024, ENSDART00000103319,…	4085	574	9822	1.0807262057582983	1.0	0.46956889618315145	61.92781520538361
ZFIN_ANATOMY	dorso-rostral cluster	7	0.07769145394006659	0.060245281203550674	ENSDART00000016916, ENSDART00000024778, ENSDART00000054599, ENSDART00000102782, ENSDART00000064875, ENSDART00000049291, ENSDART00000016230, ENSDART00000111030, ENSDART00000074671, ENSDART00000010896, ENSDART00000021437, ENSDART00000043180	4085	8	9822	2.103855569155447	1.0	0.4661917616582283	61.978145015261774
ZFIN_ANATOMY	presumptive rhombomere 1	7	0.07769145394006659	0.060245281203550674	ENSDART00000051491, ENSDART00000105572, ENSDART00000042271, ENSDART00000026011, ENSDART00000044190, ENSDART00000052338, ENSDART00000053946	4085	8	9822	2.103855569155447	1.0	0.4661917616582283	61.978145015261774
ZFIN_ANATOMY	lateral mesoderm	41	0.4550499445061043	0.06445096264015324	ENSDART00000076861, ENSDART00000075519, ENSDART00000003620, ENSDART00000108973, ENSDART00000037691, ENSDART00000082348, ENSDART00000020409, ENSDART00000082425, ENSDART00000076986, ENSDART00000022377, ENSDART00000066382, ENSDART00000020270, ENSDART00000049129, ENSDART00000082420, ENSDART00000059930, ENSDART00000078051, ENSDART00000004071, ENSDART00000039822, ENSDART00000075726, ENSDART00000018764,…	4085	79	9822	1.2478564677811692	1.0	0.4859674066641225	64.54170706413605
ZFIN_ANATOMY	post-vent region	40	0.4439511653718091	0.0669277828036787	ENSDART00000052433, ENSDART00000075519, ENSDART00000012166, ENSDART00000066780, ENSDART00000024882, ENSDART00000002428, ENSDART00000074777, ENSDART00000078396, ENSDART00000056082, ENSDART00000112979, ENSDART00000078425, ENSDART00000044000, ENSDART00000105484, ENSDART00000049551, ENSDART00000041960, ENSDART00000034302, ENSDART00000007356, ENSDART00000032306, ENSDART00000101204, ENSDART00000015786,…	4085	77	9822	1.2490422674021204	1.0	0.49553666540710106	65.9748121774111
ZFIN_ANATOMY	optic primordium	50	0.5549389567147613	0.06705695966110642	ENSDART00000046423, ENSDART00000097194, ENSDART00000002938, ENSDART00000103730, ENSDART00000105088, ENSDART00000034098, ENSDART00000076986, ENSDART00000064197, ENSDART00000111458, ENSDART00000017229, ENSDART00000100105, ENSDART00000102576, ENSDART00000014608, ENSDART00000110633, ENSDART00000022307, ENSDART00000010774, ENSDART00000026275, ENSDART00000067177, ENSDART00000115049, ENSDART00000059102,…	4085	99	9822	1.2143466488631727	1.0	0.4924161433938107	66.04804687294406
ZFIN_ANATOMY	occipital lateral line neuromast	8	0.08879023307436182	0.06735933296272122	ENSDART00000024729, ENSDART00000103234, ENSDART00000077664, ENSDART00000055154, ENSDART00000057605, ENSDART00000010079, ENSDART00000104519, ENSDART00000014168	4085	10	9822	1.9235250917992657	1.0	0.4902603297753464	66.21889612822153
ZFIN_ANATOMY	infraorbital lateral line neuromast	8	0.08879023307436182	0.06735933296272122	ENSDART00000008158, ENSDART00000024729, ENSDART00000103234, ENSDART00000077664, ENSDART00000055154, ENSDART00000010079, ENSDART00000104519, ENSDART00000014168	4085	10	9822	1.9235250917992657	1.0	0.4902603297753464	66.21889612822153
ZFIN_ANATOMY	epibranchial placode	8	0.08879023307436182	0.06735933296272122	ENSDART00000059930, ENSDART00000024882, ENSDART00000075617, ENSDART00000078563, ENSDART00000002908, ENSDART00000067689, ENSDART00000076986, ENSDART00000013033, ENSDART00000004477	4085	10	9822	1.9235250917992657	1.0	0.4902603297753464	66.21889612822153
ZFIN_ANATOMY	mandibular lateral line neuromast	8	0.08879023307436182	0.06735933296272122	ENSDART00000008158, ENSDART00000024729, ENSDART00000103234, ENSDART00000077664, ENSDART00000055154, ENSDART00000010079, ENSDART00000104519, ENSDART00000014168	4085	10	9822	1.9235250917992657	1.0	0.4902603297753464	66.21889612822153
ZFIN_ANATOMY	floor plate	95	1.0543840177580466	0.06749078155290043	ENSDART00000004871, ENSDART00000102260, ENSDART00000044331, ENSDART00000010521, ENSDART00000022963, ENSDART00000018411, ENSDART00000021396, ENSDART00000014296, ENSDART00000101775, ENSDART00000085846, ENSDART00000042006, ENSDART00000100491, ENSDART00000087658, ENSDART00000106488, ENSDART00000102304, ENSDART00000020412, ENSDART00000064678, ENSDART00000092082, ENSDART00000010986, ENSDART00000063476,…	4085	200	9822	1.142093023255814	1.0	0.4872448113443688	66.29291703654418
ZFIN_ANATOMY	hindbrain neural plate	79	0.8768035516093229	0.06903609634518358	ENSDART00000028500, ENSDART00000067479, ENSDART00000110682, ENSDART00000019446, ENSDART00000064195, ENSDART00000097194, ENSDART00000079114, ENSDART00000075617, ENSDART00000044190, ENSDART00000098540, ENSDART00000055682, ENSDART00000098970, ENSDART00000051491, ENSDART00000011627, ENSDART00000050478, ENSDART00000051553, ENSDART00000102576, ENSDART00000027598, ENSDART00000111025, ENSDART00000082082,…	4085	164	9822	1.1582201391169358	1.0	0.491625206247157	67.15180584259963
ZFIN_ANATOMY	brain	452	5.016648168701443	0.06907945817644436	ENSDART00000056523, ENSDART00000002428, ENSDART00000079115, ENSDART00000080666, ENSDART00000024627, ENSDART00000089603, ENSDART00000087280, ENSDART00000098976, ENSDART00000010477, ENSDART00000060162, ENSDART00000076986, ENSDART00000023156, ENSDART00000059712, ENSDART00000005676, ENSDART00000079528, ENSDART00000047719, ENSDART00000008158, ENSDART00000079454, ENSDART00000061013, ENSDART00000024009,…	4085	1030	9822	1.0551375503559077	1.0	0.4882150499391197	67.17560839978444
ZFIN_ANATOMY	posterior lateral line system	9	0.09988901220865706	0.071644975119034	ENSDART00000017268, ENSDART00000007649, ENSDART00000024922, ENSDART00000081595, ENSDART00000099866, ENSDART00000056655, ENSDART00000089748, ENSDART00000065933, ENSDART00000076997	4085	12	9822	1.8033047735618115	1.0	0.4976353825071387	68.55551592153321
ZFIN_ANATOMY	midbrain hindbrain boundary neural plate	10	0.11098779134295228	0.07406288805095403	ENSDART00000099528, ENSDART00000062855, ENSDART00000056748, ENSDART00000031700, ENSDART00000077931, ENSDART00000049624, ENSDART00000076986, ENSDART00000051263, ENSDART00000013033, ENSDART00000052379	4085	14	9822	1.7174331176779156	1.0	0.5060066654732724	69.80617370928144
ZFIN_ANATOMY	presumptive rhombomere 4	11	0.1220865704772475	0.07520918438963387	ENSDART00000113480, ENSDART00000110682, ENSDART00000049551, ENSDART00000078563, ENSDART00000115049, ENSDART00000026011, ENSDART00000011627, ENSDART00000110754, ENSDART00000045110, ENSDART00000077809, ENSDART00000102788	4085	16	9822	1.6530293757649939	1.0	0.5079988610579133	70.38268478020933
ZFIN_ANATOMY	lateral line ganglion	41	0.4550499445061043	0.07844620892169515	ENSDART00000024729, ENSDART00000080805, ENSDART00000101338, ENSDART00000111255, ENSDART00000017268, ENSDART00000033494, ENSDART00000062874, ENSDART00000101533, ENSDART00000011652, ENSDART00000035965, ENSDART00000044085, ENSDART00000058384, ENSDART00000037904, ENSDART00000077908, ENSDART00000003929, ENSDART00000034230, ENSDART00000036797, ENSDART00000043180, ENSDART00000020174, ENSDART00000058051,…	4085	80	9822	1.2322582619339046	1.0	0.5198212195766115	71.95557458947806
ZFIN_ANATOMY	eye	336	3.729189789123197	0.08339184905703888	ENSDART00000009194, ENSDART00000089385, ENSDART00000038955, ENSDART00000053864, ENSDART00000064918, ENSDART00000079115, ENSDART00000080666, ENSDART00000024627, ENSDART00000055171, ENSDART00000060162, ENSDART00000023156, ENSDART00000005676, ENSDART00000011718, ENSDART00000041634, ENSDART00000062682, ENSDART00000103638, ENSDART00000003296, ENSDART00000015723, ENSDART00000102127, ENSDART00000014473,…	4085	761	9822	1.0616038614398051	1.0	0.5388807790654883	74.20848048089002
ZFIN_ANATOMY	mesoderm	138	1.5316315205327413	0.08927724544037803	ENSDART00000075519, ENSDART00000110682, ENSDART00000075517, ENSDART00000054460, ENSDART00000064918, ENSDART00000024627, ENSDART00000002164, ENSDART00000020409, ENSDART00000076986, ENSDART00000060162, ENSDART00000049551, ENSDART00000051491, ENSDART00000010521, ENSDART00000005884, ENSDART00000035096, ENSDART00000077626, ENSDART00000110270, ENSDART00000009790, ENSDART00000010896, ENSDART00000097644,…	4085	301	9822	1.1023524197188481	1.0	0.5609459093989357	76.66864918611196
ZFIN_ANATOMY	digestive system	19	0.21087680355160932	0.09145159071264132	ENSDART00000024729, ENSDART00000014296, ENSDART00000101042, ENSDART00000093068, ENSDART00000055859, ENSDART00000041627, ENSDART00000038955, ENSDART00000079115, ENSDART00000016946, ENSDART00000022437, ENSDART00000021977, ENSDART00000111030, ENSDART00000010813, ENSDART00000082667, ENSDART00000074428, ENSDART00000062459, ENSDART00000073462, ENSDART00000026464, ENSDART00000112793, ENSDART00000077814	4085	33	9822	1.384355179704017	1.0	0.5665142097113439	77.52063604537996
ZFIN_ANATOMY	ventral telencephalon	25	0.27746947835738067	0.09557781879742996	ENSDART00000024882, ENSDART00000102782, ENSDART00000049291, ENSDART00000111386, ENSDART00000077647, ENSDART00000051491, ENSDART00000056305, ENSDART00000074671, ENSDART00000009326, ENSDART00000021437, ENSDART00000038434, ENSDART00000016916, ENSDART00000013534, ENSDART00000076304, ENSDART00000054599, ENSDART00000027179, ENSDART00000019078, ENSDART00000030579, ENSDART00000043180, ENSDART00000013082,…	4085	46	9822	1.3067425895375446	1.0	0.5798185211534879	79.05797624698768
