# Supplementary material for: Differential transcript isoform usage pre- and post-zygotic genome activation in zebrafish
Source: BMC Genomics. 2013 May 15;14:331. doi: 10.1186/1471-2164-14-331 (PMC3747860; doi:10.1186/1471-2164-14-331)
Supplement: Additional file 9 — Anatomical ontology results from DAVID of genes marked with H3K27me3. [file 1471-2164-14-331-S9.txt]

Category	Term	Count	%	PValue	Genes	List Total	Pop Hits	Pop Total	Fold Enrichment	Bonferroni	Benjamini	FDR
ZFIN_ANATOMY	hindbrain	446	8.552253116011507	1.8015504599351915E-49	ENSDART00000028500, ENSDART00000054460, ENSDART00000052332, ENSDART00000079114, ENSDART00000024627, ENSDART00000114582, ENSDART00000005676, ENSDART00000060160, ENSDART00000041634, ENSDART00000090528, ENSDART00000051491, ENSDART00000011652, ENSDART00000097164, ENSDART00000041443, ENSDART00000010896, ENSDART00000014608, ENSDART00000019937, ENSDART00000038434, ENSDART00000080673, ENSDART00000019748,…	2035	1163	9822	1.8509328370033442	1.5727535515234221E-46	1.5727535515234221E-46	2.7971028026677106E-46
ZFIN_ANATOMY	diencephalon	346	6.6347075743048896	7.948388786369874E-42	ENSDART00000064107, ENSDART00000078543, ENSDART00000058992, ENSDART00000102322, ENSDART00000075721, ENSDART00000052332, ENSDART00000079114, ENSDART00000024627, ENSDART00000043341, ENSDART00000044190, ENSDART00000108738, ENSDART00000026766, ENSDART00000041443, ENSDART00000010896, ENSDART00000010894, ENSDART00000076574, ENSDART00000105774, ENSDART00000025126, ENSDART00000038434, ENSDART00000080673,…	2035	867	9822	1.926160699863122	6.9389434105009E-39	3.46947170525045E-39	1.2340737073691272E-38
ZFIN_ANATOMY	spinal cord	362	6.941514860977948	3.514517616147132E-34	ENSDART00000028500, ENSDART00000110682, ENSDART00000064107, ENSDART00000078543, ENSDART00000027689, ENSDART00000075721, ENSDART00000052332, ENSDART00000067005, ENSDART00000079114, ENSDART00000024627, ENSDART00000044190, ENSDART00000060160, ENSDART00000011718, ENSDART00000108738, ENSDART00000105778, ENSDART00000051491, ENSDART00000097164, ENSDART00000052239, ENSDART00000029206, ENSDART00000026766,…	2035	990	9822	1.7648544412180776	3.0681738788964463E-31	1.0227246262988154E-31	5.4566704029504806E-31
ZFIN_ANATOMY	telencephalon	290	5.560882070949185	4.906229288649675E-33	ENSDART00000028500, ENSDART00000078543, ENSDART00000058992, ENSDART00000067005, ENSDART00000114582, ENSDART00000005676, ENSDART00000051491, ENSDART00000010896, ENSDART00000076574, ENSDART00000105774, ENSDART00000025126, ENSDART00000038434, ENSDART00000080673, ENSDART00000101070, ENSDART00000019748, ENSDART00000065929, ENSDART00000005923, ENSDART00000010274, ENSDART00000052222, ENSDART00000041841,…	2035	740	9822	1.8914801779666648	4.2831381689911665E-30	1.0707845422477916E-30	7.617453964795464E-30
ZFIN_ANATOMY	neuron	202	3.8734419942473632	1.3210807167140883E-28	ENSDART00000078543, ENSDART00000027689, ENSDART00000102322, ENSDART00000052332, ENSDART00000087280, ENSDART00000060160, ENSDART00000011718, ENSDART00000029206, ENSDART00000026766, ENSDART00000010896, ENSDART00000014608, ENSDART00000076574, ENSDART00000080673, ENSDART00000101070, ENSDART00000076163, ENSDART00000100491, ENSDART00000050892, ENSDART00000018351, ENSDART00000081183, ENSDART00000062417,…	2035	472	9822	2.0655936367800773	1.153303465691399E-25	2.3066069313827982E-26	2.0511213299038957E-25
ZFIN_ANATOMY	forebrain	213	4.0843720038350915	2.7473731869636887E-26	ENSDART00000028500, ENSDART00000058992, ENSDART00000054460, ENSDART00000043341, ENSDART00000114582, ENSDART00000087280, ENSDART00000005676, ENSDART00000051491, ENSDART00000105778, ENSDART00000073892, ENSDART00000102127, ENSDART00000026766, ENSDART00000010896, ENSDART00000010894, ENSDART00000038434, ENSDART00000100394, ENSDART00000101070, ENSDART00000090237, ENSDART00000023575, ENSDART00000004553,…	2035	526	9822	1.9544716510495976	2.3984567922193003E-23	3.997427987032167E-24	4.2655953369780725E-23
ZFIN_ANATOMY	brain	346	6.6347075743048896	1.169520692022115E-24	ENSDART00000074327, ENSDART00000102322, ENSDART00000027689, ENSDART00000024627, ENSDART00000089603, ENSDART00000087280, ENSDART00000010998, ENSDART00000005676, ENSDART00000060160, ENSDART00000079528, ENSDART00000011718, ENSDART00000064514, ENSDART00000105778, ENSDART00000064516, ENSDART00000110076, ENSDART00000026766, ENSDART00000041443, ENSDART00000047719, ENSDART00000076574, ENSDART00000045713,…	2035	1030	9822	1.621341093962453	1.0209915641353064E-21	1.458559377336152E-22	1.8158079266625806E-21
ZFIN_ANATOMY	midbrain	315	6.0402684563758395	5.1458801776575205E-23	ENSDART00000064107, ENSDART00000058992, ENSDART00000075721, ENSDART00000054460, ENSDART00000052332, ENSDART00000079114, ENSDART00000011453, ENSDART00000044190, ENSDART00000114582, ENSDART00000060160, ENSDART00000005676, ENSDART00000051491, ENSDART00000102127, ENSDART00000026766, ENSDART00000041443, ENSDART00000014608, ENSDART00000076574, ENSDART00000025126, ENSDART00000038434, ENSDART00000100394,…	2035	930	9822	1.634794325116906	4.4923533950950154E-20	5.615441743868769E-21	7.989538004745011E-20
ZFIN_ANATOMY	tegmentum	191	3.662511984659636	6.352390565755063E-22	ENSDART00000028500, ENSDART00000078543, ENSDART00000075721, ENSDART00000044190, ENSDART00000114582, ENSDART00000060160, ENSDART00000051491, ENSDART00000026766, ENSDART00000105774, ENSDART00000080673, ENSDART00000101070, ENSDART00000041841, ENSDART00000023575, ENSDART00000076997, ENSDART00000018351, ENSDART00000081183, ENSDART00000024778, ENSDART00000062417, ENSDART00000041335, ENSDART00000083908,…	2035	485	9822	1.9007593910686693	5.54563696390417E-19	6.161818848782411E-20	9.86277645298517E-19
ZFIN_ANATOMY	otic vesicle	252	4.832214765100671	7.841919676552362E-21	ENSDART00000028500, ENSDART00000102322, ENSDART00000080842, ENSDART00000079114, ENSDART00000045433, ENSDART00000044190, ENSDART00000005676, ENSDART00000108738, ENSDART00000105778, ENSDART00000051491, ENSDART00000011652, ENSDART00000052239, ENSDART00000045713, ENSDART00000101070, ENSDART00000065929, ENSDART00000021462, ENSDART00000098417, ENSDART00000100491, ENSDART00000076997, ENSDART00000081183,…	2035	716	9822	1.6987248294510866	6.8459958776302124E-18	6.845995877630212E-19	1.2175432214298762E-17
ZFIN_ANATOMY	neural tube	239	4.582933844678811	1.6226260113615942E-20	ENSDART00000078543, ENSDART00000064107, ENSDART00000027689, ENSDART00000075721, ENSDART00000067005, ENSDART00000079114, ENSDART00000060160, ENSDART00000011718, ENSDART00000108738, ENSDART00000051491, ENSDART00000097164, ENSDART00000052239, ENSDART00000026766, ENSDART00000010896, ENSDART00000014608, ENSDART00000078072, ENSDART00000076574, ENSDART00000105774, ENSDART00000025126, ENSDART00000080673,…	2035	671	9822	1.7191386210760282	1.4165525079186717E-17	1.2877750071987924E-18	2.5193031585828113E-17
ZFIN_ANATOMY	pharyngeal arch	169	3.24065196548418	5.729169231046952E-18	ENSDART00000045433, ENSDART00000043341, ENSDART00000114814, ENSDART00000114582, ENSDART00000082325, ENSDART00000020409, ENSDART00000056723, ENSDART00000098283, ENSDART00000005676, ENSDART00000108738, ENSDART00000011652, ENSDART00000010521, ENSDART00000073640, ENSDART00000102127, ENSDART00000017229, ENSDART00000010813, ENSDART00000059063, ENSDART00000103640, ENSDART00000073947, ENSDART00000010896,…	2035	442	9822	1.8454400924989158	5.001564738703989E-15	4.1679706155866577E-16	8.89515762644557E-15
ZFIN_ANATOMY	cranial ganglion	155	2.972195589645254	7.679856789059937E-18	ENSDART00000078543, ENSDART00000027689, ENSDART00000102322, ENSDART00000054460, ENSDART00000009104, ENSDART00000031937, ENSDART00000060160, ENSDART00000109029, ENSDART00000011718, ENSDART00000114359, ENSDART00000062874, ENSDART00000038648, ENSDART00000017229, ENSDART00000026766, ENSDART00000009500, ENSDART00000019937, ENSDART00000076574, ENSDART00000004034, ENSDART00000080673, ENSDART00000064875,…	2035	394	9822	1.8987640155152847	6.7045149768493255E-15	5.15731921296102E-16	1.1923811975568514E-14
ZFIN_ANATOMY	central nervous system	279	5.349952061361457	1.8967409326609825E-17	ENSDART00000078543, ENSDART00000064107, ENSDART00000067005, ENSDART00000024627, ENSDART00000089603, ENSDART00000011453, ENSDART00000031937, ENSDART00000060160, ENSDART00000077721, ENSDART00000041634, ENSDART00000082153, ENSDART00000006417, ENSDART00000026766, ENSDART00000019936, ENSDART00000010896, ENSDART00000078072, ENSDART00000076574, ENSDART00000025126, ENSDART00000080673, ENSDART00000098417,…	2035	860	9822	1.5658179532598138	1.6558548342130376E-14	1.1827534530093126E-15	2.94489635270691E-14
ZFIN_ANATOMY	neural plate	188	3.604985618408437	4.858241168495545E-16	ENSDART00000028500, ENSDART00000110682, ENSDART00000064107, ENSDART00000058992, ENSDART00000075721, ENSDART00000024627, ENSDART00000079114, ENSDART00000044190, ENSDART00000077721, ENSDART00000079461, ENSDART00000108738, ENSDART00000051491, ENSDART00000011652, ENSDART00000102127, ENSDART00000010896, ENSDART00000078072, ENSDART00000022307, ENSDART00000047724, ENSDART00000076163, ENSDART00000100491,…	2035	527	9822	1.7218001855573015	3.8768988019910466E-13	2.5868196473766147E-14	6.883382752675971E-13
ZFIN_ANATOMY	retina	367	7.03739213806328	5.531961344257037E-16	ENSDART00000012919, ENSDART00000054460, ENSDART00000024627, ENSDART00000078271, ENSDART00000114582, ENSDART00000087280, ENSDART00000031937, ENSDART00000060160, ENSDART00000041634, ENSDART00000051491, ENSDART00000114508, ENSDART00000097164, ENSDART00000041443, ENSDART00000010896, ENSDART00000014608, ENSDART00000019937, ENSDART00000012717, ENSDART00000080673, ENSDART00000019748, ENSDART00000010274,…	2035	1230	9822	1.440112662551687	4.846123502488808E-13	3.0309088572266774E-14	8.659739592076221E-13
ZFIN_ANATOMY	basal plate midbrain region	113	2.1668264621284754	4.842472714433436E-14	ENSDART00000028500, ENSDART00000078543, ENSDART00000075721, ENSDART00000012120, ENSDART00000020122, ENSDART00000009104, ENSDART00000064197, ENSDART00000062874, ENSDART00000076649, ENSDART00000026766, ENSDART00000111063, ENSDART00000105774, ENSDART00000080673, ENSDART00000066294, ENSDART00000085846, ENSDART00000041841, ENSDART00000023575, ENSDART00000112570, ENSDART00000018351, ENSDART00000112860,…	2035	279	9822	1.9548334258011677	4.225819694170241E-11	2.4857893521357255E-12	7.515099653687685E-11
ZFIN_ANATOMY	tail bud	163	3.1255992329817834	1.0970328968741267E-13	ENSDART00000075721, ENSDART00000075517, ENSDART00000024627, ENSDART00000114814, ENSDART00000058729, ENSDART00000009104, ENSDART00000093113, ENSDART00000079461, ENSDART00000010526, ENSDART00000006724, ENSDART00000010521, ENSDART00000005884, ENSDART00000090019, ENSDART00000097644, ENSDART00000051553, ENSDART00000009500, ENSDART00000025126, ENSDART00000014296, ENSDART00000022307, ENSDART00000001678,…	2035	460	9822	1.710272406794146	9.575940040917885E-11	5.319966689398825E-12	1.7030821197749901E-10
ZFIN_ANATOMY	hypothalamus	92	1.7641418983700863	6.328040644370977E-13	ENSDART00000028500, ENSDART00000058992, ENSDART00000075721, ENSDART00000020122, ENSDART00000040209, ENSDART00000099262, ENSDART00000099446, ENSDART00000051491, ENSDART00000074671, ENSDART00000010896, ENSDART00000038434, ENSDART00000004036, ENSDART00000052423, ENSDART00000112869, ENSDART00000081729, ENSDART00000040410, ENSDART00000112860, ENSDART00000062417, ENSDART00000077087, ENSDART00000027268,…	2035	217	9822	2.046273168853814	5.524580792837241E-10	2.907674101493285E-11	9.825362745630173E-10
ZFIN_ANATOMY	pectoral fin	186	3.566634707574305	1.0599252181403117E-12	ENSDART00000060219, ENSDART00000042963, ENSDART00000082325, ENSDART00000020409, ENSDART00000036147, ENSDART00000005676, ENSDART00000010526, ENSDART00000099262, ENSDART00000012098, ENSDART00000105778, ENSDART00000073640, ENSDART00000102127, ENSDART00000017229, ENSDART00000029206, ENSDART00000024207, ENSDART00000111063, ENSDART00000019937, ENSDART00000045713, ENSDART00000098394, ENSDART00000065929,…	2035	558	9822	1.608845208845209	9.253188215652131E-10	4.626599103829676E-11	1.645661384941377E-9
ZFIN_ANATOMY	midbrain neural keel	65	1.2464046021093003	1.822562745031554E-12	ENSDART00000079114, ENSDART00000075617, ENSDART00000044190, ENSDART00000098540, ENSDART00000040209, ENSDART00000026693, ENSDART00000005676, ENSDART00000099262, ENSDART00000054395, ENSDART00000051491, ENSDART00000077626, ENSDART00000011627, ENSDART00000077931, ENSDART00000014608, ENSDART00000097644, ENSDART00000051553, ENSDART00000025126, ENSDART00000021396, ENSDART00000024555, ENSDART00000010774,…	2035	134	9822	2.34122996809564	1.5910792683371255E-9	7.57657270256118E-11	2.829692036243614E-9
ZFIN_ANATOMY	epiphysis	150	2.876318312559923	2.5389499058774993E-12	ENSDART00000064107, ENSDART00000007649, ENSDART00000067005, ENSDART00000009104, ENSDART00000040209, ENSDART00000064197, ENSDART00000044000, ENSDART00000062874, ENSDART00000024304, ENSDART00000097164, ENSDART00000026766, ENSDART00000010896, ENSDART00000018205, ENSDART00000019937, ENSDART00000025126, ENSDART00000012717, ENSDART00000073735, ENSDART00000064875, ENSDART00000112869, ENSDART00000064082,…	2035	427	9822	1.6955043184551382	2.216519967568331E-9	1.0075085210559109E-10	3.942024484615558E-9
ZFIN_ANATOMY	neural keel	53	1.0162991371045063	5.94378174732086E-12	ENSDART00000110682, ENSDART00000058992, ENSDART00000024627, ENSDART00000075617, ENSDART00000036147, ENSDART00000054395, ENSDART00000051491, ENSDART00000011627, ENSDART00000050478, ENSDART00000066835, ENSDART00000077166, ENSDART00000047556, ENSDART00000014296, ENSDART00000098394, ENSDART00000076163, ENSDART00000115049, ENSDART00000039280, ENSDART00000013082, ENSDART00000075941, ENSDART00000062417,…	2035	101	9822	2.532736516894933	5.188938279054867E-9	2.2560597834342389E-10	9.228395825289226E-9
ZFIN_ANATOMY	rhombomere	81	1.5532118887823587	1.7282259195003767E-11	ENSDART00000028500, ENSDART00000110682, ENSDART00000019446, ENSDART00000053418, ENSDART00000075617, ENSDART00000036147, ENSDART00000052379, ENSDART00000090528, ENSDART00000017268, ENSDART00000024068, ENSDART00000062874, ENSDART00000105778, ENSDART00000051694, ENSDART00000029206, ENSDART00000026766, ENSDART00000050478, ENSDART00000012053, ENSDART00000041443, ENSDART00000010896, ENSDART00000046033,…	2035	191	9822	2.046855422771653	1.5087436189276104E-8	6.286431375457369E-10	2.683262501079753E-8
ZFIN_ANATOMY	hindbrain neural keel	35	0.6711409395973155	1.742490428835777E-11	ENSDART00000054460, ENSDART00000110040, ENSDART00000079114, ENSDART00000078563, ENSDART00000077010, ENSDART00000055171, ENSDART00000102788, ENSDART00000005676, ENSDART00000052379, ENSDART00000054395, ENSDART00000108738, ENSDART00000051491, ENSDART00000105778, ENSDART00000062855, ENSDART00000017695, ENSDART00000032739, ENSDART00000066224, ENSDART00000021180, ENSDART00000040278, ENSDART00000014296,…	2035	54	9822	3.1283101283101287	1.5211981563290067E-8	6.084792669724948E-10	2.7054125606440493E-8
ZFIN_ANATOMY	cerebellum	107	2.051773729626079	3.767987846662423E-11	ENSDART00000028500, ENSDART00000024627, ENSDART00000079114, ENSDART00000082325, ENSDART00000044190, ENSDART00000040209, ENSDART00000060160, ENSDART00000010526, ENSDART00000062874, ENSDART00000077626, ENSDART00000102127, ENSDART00000017229, ENSDART00000022307, ENSDART00000098394, ENSDART00000090237, ENSDART00000034230, ENSDART00000023575, ENSDART00000040410, ENSDART00000104950, ENSDART00000105768,…	2035	283	9822	1.8248738941318445	3.289451655508202E-8	1.2651737435476207E-9	5.8502069855137506E-8
ZFIN_ANATOMY	retinal inner nuclear layer	86	1.6490891658676894	4.687409850782661E-11	ENSDART00000114117, ENSDART00000102322, ENSDART00000115057, ENSDART00000076334, ENSDART00000087280, ENSDART00000089748, ENSDART00000009104, ENSDART00000031937, ENSDART00000060160, ENSDART00000044432, ENSDART00000081951, ENSDART00000055238, ENSDART00000114508, ENSDART00000038648, ENSDART00000074671, ENSDART00000011627, ENSDART00000041443, ENSDART00000010896, ENSDART00000002767, ENSDART00000111063,…	2035	211	9822	1.9672135729007767	4.0921053656717277E-8	1.5155946497813488E-9	7.277707325670235E-8
ZFIN_ANATOMY	retinal ganglion cell layer	113	2.1668264621284754	1.1033167455221101E-10	ENSDART00000102322, ENSDART00000114582, ENSDART00000006619, ENSDART00000087280, ENSDART00000009104, ENSDART00000031937, ENSDART00000060160, ENSDART00000062874, ENSDART00000038648, ENSDART00000082153, ENSDART00000074671, ENSDART00000019936, ENSDART00000010896, ENSDART00000073947, ENSDART00000076574, ENSDART00000004034, ENSDART00000011170, ENSDART00000064875, ENSDART00000066294, ENSDART00000077908,…	2035	309	9822	1.765043772810763	9.63195107006598E-8	3.4399826320807847E-9	1.7130185048230828E-7
ZFIN_ANATOMY	neural rod	81	1.5532118887823587	1.9734942540201492E-10	ENSDART00000058992, ENSDART00000019446, ENSDART00000075721, ENSDART00000075517, ENSDART00000024627, ENSDART00000079114, ENSDART00000075617, ENSDART00000009104, ENSDART00000058729, ENSDART00000082987, ENSDART00000036147, ENSDART00000054395, ENSDART00000026766, ENSDART00000077931, ENSDART00000050478, ENSDART00000012053, ENSDART00000010896, ENSDART00000076574, ENSDART00000004034, ENSDART00000047556,…	2035	199	9822	1.9645697776351043	1.722860725195119E-7	5.940899550083145E-9	3.0640648907009904E-7
ZFIN_ANATOMY	midbrain hindbrain boundary	90	1.725790987535954	7.477482569360884E-10	ENSDART00000080808, ENSDART00000028500, ENSDART00000074327, ENSDART00000075721, ENSDART00000114582, ENSDART00000020122, ENSDART00000005676, ENSDART00000098283, ENSDART00000108738, ENSDART00000054395, ENSDART00000017268, ENSDART00000011627, ENSDART00000042259, ENSDART00000077931, ENSDART00000050478, ENSDART00000057611, ENSDART00000024555, ENSDART00000010774, ENSDART00000080536, ENSDART00000098394,…	2035	235	9822	1.8484604527157718	6.527840598069545E-7	2.17594755547168E-8	1.1609604722018219E-6
ZFIN_ANATOMY	presumptive telencephalon	41	0.7861936720997122	1.918582829980357E-9	ENSDART00000080808, ENSDART00000099528, ENSDART00000058992, ENSDART00000110040, ENSDART00000012104, ENSDART00000075617, ENSDART00000078563, ENSDART00000026992, ENSDART00000098540, ENSDART00000051491, ENSDART00000011652, ENSDART00000079215, ENSDART00000050478, ENSDART00000113797, ENSDART00000032739, ENSDART00000059042, ENSDART00000066835, ENSDART00000022236, ENSDART00000003042, ENSDART00000066224,…	2035	78	9822	2.537025137025137	1.6749214253319877E-6	5.402976721580188E-8	2.9788082556159168E-6
ZFIN_ANATOMY	ventral telencephalon	29	0.5560882070949186	3.304639203238362E-9	ENSDART00000024882, ENSDART00000102782, ENSDART00000049291, ENSDART00000111386, ENSDART00000077647, ENSDART00000051491, ENSDART00000065599, ENSDART00000056305, ENSDART00000074671, ENSDART00000078250, ENSDART00000003008, ENSDART00000009326, ENSDART00000021437, ENSDART00000066224, ENSDART00000038434, ENSDART00000016916, ENSDART00000062603, ENSDART00000051866, ENSDART00000013534, ENSDART00000054599,…	2035	46	9822	3.042815938468112	2.8849458901802905E-6	9.01546850506918E-8	5.1308112869463685E-6
ZFIN_ANATOMY	spinal cord interneuron	20	0.38350910834132307	4.5789240290591856E-9	ENSDART00000047257, ENSDART00000104327, ENSDART00000099872, ENSDART00000030448, ENSDART00000102782, ENSDART00000049291, ENSDART00000082425, ENSDART00000054395, ENSDART00000082420, ENSDART00000065599, ENSDART00000097164, ENSDART00000060006, ENSDART00000074671, ENSDART00000003494, ENSDART00000003008, ENSDART00000021437, ENSDART00000038434, ENSDART00000083063, ENSDART00000062603, ENSDART00000016916,…	2035	25	9822	3.861228501228501	3.997392687082879E-6	1.2113334646457474E-7	7.1092767339742124E-6
ZFIN_ANATOMY	presumptive diencephalon	48	0.9204218600191754	6.994025179323029E-9	ENSDART00000075721, ENSDART00000079114, ENSDART00000075617, ENSDART00000054395, ENSDART00000050478, ENSDART00000009151, ENSDART00000066835, ENSDART00000025126, ENSDART00000014296, ENSDART00000010774, ENSDART00000003929, ENSDART00000080810, ENSDART00000033976, ENSDART00000023575, ENSDART00000016546, ENSDART00000082434, ENSDART00000064678, ENSDART00000112860, ENSDART00000078021, ENSDART00000024778,…	2035	102	9822	2.271310883075589	6.105765325559176E-6	1.7958186526723097E-7	1.0858983279238288E-5
ZFIN_ANATOMY	endoderm	50	0.9587727708533078	9.255681629210012E-9	ENSDART00000008864, ENSDART00000075517, ENSDART00000051974, ENSDART00000006619, ENSDART00000020409, ENSDART00000109818, ENSDART00000017268, ENSDART00000051491, ENSDART00000074161, ENSDART00000010813, ENSDART00000014047, ENSDART00000060597, ENSDART00000081993, ENSDART00000022920, ENSDART00000014296, ENSDART00000012194, ENSDART00000098417, ENSDART00000056103, ENSDART00000019705, ENSDART00000058578,…	2035	109	9822	2.214007168135608	8.080177486657902E-6	2.3086311995434983E-7	1.4370450318601513E-5
ZFIN_ANATOMY	neuroectoderm	31	0.5944391179290508	1.0131519810917638E-8	ENSDART00000058992, ENSDART00000036124, ENSDART00000012104, ENSDART00000075617, ENSDART00000045110, ENSDART00000054395, ENSDART00000007356, ENSDART00000105133, ENSDART00000017695, ENSDART00000066835, ENSDART00000066224, ENSDART00000010774, ENSDART00000014296, ENSDART00000023128, ENSDART00000013590, ENSDART00000076163, ENSDART00000017191, ENSDART00000013309, ENSDART00000090028, ENSDART00000018959,…	2035	53	9822	2.823068007973668	8.844777754424271E-6	2.456893273272698E-7	1.5730284053105947E-5
ZFIN_ANATOMY	mesoderm	105	2.013422818791946	1.0534704811879245E-8	ENSDART00000110682, ENSDART00000102322, ENSDART00000075517, ENSDART00000054460, ENSDART00000024627, ENSDART00000020409, ENSDART00000051491, ENSDART00000006724, ENSDART00000010521, ENSDART00000077626, ENSDART00000005884, ENSDART00000052239, ENSDART00000081993, ENSDART00000010896, ENSDART00000097644, ENSDART00000051553, ENSDART00000022307, ENSDART00000012194, ENSDART00000079262, ENSDART00000001678,…	2035	301	9822	1.6836752185589394	9.196755026752435E-6	2.485620587133752E-7	1.635627235874182E-5
ZFIN_ANATOMY	rhombomere 4	36	0.6903163950143816	1.737025677942827E-8	ENSDART00000110682, ENSDART00000019446, ENSDART00000100795, ENSDART00000087280, ENSDART00000102788, ENSDART00000009104, ENSDART00000063231, ENSDART00000082346, ENSDART00000080486, ENSDART00000090691, ENSDART00000031441, ENSDART00000112978, ENSDART00000075331, ENSDART00000062855, ENSDART00000011627, ENSDART00000112318, ENSDART00000077809, ENSDART00000010896, ENSDART00000024555, ENSDART00000002309,…	2035	68	9822	2.555224743460038	1.5164119331667614E-5	3.990587179591998E-7	2.6969207300719944E-5
ZFIN_ANATOMY	optic vesicle	139	2.665388302972196	2.7067404522791888E-8	ENSDART00000058992, ENSDART00000004023, ENSDART00000075517, ENSDART00000111260, ENSDART00000012120, ENSDART00000043341, ENSDART00000055171, ENSDART00000006619, ENSDART00000040209, ENSDART00000056723, ENSDART00000064197, ENSDART00000051491, ENSDART00000077626, ENSDART00000017229, ENSDART00000075726, ENSDART00000103640, ENSDART00000024207, ENSDART00000081993, ENSDART00000010896, ENSDART00000014608,…	2035	436	9822	1.5387349818542477	2.36295653005536E-5	6.058932647823312E-7	4.202507778439113E-5
ZFIN_ANATOMY	margin	75	1.4381591562799616	3.03929286889448E-8	ENSDART00000008864, ENSDART00000062357, ENSDART00000075617, ENSDART00000048423, ENSDART00000040209, ENSDART00000052379, ENSDART00000051491, ENSDART00000006724, ENSDART00000060597, ENSDART00000010813, ENSDART00000051553, ENSDART00000010774, ENSDART00000014296, ENSDART00000012194, ENSDART00000015956, ENSDART00000098394, ENSDART00000013590, ENSDART00000067177, ENSDART00000054877, ENSDART00000081766,…	2035	197	9822	1.8375135634018882	2.6532675186263788E-5	6.633254595600491E-7	4.718831321248729E-5
ZFIN_ANATOMY	notochord	203	3.8926174496644297	3.637574662755471E-8	ENSDART00000064107, ENSDART00000079114, ENSDART00000024627, ENSDART00000044190, ENSDART00000005676, ENSDART00000108738, ENSDART00000090528, ENSDART00000082153, ENSDART00000052239, ENSDART00000006417, ENSDART00000078072, ENSDART00000025126, ENSDART00000045713, ENSDART00000098417, ENSDART00000076163, ENSDART00000100491, ENSDART00000020389, ENSDART00000090335, ENSDART00000113037, ENSDART00000011520,…	2035	695	9822	1.4097650822830678	3.175552317447039E-5	7.745369534628566E-7	5.6477283461031647E-5
ZFIN_ANATOMY	axial mesoderm	33	0.6327900287631831	6.522727611027959E-8	ENSDART00000019196, ENSDART00000024627, ENSDART00000114814, ENSDART00000045110, ENSDART00000102788, ENSDART00000027661, ENSDART00000103523, ENSDART00000052379, ENSDART00000007356, ENSDART00000060004, ENSDART00000102903, ENSDART00000017695, ENSDART00000099956, ENSDART00000049170, ENSDART00000041711, ENSDART00000010774, ENSDART00000014296, ENSDART00000057762, ENSDART00000025573, ENSDART00000067177,…	2035	62	9822	2.568962510897995	5.694179267834443E-5	1.3557946505482477E-6	1.012723842674923E-4
ZFIN_ANATOMY	head	79	1.5148609779482263	7.377116098979331E-8	ENSDART00000103298, ENSDART00000110682, ENSDART00000074327, ENSDART00000012919, ENSDART00000087898, ENSDART00000115057, ENSDART00000105088, ENSDART00000075617, ENSDART00000074777, ENSDART00000020122, ENSDART00000010526, ENSDART00000054395, ENSDART00000012098, ENSDART00000098707, ENSDART00000005884, ENSDART00000024342, ENSDART00000090019, ENSDART00000075726, ENSDART00000102538, ENSDART00000040502,…	2035	215	9822	1.773471230215416	6.440015211284233E-5	1.4977250619718774E-6	1.1453768024027866E-4
ZFIN_ANATOMY	hindbrain neural plate	64	1.2272291466922338	1.2449357755134206E-7	ENSDART00000028500, ENSDART00000110682, ENSDART00000019446, ENSDART00000079114, ENSDART00000075617, ENSDART00000044190, ENSDART00000098540, ENSDART00000051491, ENSDART00000011627, ENSDART00000050478, ENSDART00000051553, ENSDART00000027598, ENSDART00000032852, ENSDART00000047556, ENSDART00000010774, ENSDART00000102021, ENSDART00000025573, ENSDART00000076163, ENSDART00000043857, ENSDART00000056103,…	2035	164	9822	1.8835260981602444	1.0867699420080701E-4	2.470062857917732E-6	1.9328962889142431E-4
ZFIN_ANATOMY	somite	292	5.5992329817833175	1.284466652813024E-7	ENSDART00000028500, ENSDART00000024627, ENSDART00000045433, ENSDART00000005676, ENSDART00000077721, ENSDART00000079528, ENSDART00000012098, ENSDART00000105778, ENSDART00000051491, ENSDART00000110076, ENSDART00000102127, ENSDART00000082153, ENSDART00000055588, ENSDART00000081422, ENSDART00000078072, ENSDART00000045713, ENSDART00000012717, ENSDART00000079262, ENSDART00000065929, ENSDART00000063912,…	2035	1081	9822	1.3037450536062931	1.1212765923607204E-4	2.4918623622305347E-6	1.9942721579679912E-4
ZFIN_ANATOMY	trigeminal ganglion	50	0.9587727708533078	1.4538995650351197E-7	ENSDART00000038505, ENSDART00000087280, ENSDART00000009104, ENSDART00000026693, ENSDART00000011718, ENSDART00000114359, ENSDART00000017268, ENSDART00000090019, ENSDART00000102538, ENSDART00000010896, ENSDART00000009500, ENSDART00000046033, ENSDART00000064875, ENSDART00000021417, ENSDART00000022382, ENSDART00000089737, ENSDART00000004241, ENSDART00000089408, ENSDART00000043180, ENSDART00000036797,…	2035	117	9822	2.0626220626220624	1.269173865744433E-4	2.7592449164393074E-6	2.2573346374343828E-4
ZFIN_ANATOMY	rhombomere 5	34	0.6519654841802492	1.7372525059724932E-7	ENSDART00000110682, ENSDART00000054460, ENSDART00000100658, ENSDART00000087280, ENSDART00000102788, ENSDART00000009104, ENSDART00000080486, ENSDART00000112979, ENSDART00000075123, ENSDART00000090691, ENSDART00000112978, ENSDART00000062855, ENSDART00000060006, ENSDART00000042271, ENSDART00000026766, ENSDART00000077931, ENSDART00000077809, ENSDART00000099049, ENSDART00000059042, ENSDART00000081543,…	2035	67	9822	2.4492867358539	1.5165065684985546E-4	3.2268491974019042E-6	2.6972698412564E-4
ZFIN_ANATOMY	trigeminal placode	70	1.342281879194631	1.9777051322309721E-7	ENSDART00000078543, ENSDART00000007649, ENSDART00000099872, ENSDART00000012120, ENSDART00000045815, ENSDART00000077664, ENSDART00000105675, ENSDART00000044190, ENSDART00000038505, ENSDART00000026693, ENSDART00000036147, ENSDART00000044432, ENSDART00000109029, ENSDART00000114359, ENSDART00000081951, ENSDART00000079218, ENSDART00000011627, ENSDART00000026766, ENSDART00000066839, ENSDART00000012053,…	2035	187	9822	1.8067245660828548	1.7263877129836125E-4	3.5969450953299287E-6	3.070597657028884E-4
ZFIN_ANATOMY	optic stalk	33	0.6327900287631831	2.702436676930413E-7	ENSDART00000099528, ENSDART00000049151, ENSDART00000098288, ENSDART00000024882, ENSDART00000110040, ENSDART00000105088, ENSDART00000077664, ENSDART00000078563, ENSDART00000089748, ENSDART00000007531, ENSDART00000054395, ENSDART00000046716, ENSDART00000051065, ENSDART00000076098, ENSDART00000032739, ENSDART00000010774, ENSDART00000103471, ENSDART00000004036, ENSDART00000014257, ENSDART00000002250,…	2035	65	9822	2.4503950103950105	2.3589492616638008E-4	4.814738485681147E-6	4.195818287477948E-4
ZFIN_ANATOMY	midbrain neural rod	27	0.5177372962607862	5.519735540608639E-7	ENSDART00000058992, ENSDART00000075721, ENSDART00000110040, ENSDART00000105088, ENSDART00000079114, ENSDART00000056082, ENSDART00000026693, ENSDART00000006538, ENSDART00000054395, ENSDART00000002232, ENSDART00000008468, ENSDART00000042271, ENSDART00000011627, ENSDART00000014608, ENSDART00000015333, ENSDART00000010774, ENSDART00000040278, ENSDART00000027242, ENSDART00000097590, ENSDART00000014176,…	2035	49	9822	2.6595196309482025	4.8175696353791597E-4	9.637414474017447E-6	8.569954713322225E-4
ZFIN_ANATOMY	ventral mesoderm	107	2.051773729626079	6.154243171491743E-7	ENSDART00000075721, ENSDART00000075517, ENSDART00000012120, ENSDART00000078949, ENSDART00000006619, ENSDART00000020409, ENSDART00000097364, ENSDART00000010521, ENSDART00000075726, ENSDART00000024207, ENSDART00000078072, ENSDART00000019937, ENSDART00000012717, ENSDART00000021396, ENSDART00000022307, ENSDART00000012194, ENSDART00000063912, ENSDART00000100491, ENSDART00000076997, ENSDART00000089172,…	2035	331	9822	1.5602396134118188	5.371212929006219E-4	1.0534564005570957E-5	9.555088387847022E-4
ZFIN_ANATOMY	ectoderm	53	1.0162991371045063	6.237490858517134E-7	ENSDART00000102322, ENSDART00000007649, ENSDART00000075517, ENSDART00000075721, ENSDART00000053418, ENSDART00000082425, ENSDART00000005676, ENSDART00000009740, ENSDART00000099262, ENSDART00000054395, ENSDART00000082420, ENSDART00000077626, ENSDART00000102538, ENSDART00000081993, ENSDART00000111063, ENSDART00000097644, ENSDART00000025573, ENSDART00000039280, ENSDART00000077087, ENSDART00000081595,…	2035	132	9822	1.9379271833817289	5.443848904989057E-4	1.0471735973904828E-5	9.684338301618745E-4
ZFIN_ANATOMY	forebrain neural keel	39	0.74784276126558	1.0281093945940754E-6	ENSDART00000080808, ENSDART00000048840, ENSDART00000099528, ENSDART00000019196, ENSDART00000012104, ENSDART00000105088, ENSDART00000075617, ENSDART00000078563, ENSDART00000045110, ENSDART00000056082, ENSDART00000040209, ENSDART00000108609, ENSDART00000066895, ENSDART00000051491, ENSDART00000054807, ENSDART00000056305, ENSDART00000050478, ENSDART00000007829, ENSDART00000097644, ENSDART00000000069,…	2035	87	9822	2.163619418791833	8.971372943735734E-4	1.693457288942657E-5	0.0015962396055724248
ZFIN_ANATOMY	presumptive neural retina	45	0.862895493767977	1.1406946120322856E-6	ENSDART00000011837, ENSDART00000075517, ENSDART00000024882, ENSDART00000077010, ENSDART00000104738, ENSDART00000056723, ENSDART00000103523, ENSDART00000064938, ENSDART00000054395, ENSDART00000110746, ENSDART00000002232, ENSDART00000004277, ENSDART00000002908, ENSDART00000007827, ENSDART00000050478, ENSDART00000077809, ENSDART00000037292, ENSDART00000018764, ENSDART00000010896, ENSDART00000032739,…	2035	107	9822	2.0298514317205907	9.953312931108016E-4	1.8441070039787455E-5	0.0017710376329138633
ZFIN_ANATOMY	lateral plate mesoderm	41	0.7861936720997122	1.2234791992881065E-6	ENSDART00000076861, ENSDART00000099528, ENSDART00000064107, ENSDART00000019196, ENSDART00000028856, ENSDART00000003620, ENSDART00000026992, ENSDART00000066125, ENSDART00000020409, ENSDART00000082425, ENSDART00000082987, ENSDART00000048110, ENSDART00000022377, ENSDART00000097364, ENSDART00000054395, ENSDART00000082420, ENSDART00000049129, ENSDART00000050913, ENSDART00000105133, ENSDART00000056655,…	2035	94	9822	2.1051910711485182	0.0010675277807445926	1.9419774967777137E-5	0.0018995674910815552
ZFIN_ANATOMY	optic tectum	240	4.6021093000958775	1.389877694423448E-6	ENSDART00000058992, ENSDART00000075721, ENSDART00000067005, ENSDART00000079114, ENSDART00000024627, ENSDART00000044190, ENSDART00000114582, ENSDART00000056723, ENSDART00000060160, ENSDART00000108738, ENSDART00000102127, ENSDART00000014608, ENSDART00000022307, ENSDART00000101070, ENSDART00000090237, ENSDART00000010274, ENSDART00000052222, ENSDART00000034230, ENSDART00000023575, ENSDART00000081183,…	2035	884	9822	1.3103716633128397	0.0012126282418634116	2.1666980810630676E-5	0.0021579143279049084
ZFIN_ANATOMY	presumptive neural plate	19	0.36433365292425696	1.4868410694575497E-6	ENSDART00000010774, ENSDART00000113803, ENSDART00000024627, ENSDART00000079114, ENSDART00000076163, ENSDART00000075617, ENSDART00000018945, ENSDART00000017191, ENSDART00000045110, ENSDART00000013309, ENSDART00000053139, ENSDART00000016546, ENSDART00000064938, ENSDART00000074833, ENSDART00000007356, ENSDART00000104493, ENSDART00000013717, ENSDART00000058910, ENSDART00000054066	2035	29	9822	3.162212996695755	0.0012971711638462002	2.277190244670546E-5	0.0023084573560483435
ZFIN_ANATOMY	presumptive ectoderm	22	0.42186001917545546	1.5948878371536325E-6	ENSDART00000067454, ENSDART00000075617, ENSDART00000053418, ENSDART00000017191, ENSDART00000045110, ENSDART00000059732, ENSDART00000013309, ENSDART00000082425, ENSDART00000082346, ENSDART00000009740, ENSDART00000082420, ENSDART00000051491, ENSDART00000077087, ENSDART00000059188, ENSDART00000104493, ENSDART00000059435, ENSDART00000080693, ENSDART00000111063, ENSDART00000075150, ENSDART00000058910,…	2035	37	9822	2.8698319941563186	0.0013913693390157356	2.4005542761051935E-5	0.0024762079458451325
ZFIN_ANATOMY	rhombomere 1	21	0.4026845637583893	2.451267673581282E-6	ENSDART00000015333, ENSDART00000013534, ENSDART00000079114, ENSDART00000044190, ENSDART00000009104, ENSDART00000080486, ENSDART00000053946, ENSDART00000054395, ENSDART00000067544, ENSDART00000045677, ENSDART00000051491, ENSDART00000079698, ENSDART00000061261, ENSDART00000042271, ENSDART00000026011, ENSDART00000078250, ENSDART00000019155, ENSDART00000100286, ENSDART00000102538, ENSDART00000031546,…	2035	35	9822	2.8959213759213758	0.0021376712213949656	3.626983887550228E-5	0.0038057916022404825
ZFIN_ANATOMY	spinal cord neural tube	19	0.36433365292425696	2.998217905127026E-6	ENSDART00000006378, ENSDART00000078563, ENSDART00000078299, ENSDART00000042963, ENSDART00000015681, ENSDART00000089737, ENSDART00000100491, ENSDART00000063231, ENSDART00000081766, ENSDART00000051825, ENSDART00000022441, ENSDART00000099262, ENSDART00000082434, ENSDART00000113480, ENSDART00000038828, ENSDART00000060006, ENSDART00000010896, ENSDART00000032739, ENSDART00000046033, ENSDART00000054066	2035	30	9822	3.056805896805897	0.002614025624383398	4.362318439876667E-5	0.004654957644756319
ZFIN_ANATOMY	ventro-rostral cluster	11	0.21093000958772773	6.211898352575992E-6	ENSDART00000016916, ENSDART00000064875, ENSDART00000054599, ENSDART00000102782, ENSDART00000016230, ENSDART00000049291, ENSDART00000043180, ENSDART00000023575, ENSDART00000090691, ENSDART00000112484, ENSDART00000112978, ENSDART00000024778, ENSDART00000076098, ENSDART00000074671, ENSDART00000111030, ENSDART00000010896, ENSDART00000021437	2035	12	9822	4.424324324324324	0.005408326163475197	8.889775500642294E-5	0.009644211901393973
ZFIN_ANATOMY	presumptive brain	17	0.3259827420901246	6.792698538762215E-6	ENSDART00000099528, ENSDART00000010774, ENSDART00000106212, ENSDART00000019196, ENSDART00000075721, ENSDART00000076163, ENSDART00000078563, ENSDART00000075617, ENSDART00000013082, ENSDART00000016546, ENSDART00000074833, ENSDART00000105572, ENSDART00000002232, ENSDART00000098677, ENSDART00000104493, ENSDART00000056305, ENSDART00000011627	2035	26	9822	3.1558117558117558	0.00591249794628157	9.564132873562947E-5	0.010545882116652638
ZFIN_ANATOMY	peripheral olfactory organ	134	2.569511025886865	8.224581192770686E-6	ENSDART00000078543, ENSDART00000007649, ENSDART00000012120, ENSDART00000028592, ENSDART00000031937, ENSDART00000060160, ENSDART00000109029, ENSDART00000040180, ENSDART00000011718, ENSDART00000024064, ENSDART00000026766, ENSDART00000103640, ENSDART00000076574, ENSDART00000025126, ENSDART00000105808, ENSDART00000112853, ENSDART00000080673, ENSDART00000021462, ENSDART00000019748, ENSDART00000063912,…	2035	457	9822	1.4152205119382364	0.007154373652318968	1.1396317090972552E-4	0.012768793021744607
ZFIN_ANATOMY	preoptic area	22	0.42186001917545546	8.502475643262533E-6	ENSDART00000102782, ENSDART00000049291, ENSDART00000111386, ENSDART00000075123, ENSDART00000090691, ENSDART00000112978, ENSDART00000074671, ENSDART00000003008, ENSDART00000009326, ENSDART00000021437, ENSDART00000074441, ENSDART00000016916, ENSDART00000109299, ENSDART00000054599, ENSDART00000043180, ENSDART00000013082, ENSDART00000077476, ENSDART00000040410, ENSDART00000052206, ENSDART00000112484,…	2035	40	9822	2.654594594594595	0.007395212642331228	1.1597284950726205E-4	0.013200201930485544
ZFIN_ANATOMY	ventricular zone	102	1.955896452540748	1.2171753405896097E-5	ENSDART00000075721, ENSDART00000043341, ENSDART00000114582, ENSDART00000082325, ENSDART00000078135, ENSDART00000040209, ENSDART00000064197, ENSDART00000077721, ENSDART00000099262, ENSDART00000010526, ENSDART00000073640, ENSDART00000082153, ENSDART00000102127, ENSDART00000103640, ENSDART00000045713, ENSDART00000021462, ENSDART00000006091, ENSDART00000100491, ENSDART00000034230, ENSDART00000050892,…	2035	331	9822	1.487331220261734	0.010569748833845982	1.6346364439301375E-4	0.018896298891901697
ZFIN_ANATOMY	marginal blastomere	17	0.3259827420901246	1.347066531121074E-5	ENSDART00000099528, ENSDART00000012194, ENSDART00000019196, ENSDART00000013590, ENSDART00000028673, ENSDART00000015251, ENSDART00000060018, ENSDART00000064678, ENSDART00000103658, ENSDART00000007356, ENSDART00000098677, ENSDART00000019803, ENSDART00000010813, ENSDART00000058969, ENSDART00000111749, ENSDART00000081993, ENSDART00000079692	2035	27	9822	3.038929838929839	0.011691091842865875	1.7816549064619824E-4	0.020912625171876087
ZFIN_ANATOMY	olfactory placode	117	2.2435282837967403	1.7579263658965668E-5	ENSDART00000078543, ENSDART00000007649, ENSDART00000012120, ENSDART00000114582, ENSDART00000028592, ENSDART00000060160, ENSDART00000011718, ENSDART00000040180, ENSDART00000109029, ENSDART00000051491, ENSDART00000011652, ENSDART00000103640, ENSDART00000076574, ENSDART00000080673, ENSDART00000021462, ENSDART00000019748, ENSDART00000063912, ENSDART00000054877, ENSDART00000063057, ENSDART00000023575,…	2035	394	9822	1.4332605794534727	0.015229669563917358	2.2903096344362162E-4	0.027290232018262195
ZFIN_ANATOMY	pretectum	21	0.4026845637583893	2.196538645759593E-5	ENSDART00000062603, ENSDART00000010774, ENSDART00000027242, ENSDART00000043857, ENSDART00000112869, ENSDART00000051792, ENSDART00000077476, ENSDART00000040410, ENSDART00000075123, ENSDART00000060861, ENSDART00000031441, ENSDART00000065599, ENSDART00000025466, ENSDART00000078250, ENSDART00000009326, ENSDART00000053407, ENSDART00000099204, ENSDART00000031546, ENSDART00000051474, ENSDART00000026635,…	2035	39	9822	2.5989037989037986	0.018993303244928317	2.8196013856507385E-4	0.034098208506239125
ZFIN_ANATOMY	post-vent region	33	0.6327900287631831	2.4928986078495942E-5	ENSDART00000012166, ENSDART00000066780, ENSDART00000024882, ENSDART00000036124, ENSDART00000074777, ENSDART00000056082, ENSDART00000027661, ENSDART00000112979, ENSDART00000078425, ENSDART00000044000, ENSDART00000014062, ENSDART00000105484, ENSDART00000024225, ENSDART00000007356, ENSDART00000115251, ENSDART00000097680, ENSDART00000075150, ENSDART00000114457, ENSDART00000085051, ENSDART00000023889,…	2035	77	9822	2.068515268515269	0.021528164709182396	3.1536006233967573E-4	0.03869795193356396
ZFIN_ANATOMY	ventro-caudal cluster	10	0.19175455417066153	2.5198824327208494E-5	ENSDART00000016916, ENSDART00000064875, ENSDART00000054599, ENSDART00000102782, ENSDART00000016230, ENSDART00000049291, ENSDART00000043180, ENSDART00000023575, ENSDART00000090691, ENSDART00000112484, ENSDART00000112978, ENSDART00000024778, ENSDART00000076098, ENSDART00000074671, ENSDART00000111030, ENSDART00000021437	2035	11	9822	4.3877596604869336	0.02175864076558709	3.1421991988234144E-4	0.03911675262195935
ZFIN_ANATOMY	heart rudiment	61	1.1697027804410354	2.636871562991814E-5	ENSDART00000066101, ENSDART00000006619, ENSDART00000020409, ENSDART00000102969, ENSDART00000014851, ENSDART00000055588, ENSDART00000081422, ENSDART00000115251, ENSDART00000012717, ENSDART00000021396, ENSDART00000067135, ENSDART00000015956, ENSDART00000012194, ENSDART00000073735, ENSDART00000109099, ENSDART00000063912, ENSDART00000010773, ENSDART00000016214, ENSDART00000064082, ENSDART00000081761,…	2035	177	9822	1.6633823345687753	0.022757249158500525	3.2417550365970715E-4	0.04093245577737603
ZFIN_ANATOMY	otic placode	97	1.8600191754554172	3.1885100071910594E-5	ENSDART00000045433, ENSDART00000028592, ENSDART00000088963, ENSDART00000005676, ENSDART00000099262, ENSDART00000010526, ENSDART00000103640, ENSDART00000024207, ENSDART00000101070, ENSDART00000021462, ENSDART00000054877, ENSDART00000081183, ENSDART00000077087, ENSDART00000081595, ENSDART00000012791, ENSDART00000097632, ENSDART00000099528, ENSDART00000067261, ENSDART00000036124, ENSDART00000026992,…	2035	318	9822	1.4722451439432571	0.02745228083587059	3.8653827682533226E-4	0.04949361885776549
ZFIN_ANATOMY	statoacoustic (VIII) ganglion	19	0.36433365292425696	3.239987968122234E-5	ENSDART00000011837, ENSDART00000102782, ENSDART00000036124, ENSDART00000049291, ENSDART00000079114, ENSDART00000045433, ENSDART00000078563, ENSDART00000044190, ENSDART00000102788, ENSDART00000036147, ENSDART00000090019, ENSDART00000005456, ENSDART00000010896, ENSDART00000021437, ENSDART00000016916, ENSDART00000057432, ENSDART00000053397, ENSDART00000012116, ENSDART00000105709, ENSDART00000054599,…	2035	34	9822	2.697181673652262	0.027889262156455152	3.8739827325140475E-4	0.05029249703190075
ZFIN_ANATOMY	primary neuron	34	0.6519654841802492	4.104335982376435E-5	ENSDART00000075517, ENSDART00000006378, ENSDART00000030709, ENSDART00000012104, ENSDART00000077664, ENSDART00000078563, ENSDART00000080486, ENSDART00000020048, ENSDART00000058831, ENSDART00000054395, ENSDART00000081951, ENSDART00000033494, ENSDART00000075331, ENSDART00000021083, ENSDART00000050478, ENSDART00000010896, ENSDART00000021180, ENSDART00000015956, ENSDART00000014257, ENSDART00000058384,…	2035	82	9822	2.0012464792952596	0.03519723627470972	4.84093443745337E-4	0.06370528224953764
ZFIN_ANATOMY	rhombomere 6	23	0.44103547459252157	5.342048281373465E-5	ENSDART00000024555, ENSDART00000002309, ENSDART00000025573, ENSDART00000067177, ENSDART00000100658, ENSDART00000087280, ENSDART00000102788, ENSDART00000009104, ENSDART00000080486, ENSDART00000075123, ENSDART00000090691, ENSDART00000067544, ENSDART00000112484, ENSDART00000112978, ENSDART00000101851, ENSDART00000060006, ENSDART00000042271, ENSDART00000019155, ENSDART00000044677, ENSDART00000077809,…	2035	47	9822	2.3619216895812642	0.04556651810950285	6.216377325104494E-4	0.08290892996100085
ZFIN_ANATOMY	midbrain hindbrain boundary neural keel	19	0.36433365292425696	5.385723552906944E-5	ENSDART00000015333, ENSDART00000099528, ENSDART00000106212, ENSDART00000024283, ENSDART00000110767, ENSDART00000056103, ENSDART00000049624, ENSDART00000087001, ENSDART00000052379, ENSDART00000054395, ENSDART00000098677, ENSDART00000112985, ENSDART00000056748, ENSDART00000011627, ENSDART00000031700, ENSDART00000077931, ENSDART00000077809, ENSDART00000032739, ENSDART00000110347	2035	35	9822	2.62011934011934	0.04593037953986512	6.184748862374523E-4	0.08358650783540922
ZFIN_ANATOMY	mandibular arch skeleton	27	0.5177372962607862	6.038445902988902E-5	ENSDART00000076861, ENSDART00000060219, ENSDART00000045110, ENSDART00000111386, ENSDART00000091307, ENSDART00000009393, ENSDART00000020409, ENSDART00000005676, ENSDART00000060405, ENSDART00000073514, ENSDART00000005884, ENSDART00000077809, ENSDART00000102538, ENSDART00000081854, ENSDART00000102981, ENSDART00000054822, ENSDART00000013590, ENSDART00000023889, ENSDART00000115049, ENSDART00000017191,…	2035	60	9822	2.171941031941032	0.051351770869542346	6.844049659232576E-4	0.09371232586982137
ZFIN_ANATOMY	lateral line ganglion	33	0.6327900287631831	6.149608212717089E-5	ENSDART00000080805, ENSDART00000104895, ENSDART00000102782, ENSDART00000049291, ENSDART00000023851, ENSDART00000066125, ENSDART00000009104, ENSDART00000080486, ENSDART00000020048, ENSDART00000028338, ENSDART00000017268, ENSDART00000101841, ENSDART00000062874, ENSDART00000033494, ENSDART00000011652, ENSDART00000021083, ENSDART00000005456, ENSDART00000056655, ENSDART00000021437, ENSDART00000016916,…	2035	80	9822	1.9909459459459462	0.052271993156210006	6.880674102400786E-4	0.09543671429904643
ZFIN_ANATOMY	thalamus	18	0.3451581975071908	8.446348876236171E-5	ENSDART00000016916, ENSDART00000010774, ENSDART00000102782, ENSDART00000054599, ENSDART00000049291, ENSDART00000079114, ENSDART00000078563, ENSDART00000111386, ENSDART00000039280, ENSDART00000049624, ENSDART00000043180, ENSDART00000013082, ENSDART00000013638, ENSDART00000090691, ENSDART00000112484, ENSDART00000112978, ENSDART00000074671, ENSDART00000036348, ENSDART00000102538, ENSDART00000021437,…	2035	33	9822	2.6326557962921604	0.0710865785079774	9.329789332643834E-4	0.13105832409483487
ZFIN_ANATOMY	dorso-rostral cluster	8	0.15340364333652923	1.0617621298196637E-4	ENSDART00000016916, ENSDART00000064875, ENSDART00000054599, ENSDART00000102782, ENSDART00000016230, ENSDART00000049291, ENSDART00000043180, ENSDART00000023575, ENSDART00000112484, ENSDART00000024778, ENSDART00000074671, ENSDART00000111030, ENSDART00000010896, ENSDART00000021437	2035	8	9822	4.826535626535627	0.08853014303636308	0.0011580383943688988	0.16472303986716508
ZFIN_ANATOMY	inner ear	28	0.5369127516778524	1.0625342550578626E-4	ENSDART00000080805, ENSDART00000077664, ENSDART00000039968, ENSDART00000112979, ENSDART00000064938, ENSDART00000010526, ENSDART00000062874, ENSDART00000081047, ENSDART00000112318, ENSDART00000009500, ENSDART00000075150, ENSDART00000066835, ENSDART00000109791, ENSDART00000063562, ENSDART00000014257, ENSDART00000027982, ENSDART00000104481, ENSDART00000049236, ENSDART00000035581, ENSDART00000103475,…	2035	65	9822	2.079123039123039	0.0885915865149618	0.0011445811187409394	0.16484273586886422
ZFIN_ANATOMY	rhombomere 3	22	0.42186001917545546	1.2346402818482264E-4	ENSDART00000054460, ENSDART00000102788, ENSDART00000009104, ENSDART00000052222, ENSDART00000082346, ENSDART00000080486, ENSDART00000090691, ENSDART00000067544, ENSDART00000112484, ENSDART00000105572, ENSDART00000112978, ENSDART00000062855, ENSDART00000017424, ENSDART00000042271, ENSDART00000002777, ENSDART00000019155, ENSDART00000026766, ENSDART00000077931, ENSDART00000099049, ENSDART00000056810,…	2035	46	9822	2.3083431257344302	0.10218455613437105	0.0013136577474829325	0.19151951775846499
ZFIN_ANATOMY	granular layer corpus cerebelli	13	0.24928092042186004	1.424317064520376E-4	ENSDART00000099872, ENSDART00000104481, ENSDART00000099869, ENSDART00000009892, ENSDART00000114229, ENSDART00000013082, ENSDART00000090691, ENSDART00000112484, ENSDART00000112978, ENSDART00000060006, ENSDART00000017229, ENSDART00000003008, ENSDART00000051474, ENSDART00000100000	2035	20	9822	3.1372481572481576	0.11693082075640393	0.0014970919219906564	0.22091207703539562
ZFIN_ANATOMY	caudal tuberculum	21	0.4026845637583893	1.917971759181765E-4	ENSDART00000074441, ENSDART00000062603, ENSDART00000002104, ENSDART00000078563, ENSDART00000112869, ENSDART00000051792, ENSDART00000111386, ENSDART00000077476, ENSDART00000040410, ENSDART00000075123, ENSDART00000060861, ENSDART00000065599, ENSDART00000024225, ENSDART00000046498, ENSDART00000060006, ENSDART00000104493, ENSDART00000027268, ENSDART00000003008, ENSDART00000009326, ENSDART00000102538,…	2035	44	9822	2.30357382175564	0.1541853166523417	0.001991526105834307	0.2973714851255638
ZFIN_ANATOMY	neural crest cell	15	0.28763183125599234	1.9512277260528467E-4	ENSDART00000047556, ENSDART00000085051, ENSDART00000002309, ENSDART00000110682, ENSDART00000056457, ENSDART00000027982, ENSDART00000026107, ENSDART00000111386, ENSDART00000079336, ENSDART00000039280, ENSDART00000112979, ENSDART00000013638, ENSDART00000038828, ENSDART00000062855, ENSDART00000097138, ENSDART00000017695	2035	26	9822	2.784539784539785	0.15663783727686442	0.002002214083539844	0.3025203441015978
ZFIN_ANATOMY	retinal ganglion cell	15	0.28763183125599234	1.9512277260528467E-4	ENSDART00000016916, ENSDART00000102782, ENSDART00000054599, ENSDART00000049291, ENSDART00000112869, ENSDART00000077010, ENSDART00000044190, ENSDART00000043180, ENSDART00000064938, ENSDART00000105484, ENSDART00000105778, ENSDART00000065599, ENSDART00000046678, ENSDART00000111030, ENSDART00000024316, ENSDART00000053407, ENSDART00000010896, ENSDART00000021437, ENSDART00000031546, ENSDART00000013717,…	2035	26	9822	2.784539784539785	0.15663783727686442	0.002002214083539844	0.3025203441015978
ZFIN_ANATOMY	intermediate mesoderm	20	0.38350910834132307	2.0207749896243807E-4	ENSDART00000076861, ENSDART00000029014, ENSDART00000080805, ENSDART00000061786, ENSDART00000047569, ENSDART00000024627, ENSDART00000005641, ENSDART00000084116, ENSDART00000031499, ENSDART00000027661, ENSDART00000029465, ENSDART00000054395, ENSDART00000043595, ENSDART00000024922, ENSDART00000081047, ENSDART00000036348, ENSDART00000086051, ENSDART00000075150, ENSDART00000083063, ENSDART00000073930	2035	41	9822	2.3544076227003052	0.16174378852377413	0.0020494259321589547	0.3132872032438838
ZFIN_ANATOMY	trunk	32	0.6136145733461169	2.0834822892545497E-4	ENSDART00000056466, ENSDART00000053509, ENSDART00000036124, ENSDART00000018945, ENSDART00000056082, ENSDART00000112979, ENSDART00000014062, ENSDART00000036015, ENSDART00000020270, ENSDART00000007356, ENSDART00000010896, ENSDART00000055099, ENSDART00000105518, ENSDART00000052446, ENSDART00000029014, ENSDART00000023889, ENSDART00000027982, ENSDART00000023931, ENSDART00000015379, ENSDART00000108808,…	2035	81	9822	1.906779506779507	0.1663210931271375	0.002088700158173973	0.3229942105892225
ZFIN_ANATOMY	optic primordium	37	0.7094918504314478	2.227467272711366E-4	ENSDART00000058370, ENSDART00000052393, ENSDART00000105088, ENSDART00000053418, ENSDART00000064197, ENSDART00000006538, ENSDART00000054395, ENSDART00000066895, ENSDART00000002232, ENSDART00000046716, ENSDART00000017229, ENSDART00000100105, ENSDART00000018840, ENSDART00000014608, ENSDART00000041711, ENSDART00000066224, ENSDART00000110633, ENSDART00000022307, ENSDART00000010774, ENSDART00000067177,…	2035	99	9822	1.8038567493112945	0.17673698911284907	0.002207554685932589	0.34527954984779896
ZFIN_ANATOMY	prechordal plate	22	0.42186001917545546	2.582373513386191E-4	ENSDART00000014296, ENSDART00000115049, ENSDART00000045126, ENSDART00000045110, ENSDART00000007090, ENSDART00000102788, ENSDART00000026190, ENSDART00000056082, ENSDART00000081766, ENSDART00000006538, ENSDART00000098677, ENSDART00000056305, ENSDART00000101211, ENSDART00000058969, ENSDART00000081993, ENSDART00000099204, ENSDART00000011520, ENSDART00000066835, ENSDART00000075150, ENSDART00000102981,…	2035	48	9822	2.212162162162162	0.2018592522044279	0.0025301681129893394	0.4001904151797353
ZFIN_ANATOMY	fin	44	0.8437200383509109	2.963298379352206E-4	ENSDART00000099528, ENSDART00000004504, ENSDART00000102322, ENSDART00000075517, ENSDART00000031470, ENSDART00000011970, ENSDART00000059732, ENSDART00000091307, ENSDART00000103755, ENSDART00000100152, ENSDART00000051694, ENSDART00000059753, ENSDART00000060004, ENSDART00000041365, ENSDART00000057605, ENSDART00000009500, ENSDART00000105808, ENSDART00000062383, ENSDART00000005116, ENSDART00000077478,…	2035	126	9822	1.6854568854568854	0.22797186533555736	0.002870697043797721	0.45909536800314843
ZFIN_ANATOMY	caudal fin	20	0.38350910834132307	2.980265196878003E-4	ENSDART00000015333, ENSDART00000111842, ENSDART00000019364, ENSDART00000075517, ENSDART00000110040, ENSDART00000108808, ENSDART00000045110, ENSDART00000085388, ENSDART00000101104, ENSDART00000099880, ENSDART00000103253, ENSDART00000077732, ENSDART00000007308, ENSDART00000008468, ENSDART00000097138, ENSDART00000039832, ENSDART00000077809, ENSDART00000013024, ENSDART00000032739, ENSDART00000075150	2035	42	9822	2.2983502983502984	0.22911488880352504	0.0028554311850500502	0.4617183018057802
ZFIN_ANATOMY	muscle pioneer	18	0.3451581975071908	3.2878930788023087E-4	ENSDART00000085051, ENSDART00000097710, ENSDART00000018301, ENSDART00000014257, ENSDART00000063912, ENSDART00000013590, ENSDART00000017090, ENSDART00000077664, ENSDART00000100658, ENSDART00000052656, ENSDART00000053203, ENSDART00000016642, ENSDART00000012506, ENSDART00000014851, ENSDART00000080969, ENSDART00000051336, ENSDART00000002777, ENSDART00000031700, ENSDART00000102538	2035	36	9822	2.4132678132678134	0.24954850693825792	0.0031155741339584653	0.5092638896630253
ZFIN_ANATOMY	posterior lateral line primordium	17	0.3259827420901246	3.370158521392467E-4	ENSDART00000024882, ENSDART00000033316, ENSDART00000036124, ENSDART00000012104, ENSDART00000075617, ENSDART00000102788, ENSDART00000077642, ENSDART00000036674, ENSDART00000089748, ENSDART00000077476, ENSDART00000013638, ENSDART00000051491, ENSDART00000098677, ENSDART00000019803, ENSDART00000081595, ENSDART00000032739, ENSDART00000073930	2035	33	9822	2.4863971409425956	0.2549205541711921	0.0031591330347781055	0.5219748668060631
ZFIN_ANATOMY	nervous system	30	0.5752636625119847	3.497331185124674E-4	ENSDART00000061425, ENSDART00000011837, ENSDART00000012104, ENSDART00000075617, ENSDART00000059732, ENSDART00000054395, ENSDART00000062874, ENSDART00000010896, ENSDART00000078072, ENSDART00000076574, ENSDART00000083063, ENSDART00000089242, ENSDART00000103471, ENSDART00000041627, ENSDART00000009277, ENSDART00000040049, ENSDART00000039499, ENSDART00000041007, ENSDART00000053139, ENSDART00000063357,…	2035	76	9822	1.905211431527221	0.26314961634079714	0.003243350371261333	0.5416215472871633
ZFIN_ANATOMY	pharyngeal arch 3-7 skeleton	170	3.2598274209012463	3.6585216148933623E-4	ENSDART00000075517, ENSDART00000056621, ENSDART00000045433, ENSDART00000078135, ENSDART00000040209, ENSDART00000036147, ENSDART00000005676, ENSDART00000060160, ENSDART00000010526, ENSDART00000099262, ENSDART00000010521, ENSDART00000005884, ENSDART00000077626, ENSDART00000052239, ENSDART00000111066, ENSDART00000097644, ENSDART00000009500, ENSDART00000051553, ENSDART00000060205, ENSDART00000076163,…	2035	647	9822	1.2681778307744302	0.2734495644948778	0.003356956734674621	0.5665183557074238
ZFIN_ANATOMY	primitive heart tube	48	0.9204218600191754	4.2402825270848534E-4	ENSDART00000097710, ENSDART00000024627, ENSDART00000006619, ENSDART00000020409, ENSDART00000102969, ENSDART00000049129, ENSDART00000110746, ENSDART00000014851, ENSDART00000046800, ENSDART00000055588, ENSDART00000012717, ENSDART00000021396, ENSDART00000012194, ENSDART00000015956, ENSDART00000073735, ENSDART00000109099, ENSDART00000081761, ENSDART00000026430, ENSDART00000099789, ENSDART00000053754,…	2035	143	9822	1.6200958746413292	0.30944190120381165	0.003849396686429918	0.6563262546496973
ZFIN_ANATOMY	VeLD	7	0.1342281879194631	4.5166434683999217E-4	ENSDART00000047257, ENSDART00000113480, ENSDART00000082420, ENSDART00000114229, ENSDART00000003008, ENSDART00000082425, ENSDART00000025153, ENSDART00000083063	2035	7	9822	4.826535626535627	0.325910271040613	0.004057642831505115	0.6989621965624249
ZFIN_ANATOMY	hypoblast	28	0.5369127516778524	4.5219975847931855E-4	ENSDART00000008864, ENSDART00000024627, ENSDART00000102788, ENSDART00000027661, ENSDART00000052379, ENSDART00000020270, ENSDART00000007356, ENSDART00000008468, ENSDART00000038495, ENSDART00000103640, ENSDART00000081675, ENSDART00000056655, ENSDART00000081993, ENSDART00000055099, ENSDART00000015333, ENSDART00000010774, ENSDART00000014296, ENSDART00000012194, ENSDART00000028673, ENSDART00000115049,…	2035	70	9822	1.9306142506142505	0.3262254190280274	0.004021074086655196	0.6997880407244583
ZFIN_ANATOMY	anterior lateral plate mesoderm	19	0.36433365292425696	4.632198183409967E-4	ENSDART00000076861, ENSDART00000012194, ENSDART00000109099, ENSDART00000003620, ENSDART00000100670, ENSDART00000082425, ENSDART00000020409, ENSDART00000022377, ENSDART00000097364, ENSDART00000059961, ENSDART00000049129, ENSDART00000064678, ENSDART00000082420, ENSDART00000010521, ENSDART00000042377, ENSDART00000040826, ENSDART00000050913, ENSDART00000044224, ENSDART00000075726, ENSDART00000056655,…	2035	40	9822	2.292604422604423	0.3326793348756397	0.004077367813494437	0.7167844735834539
ZFIN_ANATOMY	axis	82	1.5723873441994245	5.124691071641621E-4	ENSDART00000098288, ENSDART00000075721, ENSDART00000075517, ENSDART00000005025, ENSDART00000088963, ENSDART00000109818, ENSDART00000098283, ENSDART00000077721, ENSDART00000099262, ENSDART00000020252, ENSDART00000010521, ENSDART00000005884, ENSDART00000026766, ENSDART00000027598, ENSDART00000045713, ENSDART00000021396, ENSDART00000010774, ENSDART00000014296, ENSDART00000044264, ENSDART00000063912,…	2035	279	9822	1.4185516895194314	0.36077591502451556	0.004465004151073648	0.7927092643197575
ZFIN_ANATOMY	rhombomere 2	21	0.4026845637583893	5.595818383529454E-4	ENSDART00000043857, ENSDART00000102788, ENSDART00000009104, ENSDART00000063231, ENSDART00000080486, ENSDART00000036147, ENSDART00000090691, ENSDART00000067544, ENSDART00000112484, ENSDART00000051491, ENSDART00000031441, ENSDART00000024225, ENSDART00000075331, ENSDART00000112978, ENSDART00000019155, ENSDART00000003008, ENSDART00000077809, ENSDART00000010896, ENSDART00000059042, ENSDART00000110347,…	2035	47	9822	2.1565371948350673	0.3865470310137522	0.0048264504999528945	0.8652894058252425
ZFIN_ANATOMY	proctodeum	28	0.5369127516778524	5.8778942152891E-4	ENSDART00000028592, ENSDART00000020048, ENSDART00000064938, ENSDART00000100516, ENSDART00000054395, ENSDART00000105484, ENSDART00000028618, ENSDART00000002334, ENSDART00000060004, ENSDART00000075150, ENSDART00000101042, ENSDART00000103475, ENSDART00000020621, ENSDART00000016214, ENSDART00000017191, ENSDART00000103746, ENSDART00000023575, ENSDART00000025016, ENSDART00000077732, ENSDART00000098677,…	2035	71	9822	1.9034225006055991	0.4014774237431027	0.0050196243992087775	0.9087211916087079
ZFIN_ANATOMY	segmental plate	101	1.9367209971236816	6.105533182152723E-4	ENSDART00000024627, ENSDART00000082325, ENSDART00000040209, ENSDART00000099262, ENSDART00000051491, ENSDART00000010521, ENSDART00000005884, ENSDART00000055588, ENSDART00000102127, ENSDART00000026359, ENSDART00000103631, ENSDART00000051553, ENSDART00000078072, ENSDART00000098394, ENSDART00000060205, ENSDART00000047724, ENSDART00000076163, ENSDART00000053754, ENSDART00000034230, ENSDART00000089408,…	2035	359	9822	1.3578832821172655	0.41326137418801523	0.005163089560494161	0.9437582422145763
ZFIN_ANATOMY	epithalamus	11	0.21093000958772773	6.538745299772548E-4	ENSDART00000016916, ENSDART00000019196, ENSDART00000002184, ENSDART00000054599, ENSDART00000102782, ENSDART00000049291, ENSDART00000003620, ENSDART00000043180, ENSDART00000019803, ENSDART00000025031, ENSDART00000093188, ENSDART00000078250, ENSDART00000009326, ENSDART00000058969, ENSDART00000015833, ENSDART00000021437	2035	17	9822	3.1230524642289352	0.43505063564828916	0.005475523341197497	1.0104040681861437
ZFIN_ANATOMY	primary motor neuron	13	0.24928092042186004	8.193162733816459E-4	ENSDART00000016230, ENSDART00000012104, ENSDART00000078563, ENSDART00000009104, ENSDART00000044000, ENSDART00000113480, ENSDART00000075331, ENSDART00000097164, ENSDART00000109894, ENSDART00000060006, ENSDART00000010896, ENSDART00000013717, ENSDART00000012791	2035	23	9822	2.7280418758679628	0.5110799403938386	0.0067916534773051485	1.2645356241924088
ZFIN_ANATOMY	ventral thalamus	14	0.2684563758389262	8.412262457352812E-4	ENSDART00000016916, ENSDART00000062603, ENSDART00000010774, ENSDART00000051866, ENSDART00000102782, ENSDART00000054599, ENSDART00000049291, ENSDART00000112869, ENSDART00000111386, ENSDART00000080810, ENSDART00000043180, ENSDART00000040410, ENSDART00000006538, ENSDART00000065599, ENSDART00000078250, ENSDART00000009326, ENSDART00000003008, ENSDART00000080693, ENSDART00000021437, ENSDART00000026635	2035	26	9822	2.598903798903799	0.5203504664297806	0.006907163246035908	1.2981452598555765
ZFIN_ANATOMY	paraxial mesoderm	40	0.7670182166826461	9.322267477621649E-4	ENSDART00000049151, ENSDART00000097710, ENSDART00000024627, ENSDART00000059732, ENSDART00000100658, ENSDART00000082348, ENSDART00000102788, ENSDART00000009104, ENSDART00000058729, ENSDART00000027661, ENSDART00000052379, ENSDART00000051491, ENSDART00000110076, ENSDART00000055136, ENSDART00000032739, ENSDART00000047556, ENSDART00000085051, ENSDART00000065045, ENSDART00000098394, ENSDART00000041627,…	2035	117	9822	1.65009765009765	0.5570124112092423	0.0075805934653767615	1.4376244225483448
ZFIN_ANATOMY	optic cup	19	0.36433365292425696	9.447662297242714E-4	ENSDART00000098126, ENSDART00000075517, ENSDART00000062676, ENSDART00000055171, ENSDART00000102788, ENSDART00000081620, ENSDART00000054395, ENSDART00000081183, ENSDART00000109894, ENSDART00000027463, ENSDART00000106166, ENSDART00000104204, ENSDART00000002908, ENSDART00000053407, ENSDART00000115224, ENSDART00000051553, ENSDART00000014608, ENSDART00000092214, ENSDART00000066224, ENSDART00000114304	2035	42	9822	2.183432783432784	0.5618398414698392	0.0076113559584209955	1.4568295951682186
ZFIN_ANATOMY	pronephric mesoderm	19	0.36433365292425696	9.447662297242714E-4	ENSDART00000085051, ENSDART00000023128, ENSDART00000111698, ENSDART00000005641, ENSDART00000044838, ENSDART00000110767, ENSDART00000055171, ENSDART00000010998, ENSDART00000031499, ENSDART00000018959, ENSDART00000054395, ENSDART00000020412, ENSDART00000020270, ENSDART00000024922, ENSDART00000055395, ENSDART00000077931, ENSDART00000103650, ENSDART00000066835, ENSDART00000012717, ENSDART00000016758	2035	42	9822	2.183432783432784	0.5618398414698392	0.0076113559584209955	1.4568295951682186
ZFIN_ANATOMY	glossopharyngeal ganglion	10	0.19175455417066153	0.0010156237499116692	ENSDART00000054395, ENSDART00000052802, ENSDART00000011837, ENSDART00000100795, ENSDART00000078563, ENSDART00000078299, ENSDART00000106333, ENSDART00000010896, ENSDART00000046033, ENSDART00000004477	2035	15	9822	3.2176904176904175	0.5881475335251827	0.00810541369127371	1.565287516032321
ZFIN_ANATOMY	blastoderm	18	0.3451581975071908	0.001033136712564903	ENSDART00000019196, ENSDART00000022437, ENSDART00000045110, ENSDART00000079336, ENSDART00000112245, ENSDART00000017456, ENSDART00000100152, ENSDART00000105572, ENSDART00000019786, ENSDART00000105721, ENSDART00000010813, ENSDART00000114343, ENSDART00000044677, ENSDART00000018764, ENSDART00000077809, ENSDART00000111749, ENSDART00000008176, ENSDART00000058001	2035	39	9822	2.2276318276318277	0.5944027386650834	0.008170029486971098	1.5920764791105046
ZFIN_ANATOMY	mesenchyme	18	0.3451581975071908	0.001033136712564903	ENSDART00000024555, ENSDART00000075517, ENSDART00000113162, ENSDART00000023889, ENSDART00000018945, ENSDART00000064082, ENSDART00000045110, ENSDART00000091307, ENSDART00000084116, ENSDART00000082346, ENSDART00000005676, ENSDART00000061261, ENSDART00000079383, ENSDART00000077304, ENSDART00000052444, ENSDART00000110347, ENSDART00000075150, ENSDART00000054822	2035	39	9822	2.2276318276318277	0.5944027386650834	0.008170029486971098	1.5920764791105046
ZFIN_ANATOMY	olfactory bulb	35	0.6711409395973155	0.0010764552765209895	ENSDART00000024882, ENSDART00000061429, ENSDART00000102782, ENSDART00000049291, ENSDART00000045815, ENSDART00000111135, ENSDART00000111388, ENSDART00000078299, ENSDART00000026693, ENSDART00000090691, ENSDART00000065599, ENSDART00000112978, ENSDART00000106610, ENSDART00000074671, ENSDART00000003008, ENSDART00000009326, ENSDART00000005740, ENSDART00000032739, ENSDART00000046033, ENSDART00000021437,…	2035	99	9822	1.7063509790782516	0.6094704407452181	0.00843495969347452	1.6583100634412928
ZFIN_ANATOMY	cranial neural crest	11	0.21093000958772773	0.001199239462750861	ENSDART00000043595, ENSDART00000047556, ENSDART00000023889, ENSDART00000097138, ENSDART00000027982, ENSDART00000062855, ENSDART00000030939, ENSDART00000111386, ENSDART00000086051, ENSDART00000020409, ENSDART00000017695, ENSDART00000112979	2035	18	9822	2.9495495495495496	0.6492088745508403	0.0093096472170211	1.8458190892978288
ZFIN_ANATOMY	amacrine cell	15	0.28763183125599234	0.0012697853699081142	ENSDART00000011837, ENSDART00000097934, ENSDART00000076334, ENSDART00000033976, ENSDART00000080486, ENSDART00000040410, ENSDART00000062874, ENSDART00000086881, ENSDART00000104022, ENSDART00000062122, ENSDART00000017424, ENSDART00000041157, ENSDART00000053407, ENSDART00000031546, ENSDART00000013717, ENSDART00000102843, ENSDART00000066224	2035	30	9822	2.4132678132678134	0.6701861970290575	0.009768146970578595	1.9534014283836942
ZFIN_ANATOMY	facial ganglion	12	0.23010546500479384	0.0012987246473975904	ENSDART00000011837, ENSDART00000100795, ENSDART00000105709, ENSDART00000078563, ENSDART00000078299, ENSDART00000013638, ENSDART00000054395, ENSDART00000062697, ENSDART00000090019, ENSDART00000106333, ENSDART00000005456, ENSDART00000046033, ENSDART00000004477	2035	21	9822	2.758020358020358	0.6784246824579696	0.009902603579525882	1.9975018384471466
ZFIN_ANATOMY	pectoral fin bud	53	1.0162991371045063	0.0014199548739641382	ENSDART00000065889, ENSDART00000060219, ENSDART00000042963, ENSDART00000082987, ENSDART00000020409, ENSDART00000036147, ENSDART00000005676, ENSDART00000105484, ENSDART00000102538, ENSDART00000024207, ENSDART00000097644, ENSDART00000110633, ENSDART00000098394, ENSDART00000080536, ENSDART00000023889, ENSDART00000060205, ENSDART00000054877, ENSDART00000039280, ENSDART00000103658, ENSDART00000111345,…	2035	170	9822	1.5047434600375775	0.7107608839105756	0.010728999197416322	2.182042300337783
ZFIN_ANATOMY	swim bladder	33	0.6327900287631831	0.0014362126391685016	ENSDART00000046359, ENSDART00000111260, ENSDART00000100385, ENSDART00000100054, ENSDART00000060259, ENSDART00000064938, ENSDART00000010526, ENSDART00000108738, ENSDART00000104683, ENSDART00000114508, ENSDART00000010813, ENSDART00000026766, ENSDART00000077809, ENSDART00000073947, ENSDART00000078982, ENSDART00000016321, ENSDART00000074441, ENSDART00000039950, ENSDART00000022437, ENSDART00000103475,…	2035	93	9822	1.7126416739319965	0.7148428560822374	0.010758219417046577	2.206765643593356
ZFIN_ANATOMY	enteric nervous system	9	0.1725790987535954	0.0015724068588556283	ENSDART00000052802, ENSDART00000099822, ENSDART00000027982, ENSDART00000062697, ENSDART00000077627, ENSDART00000078299, ENSDART00000106333, ENSDART00000013717, ENSDART00000046033, ENSDART00000112979	2035	13	9822	3.341447741447742	0.746854675667716	0.011673142113640123	2.413648025186632
ZFIN_ANATOMY	presumptive rhombomere 3	9	0.1725790987535954	0.0015724068588556283	ENSDART00000113480, ENSDART00000105572, ENSDART00000062855, ENSDART00000042271, ENSDART00000104493, ENSDART00000011627, ENSDART00000077809, ENSDART00000102788, ENSDART00000110347	2035	13	9822	3.341447741447742	0.746854675667716	0.011673142113640123	2.413648025186632
ZFIN_ANATOMY	lateral mesoderm	29	0.5560882070949186	0.0016780248157936663	ENSDART00000076861, ENSDART00000003620, ENSDART00000082348, ENSDART00000020409, ENSDART00000082425, ENSDART00000022377, ENSDART00000097364, ENSDART00000054395, ENSDART00000082420, ENSDART00000049129, ENSDART00000020270, ENSDART00000066382, ENSDART00000050913, ENSDART00000039822, ENSDART00000075726, ENSDART00000018764, ENSDART00000056655, ENSDART00000050914, ENSDART00000083063, ENSDART00000024555,…	2035	79	9822	1.7717662426523184	0.76918670067737	0.01234809594568087	2.573802332646702
ZFIN_ANATOMY	dorsal fin	10	0.19175455417066153	0.001896530312931088	ENSDART00000047556, ENSDART00000019364, ENSDART00000014207, ENSDART00000075517, ENSDART00000111030, ENSDART00000091307, ENSDART00000074651, ENSDART00000092214, ENSDART00000099880, ENSDART00000041852, ENSDART00000005676	2035	16	9822	3.0165847665847667	0.8093360769850672	0.013829887608518998	2.9043539067006074
ZFIN_ANATOMY	presumptive rhombomere 4	10	0.19175455417066153	0.001896530312931088	ENSDART00000113480, ENSDART00000110682, ENSDART00000078563, ENSDART00000115049, ENSDART00000026011, ENSDART00000011627, ENSDART00000045110, ENSDART00000077809, ENSDART00000102788, ENSDART00000110347	2035	16	9822	3.0165847665847667	0.8093360769850672	0.013829887608518998	2.9043539067006074
ZFIN_ANATOMY	peripheral nervous system	10	0.19175455417066153	0.001896530312931088	ENSDART00000061425, ENSDART00000101042, ENSDART00000058384, ENSDART00000009277, ENSDART00000059791, ENSDART00000077539, ENSDART00000027982, ENSDART00000007584, ENSDART00000002908, ENSDART00000017695, ENSDART00000080486, ENSDART00000112979	2035	16	9822	3.0165847665847667	0.8093360769850672	0.013829887608518998	2.9043539067006074
ZFIN_ANATOMY	ovary	76	1.4573346116970278	0.001965201025323684	ENSDART00000102322, ENSDART00000047569, ENSDART00000077664, ENSDART00000076334, ENSDART00000006619, ENSDART00000010998, ENSDART00000057590, ENSDART00000031499, ENSDART00000109818, ENSDART00000005676, ENSDART00000104683, ENSDART00000059753, ENSDART00000018764, ENSDART00000073947, ENSDART00000078072, ENSDART00000014257, ENSDART00000058384, ENSDART00000113344, ENSDART00000018448, ENSDART00000104571,…	2035	266	9822	1.379010179010179	0.8204512421621065	0.01420898972573914	3.0080209553389192
ZFIN_ANATOMY	whole organism	814	15.60882070949185	0.0019761878486063127	ENSDART00000063151, ENSDART00000051070, ENSDART00000012919, ENSDART00000054460, ENSDART00000003544, ENSDART00000108627, ENSDART00000030683, ENSDART00000041634, ENSDART00000097364, ENSDART00000079528, ENSDART00000087660, ENSDART00000051491, ENSDART00000077593, ENSDART00000078072, ENSDART00000028072, ENSDART00000019748, ENSDART00000097574, ENSDART00000054472, ENSDART00000047419, ENSDART00000087657,…	2035	3653	9822	1.075499589378593	0.8221685188943494	0.014170694113226912	3.024597329827372
ZFIN_ANATOMY	pancreas primordium	26	0.49856184084372007	0.0020534959735092014	ENSDART00000011837, ENSDART00000007649, ENSDART00000028856, ENSDART00000079942, ENSDART00000038505, ENSDART00000113043, ENSDART00000075331, ENSDART00000059791, ENSDART00000021083, ENSDART00000010813, ENSDART00000010896, ENSDART00000066224, ENSDART00000073735, ENSDART00000058384, ENSDART00000105175, ENSDART00000079187, ENSDART00000057584, ENSDART00000080810, ENSDART00000077476, ENSDART00000104950,…	2035	69	9822	1.8186945839119752	0.8337969693491204	0.01460173203562487	3.1411610785941124
ZFIN_ANATOMY	dorsal telencephalon	13	0.24928092042186004	0.002083425677922147	ENSDART00000114117, ENSDART00000058796, ENSDART00000005641, ENSDART00000058036, ENSDART00000013638, ENSDART00000060861, ENSDART00000057810, ENSDART00000103997, ENSDART00000012658, ENSDART00000009326, ENSDART00000055678, ENSDART00000015095, ENSDART00000022236	2035	25	9822	2.509798525798526	0.8380921530827304	0.014693645406417488	3.18625332005279
ZFIN_ANATOMY	choroidal fissure	17	0.3259827420901246	0.0022374701296963245	ENSDART00000028500, ENSDART00000048840, ENSDART00000024555, ENSDART00000049151, ENSDART00000080536, ENSDART00000018301, ENSDART00000064082, ENSDART00000032967, ENSDART00000066125, ENSDART00000078135, ENSDART00000019705, ENSDART00000040209, ENSDART00000058036, ENSDART00000033188, ENSDART00000066895, ENSDART00000081183, ENSDART00000113037, ENSDART00000006390, ENSDART00000114288	2035	38	9822	2.159239622397517	0.8585062774220329	0.01564646281051263	3.4180269376141825
ZFIN_ANATOMY	eye	190	3.64333652924257	0.0023500149533357494	ENSDART00000102322, ENSDART00000024627, ENSDART00000055171, ENSDART00000010998, ENSDART00000060160, ENSDART00000005676, ENSDART00000011718, ENSDART00000041634, ENSDART00000102127, ENSDART00000014608, ENSDART00000076574, ENSDART00000025126, ENSDART00000101070, ENSDART00000019748, ENSDART00000104571, ENSDART00000020786, ENSDART00000100491, ENSDART00000034230, ENSDART00000064012, ENSDART00000102256,…	2035	761	9822	1.2050483167434547	0.871776114755805	0.016297553586715918	3.5870323622259392
ZFIN_ANATOMY	non neural ectoderm	8	0.15340364333652923	0.0024198079428527602	ENSDART00000082420, ENSDART00000059435, ENSDART00000017191, ENSDART00000102538, ENSDART00000082425, ENSDART00000062803, ENSDART00000082346, ENSDART00000025153, ENSDART00000004477	2035	11	9822	3.5102077283895468	0.8793730287737938	0.01664602792090486	3.6916995116175633
ZFIN_ANATOMY	pharyngeal arch 2 skeleton	14	0.2684563758389262	0.002942492523615423	ENSDART00000076861, ENSDART00000066780, ENSDART00000023889, ENSDART00000115049, ENSDART00000017191, ENSDART00000111386, ENSDART00000020409, ENSDART00000106488, ENSDART00000005676, ENSDART00000102778, ENSDART00000103658, ENSDART00000081854, ENSDART00000081660, ENSDART00000054822	2035	29	9822	2.3300516817758194	0.9236618705432477	0.020052771235233413	4.472186460155547
ZFIN_ANATOMY	heart primordium	28	0.5369127516778524	0.002964581238805967	ENSDART00000076861, ENSDART00000099528, ENSDART00000019196, ENSDART00000010452, ENSDART00000006619, ENSDART00000020409, ENSDART00000102969, ENSDART00000022377, ENSDART00000049129, ENSDART00000010521, ENSDART00000046800, ENSDART00000081422, ENSDART00000075150, ENSDART00000000069, ENSDART00000021396, ENSDART00000000005, ENSDART00000012194, ENSDART00000109099, ENSDART00000099134, ENSDART00000089737,…	2035	78	9822	1.7326025326025325	0.9251241077591233	0.020045758573692618	4.505039246104758
ZFIN_ANATOMY	granular layer valvula cerebelli	9	0.1725790987535954	0.003005533412448895	ENSDART00000090691, ENSDART00000112484, ENSDART00000112978, ENSDART00000104481, ENSDART00000009892, ENSDART00000114229, ENSDART00000013082, ENSDART00000051474, ENSDART00000100000	2035	14	9822	3.1027729027729034	0.9277614608929399	0.02016432499607057	4.565919894451865
ZFIN_ANATOMY	medulla oblongata	17	0.3259827420901246	0.0030752672894595687	ENSDART00000016916, ENSDART00000062603, ENSDART00000102782, ENSDART00000054599, ENSDART00000049291, ENSDART00000112869, ENSDART00000033976, ENSDART00000043180, ENSDART00000026693, ENSDART00000040410, ENSDART00000090691, ENSDART00000112484, ENSDART00000065599, ENSDART00000112978, ENSDART00000086881, ENSDART00000062122, ENSDART00000074671, ENSDART00000078250, ENSDART00000053407, ENSDART00000115224,…	2035	39	9822	2.1038745038745037	0.9320406077159944	0.02047098766037081	4.669504672932401
ZFIN_ANATOMY	pallium	11	0.21093000958772773	0.0033697962092403308	ENSDART00000062603, ENSDART00000016916, ENSDART00000013534, ENSDART00000024882, ENSDART00000054599, ENSDART00000102782, ENSDART00000049291, ENSDART00000112869, ENSDART00000111386, ENSDART00000043180, ENSDART00000013082, ENSDART00000065599, ENSDART00000007408, ENSDART00000074671, ENSDART00000003008, ENSDART00000021437, ENSDART00000084454	2035	20	9822	2.654594594594595	0.947492535658117	0.02224353773151655	5.105847422990751
ZFIN_ANATOMY	blastodisc	14	0.2684563758389262	0.004221621523523584	ENSDART00000010774, ENSDART00000028673, ENSDART00000045110, ENSDART00000017456, ENSDART00000060018, ENSDART00000020576, ENSDART00000105721, ENSDART00000114343, ENSDART00000111749, ENSDART00000081993, ENSDART00000079692, ENSDART00000011506, ENSDART00000098615, ENSDART00000058001	2035	30	9822	2.2523832923832923	0.9751096946679809	0.027591573028094785	6.357327594208706
ZFIN_ANATOMY	heart tube	58	1.1121764141898371	0.004466633046799638	ENSDART00000097710, ENSDART00000066101, ENSDART00000024627, ENSDART00000006619, ENSDART00000020409, ENSDART00000066382, ENSDART00000110746, ENSDART00000046800, ENSDART00000014851, ENSDART00000081422, ENSDART00000024207, ENSDART00000115251, ENSDART00000045475, ENSDART00000021396, ENSDART00000067135, ENSDART00000015956, ENSDART00000012194, ENSDART00000073735, ENSDART00000109099, ENSDART00000063912,…	2035	199	9822	1.4067289765782227	0.9799214901548362	0.028956730224132587	6.714422509607387
ZFIN_ANATOMY	forerunner cell group	34	0.6519654841802492	0.004507808789166477	ENSDART00000008864, ENSDART00000099320, ENSDART00000052393, ENSDART00000024627, ENSDART00000017605, ENSDART00000053418, ENSDART00000059732, ENSDART00000034550, ENSDART00000064197, ENSDART00000097364, ENSDART00000047644, ENSDART00000017268, ENSDART00000007356, ENSDART00000050913, ENSDART00000081875, ENSDART00000060597, ENSDART00000113797, ENSDART00000099956, ENSDART00000050914, ENSDART00000097680,…	2035	103	9822	1.5932253524486533	0.9806335607683273	0.029005456533109375	6.774309385860089
ZFIN_ANATOMY	shield	25	0.4793863854266539	0.004594977415453814	ENSDART00000019196, ENSDART00000024627, ENSDART00000059732, ENSDART00000045110, ENSDART00000114814, ENSDART00000026190, ENSDART00000006538, ENSDART00000020270, ENSDART00000007356, ENSDART00000081875, ENSDART00000010813, ENSDART00000038495, ENSDART00000081675, ENSDART00000047556, ENSDART00000010774, ENSDART00000005641, ENSDART00000106488, ENSDART00000081766, ENSDART00000020412, ENSDART00000103658,…	2035	69	9822	1.748744792223053	0.9820588764257812	0.029343531892599195	6.900970636301307
ZFIN_ANATOMY	fast muscle cell	13	0.24928092042186004	0.004612779365089262	ENSDART00000085051, ENSDART00000052446, ENSDART00000054763, ENSDART00000036124, ENSDART00000099134, ENSDART00000100998, ENSDART00000027661, ENSDART00000012506, ENSDART00000014062, ENSDART00000046114, ENSDART00000036015, ENSDART00000043434, ENSDART00000088546	2035	27	9822	2.323887523887524	0.9823368154958027	0.02924239504827597	6.926818132486967
ZFIN_ANATOMY	posterior lateral line system	8	0.15340364333652923	0.004773242887342094	ENSDART00000017268, ENSDART00000007649, ENSDART00000024922, ENSDART00000065139, ENSDART00000081595, ENSDART00000056655, ENSDART00000089748, ENSDART00000076997	2035	12	9822	3.2176904176904175	0.9846558034439062	0.030029074964147306	7.159499922083135
ZFIN_ANATOMY	floor plate	58	1.1121764141898371	0.005016496539968366	ENSDART00000047569, ENSDART00000091307, ENSDART00000088963, ENSDART00000020252, ENSDART00000010521, ENSDART00000097680, ENSDART00000021396, ENSDART00000022920, ENSDART00000014296, ENSDART00000010774, ENSDART00000102455, ENSDART00000023128, ENSDART00000024677, ENSDART00000085846, ENSDART00000100491, ENSDART00000080810, ENSDART00000106488, ENSDART00000099880, ENSDART00000081766, ENSDART00000075941,…	2035	200	9822	1.3996953316953316	0.9876045149379683	0.03131389757739933	7.511194753240447
ZFIN_ANATOMY	Rohon-Beard neuron	21	0.4026845637583893	0.005278267970888735	ENSDART00000011837, ENSDART00000100795, ENSDART00000012116, ENSDART00000064875, ENSDART00000016230, ENSDART00000021417, ENSDART00000022382, ENSDART00000078563, ENSDART00000078299, ENSDART00000017191, ENSDART00000087280, ENSDART00000011718, ENSDART00000074750, ENSDART00000059961, ENSDART00000017268, ENSDART00000075331, ENSDART00000002908, ENSDART00000010896, ENSDART00000046033, ENSDART00000031546,…	2035	55	9822	1.8428590574045118	0.9901485028497218	0.032692034029573325	7.888269854706509
ZFIN_ANATOMY	presumptive paraxial mesoderm	9	0.1725790987535954	0.005279715883941869	ENSDART00000103658, ENSDART00000007408, ENSDART00000007090, ENSDART00000103631, ENSDART00000053754, ENSDART00000076247, ENSDART00000027661, ENSDART00000016382, ENSDART00000099224	2035	15	9822	2.895921375921376	0.9901610135541936	0.03247113355554332	7.890351531127804
ZFIN_ANATOMY	presumptive mesoderm	10	0.19175455417066153	0.005389796674709237	ENSDART00000099528, ENSDART00000020270, ENSDART00000010774, ENSDART00000007356, ENSDART00000045110, ENSDART00000007090, ENSDART00000027661, ENSDART00000075150, ENSDART00000078425, ENSDART00000058001	2035	18	9822	2.6814086814086813	0.9910671387769696	0.032907493124517795	8.048486767507224
ZFIN_ANATOMY	anterior neural rod	6	0.11505273250239692	0.005465414027233736	ENSDART00000003620, ENSDART00000024627, ENSDART00000105721, ENSDART00000044190, ENSDART00000115224, ENSDART00000053946	2035	7	9822	4.137030537030538	0.9916408015147882	0.03313162201209974	8.156966758332718
ZFIN_ANATOMY	dorsal aorta	29	0.5560882070949186	0.005556554452256652	ENSDART00000076861, ENSDART00000114212, ENSDART00000049204, ENSDART00000114814, ENSDART00000093113, ENSDART00000006512, ENSDART00000066382, ENSDART00000042377, ENSDART00000080382, ENSDART00000098707, ENSDART00000025621, ENSDART00000075726, ENSDART00000115251, ENSDART00000077908, ENSDART00000098417, ENSDART00000020249, ENSDART00000026712, ENSDART00000044224, ENSDART00000061261, ENSDART00000012307,…	2035	85	9822	1.6467003902298019	0.9922835374367075	0.03344471224925605	8.28755688224312
ZFIN_ANATOMY	posterior lateral line ganglion	14	0.2684563758389262	0.005913497793005659	ENSDART00000016916, ENSDART00000011837, ENSDART00000102782, ENSDART00000054599, ENSDART00000049291, ENSDART00000036124, ENSDART00000023889, ENSDART00000112869, ENSDART00000078299, ENSDART00000087280, ENSDART00000043180, ENSDART00000013638, ENSDART00000065599, ENSDART00000103043, ENSDART00000102256, ENSDART00000017695, ENSDART00000021437, ENSDART00000046033, ENSDART00000032739, ENSDART00000089242	2035	31	9822	2.179725766822541	0.9943596445108959	0.03531822733496781	8.797330803090597
ZFIN_ANATOMY	epiblast	20	0.38350910834132307	0.00609271300533128	ENSDART00000075721, ENSDART00000113803, ENSDART00000017191, ENSDART00000079336, ENSDART00000082425, ENSDART00000082346, ENSDART00000014176, ENSDART00000078425, ENSDART00000016546, ENSDART00000082420, ENSDART00000007356, ENSDART00000008468, ENSDART00000104493, ENSDART00000038495, ENSDART00000044677, ENSDART00000103640, ENSDART00000081675, ENSDART00000081993, ENSDART00000054066, ENSDART00000058910,…	2035	52	9822	1.8563598563598565	0.9951810921014568	0.036125845108285315	9.052278838243355
ZFIN_ANATOMY	neuromast	40	0.7670182166826461	0.006529450912036569	ENSDART00000024882, ENSDART00000033316, ENSDART00000036124, ENSDART00000077664, ENSDART00000045433, ENSDART00000075617, ENSDART00000089748, ENSDART00000082346, ENSDART00000108738, ENSDART00000020252, ENSDART00000017268, ENSDART00000024064, ENSDART00000021083, ENSDART00000039822, ENSDART00000113797, ENSDART00000056655, ENSDART00000032739, ENSDART00000054822, ENSDART00000053397, ENSDART00000044264,…	2035	129	9822	1.496600194274613	0.9967166849298438	0.038413312505693686	9.670783988272403
ZFIN_ANATOMY	forebrain neural rod	15	0.28763183125599234	0.00715571371922996	ENSDART00000011837, ENSDART00000024882, ENSDART00000079336, ENSDART00000049624, ENSDART00000056082, ENSDART00000016546, ENSDART00000024922, ENSDART00000081183, ENSDART00000007408, ENSDART00000039482, ENSDART00000104493, ENSDART00000026011, ENSDART00000044677, ENSDART00000053407, ENSDART00000077304, ENSDART00000066224	2035	35	9822	2.0685152685152683	0.9981066280251877	0.041752277906410895	10.550828336633355
ZFIN_ANATOMY	anterior neural plate	7	0.1342281879194631	0.007594980580571046	ENSDART00000074833, ENSDART00000024555, ENSDART00000010774, ENSDART00000007408, ENSDART00000104493, ENSDART00000024627, ENSDART00000017191	2035	10	9822	3.3785749385749386	0.9987133652815755	0.043974905038649204	11.16330648273407
ZFIN_ANATOMY	epibranchial placode	7	0.1342281879194631	0.007594980580571046	ENSDART00000054395, ENSDART00000024882, ENSDART00000075617, ENSDART00000078563, ENSDART00000002908, ENSDART00000106333, ENSDART00000004477	2035	10	9822	3.3785749385749386	0.9987133652815755	0.043974905038649204	11.16330648273407
ZFIN_ANATOMY	habenula	23	0.44103547459252157	0.007596568028820973	ENSDART00000099872, ENSDART00000100795, ENSDART00000102782, ENSDART00000049291, ENSDART00000076334, ENSDART00000105675, ENSDART00000111131, ENSDART00000033132, ENSDART00000065599, ENSDART00000078250, ENSDART00000105133, ENSDART00000021437, ENSDART00000016916, ENSDART00000062603, ENSDART00000112076, ENSDART00000075584, ENSDART00000054599, ENSDART00000067177, ENSDART00000099869, ENSDART00000112869,…	2035	64	9822	1.7345362407862408	0.9987151607479728	0.043695277071592487	11.16551275935006
ZFIN_ANATOMY	trunk mesenchyme	5	0.09587727708533077	0.007656503789026709	ENSDART00000081595, ENSDART00000039280, ENSDART00000031499, ENSDART00000082471, ENSDART00000013638	2035	5	9822	4.826535626535627	0.9987811502585211	0.04374658059452752	11.24877553140491
ZFIN_ANATOMY	neural crest	54	1.0354745925215725	0.00837155734905297	ENSDART00000004023, ENSDART00000075517, ENSDART00000043341, ENSDART00000078949, ENSDART00000005676, ENSDART00000077626, ENSDART00000083830, ENSDART00000074161, ENSDART00000066973, ENSDART00000026492, ENSDART00000111063, ENSDART00000045475, ENSDART00000110633, ENSDART00000022307, ENSDART00000055283, ENSDART00000101070, ENSDART00000023889, ENSDART00000030939, ENSDART00000115049, ENSDART00000073560,…	2035	188	9822	1.386345339536829	0.9993503862439416	0.0474412814473264	12.236512796243781
ZFIN_ANATOMY	pharyngeal endoderm	10	0.19175455417066153	0.008382300764669415	ENSDART00000054395, ENSDART00000014296, ENSDART00000017424, ENSDART00000105088, ENSDART00000044677, ENSDART00000079336, ENSDART00000007829, ENSDART00000054822, ENSDART00000055993, ENSDART00000004477	2035	19	9822	2.540281908702961	0.9993565014768262	0.0471959328070678	12.251274452806804
ZFIN_ANATOMY	molecular layer corpus cerebelli	8	0.15340364333652923	0.008507551587163743	ENSDART00000060006, ENSDART00000104481, ENSDART00000017229, ENSDART00000009892, ENSDART00000114229, ENSDART00000003008, ENSDART00000013082, ENSDART00000100000	2035	13	9822	2.97017577017577	0.9994236906989015	0.04758151773173602	12.42320013552376
ZFIN_ANATOMY	forebrain neural plate	8	0.15340364333652923	0.008507551587163743	ENSDART00000074833, ENSDART00000011837, ENSDART00000057810, ENSDART00000053407, ENSDART00000007829, ENSDART00000080810, ENSDART00000022236, ENSDART00000082434, ENSDART00000066224	2035	13	9822	2.97017577017577	0.9994236906989015	0.04758151773173602	12.42320013552376
ZFIN_ANATOMY	corpus mamillare	8	0.15340364333652923	0.008507551587163743	ENSDART00000077647, ENSDART00000090691, ENSDART00000112484, ENSDART00000065599, ENSDART00000112978, ENSDART00000112869, ENSDART00000028225, ENSDART00000015095, ENSDART00000075123	2035	13	9822	2.97017577017577	0.9994236906989015	0.04758151773173602	12.42320013552376
ZFIN_ANATOMY	palatoquadrate cartilage	9	0.1725790987535954	0.008662901454859399	ENSDART00000023889, ENSDART00000008469, ENSDART00000017191, ENSDART00000105754, ENSDART00000111386, ENSDART00000105887, ENSDART00000091307, ENSDART00000005676, ENSDART00000102778	2035	16	9822	2.7149262899262903	0.9994973723446837	0.04812587392361389	12.636003450702482
ZFIN_ANATOMY	gut	138	2.6462128475551294	0.009237346580610952	ENSDART00000075517, ENSDART00000080842, ENSDART00000082325, ENSDART00000020409, ENSDART00000010526, ENSDART00000108738, ENSDART00000012098, ENSDART00000051491, ENSDART00000005884, ENSDART00000055588, ENSDART00000102127, ENSDART00000010813, ENSDART00000111066, ENSDART00000081993, ENSDART00000076574, ENSDART00000022307, ENSDART00000014296, ENSDART00000012194, ENSDART00000063912, ENSDART00000020786,…	2035	552	9822	1.2066339066339067	0.9996969705178557	0.050926379226799434	13.41870249571212
ZFIN_ANATOMY	pancreatic bud	34	0.6519654841802492	0.011437816509738814	ENSDART00000011837, ENSDART00000061716, ENSDART00000057161, ENSDART00000075517, ENSDART00000079942, ENSDART00000038505, ENSDART00000113043, ENSDART00000049129, ENSDART00000105778, ENSDART00000077626, ENSDART00000059791, ENSDART00000074161, ENSDART00000010813, ENSDART00000010896, ENSDART00000022920, ENSDART00000066224, ENSDART00000073735, ENSDART00000105175, ENSDART00000054877, ENSDART00000057584,…	2035	109	9822	1.5055248743322136	0.9999565003444613	0.062348234358320376	16.356622234448903
ZFIN_ANATOMY	intermediate cell mass of mesoderm	48	0.9204218600191754	0.011510913478601902	ENSDART00000005025, ENSDART00000077664, ENSDART00000074777, ENSDART00000098540, ENSDART00000082425, ENSDART00000097364, ENSDART00000100152, ENSDART00000082420, ENSDART00000113493, ENSDART00000075726, ENSDART00000047556, ENSDART00000014257, ENSDART00000036854, ENSDART00000020249, ENSDART00000089172, ENSDART00000059961, ENSDART00000110848, ENSDART00000105762, ENSDART00000101734, ENSDART00000097632,…	2035	166	9822	1.3956247594801812	0.9999592197194339	0.06234929577600101	16.45259670239041
ZFIN_ANATOMY	hypural	6	0.11505273250239692	0.012094222825077385	ENSDART00000045110, ENSDART00000091307, ENSDART00000081660, ENSDART00000075150, ENSDART00000005676, ENSDART00000055225	2035	8	9822	3.61990171990172	0.9999756413364989	0.06502154339183774	17.214783841056814
ZFIN_ANATOMY	presumptive rhombomere 1	6	0.11505273250239692	0.012094222825077385	ENSDART00000051491, ENSDART00000105572, ENSDART00000042271, ENSDART00000026011, ENSDART00000044190, ENSDART00000053946	2035	8	9822	3.61990171990172	0.9999756413364989	0.06502154339183774	17.214783841056814
ZFIN_ANATOMY	motor neuron	10	0.19175455417066153	0.012483440855361596	ENSDART00000016916, ENSDART00000011837, ENSDART00000110682, ENSDART00000054599, ENSDART00000102782, ENSDART00000049291, ENSDART00000067177, ENSDART00000052236, ENSDART00000043180, ENSDART00000044000, ENSDART00000113480, ENSDART00000101851, ENSDART00000060006, ENSDART00000053407, ENSDART00000010896, ENSDART00000021437, ENSDART00000066224	2035	20	9822	2.4132678132678134	0.9999827316958518	0.06664771394109592	17.719735611703634
ZFIN_ANATOMY	sensory neuron	9	0.1725790987535954	0.013434797798238567	ENSDART00000016916, ENSDART00000054599, ENSDART00000102782, ENSDART00000049291, ENSDART00000078299, ENSDART00000043180, ENSDART00000060160, ENSDART00000090691, ENSDART00000112484, ENSDART00000112978, ENSDART00000074671, ENSDART00000031546, ENSDART00000046033, ENSDART00000021437	2035	17	9822	2.555224743460038	0.9999925558111543	0.07114299939080038	18.94187446937523
ZFIN_ANATOMY	anal fin	7	0.1342281879194631	0.013805187745776729	ENSDART00000019364, ENSDART00000097138, ENSDART00000045110, ENSDART00000091307, ENSDART00000075150, ENSDART00000005676, ENSDART00000055225	2035	11	9822	3.0714317623408536	0.9999946364909322	0.07260733097739969	19.413077539721748
ZFIN_ANATOMY	midbrain hindbrain boundary neural plate	8	0.15340364333652923	0.014009569761887353	ENSDART00000054395, ENSDART00000099528, ENSDART00000062855, ENSDART00000056748, ENSDART00000031700, ENSDART00000077931, ENSDART00000049624, ENSDART00000052379	2035	14	9822	2.758020358020358	0.9999955242384811	0.0732114490456377	19.671989996568552
ZFIN_ANATOMY	dorsal root ganglion	8	0.15340364333652923	0.014009569761887353	ENSDART00000052802, ENSDART00000011837, ENSDART00000100795, ENSDART00000026177, ENSDART00000078563, ENSDART00000013717, ENSDART00000075123, ENSDART00000013638	2035	14	9822	2.758020358020358	0.9999955242384811	0.0732114490456377	19.671989996568552
ZFIN_ANATOMY	midbrain hindbrain boundary neural rod	12	0.23010546500479384	0.014109178328638746	ENSDART00000054395, ENSDART00000015333, ENSDART00000054366, ENSDART00000024882, ENSDART00000056748, ENSDART00000011627, ENSDART00000060469, ENSDART00000031700, ENSDART00000077931, ENSDART00000049624, ENSDART00000003042, ENSDART00000052379	2035	27	9822	2.145126945126945	0.9999959020853701	0.0732806340817086	19.797892500026716
ZFIN_ANATOMY	blood island	17	0.3259827420901246	0.015062201494971174	ENSDART00000076861, ENSDART00000114212, ENSDART00000111585, ENSDART00000101751, ENSDART00000109016, ENSDART00000100491, ENSDART00000115324, ENSDART00000006512, ENSDART00000105749, ENSDART00000012307, ENSDART00000056764, ENSDART00000002334, ENSDART00000075726, ENSDART00000103650, ENSDART00000111749, ENSDART00000056655, ENSDART00000083063, ENSDART00000101734	2035	45	9822	1.8233579033579033	0.9999982384851107	0.07761136987160655	20.99318958204043
ZFIN_ANATOMY	apical ectodermal ridge pectoral fin	22	0.42186001917545546	0.015794647809973143	ENSDART00000019416, ENSDART00000010774, ENSDART00000075517, ENSDART00000027982, ENSDART00000011970, ENSDART00000054877, ENSDART00000045126, ENSDART00000061928, ENSDART00000111386, ENSDART00000105887, ENSDART00000082987, ENSDART00000082346, ENSDART00000103523, ENSDART00000112979, ENSDART00000098283, ENSDART00000075941, ENSDART00000105484, ENSDART00000077732, ENSDART00000113013, ENSDART00000061261,…	2035	64	9822	1.6591216216216218	0.9999990798986145	0.08078482370156448	21.900486354284254
ZFIN_ANATOMY	chordo neural hinge	15	0.28763183125599234	0.016051547425505314	ENSDART00000111842, ENSDART00000057762, ENSDART00000079114, ENSDART00000114814, ENSDART00000044190, ENSDART00000065664, ENSDART00000098283, ENSDART00000010526, ENSDART00000077721, ENSDART00000007500, ENSDART00000113480, ENSDART00000010521, ENSDART00000060004, ENSDART00000102903, ENSDART00000022920	2035	38	9822	1.905211431527221	0.9999992674133775	0.08158002834474043	22.216397468013305
ZFIN_ANATOMY	intersegmental vessel	18	0.3451581975071908	0.016109414539795718	ENSDART00000076861, ENSDART00000114212, ENSDART00000049204, ENSDART00000020249, ENSDART00000026712, ENSDART00000093113, ENSDART00000077476, ENSDART00000006512, ENSDART00000055681, ENSDART00000066382, ENSDART00000080382, ENSDART00000044224, ENSDART00000012307, ENSDART00000025621, ENSDART00000026011, ENSDART00000103320, ENSDART00000115251, ENSDART00000073930	2035	49	9822	1.773013087298802	0.9999993040777329	0.08139436288081392	22.287391857895088
ZFIN_ANATOMY	axial vasculature	31	0.5944391179290508	0.017512863458869647	ENSDART00000076861, ENSDART00000053509, ENSDART00000063849, ENSDART00000114814, ENSDART00000078949, ENSDART00000078135, ENSDART00000020270, ENSDART00000073640, ENSDART00000052239, ENSDART00000112495, ENSDART00000066367, ENSDART00000115251, ENSDART00000045475, ENSDART00000065853, ENSDART00000055283, ENSDART00000001678, ENSDART00000018301, ENSDART00000077908, ENSDART00000079187, ENSDART00000098417,…	2035	100	9822	1.4962260442260442	0.9999997998479201	0.08772212242972344	23.99076402336442
ZFIN_ANATOMY	oocyte stage I	10	0.19175455417066153	0.017906580093437922	ENSDART00000052206, ENSDART00000063357, ENSDART00000010140, ENSDART00000018448, ENSDART00000078021, ENSDART00000112722, ENSDART00000006619, ENSDART00000106654, ENSDART00000098615, ENSDART00000005145	2035	21	9822	2.2983502983502984	0.9999998589427247	0.0891143115214752	24.46230741545169
ZFIN_ANATOMY	corpus cerebelli	12	0.23010546500479384	0.018984811996425894	ENSDART00000062603, ENSDART00000099872, ENSDART00000058796, ENSDART00000104481, ENSDART00000099869, ENSDART00000005641, ENSDART00000114229, ENSDART00000077647, ENSDART00000060006, ENSDART00000003008, ENSDART00000026766, ENSDART00000009326, ENSDART00000028225	2035	28	9822	2.068515268515269	0.999999945935363	0.09374079430536075	25.739702820479625
ZFIN_ANATOMY	medial zone of dorsal telencephalon	5	0.09587727708533077	0.019201182856065587	ENSDART00000090691, ENSDART00000052802, ENSDART00000112484, ENSDART00000028225, ENSDART00000015095	2035	6	9822	4.022113022113022	0.9999999554054417	0.09423956888774965	25.99359314346398
ZFIN_ANATOMY	caudal fin lepidotrichium	5	0.09587727708533077	0.019201182856065587	ENSDART00000045110, ENSDART00000099204, ENSDART00000075150, ENSDART00000005676, ENSDART00000055225	2035	6	9822	4.022113022113022	0.9999999554054417	0.09423956888774965	25.99359314346398
ZFIN_ANATOMY	pharyngeal arch 3 skeleton	5	0.09587727708533077	0.019201182856065587	ENSDART00000080772, ENSDART00000066780, ENSDART00000081760, ENSDART00000111386, ENSDART00000020409	2035	6	9822	4.022113022113022	0.9999999554054417	0.09423956888774965	25.99359314346398
ZFIN_ANATOMY	medial longitudinal fasciculus	9	0.1725790987535954	0.019870798696704668	ENSDART00000062603, ENSDART00000065599, ENSDART00000026177, ENSDART00000064875, ENSDART00000061429, ENSDART00000063592, ENSDART00000112869, ENSDART00000009326, ENSDART00000010274, ENSDART00000015095, ENSDART00000024906	2035	18	9822	2.4132678132678134	0.9999999754333608	0.09685428839100219	26.77418654110627
ZFIN_ANATOMY	dorsal thalamus	11	0.21093000958772773	0.021763466456573746	ENSDART00000062603, ENSDART00000016916, ENSDART00000054599, ENSDART00000102782, ENSDART00000049291, ENSDART00000079114, ENSDART00000078563, ENSDART00000112869, ENSDART00000058036, ENSDART00000043180, ENSDART00000075123, ENSDART00000040410, ENSDART00000060861, ENSDART00000065599, ENSDART00000009326, ENSDART00000021437, ENSDART00000026635	2035	25	9822	2.123675675675676	0.9999999954552963	0.10509385781066971	28.939079977445914
ZFIN_ANATOMY	adenohypophyseal placode	11	0.21093000958772773	0.021763466456573746	ENSDART00000024555, ENSDART00000003420, ENSDART00000049151, ENSDART00000097164, ENSDART00000036124, ENSDART00000012104, ENSDART00000081595, ENSDART00000102538, ENSDART00000062803, ENSDART00000056005, ENSDART00000099224	2035	25	9822	2.123675675675676	0.9999999954552963	0.10509385781066971	28.939079977445914
ZFIN_ANATOMY	presumptive endoderm	6	0.11505273250239692	0.022610888098075516	ENSDART00000008864, ENSDART00000020270, ENSDART00000014296, ENSDART00000012194, ENSDART00000060597, ENSDART00000058001	2035	9	9822	3.2176904176904175	0.9999999978673253	0.10840785557963484	29.888849183600197
ZFIN_ANATOMY	pharyngeal arch 1	6	0.11505273250239692	0.022610888098075516	ENSDART00000023889, ENSDART00000031700, ENSDART00000111386, ENSDART00000020409, ENSDART00000054822, ENSDART00000053539	2035	9	9822	3.2176904176904175	0.9999999978673253	0.10840785557963484	29.888849183600197
ZFIN_ANATOMY	pineal complex	6	0.11505273250239692	0.022610888098075516	ENSDART00000082203, ENSDART00000063835, ENSDART00000100286, ENSDART00000058969, ENSDART00000011520, ENSDART00000013638	2035	9	9822	3.2176904176904175	0.9999999978673253	0.10840785557963484	29.888849183600197
ZFIN_ANATOMY	presumptive rhombomere 2	6	0.11505273250239692	0.022610888098075516	ENSDART00000113480, ENSDART00000051491, ENSDART00000105572, ENSDART00000078563, ENSDART00000045110, ENSDART00000077809	2035	9	9822	3.2176904176904175	0.9999999978673253	0.10840785557963484	29.888849183600197
ZFIN_ANATOMY	zona limitans intrathalamica	7	0.1342281879194631	0.022837132603913655	ENSDART00000014296, ENSDART00000079698, ENSDART00000043857, ENSDART00000056747, ENSDART00000011627, ENSDART00000077304, ENSDART00000099204	2035	12	9822	2.8154791154791154	0.9999999982575837	0.10885281498717725	30.14040226065976
ZFIN_ANATOMY	torus longitudinalis	10	0.19175455417066153	0.024857024278677895	ENSDART00000090691, ENSDART00000062603, ENSDART00000112484, ENSDART00000099872, ENSDART00000065599, ENSDART00000112978, ENSDART00000104481, ENSDART00000099869, ENSDART00000112869, ENSDART00000028225, ENSDART00000051474, ENSDART00000040410	2035	22	9822	2.1938798302434668	0.9999999997138307	0.11737491292554858	32.349122986230824
ZFIN_ANATOMY	pronephros	37	0.7094918504314478	0.027207138325735673	ENSDART00000004504, ENSDART00000047569, ENSDART00000056621, ENSDART00000005345, ENSDART00000044838, ENSDART00000060001, ENSDART00000059231, ENSDART00000031499, ENSDART00000010526, ENSDART00000054395, ENSDART00000020270, ENSDART00000079215, ENSDART00000081047, ENSDART00000002908, ENSDART00000032739, ENSDART00000000069, ENSDART00000075150, ENSDART00000110633, ENSDART00000101042, ENSDART00000100769,…	2035	128	9822	1.3951704545454544	0.9999999999651833	0.12720137487356353	34.8366640671071
ZFIN_ANATOMY	digestive system	13	0.24928092042186004	0.0276773408085466	ENSDART00000014296, ENSDART00000101042, ENSDART00000041627, ENSDART00000022437, ENSDART00000074230, ENSDART00000112484, ENSDART00000112978, ENSDART00000010813, ENSDART00000111030, ENSDART00000082667, ENSDART00000062459, ENSDART00000073462, ENSDART00000022920	2035	33	9822	1.9013625195443378	0.999999999977171	0.12860270313609856	35.32397466440107
ZFIN_ANATOMY	heart	114	2.1860019175455414	0.028894269097408914	ENSDART00000054460, ENSDART00000024627, ENSDART00000045433, ENSDART00000006619, ENSDART00000020409, ENSDART00000010998, ENSDART00000031499, ENSDART00000005676, ENSDART00000079528, ENSDART00000026766, ENSDART00000111066, ENSDART00000073947, ENSDART00000012194, ENSDART00000073735, ENSDART00000104571, ENSDART00000053754, ENSDART00000053946, ENSDART00000020412, ENSDART00000064678, ENSDART00000064012,…	2035	464	9822	1.185829873760908	0.9999999999923499	0.133242527493312	36.56939633743321
ZFIN_ANATOMY	anterior axial hypoblast	31	0.5944391179290508	0.029771857184190446	ENSDART00000019196, ENSDART00000097364, ENSDART00000020270, ENSDART00000092415, ENSDART00000007356, ENSDART00000050913, ENSDART00000052239, ENSDART00000056305, ENSDART00000113797, ENSDART00000056655, ENSDART00000050914, ENSDART00000066835, ENSDART00000075150, ENSDART00000019937, ENSDART00000075089, ENSDART00000044208, ENSDART00000033325, ENSDART00000054877, ENSDART00000056103, ENSDART00000007090,…	2035	104	9822	1.4386788886788888	0.9999999999965256	0.1363490426479299	37.45356835498772
ZFIN_ANATOMY	lens placode	14	0.2684563758389262	0.02985706741155842	ENSDART00000074327, ENSDART00000102021, ENSDART00000018448, ENSDART00000003929, ENSDART00000099132, ENSDART00000077476, ENSDART00000033188, ENSDART00000017268, ENSDART00000007408, ENSDART00000027463, ENSDART00000113037, ENSDART00000012658, ENSDART00000102538, ENSDART00000025153	2035	37	9822	1.8262567235540208	0.999999999996782	0.1360153892738818	37.538800886310305
ZFIN_ANATOMY	tooth placode	4	0.07670182166826461	0.029977353498964687	ENSDART00000023889, ENSDART00000008469, ENSDART00000017977, ENSDART00000075150	2035	4	9822	4.826535626535627	0.9999999999971121	0.13583520557054807	37.658933502945004
ZFIN_ANATOMY	pharyngeal arch 4 skeleton	4	0.07670182166826461	0.029977353498964687	ENSDART00000080772, ENSDART00000066780, ENSDART00000111386, ENSDART00000020409	2035	4	9822	4.826535626535627	0.9999999999971121	0.13583520557054807	37.658933502945004
ZFIN_ANATOMY	joint	4	0.07670182166826461	0.029977353498964687	ENSDART00000061261, ENSDART00000015051, ENSDART00000045110, ENSDART00000054822	2035	4	9822	4.826535626535627	0.9999999999971121	0.13583520557054807	37.658933502945004
ZFIN_ANATOMY	pharyngeal arch 2	8	0.15340364333652923	0.03174786225519997	ENSDART00000060219, ENSDART00000023889, ENSDART00000111386, ENSDART00000020409, ENSDART00000032739, ENSDART00000054822, ENSDART00000053539, ENSDART00000005676	2035	16	9822	2.4132678132678134	0.9999999999994139	0.14265013303336604	39.402362899395925
ZFIN_ANATOMY	adaxial cell	84	1.6107382550335572	0.033244181529182154	ENSDART00000097710, ENSDART00000039693, ENSDART00000066101, ENSDART00000019235, ENSDART00000078135, ENSDART00000040209, ENSDART00000052379, ENSDART00000014851, ENSDART00000104072, ENSDART00000055588, ENSDART00000103640, ENSDART00000055136, ENSDART00000051553, ENSDART00000078072, ENSDART00000027598, ENSDART00000012717, ENSDART00000056634, ENSDART00000079262, ENSDART00000018301, ENSDART00000109099,…	2035	333	9822	1.217504482369347	0.9999999999998481	0.14820600456186506	40.84011998222591
ZFIN_ANATOMY	head mesenchyme	38	0.7286673058485139	0.033285647273299954	ENSDART00000099528, ENSDART00000080805, ENSDART00000114814, ENSDART00000111386, ENSDART00000082346, ENSDART00000041852, ENSDART00000011652, ENSDART00000073640, ENSDART00000005884, ENSDART00000051065, ENSDART00000102538, ENSDART00000041365, ENSDART00000066367, ENSDART00000010896, ENSDART00000074651, ENSDART00000078072, ENSDART00000012717, ENSDART00000047556, ENSDART00000019416, ENSDART00000106212,…	2035	134	9822	1.3687190582712971	0.9999999999998537	0.1476396479323283	40.879504602525586
ZFIN_ANATOMY	periderm	96	1.8408437200383507	0.0349290855695561	ENSDART00000075517, ENSDART00000056621, ENSDART00000078135, ENSDART00000009393, ENSDART00000077721, ENSDART00000073841, ENSDART00000010521, ENSDART00000024064, ENSDART00000052239, ENSDART00000103640, ENSDART00000009500, ENSDART00000051553, ENSDART00000049170, ENSDART00000021396, ENSDART00000105808, ENSDART00000025126, ENSDART00000021462, ENSDART00000098417, ENSDART00000085846, ENSDART00000023575,…	2035	387	9822	1.1972801554196904	0.9999999999999669	0.15369289975975708	42.42085338534797
ZFIN_ANATOMY	hindbrain neural rod	7	0.1342281879194631	0.035119630618592815	ENSDART00000098394, ENSDART00000024882, ENSDART00000007408, ENSDART00000086053, ENSDART00000077809, ENSDART00000110347, ENSDART00000052379	2035	13	9822	2.598903798903799	0.9999999999999721	0.15371783814077822	42.59710900861994
ZFIN_ANATOMY	ceratohyal cartilage	7	0.1342281879194631	0.035119630618592815	ENSDART00000065008, ENSDART00000023889, ENSDART00000015051, ENSDART00000030939, ENSDART00000105754, ENSDART00000091307, ENSDART00000110347	2035	13	9822	2.598903798903799	0.9999999999999721	0.15371783814077822	42.59710900861994
ZFIN_ANATOMY	endocardium	7	0.1342281879194631	0.035119630618592815	ENSDART00000019766, ENSDART00000049204, ENSDART00000012194, ENSDART00000046004, ENSDART00000025621, ENSDART00000103640, ENSDART00000083063	2035	13	9822	2.598903798903799	0.9999999999999721	0.15371783814077822	42.59710900861994
ZFIN_ANATOMY	presumptive cephalic mesoderm	7	0.1342281879194631	0.035119630618592815	ENSDART00000002232, ENSDART00000008468, ENSDART00000013590, ENSDART00000051065, ENSDART00000075150, ENSDART00000014176, ENSDART00000004477	2035	13	9822	2.598903798903799	0.9999999999999721	0.15371783814077822	42.59710900861994
ZFIN_ANATOMY	regenerating fin	7	0.1342281879194631	0.035119630618592815	ENSDART00000007308, ENSDART00000061261, ENSDART00000081854, ENSDART00000019705, ENSDART00000081660, ENSDART00000099204, ENSDART00000005676	2035	13	9822	2.598903798903799	0.9999999999999721	0.15371783814077822	42.59710900861994
ZFIN_ANATOMY	posterior pronephric duct	5	0.09587727708533077	0.03751554129365066	ENSDART00000054395, ENSDART00000077627, ENSDART00000002334, ENSDART00000086051, ENSDART00000025153	2035	7	9822	3.4475254475254475	0.9999999999999968	0.16268895159293795	44.770698525292055
ZFIN_ANATOMY	immature anterior macula	5	0.09587727708533077	0.03751554129365066	ENSDART00000045677, ENSDART00000061786, ENSDART00000023038, ENSDART00000045433, ENSDART00000077642	2035	7	9822	3.4475254475254475	0.9999999999999968	0.16268895159293795	44.770698525292055
ZFIN_ANATOMY	medial caudal lobe	5	0.09587727708533077	0.03751554129365066	ENSDART00000052802, ENSDART00000099872, ENSDART00000104481, ENSDART00000099869, ENSDART00000040410, ENSDART00000100000	2035	7	9822	3.4475254475254475	0.9999999999999968	0.16268895159293795	44.770698525292055
ZFIN_ANATOMY	parachordal cartilage	5	0.09587727708533077	0.03751554129365066	ENSDART00000081760, ENSDART00000105754, ENSDART00000091307, ENSDART00000077304, ENSDART00000081660	2035	7	9822	3.4475254475254475	0.9999999999999968	0.16268895159293795	44.770698525292055
ZFIN_ANATOMY	trunk neural crest	6	0.11505273250239692	0.03762679561528211	ENSDART00000113803, ENSDART00000097138, ENSDART00000027982, ENSDART00000030939, ENSDART00000017695, ENSDART00000082346, ENSDART00000112979	2035	10	9822	2.8959213759213758	0.9999999999999971	0.1623493372561755	44.86973385262238
ZFIN_ANATOMY	endodermal cell	6	0.11505273250239692	0.03762679561528211	ENSDART00000008864, ENSDART00000014296, ENSDART00000033825, ENSDART00000066964, ENSDART00000010813, ENSDART00000022920	2035	10	9822	2.8959213759213758	0.9999999999999971	0.1623493372561755	44.86973385262238
ZFIN_ANATOMY	vagal ganglion 3	6	0.11505273250239692	0.03762679561528211	ENSDART00000054395, ENSDART00000011837, ENSDART00000062697, ENSDART00000078563, ENSDART00000106333, ENSDART00000004477	2035	10	9822	2.8959213759213758	0.9999999999999971	0.1623493372561755	44.86973385262238
ZFIN_ANATOMY	lateral line system	61	1.1697027804410354	0.03813879676492385	ENSDART00000077664, ENSDART00000098540, ENSDART00000028592, ENSDART00000020252, ENSDART00000011652, ENSDART00000024064, ENSDART00000103640, ENSDART00000111063, ENSDART00000109791, ENSDART00000025126, ENSDART00000045713, ENSDART00000101070, ENSDART00000102021, ENSDART00000014257, ENSDART00000058384, ENSDART00000021462, ENSDART00000063912, ENSDART00000022382, ENSDART00000091177, ENSDART00000039280,…	2035	234	9822	1.2581994581994582	0.9999999999999982	0.16361553460461886	45.32336423661501
ZFIN_ANATOMY	caudal periventricular hypothalamus	9	0.1725790987535954	0.03872115596402821	ENSDART00000077647, ENSDART00000109299, ENSDART00000079698, ENSDART00000086881, ENSDART00000003008, ENSDART00000030579, ENSDART00000013082, ENSDART00000056002, ENSDART00000040410, ENSDART00000038434	2035	20	9822	2.1719410319410324	0.9999999999999989	0.1651469973067553	45.835085611164914
ZFIN_ANATOMY	gill	67	1.2847555129434325	0.04045044680086851	ENSDART00000047569, ENSDART00000077664, ENSDART00000075513, ENSDART00000018251, ENSDART00000109818, ENSDART00000005676, ENSDART00000005884, ENSDART00000112956, ENSDART00000073654, ENSDART00000111066, ENSDART00000018764, ENSDART00000053397, ENSDART00000014257, ENSDART00000063912, ENSDART00000104571, ENSDART00000074924, ENSDART00000014843, ENSDART00000024316, ENSDART00000111030, ENSDART00000013980,…	2035	261	9822	1.23899573554746	0.9999999999999998	0.17117518816858635	47.328338165180426
ZFIN_ANATOMY	trunk vasculature	12	0.23010546500479384	0.04096310111620981	ENSDART00000076861, ENSDART00000111585, ENSDART00000020249, ENSDART00000082425, ENSDART00000026712, ENSDART00000082420, ENSDART00000015710, ENSDART00000026011, ENSDART00000075726, ENSDART00000082471, ENSDART00000058613, ENSDART00000073930, ENSDART00000083063	2035	31	9822	1.868336371562178	0.9999999999999999	0.1723715764777385	47.763561111754115
ZFIN_ANATOMY	artery	37	0.7094918504314478	0.04194590391375838	ENSDART00000076861, ENSDART00000004023, ENSDART00000075517, ENSDART00000053418, ENSDART00000114814, ENSDART00000078949, ENSDART00000078135, ENSDART00000030213, ENSDART00000066382, ENSDART00000009507, ENSDART00000052239, ENSDART00000035031, ENSDART00000074591, ENSDART00000066367, ENSDART00000059042, ENSDART00000078072, ENSDART00000055283, ENSDART00000101042, ENSDART00000008616, ENSDART00000058384,…	2035	132	9822	1.352892561983471	0.9999999999999999	0.17537756911229718	48.58852904880615
ZFIN_ANATOMY	Meckel's cartilage	8	0.15340364333652923	0.04456700737501529	ENSDART00000023889, ENSDART00000030939, ENSDART00000105754, ENSDART00000091307, ENSDART00000102538, ENSDART00000081854, ENSDART00000081660, ENSDART00000110347	2035	17	9822	2.271310883075589	1.0	0.18462391193486427	50.729482421370754
ZFIN_ANATOMY	rostral parvocellular preoptic nucleus	8	0.15340364333652923	0.04456700737501529	ENSDART00000062603, ENSDART00000052802, ENSDART00000065599, ENSDART00000079698, ENSDART00000112869, ENSDART00000030579, ENSDART00000015095, ENSDART00000040410, ENSDART00000038434	2035	17	9822	2.271310883075589	1.0	0.18462391193486427	50.729482421370754
ZFIN_ANATOMY	floor plate neural tube	8	0.15340364333652923	0.04456700737501529	ENSDART00000021180, ENSDART00000049151, ENSDART00000014296, ENSDART00000047569, ENSDART00000039482, ENSDART00000056748, ENSDART00000031700, ENSDART00000099204	2035	17	9822	2.271310883075589	1.0	0.18462391193486427	50.729482421370754
ZFIN_ANATOMY	vagal ganglion 1	8	0.15340364333652923	0.04456700737501529	ENSDART00000054395, ENSDART00000011837, ENSDART00000065599, ENSDART00000100795, ENSDART00000062697, ENSDART00000078563, ENSDART00000112869, ENSDART00000106333, ENSDART00000004477	2035	17	9822	2.271310883075589	1.0	0.18462391193486427	50.729482421370754
ZFIN_ANATOMY	hypaxial myotome region	28	0.5369127516778524	0.04493470501548341	ENSDART00000011970, ENSDART00000027661, ENSDART00000011652, ENSDART00000111437, ENSDART00000029206, ENSDART00000017229, ENSDART00000005740, ENSDART00000027598, ENSDART00000019937, ENSDART00000012717, ENSDART00000045713, ENSDART00000065853, ENSDART00000013404, ENSDART00000056634, ENSDART00000041627, ENSDART00000109099, ENSDART00000067177, ENSDART00000054763, ENSDART00000052656, ENSDART00000099134,…	2035	95	9822	1.4225578688736582	1.0	0.18517257611666227	51.023062249032215
ZFIN_ANATOMY	rhombomere 7	9	0.1725790987535954	0.05153012573041451	ENSDART00000067544, ENSDART00000060006, ENSDART00000026011, ENSDART00000002777, ENSDART00000019155, ENSDART00000009104, ENSDART00000010896, ENSDART00000056810, ENSDART00000080486	2035	21	9822	2.068515268515269	1.0	0.20899274966636727	56.018957829279906
ZFIN_ANATOMY	posterior lateral mesoderm	9	0.1725790987535954	0.05153012573041451	ENSDART00000076861, ENSDART00000054395, ENSDART00000020270, ENSDART00000082420, ENSDART00000050913, ENSDART00000036854, ENSDART00000056655, ENSDART00000020409, ENSDART00000082425, ENSDART00000050914, ENSDART00000083063, ENSDART00000097364	2035	21	9822	2.068515268515269	1.0	0.20899274966636727	56.018957829279906
ZFIN_ANATOMY	posterior lateral plate mesoderm	14	0.2684563758389262	0.054901584120496005	ENSDART00000076861, ENSDART00000111585, ENSDART00000012194, ENSDART00000005025, ENSDART00000054877, ENSDART00000018945, ENSDART00000082425, ENSDART00000097364, ENSDART00000082420, ENSDART00000050913, ENSDART00000044224, ENSDART00000075726, ENSDART00000050914, ENSDART00000056655, ENSDART00000010896, ENSDART00000058613, ENSDART00000083063	2035	40	9822	1.6892874692874693	1.0	0.22039248119209653	58.38457530435761
ZFIN_ANATOMY	testis	52	0.9971236816874401	0.05721772780222869	ENSDART00000074327, ENSDART00000047569, ENSDART00000003210, ENSDART00000006619, ENSDART00000057590, ENSDART00000031499, ENSDART00000005676, ENSDART00000109818, ENSDART00000104683, ENSDART00000059753, ENSDART00000073947, ENSDART00000018448, ENSDART00000113344, ENSDART00000015251, ENSDART00000104571, ENSDART00000004241, ENSDART00000074924, ENSDART00000044361, ENSDART00000024316, ENSDART00000042218,…	2035	200	9822	1.254899262899263	1.0	0.22777382764768328	59.94015134186408
ZFIN_ANATOMY	vagal ganglion 2	6	0.11505273250239692	0.05747813550615147	ENSDART00000054395, ENSDART00000011837, ENSDART00000062697, ENSDART00000078563, ENSDART00000106333, ENSDART00000004477	2035	11	9822	2.63265579629216	1.0	0.22770698284154078	60.11160339040382
ZFIN_ANATOMY	primary interneuron	6	0.11505273250239692	0.05747813550615147	ENSDART00000075331, ENSDART00000097164, ENSDART00000005641, ENSDART00000078563, ENSDART00000010896, ENSDART00000074425	2035	11	9822	2.63265579629216	1.0	0.22770698284154078	60.11160339040382
ZFIN_ANATOMY	fourth ventricle	6	0.11505273250239692	0.05747813550615147	ENSDART00000100152, ENSDART00000061261, ENSDART00000008043, ENSDART00000018764, ENSDART00000077642, ENSDART00000010526	2035	11	9822	2.63265579629216	1.0	0.22770698284154078	60.11160339040382
ZFIN_ANATOMY	presumptive shield	6	0.11505273250239692	0.05747813550615147	ENSDART00000060018, ENSDART00000045110, ENSDART00000099204, ENSDART00000011520, ENSDART00000081766, ENSDART00000079692	2035	11	9822	2.63265579629216	1.0	0.22770698284154078	60.11160339040382
ZFIN_ANATOMY	vertical myoseptum	8	0.15340364333652923	0.06028277653349627	ENSDART00000004504, ENSDART00000043595, ENSDART00000055681, ENSDART00000023917, ENSDART00000056466, ENSDART00000026107, ENSDART00000084116, ENSDART00000102903	2035	18	9822	2.145126945126945	1.0	0.23665805898590375	61.915172689305265
ZFIN_ANATOMY	pronephric duct	135	2.588686481303931	0.06216007748369841	ENSDART00000064107, ENSDART00000052332, ENSDART00000055171, ENSDART00000058729, ENSDART00000010998, ENSDART00000009104, ENSDART00000031499, ENSDART00000036147, ENSDART00000051491, ENSDART00000077626, ENSDART00000077627, ENSDART00000082153, ENSDART00000052239, ENSDART00000019936, ENSDART00000021396, ENSDART00000017726, ENSDART00000012717, ENSDART00000109942, ENSDART00000101070, ENSDART00000021462,…	2035	574	9822	1.1351608180876473	1.0	0.2422143411810863	63.07946045025705
ZFIN_ANATOMY	pronephric distal late tubule	5	0.09587727708533077	0.06293685976361978	ENSDART00000054395, ENSDART00000077627, ENSDART00000086051, ENSDART00000010998, ENSDART00000025153	2035	8	9822	3.0165847665847667	1.0	0.2438774857018845	63.55140386084539
ZFIN_ANATOMY	retroarticular	5	0.09587727708533077	0.06293685976361978	ENSDART00000008469, ENSDART00000017191, ENSDART00000111386, ENSDART00000105887, ENSDART00000102778	2035	8	9822	3.0165847665847667	1.0	0.2438774857018845	63.55140386084539
ZFIN_ANATOMY	posterior neural tube	5	0.09587727708533077	0.06293685976361978	ENSDART00000098394, ENSDART00000104493, ENSDART00000051825, ENSDART00000064938, ENSDART00000099262	2035	8	9822	3.0165847665847667	1.0	0.2438774857018845	63.55140386084539
ZFIN_ANATOMY	ventral hypothalamic zone	5	0.09587727708533077	0.06293685976361978	ENSDART00000090691, ENSDART00000113344, ENSDART00000030579, ENSDART00000015095, ENSDART00000056005	2035	8	9822	3.0165847665847667	1.0	0.2438774857018845	63.55140386084539
ZFIN_ANATOMY	posterior lateral line placode	5	0.09587727708533077	0.06293685976361978	ENSDART00000036124, ENSDART00000078299, ENSDART00000089737, ENSDART00000046033, ENSDART00000013638	2035	8	9822	3.0165847665847667	1.0	0.2438774857018845	63.55140386084539
ZFIN_ANATOMY	anguloarticular	5	0.09587727708533077	0.06293685976361978	ENSDART00000017191, ENSDART00000111386, ENSDART00000105887, ENSDART00000054822, ENSDART00000102778	2035	8	9822	3.0165847665847667	1.0	0.2438774857018845	63.55140386084539
ZFIN_ANATOMY	dorsal fin musculature	5	0.09587727708533077	0.06293685976361978	ENSDART00000067544, ENSDART00000075517, ENSDART00000098677, ENSDART00000099132, ENSDART00000012791	2035	8	9822	3.0165847665847667	1.0	0.2438774857018845	63.55140386084539
ZFIN_ANATOMY	spinal cord neural keel	4	0.07670182166826461	0.06345862806388437	ENSDART00000042963, ENSDART00000053407, ENSDART00000017695, ENSDART00000082434, ENSDART00000066224	2035	5	9822	3.8612285012285015	1.0	0.24464315616937893	63.86523507996485
ZFIN_ANATOMY	presumptive hindbrain	4	0.07670182166826461	0.06345862806388437	ENSDART00000110682, ENSDART00000044677, ENSDART00000102788, ENSDART00000079336	2035	5	9822	3.8612285012285015	1.0	0.24464315616937893	63.86523507996485
ZFIN_ANATOMY	neurogenic placode	4	0.07670182166826461	0.06345862806388437	ENSDART00000010774, ENSDART00000075617, ENSDART00000059435, ENSDART00000017191	2035	5	9822	3.8612285012285015	1.0	0.24464315616937893	63.86523507996485
ZFIN_ANATOMY	vestibulolateralis lobe	4	0.07670182166826461	0.06345862806388437	ENSDART00000009892, ENSDART00000114229, ENSDART00000009326, ENSDART00000013082	2035	5	9822	3.8612285012285015	1.0	0.24464315616937893	63.86523507996485
ZFIN_ANATOMY	hindbrain neural tube	4	0.07670182166826461	0.06345862806388437	ENSDART00000011837, ENSDART00000078563, ENSDART00000053407, ENSDART00000082434, ENSDART00000066224	2035	5	9822	3.8612285012285015	1.0	0.24464315616937893	63.86523507996485
ZFIN_ANATOMY	opercle	9	0.1725790987535954	0.06677189798875867	ENSDART00000065008, ENSDART00000008469, ENSDART00000012522, ENSDART00000017191, ENSDART00000111386, ENSDART00000105887, ENSDART00000081854, ENSDART00000110347, ENSDART00000102778	2035	22	9822	1.9744918472191202	1.0	0.25493873959330615	65.79984167517019
ZFIN_ANATOMY	presumptive blood	9	0.1725790987535954	0.06677189798875867	ENSDART00000013057, ENSDART00000082420, ENSDART00000110848, ENSDART00000046618, ENSDART00000109016, ENSDART00000082425, ENSDART00000115324, ENSDART00000076830, ENSDART00000089172, ENSDART00000101734, ENSDART00000083063	2035	22	9822	1.9744918472191202	1.0	0.25493873959330615	65.79984167517019
ZFIN_ANATOMY	cardiovascular system	30	0.5752636625119847	0.06734404892483255	ENSDART00000076861, ENSDART00000075517, ENSDART00000059732, ENSDART00000114814, ENSDART00000078949, ENSDART00000055171, ENSDART00000038228, ENSDART00000078135, ENSDART00000033494, ENSDART00000112495, ENSDART00000039822, ENSDART00000059063, ENSDART00000074591, ENSDART00000115251, ENSDART00000059042, ENSDART00000078072, ENSDART00000075150, ENSDART00000112155, ENSDART00000101042, ENSDART00000001678,…	2035	107	9822	1.3532342878137271	1.0	0.2558102445344146	66.12394247023556
ZFIN_ANATOMY	hair cell	7	0.1342281879194631	0.07048816583177271	ENSDART00000054395, ENSDART00000067058, ENSDART00000065139, ENSDART00000104481, ENSDART00000077642, ENSDART00000039280, ENSDART00000066835	2035	15	9822	2.2523832923832923	1.0	0.2652855354621869	67.85427691560591
ZFIN_ANATOMY	chondrocyte	7	0.1342281879194631	0.07048816583177271	ENSDART00000074750, ENSDART00000023889, ENSDART00000015051, ENSDART00000091307, ENSDART00000066835, ENSDART00000054822, ENSDART00000005676	2035	15	9822	2.2523832923832923	1.0	0.2652855354621869	67.85427691560591
ZFIN_ANATOMY	pharyngeal pouch	10	0.19175455417066153	0.07124059424632942	ENSDART00000074750, ENSDART00000019364, ENSDART00000024922, ENSDART00000061786, ENSDART00000108808, ENSDART00000082667, ENSDART00000075150, ENSDART00000063562, ENSDART00000022377, ENSDART00000004477	2035	26	9822	1.8563598563598565	1.0	0.2666924915951999	68.25592334379805
ZFIN_ANATOMY	axial chorda mesoderm	26	0.49856184084372007	0.07412422950633331	ENSDART00000004504, ENSDART00000114814, ENSDART00000013563, ENSDART00000045110, ENSDART00000056082, ENSDART00000003273, ENSDART00000092415, ENSDART00000007356, ENSDART00000082153, ENSDART00000102903, ENSDART00000081993, ENSDART00000106212, ENSDART00000067177, ENSDART00000098417, ENSDART00000045126, ENSDART00000076636, ENSDART00000031194, ENSDART00000026569, ENSDART00000101851, ENSDART00000019861,…	2035	91	9822	1.3790101790101792	1.0	0.2750808253549719	69.75214184937045
ZFIN_ANATOMY	intestine	53	1.0162991371045063	0.07475842957701578	ENSDART00000115057, ENSDART00000077664, ENSDART00000020409, ENSDART00000010526, ENSDART00000010813, ENSDART00000081993, ENSDART00000012194, ENSDART00000113344, ENSDART00000058384, ENSDART00000014257, ENSDART00000023889, ENSDART00000104571, ENSDART00000015251, ENSDART00000115049, ENSDART00000106488, ENSDART00000111345, ENSDART00000064012, ENSDART00000014843, ENSDART00000019803, ENSDART00000014696,…	2035	208	9822	1.2298384048384048	1.0	0.27603464441701486	70.0722309460902
ZFIN_ANATOMY	pigment cell	19	0.36433365292425696	0.0752943509536622	ENSDART00000022307, ENSDART00000010777, ENSDART00000058384, ENSDART00000056457, ENSDART00000111260, ENSDART00000061429, ENSDART00000027982, ENSDART00000005923, ENSDART00000024906, ENSDART00000112979, ENSDART00000053139, ENSDART00000073560, ENSDART00000109818, ENSDART00000077420, ENSDART00000097138, ENSDART00000066973, ENSDART00000065824, ENSDART00000026492, ENSDART00000109535, ENSDART00000012265,…	2035	62	9822	1.4790996274867243	1.0	0.27666156908484296	70.34024413746869
ZFIN_ANATOMY	unspecified	911	17.46883988494727	0.07623974433720544	ENSDART00000040380, ENSDART00000002166, ENSDART00000052332, ENSDART00000017576, ENSDART00000054460, ENSDART00000003544, ENSDART00000079114, ENSDART00000097364, ENSDART00000079528, ENSDART00000112398, ENSDART00000114508, ENSDART00000037576, ENSDART00000097164, ENSDART00000114785, ENSDART00000011657, ENSDART00000077593, ENSDART00000078072, ENSDART00000014608, ENSDART00000097574, ENSDART00000054472,…	2035	4256	9822	1.033123579834106	1.0	0.2786007515677077	70.80756658703947
ZFIN_ANATOMY	germ ring	14	0.2684563758389262	0.07784464394675147	ENSDART00000098288, ENSDART00000028673, ENSDART00000076163, ENSDART00000075617, ENSDART00000007090, ENSDART00000026190, ENSDART00000058020, ENSDART00000113480, ENSDART00000103658, ENSDART00000111345, ENSDART00000098677, ENSDART00000038828, ENSDART00000007356, ENSDART00000026011	2035	42	9822	1.608845208845209	1.0	0.28262480920749355	71.58515382545083
ZFIN_ANATOMY	ciliary marginal zone	15	0.28763183125599234	0.07790673311629476	ENSDART00000104327, ENSDART00000098126, ENSDART00000011837, ENSDART00000030448, ENSDART00000063592, ENSDART00000112869, ENSDART00000065599, ENSDART00000062122, ENSDART00000101537, ENSDART00000055709, ENSDART00000024316, ENSDART00000106166, ENSDART00000089774, ENSDART00000053407, ENSDART00000092214, ENSDART00000056005, ENSDART00000066224, ENSDART00000026635	2035	46	9822	1.5738703130007476	1.0	0.28170781100042763	71.61484358613164
ZFIN_ANATOMY	spleen	31	0.5944391179290508	0.08004342978300046	ENSDART00000077483, ENSDART00000031470, ENSDART00000100385, ENSDART00000077664, ENSDART00000010998, ENSDART00000031499, ENSDART00000018251, ENSDART00000005676, ENSDART00000074283, ENSDART00000104683, ENSDART00000021046, ENSDART00000051065, ENSDART00000055742, ENSDART00000111066, ENSDART00000018764, ENSDART00000102904, ENSDART00000073947, ENSDART00000052168, ENSDART00000000804, ENSDART00000014257,…	2035	113	9822	1.3240938444478267	1.0	0.2873463909577796	72.61905924657401
ZFIN_ANATOMY	ventricular system	6	0.11505273250239692	0.08222170900769682	ENSDART00000110746, ENSDART00000080842, ENSDART00000100622, ENSDART00000053509, ENSDART00000089774, ENSDART00000102316	2035	12	9822	2.413267813267813	1.0	0.2930339957255377	73.60853093371773
ZFIN_ANATOMY	vagal ganglion 4	6	0.11505273250239692	0.08222170900769682	ENSDART00000054395, ENSDART00000011837, ENSDART00000062697, ENSDART00000078563, ENSDART00000106333, ENSDART00000004477	2035	12	9822	2.413267813267813	1.0	0.2930339957255377	73.60853093371773
ZFIN_ANATOMY	glial cell	6	0.11505273250239692	0.08222170900769682	ENSDART00000062078, ENSDART00000060006, ENSDART00000027982, ENSDART00000062855, ENSDART00000056103, ENSDART00000017695, ENSDART00000112979	2035	12	9822	2.413267813267813	1.0	0.2930339957255377	73.60853093371773
ZFIN_ANATOMY	epidermis	87	1.6682646212847554	0.08347024904578228	ENSDART00000102322, ENSDART00000075517, ENSDART00000056466, ENSDART00000056621, ENSDART00000115057, ENSDART00000053418, ENSDART00000044838, ENSDART00000028592, ENSDART00000078135, ENSDART00000009393, ENSDART00000073841, ENSDART00000108738, ENSDART00000098707, ENSDART00000024064, ENSDART00000074161, ENSDART00000112495, ENSDART00000059063, ENSDART00000051553, ENSDART00000049170, ENSDART00000045475,…	2035	362	9822	1.1599685069298329	1.0	0.2957707349037819	74.16048672578088
ZFIN_ANATOMY	blood vessel endothelial cell	9	0.1725790987535954	0.0845050260555805	ENSDART00000076861, ENSDART00000049204, ENSDART00000044224, ENSDART00000025621, ENSDART00000026011, ENSDART00000103320, ENSDART00000103640, ENSDART00000115251, ENSDART00000079528	2035	23	9822	1.8886443756008973	1.0	0.29782078900270215	74.60973747149447
ZFIN_ANATOMY	mucus secreting cell	23	0.44103547459252157	0.08886603868957928	ENSDART00000097710, ENSDART00000007649, ENSDART00000021462, ENSDART00000103475, ENSDART00000044838, ENSDART00000039968, ENSDART00000026992, ENSDART00000100658, ENSDART00000034230, ENSDART00000053139, ENSDART00000077476, ENSDART00000078341, ENSDART00000023488, ENSDART00000081047, ENSDART00000063476, ENSDART00000101211, ENSDART00000047772, ENSDART00000010786, ENSDART00000103650, ENSDART00000023463,…	2035	80	9822	1.3876289926289926	1.0	0.30994674820150747	76.42399118393539
ZFIN_ANATOMY	dentary	7	0.1342281879194631	0.0937323479773326	ENSDART00000008469, ENSDART00000012522, ENSDART00000017191, ENSDART00000111386, ENSDART00000105887, ENSDART00000081854, ENSDART00000102778	2035	16	9822	2.1116093366093365	1.0	0.3233159560652541	78.30496289350131
ZFIN_ANATOMY	DEL	7	0.1342281879194631	0.0937323479773326	ENSDART00000020270, ENSDART00000020576, ENSDART00000028673, ENSDART00000066964, ENSDART00000024627, ENSDART00000017456, ENSDART00000063562	2035	16	9822	2.1116093366093365	1.0	0.3233159560652541	78.30496289350131
ZFIN_ANATOMY	palatoquadrate arch	7	0.1342281879194631	0.0937323479773326	ENSDART00000082667, ENSDART00000111386, ENSDART00000081854, ENSDART00000077304, ENSDART00000081660, ENSDART00000105762, ENSDART00000005676	2035	16	9822	2.1116093366093365	1.0	0.3233159560652541	78.30496289350131
ZFIN_ANATOMY	bulbus arteriosus	5	0.09587727708533077	0.09519763709695844	ENSDART00000100054, ENSDART00000061261, ENSDART00000024627, ENSDART00000102316, ENSDART00000075150	2035	9	9822	2.6814086814086813	1.0	0.32643829352155096	78.84322832873661
ZFIN_ANATOMY	cranium	5	0.09587727708533077	0.09519763709695844	ENSDART00000043595, ENSDART00000100054, ENSDART00000091307, ENSDART00000102316, ENSDART00000010526	2035	9	9822	2.6814086814086813	1.0	0.32643829352155096	78.84322832873661
ZFIN_ANATOMY	hyomandibula	5	0.09587727708533077	0.09519763709695844	ENSDART00000008469, ENSDART00000017191, ENSDART00000111386, ENSDART00000105887, ENSDART00000102778	2035	9	9822	2.6814086814086813	1.0	0.32643829352155096	78.84322832873661
ZFIN_ANATOMY	proneural cluster	5	0.09587727708533077	0.09519763709695844	ENSDART00000021180, ENSDART00000011837, ENSDART00000078563, ENSDART00000113797, ENSDART00000010896	2035	9	9822	2.6814086814086813	1.0	0.32643829352155096	78.84322832873661
