# Supplementary material for: Differential transcript isoform usage pre- and post-zygotic genome activation in zebrafish
Source: BMC Genomics. 2013 May 15;14:331. doi: 10.1186/1471-2164-14-331 (PMC3747860; doi:10.1186/1471-2164-14-331)
Supplement: Additional file 10 — Results from a statistical test of whether genes exhibit a significant change in alternative splicing between pre-ZGA and post-ZGA. [file 1471-2164-14-331-S10.diff]

test_id	gene_id	gene	locus	sample_1	sample_2	status	value_1	value_2	sqrt(JS)	test_stat	p_value	q_value	significant
TSS1	XLOC_000001	F7 (2 of 3)	1:3799-15138	prembt	postmbt	NOTEST	0	0	0	0	0	1	no
TSS10	XLOC_000007	tfdp1b	1:101907-116401	prembt	postmbt	NOTEST	0	0	0	0	0	1	no
TSS100	XLOC_000070	prkag3	1:5035244-5049192	prembt	postmbt	LOWDATA	0	0	0	0	0	1	no
TSS1000	XLOC_000694	wu:fc75a09	1:53249322-53256921	prembt	postmbt	NOTEST	0	0	0	0	0	1	no
TSS10000	XLOC_007281	slc30a10	13:53634352-53640982	prembt	postmbt	NOTEST	0	0	0	0	0	1	no
TSS10001	XLOC_007281	slc30a10	13:53634352-53640982	prembt	postmbt	LOWDATA	0	0	0	0	0	1	no
TSS10002	XLOC_007282	-	13:53781362-53781466	prembt	postmbt	NOTEST	0	0	0	0	0	1	no
TSS10003	XLOC_007283	-	13:53782894-53782985	prembt	postmbt	NOTEST	0	0	0	0	0	1	no
TSS10004	XLOC_007284	-	13:53784405-53784702	prembt	postmbt	NOTEST	0	0	0	0	0	1	no
TSS10005	XLOC_007285	CABZ01092745.1	13:53806188-53809645	prembt	postmbt	NOTEST	0	0	0	0	0	1	no
TSS10006	XLOC_007286	-	13:53834937-53835063	prembt	postmbt	NOTEST	0	0	0	0	0	1	no
TSS10007	XLOC_007287	-	13:53841318-53841971	prembt	postmbt	NOTEST	0	0	0	0	0	1	no
TSS10008	XLOC_007288	CABZ01089777.1	13:53862895-53871790	prembt	postmbt	NOTEST	0	0	0	0	0	1	no
TSS10009	XLOC_007289	MRPL2	13:53875832-54093667	prembt	postmbt	NOTEST	0	0	0	0	0	1	no
TSS1001	XLOC_000695	patl1	1:53259916-53286473	prembt	postmbt	NOTEST	0	0	0	0	0	1	no
TSS10010	XLOC_007290	LBH	13:53875832-54093667	prembt	postmbt	NOTEST	0	0	0	0	0	1	no
TSS10011	XLOC_007290	LBH	13:53875832-54093667	prembt	postmbt	OK	0	0	0.00133044	0.797861	0.993905	0.998627	no
TSS10012	XLOC_007291	MRPL2	13:53875832-54093667	prembt	postmbt	OK	0	0	0.0715592	0.693906	0.597191	0.8378	no
TSS10013	XLOC_007292	-	13:53875832-54093667	prembt	postmbt	NOTEST	0	0	0	0	0	1	no
TSS10014	XLOC_007293	-	13:53875832-54093667	prembt	postmbt	NOTEST	0	0	0	0	0	1	no
TSS10015	XLOC_007294	dre-mir-202	13:53875832-54093667	prembt	postmbt	NOTEST	0	0	0	0	0	1	no
TSS10016	XLOC_007295	-	14:1-1728	prembt	postmbt	NOTEST	0	0	0	0	0	1	no
TSS10017	XLOC_007296	aurkb	14:2535-8442	prembt	postmbt	OK	0	0	0.0619896	0.554374	0.393451	0.658629	no
TSS10018	XLOC_007297	BOD1L	14:9801-19183	prembt	postmbt	NOTEST	0	0	0	0	0	1	no
TSS10019	XLOC_007297	BOD1L	14:9801-19183	prembt	postmbt	NOTEST	0	0	0	0	0	1	no
TSS1002	XLOC_000696	patl1	1:53259916-53286473	prembt	postmbt	NOTEST	0	0	0	0	0	1	no
TSS10020	XLOC_007298	-	14:21318-22475	prembt	postmbt	OK	0	0	0.061365	0.762846	0.764411	0.933989	no
TSS10021	XLOC_007298	-	14:21318-22475	prembt	postmbt	NOTEST	0	0	0	0	0	1	no
TSS10022	XLOC_007299	-	14:89395-89613	prembt	postmbt	NOTEST	0	0	0	0	0	1	no
TSS10023	XLOC_007300	-	14:90488-91247	prembt	postmbt	NOTEST	0	0	0	0	0	1	no
TSS10024	XLOC_007301	-	14:103259-103662	prembt	postmbt	NOTEST	0	0	0	0	0	1	no
TSS10025	XLOC_007302	-	14:104661-105800	prembt	postmbt	NOTEST	0	0	0	0	0	1	no
TSS10026	XLOC_007303	msxe	14:169035-170921	prembt	postmbt	NOTEST	0	0	0	0	0	1	no
TSS10027	XLOC_007304	-	14:181467-182270	prembt	postmbt	NOTEST	0	0	0	0	0	1	no
TSS10028	XLOC_007305	-	14:182873-185074	prembt	postmbt	NOTEST	0	0	0	0	0	1	no
TSS10029	XLOC_007306	mcm7	14:201200-213844	prembt	postmbt	NOTEST	0	0	0	0	0	1	no
TSS1003	XLOC_000697	smarca5	1:53288111-53316811	prembt	postmbt	OK	0	0	0.086277	0.236368	0.118794	0.266972	no
TSS10030	XLOC_007307	-	14:213917-216626	prembt	postmbt	NOTEST	0	0	0	0	0	1	no
TSS10031	XLOC_007308	and4	14:226568-226889	prembt	postmbt	NOTEST	0	0	0	0	0	1	no
TSS10032	XLOC_007309	hs3st1	14:242150-246755	prembt	postmbt	NOTEST	0	0	0	0	0	1	no
TSS10033	XLOC_007309	hs3st1	14:242150-246755	prembt	postmbt	LOWDATA	0	0	0	0	0	1	no
TSS10034	XLOC_007310	CLNK	14:256878-261961	prembt	postmbt	NOTEST	0	0	0	0	0	1	no
TSS10035	XLOC_007311	WDR1	14:274263-297516	prembt	postmbt	OK	0	0	0.0690457	0.654635	0.529281	0.78568	no
TSS10036	XLOC_007312	-	14:317374-317662	prembt	postmbt	NOTEST	0	0	0	0	0	1	no
TSS10037	XLOC_007313	-	14:318063-318881	prembt	postmbt	NOTEST	0	0	0	0	0	1	no
TSS10038	XLOC_007314	-	14:318943-319035	prembt	postmbt	NOTEST	0	0	0	0	0	1	no
TSS10039	XLOC_007315	COPS6	14:319305-321052	prembt	postmbt	NOTEST	0	0	0	0	0	1	no
TSS1004	XLOC_000698	-	1:53331581-53331718	prembt	postmbt	NOTEST	0	0	0	0	0	1	no
TSS10040	XLOC_007315	COPS6	14:319305-321052	prembt	postmbt	LOWDATA	0	0	0	0	0	1	no
TSS10041	XLOC_007316	-	14:319305-321052	prembt	postmbt	NOTEST	0	0	0	0	0	1	no
TSS10042	XLOC_007317	-	14:525786-527205	prembt	postmbt	OK	0	0	0.0104066	0.796593	0.9546	0.98867	no
TSS10043	XLOC_007318	-	14:530142-531468	prembt	postmbt	NOTEST	0	0	0	0	0	1	no
TSS10044	XLOC_007319	-	14:532236-532545	prembt	postmbt	NOTEST	0	0	0	0	0	1	no
TSS10045	XLOC_007320	-	14:533651-533975	prembt	postmbt	NOTEST	0	0	0	0	0	1	no
TSS10046	XLOC_007321	spry1	14:534940-536225	prembt	postmbt	NOTEST	0	0	0	0	0	1	no
TSS10047	XLOC_007322	fgf2	14:563297-565810	prembt	postmbt	NOTEST	0	0	0	0	0	1	no
TSS10048	XLOC_007323	NUDT6	14:567730-575589	prembt	postmbt	NOTEST	0	0	0	0	0	1	no
TSS10049	XLOC_007324	NUDT6	14:567730-575589	prembt	postmbt	NOTEST	0	0	0	0	0	1	no
TSS1005	XLOC_000699	INPP4B	1:53424875-53720812	prembt	postmbt	NOTEST	0	0	0	0	0	1	no
TSS10050	XLOC_007325	SPATA5	14:580018-591942	prembt	postmbt	OK	0	0	0.0273907	0.789181	0.882255	0.970224	no
TSS10051	XLOC_007326	zgc:158257	14:599031-603713	prembt	postmbt	LOWDATA	0	0	0	0	0	1	no
TSS10052	XLOC_007327	CABZ01113978.1	14:611311-643300	prembt	postmbt	NOTEST	0	0	0	0	0	1	no
TSS10053	XLOC_007328	UBE2K (1 of 2)	14:656549-663714	prembt	postmbt	OK	0	0	0.00944904	0.79144	0.89866	0.973908	no
TSS10054	XLOC_007329	CHRNA9 (1 of 2)	14:667997-676619	prembt	postmbt	NOTEST	0	0	0	0	0	1	no
TSS10055	XLOC_007330	ints10	14:713389-731297	prembt	postmbt	OK	0	0	0.291137	7.28361e-05	1.60966e-05	0.000254574	yes
TSS10056	XLOC_007331	KLB	14:741833-749039	prembt	postmbt	NOTEST	0	0	0	0	0	1	no
TSS10057	XLOC_007332	trim35	14:755444-762572	prembt	postmbt	NOTEST	0	0	0	0	0	1	no
TSS10058	XLOC_007333	adra2da	14:789510-790737	prembt	postmbt	NOTEST	0	0	0	0	0	1	no
TSS10059	XLOC_007334	arl3l2	14:908267-918290	prembt	postmbt	NOTEST	0	0	0	0	0	1	no
TSS1006	XLOC_000699	INPP4B	1:53424875-53720812	prembt	postmbt	NOTEST	0	0	0	0	0	1	no
TSS10060	XLOC_007335	MYOZ3 (1 of 3)	14:922279-969245	prembt	postmbt	NOTEST	0	0	0	0	0	1	no
TSS10061	XLOC_007336	FP103059.1	14:988074-1000532	prembt	postmbt	OK	0	0	0.0977718	0.0992159	0.0411621	0.108246	no
TSS10062	XLOC_007337	f8	14:1005560-1038983	prembt	postmbt	NOTEST	0	0	0	0	0	1	no
TSS10063	XLOC_007338	FP245511.1	14:1106236-1106953	prembt	postmbt	NOTEST	0	0	0	0	0	1	no
TSS10064	XLOC_007339	SEC24B	14:1111636-1148055	prembt	postmbt	OK	0	0	0.279348	5.42493e-07	9.8533e-08	3.9171e-06	yes
TSS10065	XLOC_007340	hopx	14:1176146-1183521	prembt	postmbt	NOTEST	0	0	0	0	0	1	no
TSS10066	XLOC_007341	ADAD1	14:1250229-1275129	prembt	postmbt	OK	0	0	0.126657	0.127651	0.0555556	0.13928	no
TSS10067	XLOC_007342	CABZ01081490.1	14:1297023-1298049	prembt	postmbt	NOTEST	0	0	0	0	0	1	no
TSS10068	XLOC_007343	bbs12	14:1366158-1373201	prembt	postmbt	NOTEST	0	0	0	0	0	1	no
TSS10069	XLOC_007344	TBC1D9B	14:1375243-1390313	prembt	postmbt	NOTEST	0	0	0	0	0	1	no
TSS1007	XLOC_000699	INPP4B	1:53424875-53720812	prembt	postmbt	NOTEST	0	0	0	0	0	1	no
TSS10070	XLOC_007344	TBC1D9B	14:1375243-1390313	prembt	postmbt	NOTEST	0	0	0	0	0	1	no
TSS10071	XLOC_007345	TRPC7 (2 of 3)	14:1416000-1418318	prembt	postmbt	NOTEST	0	0	0	0	0	1	no
TSS10072	XLOC_007346	FAM196B	14:1444372-1582759	prembt	postmbt	NOTEST	0	0	0	0	0	1	no
TSS10073	XLOC_007347	-	14:1591091-1591221	prembt	postmbt	NOTEST	0	0	0	0	0	1	no
TSS10074	XLOC_007348	TRPC7 (3 of 3)	14:1595492-1640370	prembt	postmbt	NOTEST	0	0	0	0	0	1	no
TSS10075	XLOC_007348	TRPC7 (3 of 3)	14:1595492-1640370	prembt	postmbt	LOWDATA	0	0	0	0	0	1	no
TSS10076	XLOC_007349	hrh2	14:1595492-1640370	prembt	postmbt	NOTEST	0	0	0	0	0	1	no
TSS10077	XLOC_007350	-	14:1752897-1752925	prembt	postmbt	NOTEST	0	0	0	0	0	1	no
TSS10078	XLOC_007351	-	14:1757250-1768237	prembt	postmbt	NOTEST	0	0	0	0	0	1	no
TSS10079	XLOC_007352	-	14:1768320-1770279	prembt	postmbt	NOTEST	0	0	0	0	0	1	no
TSS1008	XLOC_000699	INPP4B	1:53424875-53720812	prembt	postmbt	LOWDATA	0	0	0	0	0	1	no
TSS10080	XLOC_007353	kcnip1a	14:1800205-1812524	prembt	postmbt	NOTEST	0	0	0	0	0	1	no
TSS10081	XLOC_007354	SPOCK1	14:1994841-2063707	prembt	postmbt	OK	0	0	0.548122	0.0329788	0.0115922	0.0390192	yes
TSS10082	XLOC_007355	ETF1 (2 of 2)	14:2113755-2125981	prembt	postmbt	NOTEST	0	0	0	0	0	1	no
TSS10083	XLOC_007356	fbxw11a	14:2127696-2166885	prembt	postmbt	NOTEST	0	0	0	0	0	1	no
TSS10084	XLOC_007357	Vault	14:2309090-2309195	prembt	postmbt	NOTEST	0	0	0	0	0	1	no
TSS10085	XLOC_007358	Vault	14:2309499-2309603	prembt	postmbt	NOTEST	0	0	0	0	0	1	no
TSS10086	XLOC_007359	Vault	14:2309882-2309986	prembt	postmbt	NOTEST	0	0	0	0	0	1	no
TSS10087	XLOC_007360	CU855896.1	14:2316955-2329870	prembt	postmbt	NOTEST	0	0	0	0	0	1	no
TSS10088	XLOC_007361	CU855896.2	14:2347081-2375473	prembt	postmbt	NOTEST	0	0	0	0	0	1	no
TSS10089	XLOC_007362	pcdh2aa1	14:2389105-2391457	prembt	postmbt	NOTEST	0	0	0	0	0	1	no
TSS1009	XLOC_000700	rnf150	1:53775551-53794715	prembt	postmbt	NOTEST	0	0	0	0	0	1	no
TSS10090	XLOC_007363	pcdh2aa3	14:2398340-2401409	prembt	postmbt	NOTEST	0	0	0	0	0	1	no
TSS10091	XLOC_007364	CR847851.2	14:2425667-2426945	prembt	postmbt	NOTEST	0	0	0	0	0	1	no
TSS10092	XLOC_007365	CR847851.6	14:2437681-2439955	prembt	postmbt	NOTEST	0	0	0	0	0	1	no
TSS10093	XLOC_007366	CR847851.3	14:2442014-2444288	prembt	postmbt	NOTEST	0	0	0	0	0	1	no
TSS10094	XLOC_007367	CR847851.5	14:2446346-2448707	prembt	postmbt	NOTEST	0	0	0	0	0	1	no
TSS10095	XLOC_007368	CR847851.4	14:2449415-2451779	prembt	postmbt	NOTEST	0	0	0	0	0	1	no
TSS10096	XLOC_007369	CR847851.1	14:2452436-2454800	prembt	postmbt	NOTEST	0	0	0	0	0	1	no
TSS10097	XLOC_007370	pcdh2ab1	14:2495123-2497505	prembt	postmbt	NOTEST	0	0	0	0	0	1	no
TSS10098	XLOC_007371	pcdh2ab2	14:2499645-2502036	prembt	postmbt	NOTEST	0	0	0	0	0	1	no
TSS10099	XLOC_007372	pcdh2ab3	14:2503337-2505713	prembt	postmbt	NOTEST	0	0	0	0	0	1	no
TSS101	XLOC_000070	prkag3	1:5035244-5049192	prembt	postmbt	LOWDATA	0	0	0	0	0	1	no
TSS1010	XLOC_000701	-	1:53800576-53800729	prembt	postmbt	NOTEST	0	0	0	0	0	1	no
TSS10100	XLOC_007373	pcdh2ab5	14:2507188-2509570	prembt	postmbt	NOTEST	0	0	0	0	0	1	no
TSS10101	XLOC_007374	pcdh2ab6	14:2510482-2512858	prembt	postmbt	NOTEST	0	0	0	0	0	1	no
TSS10102	XLOC_007375	CR847851.8	14:2513806-2516182	prembt	postmbt	NOTEST	0	0	0	0	0	1	no
TSS10103	XLOC_007376	pcdh2ab8	14:2517357-2519727	prembt	postmbt	NOTEST	0	0	0	0	0	1	no
TSS10104	XLOC_007377	pcdh2ab9	14:2520595-2523042	prembt	postmbt	NOTEST	0	0	0	0	0	1	no
TSS10105	XLOC_007378	CR847851.7	14:2523681-2526161	prembt	postmbt	NOTEST	0	0	0	0	0	1	no
TSS10106	XLOC_007379	pcdh2ab11	14:2527041-2529420	prembt	postmbt	NOTEST	0	0	0	0	0	1	no
TSS10107	XLOC_007380	pcdhb	14:2563598-2564042	prembt	postmbt	NOTEST	0	0	0	0	0	1	no
TSS10108	XLOC_007381	pcdh2aa1	14:2604102-2606454	prembt	postmbt	NOTEST	0	0	0	0	0	1	no
TSS10109	XLOC_007382	pcdh2aa3	14:2613679-2616040	prembt	postmbt	NOTEST	0	0	0	0	0	1	no
TSS1011	XLOC_000702	tbc1d9	1:53817077-53860949	prembt	postmbt	OK	0	0	0.10565	0.0211667	0.0070544	0.0263528	yes
TSS10110	XLOC_007383	AL929558.6	14:2646337-2648611	prembt	postmbt	NOTEST	0	0	0	0	0	1	no
TSS10111	XLOC_007384	AL929558.1	14:2650631-2652905	prembt	postmbt	NOTEST	0	0	0	0	0	1	no
TSS10112	XLOC_007385	AL929558.5	14:2654962-2657326	prembt	postmbt	NOTEST	0	0	0	0	0	1	no
TSS10113	XLOC_007386	pcdh2aa15	14:2658118-2660482	prembt	postmbt	NOTEST	0	0	0	0	0	1	no
TSS10114	XLOC_007387	AL929558.4	14:2661146-2663510	prembt	postmbt	NOTEST	0	0	0	0	0	1	no
TSS10115	XLOC_007388	AL929558.3	14:2716177-2718568	prembt	postmbt	NOTEST	0	0	0	0	0	1	no
TSS10116	XLOC_007389	pcdh2ab3	14:2719869-2722245	prembt	postmbt	NOTEST	0	0	0	0	0	1	no
TSS10117	XLOC_007390	AL929558.2	14:2723665-2726047	prembt	postmbt	NOTEST	0	0	0	0	0	1	no
TSS10118	XLOC_007391	CT573264.6	14:2726956-2729332	prembt	postmbt	NOTEST	0	0	0	0	0	1	no
TSS10119	XLOC_007392	pcdh2ab7	14:2730285-2732661	prembt	postmbt	NOTEST	0	0	0	0	0	1	no
TSS1012	XLOC_000702	tbc1d9	1:53817077-53860949	prembt	postmbt	LOWDATA	0	0	0	0	0	1	no
TSS10120	XLOC_007393	CT573264.7	14:2733671-2735978	prembt	postmbt	NOTEST	0	0	0	0	0	1	no
TSS10121	XLOC_007394	pcdh2ab10	14:2736713-2739092	prembt	postmbt	NOTEST	0	0	0	0	0	1	no
TSS10122	XLOC_007395	pcdh2ab12	14:2739400-2805579	prembt	postmbt	NOTEST	0	0	0	0	0	1	no
TSS10123	XLOC_007395	pcdh2ab12	14:2739400-2805579	prembt	postmbt	NOTEST	0	0	0	0	0	1	no
TSS10124	XLOC_007396	-	14:2808539-2809274	prembt	postmbt	NOTEST	0	0	0	0	0	1	no
TSS10125	XLOC_007397	CT573264.4	14:2823188-2825573	prembt	postmbt	NOTEST	0	0	0	0	0	1	no
TSS10126	XLOC_007398	CT573264.2	14:2826905-2829290	prembt	postmbt	NOTEST	0	0	0	0	0	1	no
TSS10127	XLOC_007399	pcdh2g1	14:2831207-2833622	prembt	postmbt	NOTEST	0	0	0	0	0	1	no
TSS10128	XLOC_007400	CT573264.5	14:2835590-2838193	prembt	postmbt	NOTEST	0	0	0	0	0	1	no
TSS10129	XLOC_007401	CT573264.3	14:2840097-2842512	prembt	postmbt	NOTEST	0	0	0	0	0	1	no
TSS1013	XLOC_000702	tbc1d9	1:53817077-53860949	prembt	postmbt	LOWDATA	0	0	0	0	0	1	no
TSS10130	XLOC_007402	CT573264.1	14:2843705-2846120	prembt	postmbt	NOTEST	0	0	0	0	0	1	no
TSS10131	XLOC_007403	pcdh2g3	14:2847817-2850232	prembt	postmbt	NOTEST	0	0	0	0	0	1	no
TSS10132	XLOC_007404	pcdh2g5	14:2851665-2854080	prembt	postmbt	NOTEST	0	0	0	0	0	1	no
TSS10133	XLOC_007405	pcdh2g1	14:2858258-2860673	prembt	postmbt	NOTEST	0	0	0	0	0	1	no
TSS10134	XLOC_007406	CU915772.1	14:2862623-2865038	prembt	postmbt	NOTEST	0	0	0	0	0	1	no
TSS10135	XLOC_007407	pcdh2g3	14:2866724-2869695	prembt	postmbt	NOTEST	0	0	0	0	0	1	no
TSS10136	XLOC_007408	pcdh2g4	14:2871144-2873559	prembt	postmbt	NOTEST	0	0	0	0	0	1	no
TSS10137	XLOC_007409	CU915772.2	14:2875025-2877440	prembt	postmbt	NOTEST	0	0	0	0	0	1	no
TSS10138	XLOC_007410	pcdh2g2	14:2878899-2881275	prembt	postmbt	NOTEST	0	0	0	0	0	1	no
TSS10139	XLOC_007411	pcdh2g7	14:2882603-2884979	prembt	postmbt	NOTEST	0	0	0	0	0	1	no
TSS1014	XLOC_000703	-	1:53863554-53863917	prembt	postmbt	NOTEST	0	0	0	0	0	1	no
TSS10140	XLOC_007412	pcdh2g10	14:2893083-2895459	prembt	postmbt	NOTEST	0	0	0	0	0	1	no
TSS10141	XLOC_007413	pcdh2g9	14:2898017-2900462	prembt	postmbt	NOTEST	0	0	0	0	0	1	no
TSS10142	XLOC_007414	BX005294.3	14:2911502-2913827	prembt	postmbt	NOTEST	0	0	0	0	0	1	no
TSS10143	XLOC_007415	pcdh2g12	14:2915796-2918205	prembt	postmbt	NOTEST	0	0	0	0	0	1	no
TSS10144	XLOC_007416	zgc:193751	14:2919874-2922280	prembt	postmbt	NOTEST	0	0	0	0	0	1	no
TSS10145	XLOC_007417	pcdh2g16	14:2947990-2950402	prembt	postmbt	NOTEST	0	0	0	0	0	1	no
TSS10146	XLOC_007418	BX005294.5	14:2950889-2957010	prembt	postmbt	NOTEST	0	0	0	0	0	1	no
TSS10147	XLOC_007419	pcdh2g20	14:2970283-2971751	prembt	postmbt	NOTEST	0	0	0	0	0	1	no
TSS10148	XLOC_007420	BX005294.4	14:2989719-2992110	prembt	postmbt	NOTEST	0	0	0	0	0	1	no
TSS10149	XLOC_007421	pcdh2g28	14:2993361-2995788	prembt	postmbt	NOTEST	0	0	0	0	0	1	no
TSS1015	XLOC_000704	ucp1	1:53870144-53884605	prembt	postmbt	NOTEST	0	0	0	0	0	1	no
TSS10150	XLOC_007422	pcdh2g29	14:2997098-2999534	prembt	postmbt	NOTEST	0	0	0	0	0	1	no
TSS10151	XLOC_007423	BX005294.2	14:3000354-3002787	prembt	postmbt	NOTEST	0	0	0	0	0	1	no
TSS10152	XLOC_007424	BX005294.1	14:3003518-3005924	prembt	postmbt	NOTEST	0	0	0	0	0	1	no
TSS10153	XLOC_007425	CABZ01112358.1	14:3025573-3060176	prembt	postmbt	NOTEST	0	0	0	0	0	1	no
TSS10154	XLOC_007426	-	14:3095047-3110946	prembt	postmbt	NOTEST	0	0	0	0	0	1	no
TSS10155	XLOC_007427	SLC35A4	14:3095047-3110946	prembt	postmbt	NOTEST	0	0	0	0	0	1	no
TSS10156	XLOC_007427	SLC35A4	14:3095047-3110946	prembt	postmbt	LOWDATA	0	0	0	0	0	1	no
TSS10157	XLOC_007428	-	14:3143221-3143382	prembt	postmbt	NOTEST	0	0	0	0	0	1	no
TSS10158	XLOC_007429	NDST1 (2 of 3)	14:3163959-3187658	prembt	postmbt	NOTEST	0	0	0	0	0	1	no
TSS10159	XLOC_007429	NDST1 (2 of 3)	14:3163959-3187658	prembt	postmbt	NOTEST	0	0	0	0	0	1	no
TSS1016	XLOC_000704	ucp1	1:53870144-53884605	prembt	postmbt	NOTEST	0	0	0	0	0	1	no
TSS10160	XLOC_007430	bicc2	14:3195113-3233169	prembt	postmbt	NOTEST	0	0	0	0	0	1	no
TSS10161	XLOC_007431	pdgfrb2	14:3463493-3495433	prembt	postmbt	NOTEST	0	0	0	0	0	1	no
TSS10162	XLOC_007432	-	14:3585084-3585936	prembt	postmbt	NOTEST	0	0	0	0	0	1	no
TSS10163	XLOC_007433	GABRA2 (2 of 3)	14:3611914-3723945	prembt	postmbt	OK	0	0	0.125581	0.682996	0.577097	0.825632	no
TSS10164	XLOC_007434	5S_rRNA	14:3894076-4120337	prembt	postmbt	NOTEST	0	0	0	0	0	1	no
TSS10165	XLOC_007435	DHRS13 (2 of 5)	14:4329759-4340102	prembt	postmbt	NOTEST	0	0	0	0	0	1	no
TSS10166	XLOC_007436	-	14:4356187-4356293	prembt	postmbt	NOTEST	0	0	0	0	0	1	no
TSS10167	XLOC_007437	CU638740.2	14:4359916-4360828	prembt	postmbt	NOTEST	0	0	0	0	0	1	no
TSS10168	XLOC_007438	guf1	14:4472198-4497945	prembt	postmbt	NOTEST	0	0	0	0	0	1	no
TSS10169	XLOC_007439	FRMPD1 (5 of 6)	14:4572591-4583636	prembt	postmbt	NOTEST	0	0	0	0	0	1	no
TSS1017	XLOC_000704	ucp1	1:53870144-53884605	prembt	postmbt	NOTEST	0	0	0	0	0	1	no
TSS10170	XLOC_007440	FRMPD1 (4 of 6)	14:4588850-4591210	prembt	postmbt	NOTEST	0	0	0	0	0	1	no
TSS10171	XLOC_007441	FRMPD1 (6 of 6)	14:4593896-4602742	prembt	postmbt	NOTEST	0	0	0	0	0	1	no
TSS10172	XLOC_007442	MLF1IP (1 of 2)	14:4616891-4629761	prembt	postmbt	NOTEST	0	0	0	0	0	1	no
TSS10173	XLOC_007443	5S_rRNA	14:4659093-4697287	prembt	postmbt	NOTEST	0	0	0	0	0	1	no
TSS10174	XLOC_007444	AP1AR	14:4808968-4822793	prembt	postmbt	NOTEST	0	0	0	0	0	1	no
TSS10175	XLOC_007445	-	14:4825274-4825814	prembt	postmbt	NOTEST	0	0	0	0	0	1	no
TSS10176	XLOC_007446	-	14:4825915-4826184	prembt	postmbt	NOTEST	0	0	0	0	0	1	no
TSS10177	XLOC_007447	-	14:4826265-4827012	prembt	postmbt	NOTEST	0	0	0	0	0	1	no
TSS10178	XLOC_007448	NANOS1	14:5129614-5130981	prembt	postmbt	NOTEST	0	0	0	0	0	1	no
TSS10179	XLOC_007449	lbx2	14:5391970-5395171	prembt	postmbt	NOTEST	0	0	0	0	0	1	no
TSS1018	XLOC_000704	5S_rRNA	1:53870144-53884605	prembt	postmbt	LOWDATA	0	0	0	0	0	1	no
TSS10180	XLOC_007450	5S_rRNA	14:5461875-5461992	prembt	postmbt	NOTEST	0	0	0	0	0	1	no
TSS10181	XLOC_007451	5S_rRNA	14:5594041-5648623	prembt	postmbt	NOTEST	0	0	0	0	0	1	no
TSS10182	XLOC_007452	aup1	14:5841253-5866353	prembt	postmbt	OK	0	0	0.163485	0.0558014	0.021078	0.0622772	no
TSS10183	XLOC_007453	tubb2c	14:5867465-5871362	prembt	postmbt	NOTEST	0	0	0	0	0	1	no
TSS10184	XLOC_007453	tubb2c	14:5867465-5871362	prembt	postmbt	OK	0	0	0.0670604	0.656816	0.532763	0.788084	no
TSS10185	XLOC_007454	si:ch73-369o7.3	14:5923447-5924274	prembt	postmbt	NOTEST	0	0	0	0	0	1	no
TSS10186	XLOC_007455	si:ch73-369o7.4	14:5930761-5931192	prembt	postmbt	NOTEST	0	0	0	0	0	1	no
TSS10187	XLOC_007456	kctd8	14:5943164-6002518	prembt	postmbt	NOTEST	0	0	0	0	0	1	no
TSS10188	XLOC_007456	kctd8	14:5943164-6002518	prembt	postmbt	NOTEST	0	0	0	0	0	1	no
TSS10189	XLOC_007457	5S_rRNA	14:6113207-6113324	prembt	postmbt	NOTEST	0	0	0	0	0	1	no
TSS1019	XLOC_000705	si:ch211-213b8.4	1:54069590-54090067	prembt	postmbt	NOTEST	0	0	0	0	0	1	no
TSS10190	XLOC_007458	BSCL2 (2 of 2)	14:6165398-6181950	prembt	postmbt	NOTEST	0	0	0	0	0	1	no
TSS10191	XLOC_007459	-	14:6189007-6189204	prembt	postmbt	NOTEST	0	0	0	0	0	1	no
TSS10192	XLOC_007460	FP103005.1	14:6190084-6200108	prembt	postmbt	NOTEST	0	0	0	0	0	1	no
TSS10193	XLOC_007460	FP103005.1	14:6190084-6200108	prembt	postmbt	LOWDATA	0	0	0	0	0	1	no
TSS10194	XLOC_007461	smu1	14:6235022-6267692	prembt	postmbt	OK	0	0	0.110448	0.121694	0.0524642	0.132858	no
TSS10195	XLOC_007461	smu1	14:6235022-6267692	prembt	postmbt	OK	0	0	0.108419	0.26794	0.139597	0.30521	no
TSS10196	XLOC_007462	TBC1D2	14:6295899-6334071	prembt	postmbt	NOTEST	0	0	0	0	0	1	no
TSS10197	XLOC_007463	abca1b	14:6389957-6484963	prembt	postmbt	NOTEST	0	0	0	0	0	1	no
TSS10198	XLOC_007463	abca1b	14:6389957-6484963	prembt	postmbt	NOTEST	0	0	0	0	0	1	no
TSS10199	XLOC_007464	5S_rRNA	14:6389957-6484963	prembt	postmbt	NOTEST	0	0	0	0	0	1	no
TSS102	XLOC_000070	prkag3	1:5035244-5049192	prembt	postmbt	LOWDATA	0	0	0	0	0	1	no
TSS1020	XLOC_000706	CABZ01073641.1	1:54106645-54121400	prembt	postmbt	NOTEST	0	0	0	0	0	1	no
TSS10200	XLOC_007465	THG1L	14:6501311-6506530	prembt	postmbt	NOTEST	0	0	0	0	0	1	no
TSS10201	XLOC_007466	adam19b	14:6512507-6579130	prembt	postmbt	NOTEST	0	0	0	0	0	1	no
TSS10202	XLOC_007466	adam19b	14:6512507-6579130	prembt	postmbt	NOTEST	0	0	0	0	0	1	no
TSS10203	XLOC_007466	adam19b	14:6512507-6579130	prembt	postmbt	LOWDATA	0	0	0	0	0	1	no
TSS10204	XLOC_007467	si:dkeyp-44a8.2	14:6581366-6592292	prembt	postmbt	OK	0	0	0.308906	0.000261175	6.17224e-05	0.000782395	yes
TSS10205	XLOC_007468	si:dkeyp-44a8.5	14:6600965-6693606	prembt	postmbt	NOTEST	0	0	0	0	0	1	no
TSS10206	XLOC_007469	FP102945.1	14:6726521-6726597	prembt	postmbt	NOTEST	0	0	0	0	0	1	no
TSS10207	XLOC_007470	gnb2l1	14:6912825-6919974	prembt	postmbt	OK	0	0	0.0176281	0.748011	0.719374	0.911539	no
TSS10208	XLOC_007471	nme5	14:6920780-6928051	prembt	postmbt	NOTEST	0	0	0	0	0	1	no
TSS10209	XLOC_007471	nme5	14:6920780-6928051	prembt	postmbt	NOTEST	0	0	0	0	0	1	no
TSS1021	XLOC_000707	pus10	1:54275482-54291088	prembt	postmbt	NOTEST	0	0	0	0	0	1	no
TSS10210	XLOC_007472	hnrnpab	14:6928490-6933314	prembt	postmbt	OK	0	0	0.0528801	0.670731	0.555708	0.80877	no
TSS10211	XLOC_007472	hnrnpab	14:6928490-6933314	prembt	postmbt	OK	0	0	0.0600644	0.592322	0.440174	0.70874	no
TSS10212	XLOC_007473	-	14:6934718-6934886	prembt	postmbt	NOTEST	0	0	0	0	0	1	no
TSS10213	XLOC_007474	hnrnph1	14:6939191-7011338	prembt	postmbt	NOTEST	0	0	0	0	0	1	no
TSS10214	XLOC_007475	hbegfa	14:7015234-7018245	prembt	postmbt	OK	0	0	0.171427	0.00428974	0.00122551	0.00781746	yes
TSS10215	XLOC_007476	STOX2 (2 of 2)	14:7097768-7129789	prembt	postmbt	NOTEST	0	0	0	0	0	1	no
TSS10216	XLOC_007476	STOX2 (2 of 2)	14:7097768-7129789	prembt	postmbt	NOTEST	0	0	0	0	0	1	no
TSS10217	XLOC_007477	ctsf	14:7142265-7164977	prembt	postmbt	NOTEST	0	0	0	0	0	1	no
TSS10218	XLOC_007478	TRPT1	14:7168376-7176096	prembt	postmbt	NOTEST	0	0	0	0	0	1	no
TSS10219	XLOC_007479	-	14:7183470-7183912	prembt	postmbt	NOTEST	0	0	0	0	0	1	no
TSS1022	XLOC_000708	5S_rRNA	1:54351453-54351568	prembt	postmbt	NOTEST	0	0	0	0	0	1	no
TSS10220	XLOC_007480	hars	14:7345639-7364189	prembt	postmbt	OK	0	0	0.397787	0.0163843	0.00530833	0.0219903	yes
TSS10221	XLOC_007480	hars	14:7345639-7364189	prembt	postmbt	NOTEST	0	0	0	0	0	1	no
TSS10222	XLOC_007481	dnd	14:7365923-7377594	prembt	postmbt	NOTEST	0	0	0	0	0	1	no
TSS10223	XLOC_007482	GFRA3	14:7420898-7487799	prembt	postmbt	NOTEST	0	0	0	0	0	1	no
TSS10224	XLOC_007483	brd8	14:7665744-7712184	prembt	postmbt	OK	0	0	0.0361587	0.766709	0.777687	0.937782	no
TSS10225	XLOC_007483	brd8	14:7665744-7712184	prembt	postmbt	OK	0	0	0.10926	0.537877	0.374503	0.635223	no
TSS10226	XLOC_007484	-	14:7762482-7764498	prembt	postmbt	NOTEST	0	0	0	0	0	1	no
TSS10227	XLOC_007485	ppp3cb	14:7770520-7857833	prembt	postmbt	NOTEST	0	0	0	0	0	1	no
TSS10228	XLOC_007486	CABZ01014055.1	14:7865740-7871453	prembt	postmbt	OK	0	0	0.167231	0.167522	0.077256	0.185705	no
TSS10229	XLOC_007487	CISD1 (2 of 2)	14:7872716-7888121	prembt	postmbt	NOTEST	0	0	0	0	0	1	no
TSS1023	XLOC_000709	CABZ01086597.1	1:54357715-54361386	prembt	postmbt	NOTEST	0	0	0	0	0	1	no
TSS10230	XLOC_007488	CXXC5 (2 of 2)	14:7909656-7937684	prembt	postmbt	NOTEST	0	0	0	0	0	1	no
TSS10231	XLOC_007489	PSD2	14:8123488-8219592	prembt	postmbt	NOTEST	0	0	0	0	0	1	no
TSS10232	XLOC_007490	PURA (1 of 2)	14:8239587-8241939	prembt	postmbt	NOTEST	0	0	0	0	0	1	no
TSS10233	XLOC_007491	nrg2b	14:8245440-8406739	prembt	postmbt	NOTEST	0	0	0	0	0	1	no
TSS10234	XLOC_007491	nrg2b	14:8245440-8406739	prembt	postmbt	NOTEST	0	0	0	0	0	1	no
TSS10235	XLOC_007492	CR407701.1	14:8413185-8427321	prembt	postmbt	NOTEST	0	0	0.326635	0.335542	0.1881	1	no
TSS10236	XLOC_007492	CR407701.1	14:8413185-8427321	prembt	postmbt	LOWDATA	0	0	0	0	0	1	no
TSS10237	XLOC_007493	TMCO6	14:8427511-8443045	prembt	postmbt	OK	0	0	0.0130378	0.793921	0.920506	0.979003	no
TSS10238	XLOC_007494	DNAJC4	14:8445648-8467363	prembt	postmbt	LOWDATA	0	0	0	0	0	1	no
TSS10239	XLOC_007494	DNAJC4	14:8445648-8467363	prembt	postmbt	LOWDATA	0	0	0	0	0	1	no
TSS1024	XLOC_000710	crfb17	1:54409098-54430062	prembt	postmbt	NOTEST	0	0	0	0	0	1	no
TSS10240	XLOC_007495	ENSDARG00000090997	14:8475536-8537912	prembt	postmbt	NOTEST	0	0	0	0	0	1	no
TSS10241	XLOC_007496	stx5a	14:8564952-8586269	prembt	postmbt	OK	0	0	0.0671132	0.0128739	0.00406729	0.0183299	yes
TSS10242	XLOC_007497	-	14:8586434-8587307	prembt	postmbt	NOTEST	0	0	0	0	0	1	no
TSS10243	XLOC_007498	zgc:162144	14:8589767-8596444	prembt	postmbt	NOTEST	0	0	0	0	0	1	no
TSS10244	XLOC_007499	BX323449.4	14:8608916-8668169	prembt	postmbt	OK	0	0	0.0628578	0.683897	0.578717	0.825668	no
TSS10245	XLOC_007500	BX323449.1	14:8696550-8697988	prembt	postmbt	NOTEST	0	0	0	0	0	1	no
TSS10246	XLOC_007501	-	14:8714358-8717970	prembt	postmbt	NOTEST	0	0	0	0	0	1	no
TSS10247	XLOC_007502	BX323463.2	14:8793043-8980787	prembt	postmbt	OK	0	0	0.286737	1.11327e-07	1.92378e-08	9.30146e-07	yes
TSS10248	XLOC_007502	BX323463.2	14:8793043-8980787	prembt	postmbt	NOTEST	0	0	0	0	0	1	no
TSS10249	XLOC_007502	CU570988.1	14:8793043-8980787	prembt	postmbt	OK	0	0	0.049398	0.775906	0.813156	0.949664	no
TSS1025	XLOC_000711	nup133	1:54485863-54508661	prembt	postmbt	OK	0	0	0.101915	0.405797	0.24489	0.47167	no
TSS10250	XLOC_007503	ATG2A	14:8793043-8980787	prembt	postmbt	NOTEST	0	0	0	0	0	1	no
TSS10251	XLOC_007503	ATG2A	14:8793043-8980787	prembt	postmbt	LOWDATA	0	0	0	0	0	1	no
TSS10252	XLOC_007504	-	14:8793043-8980787	prembt	postmbt	NOTEST	0	0	0	0	0	1	no
TSS10253	XLOC_007505	CU570988.1	14:8793043-8980787	prembt	postmbt	NOTEST	0	0	0	0	0	1	no
TSS10254	XLOC_007506	-	14:8793043-8980787	prembt	postmbt	NOTEST	0	0	0	0	0	1	no
TSS10255	XLOC_007507	CU570988.1	14:8793043-8980787	prembt	postmbt	NOTEST	0	0	0	0	0	1	no
TSS10256	XLOC_007508	CU570988.1	14:8793043-8980787	prembt	postmbt	NOTEST	0	0	0	0	0	1	no
TSS10257	XLOC_007509	-	14:8793043-8980787	prembt	postmbt	NOTEST	0	0	0	0	0	1	no
TSS10258	XLOC_007510	-	14:8988798-8988882	prembt	postmbt	NOTEST	0	0	0	0	0	1	no
TSS10259	XLOC_007511	-	14:8993366-8997001	prembt	postmbt	NOTEST	0	0	0	0	0	1	no
TSS1026	XLOC_000712	acta1a	1:54512687-54520286	prembt	postmbt	NOTEST	0	0	0	0	0	1	no
TSS10260	XLOC_007512	rps6kal	14:9029829-9091912	prembt	postmbt	OK	0	0	0.181244	0.0831899	0.033468	0.090836	no
TSS10261	XLOC_007512	rps6kal	14:9029829-9091912	prembt	postmbt	NOTEST	0	0	0	0	0	1	no
TSS10262	XLOC_007512	rps6kal	14:9029829-9091912	prembt	postmbt	NOTEST	0	0	0	0	0	1	no
TSS10263	XLOC_007513	CANX (2 of 2)	14:9099103-9118459	prembt	postmbt	NOTEST	0	0	0	0	0	1	no
TSS10264	XLOC_007513	CANX (2 of 2)	14:9099103-9118459	prembt	postmbt	LOWDATA	0	0	0	0	0	1	no
TSS10265	XLOC_007514	si:ch211-274f20.4	14:9124976-9156260	prembt	postmbt	NOTEST	0	0	0	0	0	1	no
TSS10266	XLOC_007514	si:ch211-274f20.4	14:9124976-9156260	prembt	postmbt	NOTEST	0	0	0	0	0	1	no
TSS10267	XLOC_007515	msnb	14:9459828-9508747	prembt	postmbt	NOTEST	0	0	0	0	0	1	no
TSS10268	XLOC_007515	msnb	14:9459828-9508747	prembt	postmbt	NOTEST	0	0	0	0	0	1	no
TSS10269	XLOC_007515	msnb	14:9459828-9508747	prembt	postmbt	NOTEST	0	0	0	0	0	1	no
TSS1027	XLOC_000713	ENSDARG00000025325	1:54521004-54532906	prembt	postmbt	NOTEST	0	0	0	0	0	1	no
TSS10270	XLOC_007516	si:dkeyp-86f7.3	14:9593655-9600394	prembt	postmbt	OK	0	0	0.0803472	0.790361	0.890514	0.970924	no
TSS10271	XLOC_007516	si:dkeyp-86f7.3	14:9593655-9600394	prembt	postmbt	NOTEST	0	0	0	0	0	1	no
TSS10272	XLOC_007517	si:dkeyp-86f7.4	14:9604772-9619261	prembt	postmbt	NOTEST	0	0	0	0	0	1	no
TSS10273	XLOC_007518	RELL2	14:9628820-9647991	prembt	postmbt	NOTEST	0	0	0	0	0	1	no
TSS10274	XLOC_007518	RELL2	14:9628820-9647991	prembt	postmbt	NOTEST	0	0	0	0	0	1	no
TSS10275	XLOC_007519	st3gal5	14:9653497-9671366	prembt	postmbt	OK	0	0	0.127038	0.440366	0.275589	0.513194	no
TSS10276	XLOC_007520	5S_rRNA	14:9727699-9727814	prembt	postmbt	NOTEST	0	0	0	0	0	1	no
TSS10277	XLOC_007521	-	14:9754421-9754559	prembt	postmbt	NOTEST	0	0	0	0	0	1	no
TSS10278	XLOC_007522	FP103003.1	14:9761141-9780653	prembt	postmbt	NOTEST	0	0	0	0	0	1	no
TSS10279	XLOC_007522	FP103003.1	14:9761141-9780653	prembt	postmbt	LOWDATA	0	0	0	0	0	1	no
TSS1028	XLOC_000713	ENSDARG00000025325	1:54521004-54532906	prembt	postmbt	LOWDATA	0	0	0	0	0	1	no
TSS10280	XLOC_007523	cysltr1	14:10648844-10661387	prembt	postmbt	NOTEST	0	0	0	0	0	1	no
TSS10281	XLOC_007523	cysltr1	14:10648844-10661387	prembt	postmbt	LOWDATA	0	0	0	0	0	1	no
TSS10282	XLOC_007524	p2ry10	14:10704092-10714457	prembt	postmbt	NOTEST	0	0	0	0	0	1	no
TSS10283	XLOC_007525	GPR174	14:10795256-10796240	prembt	postmbt	NOTEST	0	0	0	0	0	1	no
TSS10284	XLOC_007526	NUP62CL	14:10823539-10854916	prembt	postmbt	OK	0	0	0.114505	0.00409241	0.00116461	0.0075438	yes
TSS10285	XLOC_007527	atrx	14:10855568-10935807	prembt	postmbt	FAIL	0	0	0	0	0	1	no
TSS10286	XLOC_007527	atrx	14:10855568-10935807	prembt	postmbt	FAIL	0	0	0	0	0	1	no
TSS10287	XLOC_007527	atrx	14:10855568-10935807	prembt	postmbt	FAIL	0	0	0	0	0	1	no
TSS10288	XLOC_007527	atrx	14:10855568-10935807	prembt	postmbt	FAIL	0	0	0	0	0	1	no
TSS10289	XLOC_007527	atrx	14:10855568-10935807	prembt	postmbt	FAIL	0	0	0	0	0	1	no
TSS1029	XLOC_000714	dla	1:54580210-54592934	prembt	postmbt	NOTEST	0	0	0	0	0	1	no
TSS10290	XLOC_007528	zdhhc15b	14:11152945-11173279	prembt	postmbt	NOTEST	0	0	0	0	0	1	no
TSS10291	XLOC_007528	zdhhc15b	14:11152945-11173279	prembt	postmbt	NOTEST	0	0	0	0	0	1	no
TSS10292	XLOC_007529	abcb7	14:11180310-11269018	prembt	postmbt	OK	0	0	0.0279099	0.778148	0.822898	0.953397	no
TSS10293	XLOC_007530	ENSDARG00000029296	14:11302370-11464086	prembt	postmbt	NOTEST	0	0	0	0	0	1	no
TSS10294	XLOC_007530	ENSDARG00000029296	14:11302370-11464086	prembt	postmbt	LOWDATA	0	0	0	0	0	1	no
TSS10295	XLOC_007531	RLIM	14:11488481-11501338	prembt	postmbt	NOTEST	0	0	0	0	0	1	no
TSS10296	XLOC_007531	RLIM	14:11488481-11501338	prembt	postmbt	NOTEST	0	0	0	0	0	1	no
TSS10297	XLOC_007531	RLIM	14:11488481-11501338	prembt	postmbt	LOWDATA	0	0	0	0	0	1	no
TSS10298	XLOC_007532	-	14:11502222-11502569	prembt	postmbt	NOTEST	0	0	0	0	0	1	no
TSS10299	XLOC_007533	GLOD5	14:11594011-11598203	prembt	postmbt	NOTEST	0	0	0	0	0	1	no
TSS103	XLOC_000071	fam134a	1:5053536-5074644	prembt	postmbt	OK	0	0	0.0632691	0.685998	0.58252	0.827522	no
TSS1030	XLOC_000715	TRIOBP (2 of 2)	1:54603904-54628714	prembt	postmbt	NOTEST	0	0	0	0	0	1	no
TSS10300	XLOC_007534	CR381540.1	14:11656672-11659628	prembt	postmbt	NOTEST	0	0	0	0	0	1	no
TSS10301	XLOC_007535	-	14:11993110-11993180	prembt	postmbt	NOTEST	0	0	0	0	0	1	no
TSS10302	XLOC_007536	5S_rRNA	14:12126462-12126579	prembt	postmbt	NOTEST	0	0	0	0	0	1	no
TSS10303	XLOC_007537	FRMPD3	14:12170665-12220769	prembt	postmbt	NOTEST	0	0	0	0	0	1	no
TSS10304	XLOC_007537	FRMPD3	14:12170665-12220769	prembt	postmbt	NOTEST	0	0	0	0	0	1	no
TSS10305	XLOC_007538	kctd12b	14:12367747-12387250	prembt	postmbt	NOTEST	0	0	0	0	0	1	no
TSS10306	XLOC_007538	kctd12b	14:12367747-12387250	prembt	postmbt	LOWDATA	0	0	0	0	0	1	no
TSS10307	XLOC_007539	hspa9	14:12400939-12426021	prembt	postmbt	OK	0	0	0.109909	0.12054	0.05187	0.131649	no
TSS10308	XLOC_007540	rhogd	14:12427993-12434582	prembt	postmbt	NOTEST	0	0	0	0	0	1	no
TSS10309	XLOC_007540	rhogd	14:12427993-12434582	prembt	postmbt	NOTEST	0	0	0	0	0	1	no
TSS1031	XLOC_000715	TRIOBP (2 of 2)	1:54603904-54628714	prembt	postmbt	NOTEST	0	0	0	0	0	1	no
TSS10310	XLOC_007540	rhogd	14:12427993-12434582	prembt	postmbt	NOTEST	0	0	0	0	0	1	no
TSS10311	XLOC_007540	rhogd	14:12427993-12434582	prembt	postmbt	NOTEST	0	0	0	0	0	1	no
TSS10312	XLOC_007541	hdac3	14:12437127-12464078	prembt	postmbt	OK	0	0	0.0846965	0.598122	0.447751	0.715732	no
TSS10313	XLOC_007541	hdac3	14:12437127-12464078	prembt	postmbt	NOTEST	0	0	0	0	0	1	no
TSS10314	XLOC_007542	cx31.7	14:12574818-12591935	prembt	postmbt	NOTEST	0	0	0	0	0	1	no
TSS10315	XLOC_007542	cx31.7	14:12574818-12591935	prembt	postmbt	LOWDATA	0	0	0	0	0	1	no
TSS10316	XLOC_007543	thoc2	14:12650087-12791905	prembt	postmbt	OK	0	0	0.104134	0.153438	0.0693921	0.168902	no
TSS10317	XLOC_007543	thoc2	14:12650087-12791905	prembt	postmbt	NOTEST	0	0	0	0	0	1	no
TSS10318	XLOC_007543	thoc2	14:12650087-12791905	prembt	postmbt	NOTEST	0	0	0	0	0	1	no
TSS10319	XLOC_007544	BX005250.1	14:13244309-13246619	prembt	postmbt	NOTEST	0	0	0	0	0	1	no
TSS1032	XLOC_000716	DCAF15	1:54636186-54651568	prembt	postmbt	OK	0	0	0.287975	0.00184556	0.000493952	0.00402064	yes
TSS10320	XLOC_007545	pls3	14:13711342-13783237	prembt	postmbt	NOTEST	0	0	0	0	0	1	no
TSS10321	XLOC_007545	pls3	14:13711342-13783237	prembt	postmbt	NOTEST	0	0	0	0	0	1	no
TSS10322	XLOC_007546	prp19	14:13971537-13985138	prembt	postmbt	OK	0	0	0.301922	2.58538e-09	4.03634e-10	3.29181e-08	yes
TSS10323	XLOC_007547	itln3	14:14032973-14041248	prembt	postmbt	NOTEST	0	0	0	0	0	1	no
TSS10324	XLOC_007548	5S_rRNA	14:14166318-14436695	prembt	postmbt	NOTEST	0	0	0	0	0	1	no
TSS10325	XLOC_007549	sqstm1	14:14448388-14457584	prembt	postmbt	OK	0	0	0.0109322	0.796138	0.947211	0.987299	no
TSS10326	XLOC_007549	sqstm1	14:14448388-14457584	prembt	postmbt	NOTEST	0	0	0	0	0	1	no
TSS10327	XLOC_007549	sqstm1	14:14448388-14457584	prembt	postmbt	NOTEST	0	0	0	0	0	1	no
TSS10328	XLOC_007549	sqstm1	14:14448388-14457584	prembt	postmbt	NOTEST	0	0	0	0	0	1	no
TSS10329	XLOC_007550	limch1	14:14459671-14857579	prembt	postmbt	OK	0	0	0.488947	0.000164359	3.78686e-05	0.000529613	yes
TSS1033	XLOC_000717	NTHL1	1:54677585-54749019	prembt	postmbt	NOTEST	0	0	0	0	0	1	no
TSS10330	XLOC_007550	limch1	14:14459671-14857579	prembt	postmbt	OK	0	0	0.152944	0.553739	0.392708	0.65798	no
TSS10331	XLOC_007551	slc43a3b	14:14969360-14985289	prembt	postmbt	NOTEST	0	0	0.000172605	0.797884	0.999573	1	no
TSS10332	XLOC_007552	-	14:15018848-15019050	prembt	postmbt	NOTEST	0	0	0	0	0	1	no
TSS10333	XLOC_007553	rtn4rl2b	14:15029492-15032186	prembt	postmbt	NOTEST	0	0	0	0	0	1	no
TSS10334	XLOC_007554	wfs1b	14:15162255-15183583	prembt	postmbt	OK	0	0	0.131959	0.0125533	0.00395586	0.0179713	yes
TSS10335	XLOC_007554	wfs1b	14:15162255-15183583	prembt	postmbt	LOWDATA	0	0	0	0	0	1	no
TSS10336	XLOC_007555	spon2b	14:15209300-15214832	prembt	postmbt	NOTEST	0	0	0	0	0	1	no
TSS10337	XLOC_007556	BX005356.2	14:15215240-15225800	prembt	postmbt	NOTEST	0	0	0	0	0	1	no
TSS10338	XLOC_007557	RNF212	14:15230392-15248648	prembt	postmbt	NOTEST	0	0	0	0	0	1	no
TSS10339	XLOC_007558	-	14:16028512-16029374	prembt	postmbt	NOTEST	0	0	0	0	0	1	no
TSS1034	XLOC_000717	NTHL1	1:54677585-54749019	prembt	postmbt	NOTEST	0	0	0	0	0	1	no
TSS10340	XLOC_007559	-	14:16029958-16030204	prembt	postmbt	NOTEST	0	0	0	0	0	1	no
TSS10341	XLOC_007560	-	14:16030739-16030947	prembt	postmbt	NOTEST	0	0	0	0	0	1	no
TSS10342	XLOC_007561	-	14:16032055-16032139	prembt	postmbt	NOTEST	0	0	0	0	0	1	no
TSS10343	XLOC_007562	-	14:16032372-16032597	prembt	postmbt	NOTEST	0	0	0	0	0	1	no
TSS10344	XLOC_007563	-	14:16033064-16033193	prembt	postmbt	NOTEST	0	0	0	0	0	1	no
TSS10345	XLOC_007564	si:ch211-191n13.1	14:16124347-16128480	prembt	postmbt	NOTEST	0	0	0	0	0	1	no
TSS10346	XLOC_007565	5S_rRNA	14:16441498-16441614	prembt	postmbt	NOTEST	0	0	0	0	0	1	no
TSS10347	XLOC_007566	-	14:16544555-16544618	prembt	postmbt	NOTEST	0	0	0	0	0	1	no
TSS10348	XLOC_007567	CT573252.1	14:16778775-16782512	prembt	postmbt	NOTEST	0	0	0	0	0	1	no
TSS10349	XLOC_007568	5S_rRNA	14:16792461-16792586	prembt	postmbt	NOTEST	0	0	0	0	0	1	no
TSS1035	XLOC_000718	SLC9A3R2 (3 of 3)	1:54677585-54749019	prembt	postmbt	NOTEST	0	0	0	0	0	1	no
TSS10350	XLOC_007569	CR376825.1	14:16988625-16992583	prembt	postmbt	NOTEST	0	0	0	0	0	1	no
TSS10351	XLOC_007570	olfcg7	14:17691334-17695164	prembt	postmbt	NOTEST	0	0	0	0	0	1	no
TSS10352	XLOC_007570	olfcg7	14:17691334-17695164	prembt	postmbt	LOWDATA	0	0	0	0	0	1	no
TSS10353	XLOC_007571	olfcg6	14:17712487-17715690	prembt	postmbt	NOTEST	0	0	0	0	0	1	no
TSS10354	XLOC_007572	olfcg1	14:17755323-17758629	prembt	postmbt	NOTEST	0	0	0	0	0	1	no
TSS10355	XLOC_007573	-	14:17785425-17785475	prembt	postmbt	NOTEST	0	0	0	0	0	1	no
TSS10356	XLOC_007574	olfcg2	14:17827235-17830859	prembt	postmbt	NOTEST	0	0	0	0	0	1	no
TSS10357	XLOC_007575	olfcg3	14:17861423-17865016	prembt	postmbt	NOTEST	0	0	0	0	0	1	no
TSS10358	XLOC_007576	olfcg4	14:17890050-17893056	prembt	postmbt	NOTEST	0	0	0	0	0	1	no
TSS10359	XLOC_007577	olfcg5	14:17903530-17906677	prembt	postmbt	NOTEST	0	0	0	0	0	1	no
TSS1036	XLOC_000719	tsc2	1:54750003-54822622	prembt	postmbt	OK	0	0	0.151848	0.0107097	0.00332194	0.0159817	yes
TSS10360	XLOC_007578	olfch1	14:17907721-17911010	prembt	postmbt	NOTEST	0	0	0	0	0	1	no
TSS10361	XLOC_007579	olfcj1	14:17920712-17923942	prembt	postmbt	NOTEST	0	0	0	0	0	1	no
TSS10362	XLOC_007580	rraga	14:17943772-17994379	prembt	postmbt	LOWDATA	0	0	0	0	0	1	no
TSS10363	XLOC_007581	si:dkey-30k5.1	14:18089988-18097466	prembt	postmbt	NOTEST	0	0	0	0	0	1	no
TSS10364	XLOC_007582	nlgn3a	14:18125031-18436239	prembt	postmbt	NOTEST	0	0	0	0	0	1	no
TSS10365	XLOC_007582	nlgn3a	14:18125031-18436239	prembt	postmbt	LOWDATA	0	0	0	0	0	1	no
TSS10366	XLOC_007582	nlgn3a	14:18125031-18436239	prembt	postmbt	LOWDATA	0	0	0	0	0	1	no
TSS10367	XLOC_007583	si:dkey-27i16.3	14:18468420-18472480	prembt	postmbt	NOTEST	0	0	0	0	0	1	no
TSS10368	XLOC_007584	plp1a	14:18477229-18496683	prembt	postmbt	OK	0	0	0.162953	0.511591	0.345782	0.602239	no
TSS10369	XLOC_007585	FUT11	14:18507911-18543174	prembt	postmbt	NOTEST	0	0	0	0	0	1	no
TSS1037	XLOC_000719	tsc2	1:54750003-54822622	prembt	postmbt	NOTEST	0	0	0	0	0	1	no
TSS10370	XLOC_007585	FUT11	14:18507911-18543174	prembt	postmbt	NOTEST	0	0	0	0	0	1	no
TSS10371	XLOC_007586	CETN2	14:18562099-18565036	prembt	postmbt	NOTEST	0	0	0	0	0	1	no
TSS10372	XLOC_007587	si:dkey-102m7.1	14:18706813-18728469	prembt	postmbt	LOWDATA	0	0	0	0	0	1	no
TSS10373	XLOC_007587	si:dkey-102m7.1	14:18706813-18728469	prembt	postmbt	NOTEST	0	0	0	0	0	1	no
TSS10374	XLOC_007587	si:dkey-102m7.1	14:18706813-18728469	prembt	postmbt	NOTEST	0	0	0	0	0	1	no
TSS10375	XLOC_007588	si:dkey-102m7.3	14:18736451-18738525	prembt	postmbt	LOWDATA	0	0	0	0	0	1	no
TSS10376	XLOC_007588	si:dkey-102m7.3	14:18736451-18738525	prembt	postmbt	OK	0	0	0.756076	5.79989e-07	1.05577e-07	4.13093e-06	yes
TSS10377	XLOC_007588	si:dkey-102m7.3	14:18736451-18738525	prembt	postmbt	NOTEST	0	0	0	0	0	1	no
TSS10378	XLOC_007588	SNORA74	14:18736451-18738525	prembt	postmbt	LOWDATA	0	0	0	0	0	1	no
TSS10379	XLOC_007589	slbp	14:18741555-18746152	prembt	postmbt	OK	0	0	0.602639	0.0248443	0.00843517	0.0303066	yes
TSS1038	XLOC_000720	CABZ01043829.1	1:55012684-55013167	prembt	postmbt	NOTEST	0	0	0	0	0	1	no
TSS10380	XLOC_007589	slbp	14:18741555-18746152	prembt	postmbt	OK	0	0	0.020182	0.790115	0.88874	0.970924	no
TSS10381	XLOC_007589	slbp	14:18741555-18746152	prembt	postmbt	NOTEST	0	0	0	0	0	1	no
TSS10382	XLOC_007590	CCDC142	14:18747287-18765032	prembt	postmbt	OK	0	0	0.176344	0.0319036	0.0111674	0.0381007	yes
TSS10383	XLOC_007590	CCDC142	14:18747287-18765032	prembt	postmbt	LOWDATA	0	0	0	0	0	1	no
TSS10384	XLOC_007591	-	14:18766600-18785875	prembt	postmbt	NOTEST	0	0	0	0	0	1	no
TSS10385	XLOC_007592	-	14:18786043-18786241	prembt	postmbt	NOTEST	0	0	0	0	0	1	no
TSS10386	XLOC_007593	5S_rRNA	14:18809536-18809654	prembt	postmbt	NOTEST	0	0	0	0	0	1	no
TSS10387	XLOC_007594	nkx1.2lb	14:18964853-18968546	prembt	postmbt	NOTEST	0	0	0	0	0	1	no
TSS10388	XLOC_007595	SPINK2 (1 of 4)	14:18970478-19056708	prembt	postmbt	NOTEST	0	0	0	0	0	1	no
TSS10389	XLOC_007595	SPINK2 (1 of 4)	14:18970478-19056708	prembt	postmbt	NOTEST	0	0	0	0	0	1	no
TSS1039	XLOC_000721	BX119918.1	1:55145763-55147299	prembt	postmbt	NOTEST	0	0	0	0	0	1	no
TSS10390	XLOC_007596	SPINK2 (3 of 4)	14:19091266-19092139	prembt	postmbt	NOTEST	0	0	0	0	0	1	no
TSS10391	XLOC_007597	SPINK2 (4 of 4)	14:19497073-19497787	prembt	postmbt	NOTEST	0	0	0	0	0	1	no
TSS10392	XLOC_007598	si:ch211-198f4.4	14:19640135-19644853	prembt	postmbt	NOTEST	0	0	0	0	0	1	no
TSS10393	XLOC_007599	ERGIC1	14:19668925-19714971	prembt	postmbt	OK	0	0	0.01308	0.792342	0.906009	0.975853	no
TSS10394	XLOC_007600	CR627495.1	14:19922140-19923321	prembt	postmbt	NOTEST	0	0	0	0	0	1	no
TSS10395	XLOC_007601	npy7r	14:19951823-19953004	prembt	postmbt	NOTEST	0	0	0	0	0	1	no
TSS10396	XLOC_007602	-	14:19960500-19960684	prembt	postmbt	NOTEST	0	0	0	0	0	1	no
TSS10397	XLOC_007603	prelid1	14:19964148-19974495	prembt	postmbt	OK	0	0	0.066803	0.130533	0.0570655	0.142432	no
TSS10398	XLOC_007604	rnf103	14:20013519-20021564	prembt	postmbt	NOTEST	0	0	0	0	0	1	no
TSS10399	XLOC_007605	immt	14:20023561-20053282	prembt	postmbt	OK	0	0	0.10101	0.631825	0.494508	0.759137	no
TSS104	XLOC_000072	FASTKD2	1:5089152-5107583	prembt	postmbt	LOWDATA	0	0	0	0	0	1	no
TSS1040	XLOC_000722	si:ch211-202h22.9	1:55165900-55176788	prembt	postmbt	NOTEST	0	0	0	0	0	1	no
TSS10400	XLOC_007606	polr1a	14:20081134-20140596	prembt	postmbt	OK	0	0	0.102985	0.629805	0.491561	0.756528	no
TSS10401	XLOC_007607	SLITRK2	14:20274965-20277530	prembt	postmbt	NOTEST	0	0	0	0	0	1	no
TSS10402	XLOC_007608	BX088646.1	14:21030636-21031641	prembt	postmbt	NOTEST	0	0	0	0	0	1	no
TSS10403	XLOC_007609	fmr1	14:21157675-21192618	prembt	postmbt	OK	0	0	0.090107	0.0575104	0.0218211	0.0640155	no
TSS10404	XLOC_007610	AFF2	14:21343819-21738251	prembt	postmbt	NOTEST	0	0	0	0	0	1	no
TSS10405	XLOC_007611	5S_rRNA	14:21343819-21738251	prembt	postmbt	NOTEST	0	0	0	0	0	1	no
TSS10406	XLOC_007612	lygl1	14:21894331-21899766	prembt	postmbt	NOTEST	0	0	0	0	0	1	no
TSS10407	XLOC_007613	zgc:162941	14:21902255-21909303	prembt	postmbt	NOTEST	0	0	0	0	0	1	no
TSS10408	XLOC_007614	zgc:66433	14:21919913-22001857	prembt	postmbt	OK	0	0	0.0465425	0.760831	0.757785	0.930254	no
TSS10409	XLOC_007614	zgc:66433	14:21919913-22001857	prembt	postmbt	NOTEST	0	0	0	0	0	1	no
TSS1041	XLOC_000722	si:ch211-202h22.9	1:55165900-55176788	prembt	postmbt	LOWDATA	0	0	0	0	0	1	no
TSS10410	XLOC_007615	CR774199.1	14:22005799-22008872	prembt	postmbt	NOTEST	0	0	0	0	0	1	no
TSS10411	XLOC_007616	CT956093.2	14:22040012-22043078	prembt	postmbt	NOTEST	0	0	0	0	0	1	no
TSS10412	XLOC_007617	aldob	14:22107616-22117099	prembt	postmbt	OK	0	0	0.0771578	0.736634	0.689391	0.894297	no
TSS10413	XLOC_007617	aldob	14:22107616-22117099	prembt	postmbt	NOTEST	0	0	0	0	0	1	no
TSS10414	XLOC_007618	CTBP1	14:22125132-22200411	prembt	postmbt	NOTEST	0	0	0	0	0	1	no
TSS10415	XLOC_007619	C14H8orf40	14:22239935-22246676	prembt	postmbt	OK	0	0	0.053402	0.397094	0.237464	0.461381	no
TSS10416	XLOC_007619	C14H8orf40	14:22239935-22246676	prembt	postmbt	NOTEST	0	0	0	0	0	1	no
TSS10417	XLOC_007620	-	14:22246803-22247012	prembt	postmbt	NOTEST	0	0	0	0	0	1	no
TSS10418	XLOC_007621	ndufs8b	14:22672373-22680181	prembt	postmbt	OK	0	0	0.404561	0.0518693	0.0193847	0.0580855	no
TSS10419	XLOC_007621	ndufs8b	14:22672373-22680181	prembt	postmbt	LOWDATA	0	0	0	0	0	1	no
TSS1042	XLOC_000723	si:ch211-202h22.8	1:55177535-55188176	prembt	postmbt	LOWDATA	0	0	0	0	0	1	no
TSS10420	XLOC_007622	ran	14:22686774-22695303	prembt	postmbt	FAIL	0	0	0	0	0	1	no
TSS10421	XLOC_007622	ran	14:22686774-22695303	prembt	postmbt	FAIL	0	0	0	0	0	1	no
TSS10422	XLOC_007622	ran	14:22686774-22695303	prembt	postmbt	FAIL	0	0	0	0	0	1	no
TSS10423	XLOC_007623	stx3a	14:22700282-22741157	prembt	postmbt	NOTEST	0	0	0	0	0	1	no
TSS10424	XLOC_007624	KDM2A (1 of 2)	14:22755562-22783396	prembt	postmbt	OK	0	0	0.0251683	0.779722	0.830081	0.955525	no
TSS10425	XLOC_007624	KDM2A (1 of 2)	14:22755562-22783396	prembt	postmbt	OK	0	0	0.103703	0.0081809	0.00247319	0.0129775	yes
TSS10426	XLOC_007625	ANKRD13D	14:22783828-22820005	prembt	postmbt	OK	0	0	0.266742	0.0364275	0.0129694	0.0426372	yes
TSS10427	XLOC_007625	ANKRD13D	14:22783828-22820005	prembt	postmbt	NOTEST	0	0	0	0	0	1	no
TSS10428	XLOC_007626	ctbp1	14:22823099-22849682	prembt	postmbt	NOTEST	0	0	0	0	0	1	no
TSS10429	XLOC_007626	ctbp1	14:22823099-22849682	prembt	postmbt	NOTEST	0	0	0	0	0	1	no
TSS1043	XLOC_000723	si:ch211-202h22.8	1:55177535-55188176	prembt	postmbt	NOTEST	0	0	0	0	0	1	no
TSS10430	XLOC_007626	ctbp1	14:22823099-22849682	prembt	postmbt	OK	0	0	0.0796619	0.00334628	0.000936931	0.00647703	yes
TSS10431	XLOC_007627	spon2a	14:22864365-22903738	prembt	postmbt	NOTEST	0	0	0	0	0	1	no
TSS10432	XLOC_007628	TBC1D10C	14:22909157-22926271	prembt	postmbt	NOTEST	0	0	0	0	0	1	no
TSS10433	XLOC_007629	zgc:113229	14:22937597-22962979	prembt	postmbt	NOTEST	0	0	0	0	0	1	no
TSS10434	XLOC_007629	zgc:113229	14:22937597-22962979	prembt	postmbt	LOWDATA	0	0	0	0	0	1	no
TSS10435	XLOC_007629	zgc:113229	14:22937597-22962979	prembt	postmbt	LOWDATA	0	0	0	0	0	1	no
TSS10436	XLOC_007630	-	14:22968037-22968197	prembt	postmbt	NOTEST	0	0	0	0	0	1	no
TSS10437	XLOC_007631	CLCF1	14:23025707-23039438	prembt	postmbt	NOTEST	0	0	0	0	0	1	no
TSS10438	XLOC_007631	CLCF1	14:23025707-23039438	prembt	postmbt	NOTEST	0	0	0	0	0	1	no
TSS10439	XLOC_007632	slc43a1a	14:23079856-23101442	prembt	postmbt	OK	0	0	0.302549	0.00192218	0.000515979	0.00412712	yes
TSS1044	XLOC_000723	si:ch211-202h22.8	1:55177535-55188176	prembt	postmbt	LOWDATA	0	0	0	0	0	1	no
TSS10440	XLOC_007632	slc43a1a	14:23079856-23101442	prembt	postmbt	NOTEST	0	0	0	0	0	1	no
TSS10441	XLOC_007633	tmx2a	14:23116746-23123347	prembt	postmbt	NOTEST	0	0	0	0	0	1	no
TSS10442	XLOC_007634	ccng1	14:23132052-23143243	prembt	postmbt	OK	0	0	0.0398686	0.708268	0.62545	0.854769	no
TSS10443	XLOC_007634	ccng1	14:23132052-23143243	prembt	postmbt	OK	0	0	0.00855097	0.795875	0.943386	0.986114	no
TSS10444	XLOC_007634	ccng1	14:23132052-23143243	prembt	postmbt	NOTEST	0	0	0	0	0	1	no
TSS10445	XLOC_007635	gabra6a	14:23154850-23171754	prembt	postmbt	NOTEST	0	0	0	0	0	1	no
TSS10446	XLOC_007636	gabrb2	14:23175064-23276808	prembt	postmbt	LOWDATA	0	0	0	0	0	1	no
TSS10447	XLOC_007637	ATP10B	14:23300221-23364569	prembt	postmbt	NOTEST	0	0	0	0	0	1	no
TSS10448	XLOC_007638	atp7a	14:23400219-23445030	prembt	postmbt	FAIL	0	0	0	0	0	1	no
TSS10449	XLOC_007638	atp7a	14:23400219-23445030	prembt	postmbt	FAIL	0	0	0	0	0	1	no
TSS1045	XLOC_000724	si:ch211-202h22.7	1:55189457-55199333	prembt	postmbt	NOTEST	0	0	0	0	0	1	no
TSS10450	XLOC_007638	atp7a	14:23400219-23445030	prembt	postmbt	LOWDATA	0	0	0	0	0	1	no
TSS10451	XLOC_007639	ANKRD43 (1 of 2)	14:23450632-23451787	prembt	postmbt	NOTEST	0	0	0	0	0	1	no
TSS10452	XLOC_007640	gdf9	14:23460194-23467148	prembt	postmbt	NOTEST	0	0	0	0	0	1	no
TSS10453	XLOC_007641	nudt22	14:23470636-23498623	prembt	postmbt	OK	0	0	0.00219536	0.797807	0.988867	0.997949	no
TSS10454	XLOC_007642	smyd5	14:23501721-23527007	prembt	postmbt	LOWDATA	0	0	0	0	0	1	no
TSS10455	XLOC_007643	GFRA4 (1 of 2)	14:23594933-23711736	prembt	postmbt	NOTEST	0	0	0	0	0	1	no
TSS10456	XLOC_007644	-	14:23844486-23869924	prembt	postmbt	NOTEST	0	0	0	0	0	1	no
TSS10457	XLOC_007645	-	14:23844486-23869924	prembt	postmbt	NOTEST	0	0	0	0	0	1	no
TSS10458	XLOC_007646	-	14:23844486-23869924	prembt	postmbt	NOTEST	0	0	0	0	0	1	no
TSS10459	XLOC_007647	-	14:23870264-23871035	prembt	postmbt	NOTEST	0	0	0	0	0	1	no
TSS1046	XLOC_000724	si:ch211-202h22.7	1:55189457-55199333	prembt	postmbt	LOWDATA	0	0	0	0	0	1	no
TSS10460	XLOC_007648	-	14:23871128-23871417	prembt	postmbt	NOTEST	0	0	0	0	0	1	no
TSS10461	XLOC_007649	-	14:23899983-23900138	prembt	postmbt	NOTEST	0	0	0	0	0	1	no
TSS10462	XLOC_007650	-	14:24079055-24079326	prembt	postmbt	NOTEST	0	0	0	0	0	1	no
TSS10463	XLOC_007651	ENOX2	14:24174947-24482353	prembt	postmbt	OK	0	0	0.0503172	0.767107	0.779101	0.938045	no
TSS10464	XLOC_007651	ENOX2	14:24174947-24482353	prembt	postmbt	NOTEST	0	0	0	0	0	1	no
TSS10465	XLOC_007652	L1TD1 (3 of 3)	14:24499392-24500862	prembt	postmbt	NOTEST	0	0	0	0	0	1	no
TSS10466	XLOC_007653	BX465203.3	14:24503487-24504450	prembt	postmbt	NOTEST	0	0	0	0	0	1	no
TSS10467	XLOC_007654	BX465203.1	14:24523759-24564808	prembt	postmbt	NOTEST	0	0	0	0	0	1	no
TSS10468	XLOC_007655	med12	14:24568728-24583627	prembt	postmbt	NOTEST	0	0	0	0	0	1	no
TSS10469	XLOC_007655	med12	14:24568728-24583627	prembt	postmbt	NOTEST	0	0	0	0	0	1	no
TSS1047	XLOC_000725	gprc5bb	1:55216582-55222988	prembt	postmbt	NOTEST	0	0	0	0	0	1	no
TSS10470	XLOC_007655	med12	14:24568728-24583627	prembt	postmbt	NOTEST	0	0	0	0	0	1	no
TSS10471	XLOC_007656	hspa4b	14:24591901-24612493	prembt	postmbt	OK	0	0	0.0485412	0.760045	0.755248	0.930012	no
TSS10472	XLOC_007656	hspa4b	14:24591901-24612493	prembt	postmbt	NOTEST	0	0	0	0	0	1	no
TSS10473	XLOC_007657	gnpda1	14:24613442-24617934	prembt	postmbt	NOTEST	0	0	0	0	0	1	no
TSS10474	XLOC_007657	gnpda1	14:24613442-24617934	prembt	postmbt	OK	0	0	0.0242134	0.780769	0.835033	0.95705	no
TSS10475	XLOC_007658	ndfip1	14:24621360-24631003	prembt	postmbt	OK	0	0	0.1655	0.00393279	0.00111555	0.00730286	yes
TSS10476	XLOC_007659	kctd16a	14:24716038-24758661	prembt	postmbt	NOTEST	0	0	0	0	0	1	no
TSS10477	XLOC_007660	-	14:24776211-24776412	prembt	postmbt	NOTEST	0	0	0	0	0	1	no
TSS10478	XLOC_007661	SH3RF2	14:24833335-24865147	prembt	postmbt	LOWDATA	0	0	0	0	0	1	no
TSS10479	XLOC_007662	kif3a	14:24875048-25008413	prembt	postmbt	OK	0	0	0.662037	3.18149e-08	5.30261e-09	2.91816e-07	yes
TSS1048	XLOC_000726	C1H16orf88	1:55223064-55235466	prembt	postmbt	OK	0	0	0.154981	0.479833	0.313219	0.561489	no
TSS10480	XLOC_007662	KIF3A (1 of 2)	14:24875048-25008413	prembt	postmbt	OK	0	0	0.287765	0.286269	0.1522	0.32551	no
TSS10481	XLOC_007663	DRD1 (1 of 2)	14:25052882-25053974	prembt	postmbt	NOTEST	0	0	0	0	0	1	no
TSS10482	XLOC_007664	stc2	14:25214709-25221629	prembt	postmbt	NOTEST	0	0	0	0	0	1	no
TSS10483	XLOC_007665	nkx2.5	14:25240904-25243698	prembt	postmbt	NOTEST	0	0	0	0	0	1	no
TSS10484	XLOC_007666	CHRM1 (1 of 2)	14:25258225-25262419	prembt	postmbt	NOTEST	0	0	0	0	0	1	no
TSS10485	XLOC_007667	HNRNPA0 (1 of 3)	14:25267555-25281615	prembt	postmbt	OK	0	0	0.0841228	0.384223	0.226694	0.444137	no
TSS10486	XLOC_007668	-	14:25281668-25282092	prembt	postmbt	NOTEST	0	0	0	0	0	1	no
TSS10487	XLOC_007669	-	14:25282221-25282604	prembt	postmbt	NOTEST	0	0	0	0	0	1	no
TSS10488	XLOC_007670	KLHL3	14:25282669-25301175	prembt	postmbt	NOTEST	0	0	0	0	0	1	no
TSS10489	XLOC_007670	KLHL3	14:25282669-25301175	prembt	postmbt	NOTEST	0	0	0	0	0	1	no
TSS1049	XLOC_000726	C1H16orf88	1:55223064-55235466	prembt	postmbt	LOWDATA	0	0	0	0	0	1	no
TSS10490	XLOC_007671	5S_rRNA	14:25316434-25391114	prembt	postmbt	NOTEST	0	0	0	0	0	1	no
TSS10491	XLOC_007672	BX005228.3	14:25316434-25391114	prembt	postmbt	NOTEST	0	0	0	0	0	1	no
TSS10492	XLOC_007673	ARHGEF37	14:25840315-25873281	prembt	postmbt	OK	0	0	0.158001	0.159881	0.0729629	0.176451	no
TSS10493	XLOC_007673	ARHGEF37	14:25840315-25873281	prembt	postmbt	NOTEST	0	0	0	0	0	1	no
TSS10494	XLOC_007674	-	14:25874868-25877753	prembt	postmbt	NOTEST	0	0	0	0	0	1	no
TSS10495	XLOC_007675	ppargc1b	14:26013237-26079639	prembt	postmbt	LOWDATA	0	0	0	0	0	1	no
TSS10496	XLOC_007676	BX511257.1	14:26463822-26500242	prembt	postmbt	NOTEST	0	0	0	0	0	1	no
TSS10497	XLOC_007676	BX511257.1	14:26463822-26500242	prembt	postmbt	NOTEST	0	0	0	0	0	1	no
TSS10498	XLOC_007677	-	14:26500501-26504631	prembt	postmbt	NOTEST	0	0	0	0	0	1	no
TSS10499	XLOC_007678	-	14:26504885-26504970	prembt	postmbt	NOTEST	0	0	0	0	0	1	no
TSS105	XLOC_000072	FASTKD2	1:5089152-5107583	prembt	postmbt	LOWDATA	0	0	0	0	0	1	no
TSS1050	XLOC_000726	C1H16orf88	1:55223064-55235466	prembt	postmbt	NOTEST	0	0	0	0	0	1	no
TSS10500	XLOC_007679	-	14:26505373-26505637	prembt	postmbt	NOTEST	0	0	0	0	0	1	no
TSS10501	XLOC_007680	-	14:26507968-26508531	prembt	postmbt	NOTEST	0	0	0	0	0	1	no
TSS10502	XLOC_007681	-	14:26511461-26511768	prembt	postmbt	NOTEST	0	0	0	0	0	1	no
TSS10503	XLOC_007682	thoc3	14:26514999-26520738	prembt	postmbt	OK	0	0	0.0147023	0.793931	0.920604	0.979003	no
TSS10504	XLOC_007682	thoc3	14:26514999-26520738	prembt	postmbt	NOTEST	0	0	0	0	0	1	no
TSS10505	XLOC_007683	-	14:26597791-26597924	prembt	postmbt	NOTEST	0	0	0	0	0	1	no
TSS10506	XLOC_007684	glra1	14:26827160-26944927	prembt	postmbt	NOTEST	0	0	0	0	0	1	no
TSS10507	XLOC_007685	slc36a1	14:26996425-27076590	prembt	postmbt	LOWDATA	0	0	0	0	0	1	no
TSS10508	XLOC_007685	slc36a1	14:26996425-27076590	prembt	postmbt	LOWDATA	0	0	0	0	0	1	no
TSS10509	XLOC_007686	FAT2	14:27112886-27181891	prembt	postmbt	NOTEST	0	0	0	0	0	1	no
TSS1051	XLOC_000727	pi4k2a	1:55276762-55294966	prembt	postmbt	NOTEST	0	0	0	0	0	1	no
TSS10510	XLOC_007687	FAT2	14:27112886-27181891	prembt	postmbt	NOTEST	0	0	0	0	0	1	no
TSS10511	XLOC_007688	FAT2	14:27112886-27181891	prembt	postmbt	NOTEST	0	0	0	0	0	1	no
TSS10512	XLOC_007689	GM2A (1 of 2)	14:27233949-27247721	prembt	postmbt	OK	0	0	0.00828703	0.796729	0.957068	0.988765	no
TSS10513	XLOC_007690	GM2A (2 of 2)	14:27233949-27247721	prembt	postmbt	NOTEST	0	0	0	0	0	1	no
TSS10514	XLOC_007691	CCDC69	14:27257124-27277107	prembt	postmbt	OK	0	0	0.0528776	0.00451324	0.00129482	0.008078	yes
TSS10515	XLOC_007692	-	14:27280922-27281431	prembt	postmbt	NOTEST	0	0	0	0	0	1	no
TSS10516	XLOC_007693	-	14:27281698-27284644	prembt	postmbt	NOTEST	0	0	0	0	0	1	no
TSS10517	XLOC_007694	-	14:27333266-27335156	prembt	postmbt	NOTEST	0	0	0	0	0	1	no
TSS10518	XLOC_007695	-	14:27361163-27361809	prembt	postmbt	NOTEST	0	0	0	0	0	1	no
TSS10519	XLOC_007696	si:dkeyp-110e4.6	14:27436091-27446088	prembt	postmbt	NOTEST	0	0	0	0	0	1	no
TSS1052	XLOC_000728	zgc:136791	1:55306352-55324593	prembt	postmbt	NOTEST	0	0	0	0	0	1	no
TSS10520	XLOC_007697	si:dkeyp-110e4.6	14:27436091-27446088	prembt	postmbt	NOTEST	0	0	0	0	0	1	no
TSS10521	XLOC_007698	-	14:27446315-27446542	prembt	postmbt	NOTEST	0	0	0	0	0	1	no
TSS10522	XLOC_007699	gpr137	14:27446989-27459825	prembt	postmbt	NOTEST	0	0	0	0	0	1	no
TSS10523	XLOC_007699	gpr137	14:27446989-27459825	prembt	postmbt	NOTEST	0	0	0	0	0	1	no
TSS10524	XLOC_007700	si:dkeyp-110e4.11	14:27555272-27568530	prembt	postmbt	NOTEST	0	0	0	0	0	1	no
TSS10525	XLOC_007701	arap3	14:27576048-27635229	prembt	postmbt	NOTEST	0	0	0	0	0	1	no
TSS10526	XLOC_007701	arap3	14:27576048-27635229	prembt	postmbt	NOTEST	0	0	0	0	0	1	no
TSS10527	XLOC_007702	-	14:27646593-27646672	prembt	postmbt	NOTEST	0	0	0	0	0	1	no
TSS10528	XLOC_007703	polr2gl	14:27724725-27728237	prembt	postmbt	OK	0	0	0.0412025	0.767169	0.779323	0.938045	no
TSS10529	XLOC_007704	eef1g	14:27728714-27738391	prembt	postmbt	NOTEST	0	0	0	0	0	1	no
TSS1053	XLOC_000728	zgc:136791	1:55306352-55324593	prembt	postmbt	LOWDATA	0	0	0	0	0	1	no
TSS10530	XLOC_007704	eef1g	14:27728714-27738391	prembt	postmbt	NOTEST	0	0	0	0	0	1	no
TSS10531	XLOC_007705	ahnak	14:27768382-27805552	prembt	postmbt	OK	0	0	0.135147	0.248417	0.1266	0.2818	no
TSS10532	XLOC_007706	zgc:162298	14:27806001-27852531	prembt	postmbt	LOWDATA	0	0	0	0	0	1	no
TSS10533	XLOC_007706	zgc:162298	14:27806001-27852531	prembt	postmbt	NOTEST	0	0	0	0	0	1	no
TSS10534	XLOC_007706	zgc:162298	14:27806001-27852531	prembt	postmbt	LOWDATA	0	0	0	0	0	1	no
TSS10535	XLOC_007707	-	14:27879112-27879224	prembt	postmbt	NOTEST	0	0	0	0	0	1	no
TSS10536	XLOC_007708	-	14:27879754-27879827	prembt	postmbt	NOTEST	0	0	0	0	0	1	no
TSS10537	XLOC_007709	-	14:27880167-27880239	prembt	postmbt	NOTEST	0	0	0	0	0	1	no
TSS10538	XLOC_007710	-	14:27881779-27881851	prembt	postmbt	NOTEST	0	0	0	0	0	1	no
TSS10539	XLOC_007711	-	14:28141571-28141815	prembt	postmbt	NOTEST	0	0	0	0	0	1	no
TSS1054	XLOC_000729	si:ch211-196h16.4	1:55373528-55396571	prembt	postmbt	NOTEST	0	0	0	0	0	1	no
TSS10540	XLOC_007712	5S_rRNA	14:28809463-28809578	prembt	postmbt	NOTEST	0	0	0	0	0	1	no
TSS10541	XLOC_007713	-	14:29159657-29160003	prembt	postmbt	NOTEST	0	0	0	0	0	1	no
TSS10542	XLOC_007714	mid2	14:29360491-29410644	prembt	postmbt	OK	0	0	0.0181764	0.79159	0.89984	0.974232	no
TSS10543	XLOC_007715	5S_rRNA	14:29360491-29410644	prembt	postmbt	NOTEST	0	0	0	0	0	1	no
TSS10544	XLOC_007716	pin4	14:29452858-29457548	prembt	postmbt	NOTEST	0	0	0	0	0	1	no
TSS10545	XLOC_007717	acsl4a	14:29459022-29484108	prembt	postmbt	OK	0	0	0.0899848	0.010736	0.00333091	0.0160021	yes
TSS10546	XLOC_007717	acsl4a	14:29459022-29484108	prembt	postmbt	NOTEST	0	0	0	0	0	1	no
TSS10547	XLOC_007718	psmd10	14:29484857-29489366	prembt	postmbt	OK	0	0	0.113074	0.0747445	0.0295415	0.0819786	no
TSS10548	XLOC_007719	xiap	14:29493294-29503541	prembt	postmbt	NOTEST	0	0	0	0	0	1	no
TSS10549	XLOC_007720	STAG2 (1 of 2)	14:29506271-29547545	prembt	postmbt	OK	0	0	0.123141	1.33294e-06	2.4964e-07	8.28339e-06	yes
TSS1055	XLOC_000729	si:ch211-196h16.4	1:55373528-55396571	prembt	postmbt	NOTEST	0	0	0	0	0	1	no
TSS10550	XLOC_007720	STAG2 (1 of 2)	14:29506271-29547545	prembt	postmbt	NOTEST	0	0	0	0	0	1	no
TSS10551	XLOC_007721	hmmr	14:29565288-29653397	prembt	postmbt	OK	0	0	0.0755942	0.495871	0.32939	0.583065	no
TSS10552	XLOC_007721	hmmr	14:29565288-29653397	prembt	postmbt	NOTEST	0	0	0	0	0	1	no
TSS10553	XLOC_007722	insb	14:29565288-29653397	prembt	postmbt	NOTEST	0	0	0	0	0	1	no
TSS10554	XLOC_007723	-	14:29657794-29658118	prembt	postmbt	NOTEST	0	0	0	0	0	1	no
TSS10555	XLOC_007724	-	14:29658198-29658603	prembt	postmbt	NOTEST	0	0	0	0	0	1	no
TSS10556	XLOC_007725	-	14:29658739-29660662	prembt	postmbt	NOTEST	0	0	0	0	0	1	no
TSS10557	XLOC_007726	-	14:29679634-29680399	prembt	postmbt	NOTEST	0	0	0	0	0	1	no
TSS10558	XLOC_007727	-	14:29963315-29963482	prembt	postmbt	NOTEST	0	0	0	0	0	1	no
TSS10559	XLOC_007728	-	14:30139750-30140038	prembt	postmbt	NOTEST	0	0	0	0	0	1	no
TSS1056	XLOC_000730	-	1:55401470-55401747	prembt	postmbt	NOTEST	0	0	0	0	0	1	no
TSS10560	XLOC_007729	5S_rRNA	14:30152324-30152439	prembt	postmbt	NOTEST	0	0	0	0	0	1	no
TSS10561	XLOC_007730	-	14:30199719-30199781	prembt	postmbt	NOTEST	0	0	0	0	0	1	no
TSS10562	XLOC_007731	ODZ2 (1 of 3)	14:30254718-30629590	prembt	postmbt	NOTEST	0	0	0	0	0	1	no
TSS10563	XLOC_007732	5S_rRNA	14:30254718-30629590	prembt	postmbt	NOTEST	0	0	0	0	0	1	no
TSS10564	XLOC_007733	TSTD1	14:30639026-30643319	prembt	postmbt	NOTEST	0	0	0	0	0	1	no
TSS10565	XLOC_007734	C14H4orf47	14:30645030-30669733	prembt	postmbt	NOTEST	0	0	0	0	0	1	no
TSS10566	XLOC_007734	C14H4orf47	14:30645030-30669733	prembt	postmbt	NOTEST	0	0	0	0	0	1	no
TSS10567	XLOC_007735	FAM149A	14:30810958-30843963	prembt	postmbt	NOTEST	0	0	0	0	0	1	no
TSS10568	XLOC_007735	FAM149A	14:30810958-30843963	prembt	postmbt	NOTEST	0	0	0	0	0	1	no
TSS10569	XLOC_007735	FAM149A	14:30810958-30843963	prembt	postmbt	OK	0	0	0.0206437	0.793387	0.915321	0.977716	no
TSS1057	XLOC_000731	si:ch211-196h16.5	1:55405077-55428911	prembt	postmbt	NOTEST	0	0	0	0	0	1	no
TSS10570	XLOC_007736	cyp4v7	14:30845055-30857343	prembt	postmbt	NOTEST	0	0	0	0	0	1	no
TSS10571	XLOC_007737	asah1a	14:31118641-31259809	prembt	postmbt	LOWDATA	0	0	0	0	0	1	no
TSS10572	XLOC_007738	FGL1	14:31118641-31259809	prembt	postmbt	NOTEST	0	0	0	0	0	1	no
TSS10573	XLOC_007739	mtus1a	14:31118641-31259809	prembt	postmbt	OK	0	0	0.0322521	0.778163	0.822964	0.953397	no
TSS10574	XLOC_007739	mtus1a	14:31118641-31259809	prembt	postmbt	NOTEST	0	0	0	0	0	1	no
TSS10575	XLOC_007739	mtus1a	14:31118641-31259809	prembt	postmbt	OK	0	0	0.0644689	0.705588	0.620003	0.851446	no
TSS10576	XLOC_007739	mtus1a	14:31118641-31259809	prembt	postmbt	NOTEST	0	0	0	0	0	1	no
TSS10577	XLOC_007740	mtmr7a	14:31268174-31281770	prembt	postmbt	NOTEST	0	0	0	0	0	1	no
TSS10578	XLOC_007741	cnot7	14:31283368-31294483	prembt	postmbt	OK	0	0	0.0531029	0.75823	0.749498	0.927148	no
TSS10579	XLOC_007741	cnot7	14:31283368-31294483	prembt	postmbt	LOWDATA	0	0	0	0	0	1	no
TSS1058	XLOC_000731	si:ch211-196h16.5	1:55405077-55428911	prembt	postmbt	LOWDATA	0	0	0	0	0	1	no
TSS10580	XLOC_007742	fgf20b	14:31361518-31362718	prembt	postmbt	NOTEST	0	0	0	0	0	1	no
TSS10581	XLOC_007743	her5	14:31412618-31414295	prembt	postmbt	LOWDATA	0	0	0	0	0	1	no
TSS10582	XLOC_007744	mrpl11	14:31426989-31489979	prembt	postmbt	NOTEST	0	0	0	0	0	1	no
TSS10583	XLOC_007744	mrpl11	14:31426989-31489979	prembt	postmbt	NOTEST	0	0	0	0	0	1	no
TSS10584	XLOC_007744	mrpl11	14:31426989-31489979	prembt	postmbt	LOWDATA	0	0	0	0	0	1	no
TSS10585	XLOC_007745	ccdc85b	14:31598785-31604562	prembt	postmbt	NOTEST	0	0	0	0	0	1	no
TSS10586	XLOC_007745	ccdc85b	14:31598785-31604562	prembt	postmbt	LOWDATA	0	0	0	0	0	1	no
TSS10587	XLOC_007746	YIF1A	14:31621105-31629182	prembt	postmbt	OK	0	0	0.0541287	0.526432	0.361786	0.62124	no
TSS10588	XLOC_007746	YIF1A	14:31621105-31629182	prembt	postmbt	NOTEST	0	0	0	0	0	1	no
TSS10589	XLOC_007747	si:ch211-145o7.3	14:31631759-31641229	prembt	postmbt	NOTEST	0	0	0	0	0	1	no
TSS1059	XLOC_000732	zfyve27	1:55429142-55447233	prembt	postmbt	LOWDATA	0	0	0	0	0	1	no
TSS10590	XLOC_007747	si:ch211-145o7.3	14:31631759-31641229	prembt	postmbt	NOTEST	0	0	0	0	0	1	no
TSS10591	XLOC_007748	atl3	14:31643612-31664641	prembt	postmbt	LOWDATA	0	0	0	0	0	1	no
TSS10592	XLOC_007748	atl3	14:31643612-31664641	prembt	postmbt	LOWDATA	0	0	0	0	0	1	no
TSS10593	XLOC_007748	atl3	14:31643612-31664641	prembt	postmbt	LOWDATA	0	0	0	0	0	1	no
TSS10594	XLOC_007748	atl3	14:31643612-31664641	prembt	postmbt	LOWDATA	0	0	0	0	0	1	no
TSS10595	XLOC_007749	cfl1	14:31665187-31671184	prembt	postmbt	OK	0	0	0.0585972	0.726269	0.664513	0.88008	no
TSS10596	XLOC_007750	FOXO4	14:31768185-31788447	prembt	postmbt	NOTEST	0	0	0	0	0	1	no
TSS10597	XLOC_007750	FOXO4	14:31768185-31788447	prembt	postmbt	LOWDATA	0	0	0	0	0	1	no
TSS10598	XLOC_007751	hs6st2	14:31951740-31957785	prembt	postmbt	NOTEST	0	0	0	0	0	1	no
TSS10599	XLOC_007752	CCDC160	14:32343758-32345720	prembt	postmbt	NOTEST	0	0	0	0	0	1	no
TSS106	XLOC_000073	-	1:5107673-5110784	prembt	postmbt	NOTEST	0	0	0	0	0	1	no
TSS1060	XLOC_000732	zfyve27	1:55429142-55447233	prembt	postmbt	LOWDATA	0	0	0	0	0	1	no
TSS10600	XLOC_007752	CCDC160	14:32343758-32345720	prembt	postmbt	LOWDATA	0	0	0	0	0	1	no
TSS10601	XLOC_007753	phf6	14:32359414-32378423	prembt	postmbt	OK	0	0	0.0371315	0.767802	0.781592	0.938727	no
TSS10602	XLOC_007753	phf6	14:32359414-32378423	prembt	postmbt	NOTEST	0	0	0	0	0	1	no
TSS10603	XLOC_007753	phf6	14:32359414-32378423	prembt	postmbt	LOWDATA	0	0	0	0	0	1	no
TSS10604	XLOC_007754	hprt1	14:32379723-32391422	prembt	postmbt	LOWDATA	0	0	0	0	0	1	no
TSS10605	XLOC_007754	hprt1	14:32379723-32391422	prembt	postmbt	NOTEST	0	0	0	0	0	1	no
TSS10606	XLOC_007755	fam122b	14:32399365-32416609	prembt	postmbt	OK	0	0	0.0801402	0.451909	0.286295	0.528622	no
TSS10607	XLOC_007756	snoU109	14:32399365-32416609	prembt	postmbt	NOTEST	0	0	0	0	0	1	no
TSS10608	XLOC_007757	snoU109	14:32399365-32416609	prembt	postmbt	NOTEST	0	0	0	0	0	1	no
TSS10609	XLOC_007758	ddx26b	14:32418983-32480920	prembt	postmbt	NOTEST	0	0	0	0	0	1	no
TSS1061	XLOC_000732	zfyve27	1:55429142-55447233	prembt	postmbt	LOWDATA	0	0	0	0	0	1	no
TSS10610	XLOC_007758	ddx26b	14:32418983-32480920	prembt	postmbt	NOTEST	0	0	0	0	0	1	no
TSS10611	XLOC_007759	slc9a6a	14:32488720-32514216	prembt	postmbt	NOTEST	0	0	0	0	0	1	no
TSS10612	XLOC_007759	slc9a6a	14:32488720-32514216	prembt	postmbt	NOTEST	0	0	0	0	0	1	no
TSS10613	XLOC_007760	-	14:32514647-32515626	prembt	postmbt	NOTEST	0	0	0	0	0	1	no
TSS10614	XLOC_007761	-	14:32516264-32516829	prembt	postmbt	NOTEST	0	0	0	0	0	1	no
TSS10615	XLOC_007762	-	14:32517411-32517728	prembt	postmbt	NOTEST	0	0	0	0	0	1	no
TSS10616	XLOC_007763	GPR112 (2 of 2)	14:32591344-32621033	prembt	postmbt	NOTEST	0	0	0	0	0	1	no
TSS10617	XLOC_007764	AL929434.2	14:32636049-32647291	prembt	postmbt	NOTEST	0	0	0	0	0	1	no
TSS10618	XLOC_007765	cd40lg	14:32658611-32667859	prembt	postmbt	NOTEST	0	0	0	0	0	1	no
TSS10619	XLOC_007766	AL929434.1	14:32734496-32753941	prembt	postmbt	LOWDATA	0	0	0	0	0	1	no
TSS1062	XLOC_000732	zfyve27	1:55429142-55447233	prembt	postmbt	NOTEST	0	0	0	0	0	1	no
TSS10620	XLOC_007767	-	14:32806697-32807001	prembt	postmbt	NOTEST	0	0	0	0	0	1	no
TSS10621	XLOC_007768	zic3	14:32843271-32886494	prembt	postmbt	NOTEST	0	0	0	0	0	1	no
TSS10622	XLOC_007769	zic6	14:32892150-32895857	prembt	postmbt	NOTEST	0	0	0	0	0	1	no
TSS10623	XLOC_007770	-	14:32926885-32927735	prembt	postmbt	NOTEST	0	0	0	0	0	1	no
TSS10624	XLOC_007771	-	14:32958354-33017852	prembt	postmbt	OK	0	0	0.077452	0.728741	0.670265	0.883033	no
TSS10625	XLOC_007772	-	14:32958354-33017852	prembt	postmbt	NOTEST	0	0	0	0	0	1	no
TSS10626	XLOC_007773	-	14:32958354-33017852	prembt	postmbt	NOTEST	0	0	0	0	0	1	no
TSS10627	XLOC_007774	f9a	14:33300860-33308079	prembt	postmbt	OK	0	0	0.29742	0.351073	0.20006	0.404716	no
TSS10628	XLOC_007775	inppl1b	14:33619347-33651249	prembt	postmbt	OK	0	0	0.0802821	0.704045	0.616903	0.849261	no
TSS10629	XLOC_007776	pr2y4l	14:33661400-33663416	prembt	postmbt	LOWDATA	0	0	0	0	0	1	no
TSS1063	XLOC_000732	zfyve27	1:55429142-55447233	prembt	postmbt	LOWDATA	0	0	0	0	0	1	no
TSS10630	XLOC_007777	-	14:33664666-33665062	prembt	postmbt	NOTEST	0	0	0	0	0	1	no
TSS10631	XLOC_007778	-	14:33665114-33665748	prembt	postmbt	NOTEST	0	0	0	0	0	1	no
TSS10632	XLOC_007779	-	14:33665819-33666230	prembt	postmbt	NOTEST	0	0	0	0	0	1	no
TSS10633	XLOC_007780	-	14:33696214-33696595	prembt	postmbt	NOTEST	0	0	0	0	0	1	no
TSS10634	XLOC_007781	-	14:33701274-33701384	prembt	postmbt	NOTEST	0	0	0	0	0	1	no
TSS10635	XLOC_007782	sox3	14:33703956-33705712	prembt	postmbt	NOTEST	0	0	0	0	0	1	no
TSS10636	XLOC_007783	-	14:33707742-33707882	prembt	postmbt	NOTEST	0	0	0	0	0	1	no
TSS10637	XLOC_007784	nkrf	14:33708248-33723349	prembt	postmbt	LOWDATA	0	0	0	0	0	1	no
TSS10638	XLOC_007784	nkrf	14:33708248-33723349	prembt	postmbt	NOTEST	0	0	0	0	0	1	no
TSS10639	XLOC_007785	lnx2b	14:33769635-33814736	prembt	postmbt	OK	0	0	0.0671984	0.600231	0.450537	0.718639	no
TSS1064	XLOC_000733	golga7ba	1:55448304-55471323	prembt	postmbt	NOTEST	0	0	0	0	0	1	no
TSS10640	XLOC_007785	lnx2b	14:33769635-33814736	prembt	postmbt	NOTEST	0	0	0	0	0	1	no
TSS10641	XLOC_007785	lnx2b	14:33769635-33814736	prembt	postmbt	OK	0	0	0.0476173	0.751758	0.730013	0.917265	no
TSS10642	XLOC_007785	lnx2b	14:33769635-33814736	prembt	postmbt	OK	0	0	0.0119057	0.79468	0.928511	0.981125	no
TSS10643	XLOC_007786	TEX11	14:33838842-34104812	prembt	postmbt	NOTEST	0	0	0	0	0	1	no
TSS10644	XLOC_007787	ANKRD58	14:34272665-34456576	prembt	postmbt	NOTEST	0	0	0	0	0	1	no
TSS10645	XLOC_007788	NDUFA1	14:34272665-34456576	prembt	postmbt	LOWDATA	0	0	0	0	0	1	no
TSS10646	XLOC_007789	zbtb33	14:34272665-34456576	prembt	postmbt	NOTEST	0	0	0	0	0	1	no
TSS10647	XLOC_007790	atp1b4	14:34272665-34456576	prembt	postmbt	NOTEST	0	0	0	0	0	1	no
TSS10648	XLOC_007791	cul4b	14:34461043-34480693	prembt	postmbt	OK	0	0	0.0296396	0.775857	0.812947	0.949664	no
TSS10649	XLOC_007792	mcts1	14:34482593-34488439	prembt	postmbt	NOTEST	0	0	0	0	0	1	no
TSS1065	XLOC_000733	golga7ba	1:55448304-55471323	prembt	postmbt	NOTEST	0	0	0	0	0	1	no
TSS10650	XLOC_007792	mcts1	14:34482593-34488439	prembt	postmbt	NOTEST	0	0	0	0	0	1	no
TSS10651	XLOC_007793	ZDHHC9	14:34500338-34542320	prembt	postmbt	NOTEST	0	0	0	0	0	1	no
TSS10652	XLOC_007794	apln	14:34697935-34729591	prembt	postmbt	NOTEST	0	0	0	0	0	1	no
TSS10653	XLOC_007794	apln	14:34697935-34729591	prembt	postmbt	NOTEST	0	0	0	0	0	1	no
TSS10654	XLOC_007795	ZDHHC24 (1 of 2),si:ch73-335m24.5,zdhhc24	14:34838349-35021265	prembt	postmbt	OK	0	0	0.75876	4.00931e-06	7.81794e-07	2.01497e-05	yes
TSS10655	XLOC_007796	si:ch73-335m24.4	14:34838349-35021265	prembt	postmbt	NOTEST	0	0	0	0	0	1	no
TSS10656	XLOC_007797	si:ch73-335m24.2	14:34838349-35021265	prembt	postmbt	NOTEST	0	0	0	0	0	1	no
TSS10657	XLOC_007797	si:ch73-335m24.2	14:34838349-35021265	prembt	postmbt	LOWDATA	0	0	0	0	0	1	no
TSS10658	XLOC_007797	si:ch73-335m24.2	14:34838349-35021265	prembt	postmbt	LOWDATA	0	0	0	0	0	1	no
TSS10659	XLOC_007798	ocrl	14:34838349-35021265	prembt	postmbt	OK	0	0	0.0882578	0.0392589	0.0141161	0.0453496	yes
TSS1066	XLOC_000734	C1H10orf28	1:55487493-55498015	prembt	postmbt	NOTEST	0	0	0	0	0	1	no
TSS10660	XLOC_007799	5S_rRNA	14:34838349-35021265	prembt	postmbt	NOTEST	0	0	0	0	0	1	no
TSS10661	XLOC_007800	foxa	14:34838349-35021265	prembt	postmbt	NOTEST	0	0	0	0	0	1	no
TSS10662	XLOC_007800	foxa	14:34838349-35021265	prembt	postmbt	NOTEST	0	0	0	0	0	1	no
TSS10663	XLOC_007801	FP016207.1	14:35042454-35047327	prembt	postmbt	NOTEST	0	0	0	0	0	1	no
TSS10664	XLOC_007802	med7	14:35150896-35152585	prembt	postmbt	NOTEST	0	0	0	0	0	1	no
TSS10665	XLOC_007803	lonrf1	14:35154675-35177699	prembt	postmbt	OK	0	0	0.155413	0.279593	0.147563	0.318668	no
TSS10666	XLOC_007803	lonrf1	14:35154675-35177699	prembt	postmbt	NOTEST	0	0	0	0	0	1	no
TSS10667	XLOC_007803	lonrf1	14:35154675-35177699	prembt	postmbt	NOTEST	0	0	0	0	0	1	no
TSS10668	XLOC_007804	TMSB10 (1 of 3)	14:35617037-35619396	prembt	postmbt	NOTEST	0	0	0	0	0	1	no
TSS10669	XLOC_007805	wnt8a	14:35620702-35628255	prembt	postmbt	NOTEST	0	0	0	0	0	1	no
TSS1067	XLOC_000734	C1H10orf28	1:55487493-55498015	prembt	postmbt	LOWDATA	0	0	0	0	0	1	no
TSS10670	XLOC_007805	wnt8a	14:35620702-35628255	prembt	postmbt	NOTEST	0	0	0	0	0	1	no
TSS10671	XLOC_007805	wnt8a	14:35620702-35628255	prembt	postmbt	NOTEST	0	0	0	0	0	1	no
TSS10672	XLOC_007806	LCP2 (2 of 2)	14:35631653-35641045	prembt	postmbt	NOTEST	0	0	0	0	0	1	no
TSS10673	XLOC_007806	LCP2 (2 of 2)	14:35631653-35641045	prembt	postmbt	NOTEST	0	0	0	0	0	1	no
TSS10674	XLOC_007807	foxi3b	14:35644822-35646509	prembt	postmbt	NOTEST	0	0	0	0	0	1	no
TSS10675	XLOC_007808	GABRP	14:35678159-35687467	prembt	postmbt	NOTEST	0	0	0	0	0	1	no
TSS10676	XLOC_007808	GABRP	14:35678159-35687467	prembt	postmbt	LOWDATA	0	0	0	0	0	1	no
TSS10677	XLOC_007809	si:dkey-192o1.2	14:35688888-35691810	prembt	postmbt	OK	0	0	0.305802	0.107444	0.0452315	0.117397	no
TSS10678	XLOC_007810	SH3TC2 (1 of 2)	14:35941152-35953405	prembt	postmbt	NOTEST	0	0	0	0	0	1	no
TSS10679	XLOC_007811	il12ba	14:36109559-36117114	prembt	postmbt	NOTEST	0	0	0	0	0	1	no
TSS1068	XLOC_000735	-	1:55487493-55498015	prembt	postmbt	NOTEST	0	0	0	0	0	1	no
TSS10680	XLOC_007812	RNF145 (1 of 2)	14:36124871-36170520	prembt	postmbt	NOTEST	0	0	0	0	0	1	no
TSS10681	XLOC_007812	RNF145 (1 of 2)	14:36124871-36170520	prembt	postmbt	LOWDATA	0	0	0	0	0	1	no
TSS10682	XLOC_007813	-	14:36175022-36175214	prembt	postmbt	NOTEST	0	0	0	0	0	1	no
TSS10683	XLOC_007814	EBF1 (1 of 3)	14:36182878-36409370	prembt	postmbt	OK	0	0	0.317884	0.0321965	0.0112829	0.0383542	yes
TSS10684	XLOC_007814	EBF1 (1 of 3)	14:36182878-36409370	prembt	postmbt	NOTEST	0	0	0	0	0	1	no
TSS10685	XLOC_007815	-	14:36456693-36457004	prembt	postmbt	NOTEST	0	0	0	0	0	1	no
TSS10686	XLOC_007816	clint1	14:36527332-36682461	prembt	postmbt	OK	0	0	0.763301	2.47835e-05	5.2084e-06	9.68562e-05	yes
TSS10687	XLOC_007816	SYTL4	14:36527332-36682461	prembt	postmbt	OK	0	0	0.328239	0.0444621	0.0162589	0.050694	no
TSS10688	XLOC_007816	SYTL4	14:36527332-36682461	prembt	postmbt	NOTEST	0	0	0	0	0	1	no
TSS10689	XLOC_007817	ZBTB3 (1 of 2)	14:36527332-36682461	prembt	postmbt	NOTEST	0	0	0	0	0	1	no
TSS1069	XLOC_000736	AL929150.2	1:55542026-55548292	prembt	postmbt	NOTEST	0	0	0	0	0	1	no
TSS10690	XLOC_007818	TRMT12 (2 of 2)	14:36527332-36682461	prembt	postmbt	OK	0	0	0.0764123	0.225303	0.111769	0.253455	no
TSS10691	XLOC_007819	ZBTB3 (2 of 2)	14:36527332-36682461	prembt	postmbt	NOTEST	0	0	0	0	0	1	no
TSS10692	XLOC_007820	SSH3 (1 of 2)	14:36685558-36716868	prembt	postmbt	OK	0	0	0.0314262	0.767106	0.779098	0.938045	no
TSS10693	XLOC_007820	SSH3 (1 of 2)	14:36685558-36716868	prembt	postmbt	NOTEST	0	0	0	0	0	1	no
TSS10694	XLOC_007821	glrbb	14:36912245-36952579	prembt	postmbt	NOTEST	0	0	0	0	0	1	no
TSS10695	XLOC_007822	gria2b	14:36968743-37033972	prembt	postmbt	NOTEST	0	0	0	0	0	1	no
TSS10696	XLOC_007823	zgc:77938	14:37121610-37132341	prembt	postmbt	NOTEST	0	0	0	0	0	1	no
TSS10697	XLOC_007823	zgc:77938	14:37121610-37132341	prembt	postmbt	NOTEST	0	0	0	0	0	1	no
TSS10698	XLOC_007824	5S_rRNA	14:37422275-37422390	prembt	postmbt	NOTEST	0	0	0	0	0	1	no
TSS10699	XLOC_007825	pitx2	14:37440875-37450190	prembt	postmbt	NOTEST	0	0	0	0	0	1	no
TSS107	XLOC_000074	-	1:5111413-5116875	prembt	postmbt	NOTEST	0	0	0	0	0	1	no
TSS1070	XLOC_000737	zgc:136758	1:55620124-55630034	prembt	postmbt	NOTEST	0	0	0	0	0	1	no
TSS10700	XLOC_007825	pitx2	14:37440875-37450190	prembt	postmbt	NOTEST	0	0	0	0	0	1	no
TSS10701	XLOC_007825	pitx2	14:37440875-37450190	prembt	postmbt	NOTEST	0	0	0	0	0	1	no
TSS10702	XLOC_007826	elovl6	14:37451484-37493248	prembt	postmbt	LOWDATA	0	0	0	0	0	1	no
TSS10703	XLOC_007826	elovl6	14:37451484-37493248	prembt	postmbt	NOTEST	0	0	0	0	0	1	no
TSS10704	XLOC_007827	neil3	14:37635181-37657727	prembt	postmbt	OK	0	0	0.319821	0.0013617	0.000356684	0.00317683	yes
TSS10705	XLOC_007828	aga	14:37635181-37657727	prembt	postmbt	NOTEST	0	0	0	0	0	1	no
TSS10706	XLOC_007829	CR853287.1	14:37741803-37749077	prembt	postmbt	NOTEST	0	0	0	0	0	1	no
TSS10707	XLOC_007829	CR853287.1	14:37741803-37749077	prembt	postmbt	LOWDATA	0	0	0	0	0	1	no
TSS10708	XLOC_007830	CABZ01075275.1	14:37838162-37845731	prembt	postmbt	NOTEST	0	0	0	0	0	1	no
TSS10709	XLOC_007831	CABZ01075273.1	14:37863715-37873269	prembt	postmbt	NOTEST	0	0	0	0	0	1	no
TSS1071	XLOC_000738	aftpha	1:55634591-55650165	prembt	postmbt	OK	0	0	0.0269675	0.780371	0.83313	0.956797	no
TSS10710	XLOC_007832	REPIN1	14:37878823-37889835	prembt	postmbt	NOTEST	0	0	0	0	0	1	no
TSS10711	XLOC_007833	ENSDARG00000022389	14:37931598-37984580	prembt	postmbt	NOTEST	0	0	0	0	0	1	no
TSS10712	XLOC_007834	ctso	14:37987862-37999351	prembt	postmbt	NOTEST	0	0	0	0	0	1	no
TSS10713	XLOC_007834	ctso	14:37987862-37999351	prembt	postmbt	LOWDATA	0	0	0	0	0	1	no
TSS10714	XLOC_007835	tdo2a	14:37999805-38013158	prembt	postmbt	NOTEST	0	0	0	0	0	1	no
TSS10715	XLOC_007836	F2RL3	14:38190796-38196952	prembt	postmbt	NOTEST	0	0	0	0	0	1	no
TSS10716	XLOC_007837	lect2l	14:38206898-38208441	prembt	postmbt	NOTEST	0	0	0	0	0	1	no
TSS10717	XLOC_007838	LECT2 (3 of 3)	14:38211335-38214588	prembt	postmbt	NOTEST	0	0	0	0	0	1	no
TSS10718	XLOC_007839	LECT2 (1 of 3)	14:38221094-38221604	prembt	postmbt	NOTEST	0	0	0	0	0	1	no
TSS10719	XLOC_007840	-	14:38504124-38790395	prembt	postmbt	NOTEST	0	0	0	0	0	1	no
TSS1072	XLOC_000738	aftpha	1:55634591-55650165	prembt	postmbt	LOWDATA	0	0	0	0	0	1	no
TSS10720	XLOC_007841	PCDH1 (1 of 2)	14:38790548-39059088	prembt	postmbt	NOTEST	0	0	0	0	0	1	no
TSS10721	XLOC_007841	PCDH1 (1 of 2)	14:38790548-39059088	prembt	postmbt	NOTEST	0	0	0	0	0	1	no
TSS10722	XLOC_007841	PCDH1 (1 of 2)	14:38790548-39059088	prembt	postmbt	NOTEST	0	0	0	0	0	1	no
TSS10723	XLOC_007842	5S_rRNA	14:38790548-39059088	prembt	postmbt	NOTEST	0	0	0	0	0	1	no
TSS10724	XLOC_007843	rnasel3	14:40044380-40046544	prembt	postmbt	NOTEST	0	0	0	0	0	1	no
TSS10725	XLOC_007843	rnasel3	14:40044380-40046544	prembt	postmbt	LOWDATA	0	0	0	0	0	1	no
TSS10726	XLOC_007843	rnasel3	14:40044380-40046544	prembt	postmbt	LOWDATA	0	0	0	0	0	1	no
TSS10727	XLOC_007844	FBXO38	14:40046897-40079869	prembt	postmbt	OK	0	0	0.162358	0.0346972	0.0122757	0.0407724	yes
TSS10728	XLOC_007845	dre-mir-143-2	14:40131660-40131759	prembt	postmbt	NOTEST	0	0	0	0	0	1	no
TSS10729	XLOC_007846	dre-mir-145	14:40133369-40133482	prembt	postmbt	NOTEST	0	0	0	0	0	1	no
TSS1073	XLOC_000738	aftpha	1:55634591-55650165	prembt	postmbt	LOWDATA	0	0	0	0	0	1	no
TSS10730	XLOC_007847	dre-mir-143-2	14:40151142-40323920	prembt	postmbt	NOTEST	0	0	0	0	0	1	no
TSS10731	XLOC_007848	BX088707.1	14:40151142-40323920	prembt	postmbt	NOTEST	0	0	0	0	0	1	no
TSS10732	XLOC_007849	hnrnpa0	14:40341976-40347899	prembt	postmbt	OK	0	0	0.132494	0.0341022	0.0120384	0.0401221	yes
TSS10733	XLOC_007849	hnrnpa0l	14:40341976-40347899	prembt	postmbt	OK	0	0	0.0448956	0.0163559	0.00529817	0.0219616	yes
TSS10734	XLOC_007850	timm8a	14:40374933-40378270	prembt	postmbt	NOTEST	0	0	0	0	0	1	no
TSS10735	XLOC_007851	-	14:40443339-40443589	prembt	postmbt	NOTEST	0	0	0	0	0	1	no
TSS10736	XLOC_007852	glra4a	14:40499038-40570905	prembt	postmbt	NOTEST	0	0	0	0	0	1	no
TSS10737	XLOC_007853	diaph2	14:40644661-40858247	prembt	postmbt	LOWDATA	0	0	0	0	0	1	no
TSS10738	XLOC_007854	BX511013.1	14:40992940-41257057	prembt	postmbt	NOTEST	0	0	0	0	0	1	no
TSS10739	XLOC_007855	5S_rRNA	14:41556212-41556336	prembt	postmbt	NOTEST	0	0	0	0	0	1	no
TSS1074	XLOC_000739	5S_rRNA	1:55663426-55670767	prembt	postmbt	NOTEST	0	0	0	0	0	1	no
TSS10740	XLOC_007856	TNMD	14:41963191-42044114	prembt	postmbt	NOTEST	0	0	0	0	0	1	no
TSS10741	XLOC_007857	taf7	14:42173914-42195516	prembt	postmbt	LOWDATA	0	0	0	0	0	1	no
TSS10742	XLOC_007858	CT027835.1	14:42241156-42567308	prembt	postmbt	NOTEST	0	0	0	0	0	1	no
TSS10743	XLOC_007859	nox1	14:42820874-42835783	prembt	postmbt	NOTEST	0	0	0	0	0	1	no
TSS10744	XLOC_007860	NOX1 (1 of 2)	14:42835793-42921701	prembt	postmbt	NOTEST	0	0	0	0	0	1	no
TSS10745	XLOC_007861	-	14:42939929-42940091	prembt	postmbt	NOTEST	0	0	0	0	0	1	no
TSS10746	XLOC_007862	BCORL1	14:42942951-42971647	prembt	postmbt	OK	0	0	0.259763	0.00529788	0.00154068	0.00927012	yes
TSS10747	XLOC_007862	BCORL1	14:42942951-42971647	prembt	postmbt	LOWDATA	0	0	0	0	0	1	no
TSS10748	XLOC_007863	CU459160.1	14:43016688-43048797	prembt	postmbt	NOTEST	0	0	0	0	0	1	no
TSS10749	XLOC_007863	CU459160.1	14:43016688-43048797	prembt	postmbt	NOTEST	0	0	0	0	0	1	no
TSS1075	XLOC_000740	mb	1:55677270-55684413	prembt	postmbt	NOTEST	0	0	0	0	0	1	no
TSS10750	XLOC_007864	chrnb3b	14:43051743-43063664	prembt	postmbt	OK	0	0	0.832555	3.97778e-06	7.75411e-07	2.01497e-05	yes
TSS10751	XLOC_007865	nitr13	14:43064278-43129721	prembt	postmbt	NOTEST	0	0	0	0	0	1	no
TSS10752	XLOC_007866	ablim3	14:43288583-43419481	prembt	postmbt	NOTEST	0	0	0	0	0	1	no
TSS10753	XLOC_007866	ablim3	14:43288583-43419481	prembt	postmbt	NOTEST	0	0	0	0	0	1	no
TSS10754	XLOC_007866	ablim3	14:43288583-43419481	prembt	postmbt	LOWDATA	0	0	0	0	0	1	no
TSS10755	XLOC_007866	ablim3	14:43288583-43419481	prembt	postmbt	LOWDATA	0	0	0	0	0	1	no
TSS10756	XLOC_007867	afap1l1	14:43420327-43711969	prembt	postmbt	OK	0	0	0.481592	1.34662e-09	2.06968e-10	2.00138e-08	yes
TSS10757	XLOC_007867	afap1l1	14:43420327-43711969	prembt	postmbt	OK	0	0	0.569513	2.68208e-05	5.65642e-06	0.000103482	yes
TSS10758	XLOC_007867	afap1l1	14:43420327-43711969	prembt	postmbt	NOTEST	0	0	0	0	0	1	no
TSS10759	XLOC_007867	afap1l1	14:43420327-43711969	prembt	postmbt	NOTEST	0	0	0	0	0	1	no
TSS1076	XLOC_000740	mb	1:55677270-55684413	prembt	postmbt	LOWDATA	0	0	0	0	0	1	no
TSS10760	XLOC_007868	5S_rRNA	14:43420327-43711969	prembt	postmbt	NOTEST	0	0	0	0	0	1	no
TSS10761	XLOC_007869	si:dkey-23o10.4	14:43420327-43711969	prembt	postmbt	NOTEST	0	0	0	0	0	1	no
TSS10762	XLOC_007870	ABLIM3 (2 of 3)	14:43420327-43711969	prembt	postmbt	NOTEST	0	0	0	0	0	1	no
TSS10763	XLOC_007870	ABLIM3 (2 of 3)	14:43420327-43711969	prembt	postmbt	NOTEST	0	0	0	0	0	1	no
TSS10764	XLOC_007870	ABLIM3 (2 of 3)	14:43420327-43711969	prembt	postmbt	LOWDATA	0	0	0	0	0	1	no
TSS10765	XLOC_007870	ABLIM3 (2 of 3)	14:43420327-43711969	prembt	postmbt	LOWDATA	0	0	0	0	0	1	no
TSS10766	XLOC_007871	SLC7A11 (1 of 2)	14:44123869-44156360	prembt	postmbt	NOTEST	0	0	0	0	0	1	no
TSS10767	XLOC_007872	pcdh18b	14:44409056-44416597	prembt	postmbt	NOTEST	0	0	0	0	0	1	no
TSS10768	XLOC_007872	pcdh18b	14:44409056-44416597	prembt	postmbt	NOTEST	0	0	0	0	0	1	no
TSS10769	XLOC_007873	-	14:44641466-44641523	prembt	postmbt	NOTEST	0	0	0	0	0	1	no
TSS1077	XLOC_000741	zgc:172106	1:55833809-55838971	prembt	postmbt	NOTEST	0	0	0	0	0	1	no
TSS10770	XLOC_007874	-	14:44714987-44715488	prembt	postmbt	OK	0	0	0.00724085	0.797228	0.967643	0.992013	no
TSS10771	XLOC_007875	5S_rRNA	14:45534131-45534246	prembt	postmbt	NOTEST	0	0	0	0	0	1	no
TSS10772	XLOC_007876	-	14:45778195-45778263	prembt	postmbt	NOTEST	0	0	0	0	0	1	no
TSS10773	XLOC_007877	ADRA1B (2 of 2)	14:45797804-45816079	prembt	postmbt	NOTEST	0	0	0	0	0	1	no
TSS10774	XLOC_007878	-	14:46125626-46125678	prembt	postmbt	NOTEST	0	0	0	0	0	1	no
TSS10775	XLOC_007879	-	14:46369748-46476392	prembt	postmbt	NOTEST	0	0	0	0	0	1	no
TSS10776	XLOC_007880	LINGO2 (1 of 2)	14:46766597-46812812	prembt	postmbt	NOTEST	0	0	0	0	0	1	no
TSS10777	XLOC_007881	tomm5	14:46995797-46998792	prembt	postmbt	NOTEST	0	0	0	0	0	1	no
TSS10778	XLOC_007882	C14H11orf80	14:47012464-47024991	prembt	postmbt	NOTEST	0	0	0	0	0	1	no
TSS10779	XLOC_007883	slc30a9	14:47025886-47046192	prembt	postmbt	OK	0	0	0.141003	0.00695343	0.00207107	0.0114255	yes
TSS1078	XLOC_000742	BX284640.2	1:55879043-55879346	prembt	postmbt	NOTEST	0	0	0	0	0	1	no
TSS10780	XLOC_007883	slc30a9	14:47025886-47046192	prembt	postmbt	NOTEST	0	0	0	0	0	1	no
TSS10781	XLOC_007884	CT573279.1	14:47049012-47049097	prembt	postmbt	NOTEST	0	0	0	0	0	1	no
TSS10782	XLOC_007885	-	14:47081963-47083159	prembt	postmbt	NOTEST	0	0	0	0	0	1	no
TSS10783	XLOC_007886	DAPK2 (2 of 2)	14:47250184-47421086	prembt	postmbt	NOTEST	0	0	0	0	0	1	no
TSS10784	XLOC_007886	DAPK2 (2 of 2)	14:47250184-47421086	prembt	postmbt	OK	0	0	0.172456	0.0753526	0.0298212	0.0824253	no
TSS10785	XLOC_007887	C14H4orf29	14:47487852-47519707	prembt	postmbt	OK	0	0	0.0487451	0.68607	0.582651	0.827522	no
TSS10786	XLOC_007888	5S_rRNA	14:47487852-47519707	prembt	postmbt	NOTEST	0	0	0	0	0	1	no
TSS10787	XLOC_007889	FAM193B	14:47523855-47569444	prembt	postmbt	OK	0	0	0.0500721	0.664062	0.544548	0.799653	no
TSS10788	XLOC_007890	CABZ01074913.1	14:47573594-47582420	prembt	postmbt	NOTEST	0	0	0	0	0	1	no
TSS10789	XLOC_007891	CLTB	14:47673746-47689006	prembt	postmbt	NOTEST	0	0	0	0	0	1	no
TSS1079	XLOC_000743	BX284640.1	1:55890244-55891356	prembt	postmbt	NOTEST	0	0	0	0	0	1	no
TSS10790	XLOC_007892	-	14:47691317-47691700	prembt	postmbt	NOTEST	0	0	0	0	0	1	no
TSS10791	XLOC_007893	faf2	14:47698340-47719022	prembt	postmbt	OK	0	0	0.110731	0.0737233	0.0290729	0.0807528	no
TSS10792	XLOC_007893	faf2	14:47698340-47719022	prembt	postmbt	NOTEST	0	0	0	0	0	1	no
TSS10793	XLOC_007894	-	14:47735199-47737289	prembt	postmbt	NOTEST	0	0	0	0	0	1	no
TSS10794	XLOC_007895	CDHR2 (1 of 2)	14:47823185-47863470	prembt	postmbt	NOTEST	0	0	0	0	0	1	no
TSS10795	XLOC_007896	ATP8A1	14:47896351-47976610	prembt	postmbt	LOWDATA	0	0	0	0	0	1	no
TSS10796	XLOC_007897	-	14:47980766-47980872	prembt	postmbt	NOTEST	0	0	0	0	0	1	no
TSS10797	XLOC_007898	-	14:47994940-48000553	prembt	postmbt	NOTEST	0	0	0	0	0	1	no
TSS10798	XLOC_007899	-	14:48009671-48023196	prembt	postmbt	NOTEST	0	0	0	0	0	1	no
TSS10799	XLOC_007900	-	14:48023266-48023495	prembt	postmbt	NOTEST	0	0	0	0	0	1	no
TSS108	XLOC_000075	-	1:5118815-5119214	prembt	postmbt	NOTEST	0	0	0	0	0	1	no
TSS1080	XLOC_000744	CR788255.3	1:55910114-56016976	prembt	postmbt	NOTEST	0	0	0	0	0	1	no
TSS10800	XLOC_007901	-	14:48055124-48128271	prembt	postmbt	OK	0	0	0.0717447	0.726826	0.665801	0.880354	no
TSS10801	XLOC_007902	BEND4	14:48152189-48179524	prembt	postmbt	NOTEST	0	0	0	0	0	1	no
TSS10802	XLOC_007903	RAB11FIP5 (1 of 2)	14:48198487-48238780	prembt	postmbt	NOTEST	0	0	0	0	0	1	no
TSS10803	XLOC_007904	SFXN5 (1 of 2)	14:48246200-48275427	prembt	postmbt	OK	0	0	0.0631976	0.761263	0.759189	0.930801	no
TSS10804	XLOC_007905	ttc9c	14:48290115-48303923	prembt	postmbt	OK	0	0	0.0364188	0.745437	0.712305	0.907166	no
TSS10805	XLOC_007906	CR847510.1	14:48346546-48362906	prembt	postmbt	NOTEST	0	0	0	0	0	1	no
TSS10806	XLOC_007907	ubxn1	14:48413543-48424848	prembt	postmbt	NOTEST	0	0	0	0	0	1	no
TSS10807	XLOC_007907	ubxn1	14:48413543-48424848	prembt	postmbt	OK	0	0	0.507964	0.00665267	0.00197364	0.0110046	yes
TSS10808	XLOC_007908	ENSDARG00000093006	14:48495001-48499239	prembt	postmbt	NOTEST	0	0	0	0	0	1	no
TSS10809	XLOC_007909	ENSDARG00000076563	14:48500939-48506813	prembt	postmbt	LOWDATA	0	0	0	0	0	1	no
TSS1081	XLOC_000745	CR790369.1	1:55910114-56016976	prembt	postmbt	NOTEST	0	0	0	0	0	1	no
TSS10810	XLOC_007909	ENSDARG00000076563	14:48500939-48506813	prembt	postmbt	LOWDATA	0	0	0	0	0	1	no
TSS10811	XLOC_007910	zgc:194297	14:48531622-48537050	prembt	postmbt	LOWDATA	0	0	0	0	0	1	no
TSS10812	XLOC_007911	-	14:48543568-48550005	prembt	postmbt	NOTEST	0	0	0	0	0	1	no
TSS10813	XLOC_007912	-	14:48580278-48580400	prembt	postmbt	NOTEST	0	0	0	0	0	1	no
TSS10814	XLOC_007913	-	14:48591351-48591675	prembt	postmbt	NOTEST	0	0	0	0	0	1	no
TSS10815	XLOC_007914	-	14:48591734-48591949	prembt	postmbt	NOTEST	0	0	0	0	0	1	no
TSS10816	XLOC_007915	-	14:48592014-48592448	prembt	postmbt	NOTEST	0	0	0	0	0	1	no
TSS10817	XLOC_007916	-	14:48598764-48601874	prembt	postmbt	NOTEST	0	0	0	0	0	1	no
TSS10818	XLOC_007917	-	14:48604259-48605066	prembt	postmbt	NOTEST	0	0	0	0	0	1	no
TSS10819	XLOC_007918	-	14:48605228-48605990	prembt	postmbt	NOTEST	0	0	0	0	0	1	no
TSS1082	XLOC_000746	CR790369.2	1:55910114-56016976	prembt	postmbt	NOTEST	0	0	0	0	0	1	no
TSS10820	XLOC_007919	-	14:48606237-48606391	prembt	postmbt	NOTEST	0	0	0	0	0	1	no
TSS10821	XLOC_007920	ROM1 (2 of 2)	14:48610354-48634803	prembt	postmbt	NOTEST	0	0	0	0	0	1	no
TSS10822	XLOC_007921	CCDC88B	14:48637639-48707554	prembt	postmbt	NOTEST	0	0	0	0	0	1	no
TSS10823	XLOC_007922	flrt1b	14:48724472-48902785	prembt	postmbt	NOTEST	0	0	0	0	0	1	no
TSS10824	XLOC_007923	FERMT3 (1 of 2)	14:48905081-48932679	prembt	postmbt	NOTEST	0	0	0	0	0	1	no
TSS10825	XLOC_007924	slu7	14:48939009-48953989	prembt	postmbt	OK	0	0	0.0618325	0.576885	0.420599	0.688854	no
TSS10826	XLOC_007925	c1qtnf2	14:48956466-48958728	prembt	postmbt	NOTEST	0	0	0	0	0	1	no
TSS10827	XLOC_007926	ccrn4la	14:48963048-48976625	prembt	postmbt	LOWDATA	0	0	0	0	0	1	no
TSS10828	XLOC_007927	naa15a	14:49053847-49090462	prembt	postmbt	OK	0	0	0.110518	3.45893e-07	6.19096e-08	2.70365e-06	yes
TSS10829	XLOC_007928	RAB33B	14:49112572-49119144	prembt	postmbt	NOTEST	0	0	0	0	0	1	no
TSS1083	XLOC_000747	CR788255.3	1:55910114-56016976	prembt	postmbt	NOTEST	0	0	0	0	0	1	no
TSS10830	XLOC_007929	-	14:49122398-49122887	prembt	postmbt	NOTEST	0	0	0	0	0	1	no
TSS10831	XLOC_007930	-	14:49122946-49123177	prembt	postmbt	NOTEST	0	0	0	0	0	1	no
TSS10832	XLOC_007931	-	14:49123453-49124085	prembt	postmbt	NOTEST	0	0	0	0	0	1	no
TSS10833	XLOC_007932	-	14:49124174-49124617	prembt	postmbt	NOTEST	0	0	0	0	0	1	no
TSS10834	XLOC_007933	mgst2	14:49151751-49155148	prembt	postmbt	OK	0	0	0.331953	0.00449785	0.00129004	0.00806735	yes
TSS10835	XLOC_007934	ENSDARG00000052277	14:49209659-49236164	prembt	postmbt	NOTEST	0	0	0	0	0	1	no
TSS10836	XLOC_007934	ENSDARG00000052277	14:49209659-49236164	prembt	postmbt	NOTEST	0	0	0	0	0	1	no
TSS10837	XLOC_007935	cryba1l	14:49248445-49255475	prembt	postmbt	NOTEST	0	0	0	0	0	1	no
TSS10838	XLOC_007936	-	14:49279243-49279322	prembt	postmbt	NOTEST	0	0	0	0	0	1	no
TSS10839	XLOC_007937	CCNA2 (2 of 2)	14:49280470-49286678	prembt	postmbt	OK	0	0	0.0749475	0.686015	0.582551	0.827522	no
TSS1084	XLOC_000748	CR788255.2	1:56140387-56146376	prembt	postmbt	NOTEST	0	0	0	0	0	1	no
TSS10840	XLOC_007937	CCNA2 (2 of 2)	14:49280470-49286678	prembt	postmbt	NOTEST	0	0	0	0	0	1	no
TSS10841	XLOC_007938	tmem33	14:49291464-49301508	prembt	postmbt	OK	0	0	0.115511	0.59631	0.445371	0.713639	no
TSS10842	XLOC_007939	anxa5a	14:49346446-49369877	prembt	postmbt	NOTEST	0	0	0	0	0	1	no
TSS10843	XLOC_007940	si:ch211-89f22.1	14:49797992-49801740	prembt	postmbt	NOTEST	0	0	0	0	0	1	no
TSS10844	XLOC_007941	CU855780.1	14:50716175-51047728	prembt	postmbt	NOTEST	0	0	0	0	0	1	no
TSS10845	XLOC_007942	PPID	14:50716175-51047728	prembt	postmbt	NOTEST	0	0	0	0	0	1	no
TSS10846	XLOC_007943	rxfp1	14:51062654-51105100	prembt	postmbt	NOTEST	0	0	0	0	0	1	no
TSS10847	XLOC_007944	etfdh	14:51112626-51144972	prembt	postmbt	NOTEST	0	0	0	0	0	1	no
TSS10848	XLOC_007944	etfdh	14:51112626-51144972	prembt	postmbt	NOTEST	0	0	0	0	0	1	no
TSS10849	XLOC_007945	-	14:51163167-51169283	prembt	postmbt	NOTEST	0	0	0	0	0	1	no
TSS1085	XLOC_000749	CR788255.1	1:56183147-56185920	prembt	postmbt	NOTEST	0	0	0	0	0	1	no
TSS10850	XLOC_007946	-	14:51174747-51180809	prembt	postmbt	NOTEST	0	0	0	0	0	1	no
TSS10851	XLOC_007947	-	14:51188246-51188727	prembt	postmbt	NOTEST	0	0	0	0	0	1	no
TSS10852	XLOC_007948	mif	14:51224154-51229737	prembt	postmbt	NOTEST	0	0	0	0	0	1	no
TSS10853	XLOC_007949	CLP1	14:51241751-51258161	prembt	postmbt	NOTEST	0	0	0	0	0	1	no
TSS10854	XLOC_007949	CLP1	14:51241751-51258161	prembt	postmbt	LOWDATA	0	0	0	0	0	1	no
TSS10855	XLOC_007950	ZDHHC5 (2 of 2)	14:51258306-51291493	prembt	postmbt	OK	0	0	0.0185167	0.792874	0.910624	0.97608	no
TSS10856	XLOC_007950	ZDHHC5 (2 of 2)	14:51258306-51291493	prembt	postmbt	LOWDATA	0	0	0	0	0	1	no
TSS10857	XLOC_007951	C14H5orf24 (1 of 2)	14:51394918-51395999	prembt	postmbt	NOTEST	0	0	0	0	0	1	no
TSS10858	XLOC_007952	nsd1a	14:51411321-51474077	prembt	postmbt	OK	0	0	0.266962	0.00385634	0.00109212	0.00720522	yes
TSS10859	XLOC_007952	nsd1a	14:51411321-51474077	prembt	postmbt	LOWDATA	0	0	0	0	0	1	no
TSS1086	XLOC_000750	FP245449.1	1:56205752-56206209	prembt	postmbt	NOTEST	0	0	0	0	0	1	no
TSS10860	XLOC_007952	nsd1a	14:51411321-51474077	prembt	postmbt	LOWDATA	0	0	0	0	0	1	no
TSS10861	XLOC_007953	rmnd5b	14:51479471-51505295	prembt	postmbt	OK	0	0	0.156413	0.028204	0.00972275	0.0339605	yes
TSS10862	XLOC_007953	rmnd5b	14:51479471-51505295	prembt	postmbt	NOTEST	0	0	0	0	0	1	no
TSS10863	XLOC_007954	anxa6	14:51510907-51620264	prembt	postmbt	LOWDATA	0	0	0	0	0	1	no
TSS10864	XLOC_007954	anxa6	14:51510907-51620264	prembt	postmbt	OK	0	0	0.193971	0.589462	0.436484	0.704642	no
TSS10865	XLOC_007954	anxa6	14:51510907-51620264	prembt	postmbt	LOWDATA	0	0	0	0	0	1	no
TSS10866	XLOC_007954	anxa6	14:51510907-51620264	prembt	postmbt	LOWDATA	0	0	0	0	0	1	no
TSS10867	XLOC_007955	-	14:51625935-51626434	prembt	postmbt	NOTEST	0	0	0	0	0	1	no
TSS10868	XLOC_007956	-	14:51631980-51632635	prembt	postmbt	NOTEST	0	0	0	0	0	1	no
TSS10869	XLOC_007957	tnip1	14:51641658-51688743	prembt	postmbt	LOWDATA	0	0	0	0	0	1	no
TSS1087	XLOC_000751	si:ch73-341p18.5	1:56243400-56247139	prembt	postmbt	NOTEST	0	0	0	0	0	1	no
TSS10870	XLOC_007957	tnip1	14:51641658-51688743	prembt	postmbt	LOWDATA	0	0	0	0	0	1	no
TSS10871	XLOC_007958	-	14:51690860-51691412	prembt	postmbt	NOTEST	0	0	0	0	0	1	no
TSS10872	XLOC_007959	-	14:51691597-51691784	prembt	postmbt	NOTEST	0	0	0	0	0	1	no
TSS10873	XLOC_007960	-	14:51691940-51692262	prembt	postmbt	NOTEST	0	0	0	0	0	1	no
TSS10874	XLOC_007961	dctn4	14:51722318-51750212	prembt	postmbt	OK	0	0	0.222334	0.00997625	0.00307316	0.0151509	yes
TSS10875	XLOC_007962	-	14:51755663-51755882	prembt	postmbt	NOTEST	0	0	0	0	0	1	no
TSS10876	XLOC_007963	-	14:51808347-51808523	prembt	postmbt	NOTEST	0	0	0	0	0	1	no
TSS10877	XLOC_007964	-	14:51840570-51840648	prembt	postmbt	NOTEST	0	0	0	0	0	1	no
TSS10878	XLOC_007965	TSPAN17	14:51923049-51932609	prembt	postmbt	OK	0	0	0.194182	0.306528	0.166596	0.350323	no
TSS10879	XLOC_007966	atoh1b	14:51971449-51972253	prembt	postmbt	NOTEST	0	0	0	0	0	1	no
TSS1088	XLOC_000752	si:ch73-341p18.6	1:56265581-56267665	prembt	postmbt	NOTEST	0	0	0	0	0	1	no
TSS10880	XLOC_007967	unc5a	14:52037786-52295859	prembt	postmbt	OK	0	0	0.634331	1.69297e-06	3.1977e-07	1.00675e-05	yes
TSS10881	XLOC_007967	unc5a	14:52037786-52295859	prembt	postmbt	NOTEST	0	0	0	0	0	1	no
TSS10882	XLOC_007968	C14H5orf25	14:52610725-52630471	prembt	postmbt	NOTEST	0	0	0	0	0	1	no
TSS10883	XLOC_007968	C14H5orf25	14:52610725-52630471	prembt	postmbt	NOTEST	0	0	0	0	0	1	no
TSS10884	XLOC_007969	CNOT6 (2 of 2)	14:52632243-52657079	prembt	postmbt	NOTEST	0	0	0	0	0	1	no
TSS10885	XLOC_007969	CNOT6 (2 of 2)	14:52632243-52657079	prembt	postmbt	NOTEST	0	0	0	0	0	1	no
TSS10886	XLOC_007970	-	14:52657171-52663361	prembt	postmbt	NOTEST	0	0	0	0	0	1	no
TSS10887	XLOC_007971	CR376827.1	14:52809185-52817191	prembt	postmbt	NOTEST	0	0	0	0	0	1	no
TSS10888	XLOC_007972	5S_rRNA	14:52820805-52820922	prembt	postmbt	NOTEST	0	0	0	0	0	1	no
TSS10889	XLOC_007973	-	14:53075781-53076027	prembt	postmbt	NOTEST	0	0	0	0	0	1	no
TSS1089	XLOC_000753	si:ch73-341p18.7	1:56276140-56283439	prembt	postmbt	NOTEST	0	0	0	0	0	1	no
TSS10890	XLOC_007974	ube2d2	14:53115931-53147638	prembt	postmbt	NOTEST	0	0	0	0	0	1	no
TSS10891	XLOC_007974	ube2d2	14:53115931-53147638	prembt	postmbt	OK	0	0	0.0673614	0.0108911	0.00338377	0.0161757	yes
TSS10892	XLOC_007975	CU633618.1	14:53152935-53179138	prembt	postmbt	OK	0	0	0.085276	0.732013	0.678049	0.887587	no
TSS10893	XLOC_007976	-	14:53184883-53187504	prembt	postmbt	NOTEST	0	0	0	0	0	1	no
TSS10894	XLOC_007977	-	14:53190279-53190386	prembt	postmbt	NOTEST	0	0	0	0	0	1	no
TSS10895	XLOC_007978	-	14:53195689-53200985	prembt	postmbt	NOTEST	0	0	0	0	0	1	no
TSS10896	XLOC_007979	-	14:53290469-53291138	prembt	postmbt	NOTEST	0	0	0	0	0	1	no
TSS10897	XLOC_007980	CABZ01086927.1	14:53304854-53306332	prembt	postmbt	NOTEST	0	0	0	0	0	1	no
TSS10898	XLOC_007981	CABZ01086926.1	14:53312142-53312953	prembt	postmbt	NOTEST	0	0	0	0	0	1	no
TSS10899	XLOC_007982	-	14:53315871-53316912	prembt	postmbt	NOTEST	0	0	0	0	0	1	no
TSS109	XLOC_000076	gtf3c3	1:5120998-5136072	prembt	postmbt	NOTEST	0	0	0	0	0	1	no
TSS1090	XLOC_000754	dnajb1b	1:56284716-56290212	prembt	postmbt	NOTEST	0	0	0	0	0	1	no
TSS10900	XLOC_007983	-	14:53317223-53317488	prembt	postmbt	NOTEST	0	0	0	0	0	1	no
TSS10901	XLOC_007984	-	14:53317561-53318201	prembt	postmbt	NOTEST	0	0	0	0	0	1	no
TSS10902	XLOC_007985	-	14:53318289-53318505	prembt	postmbt	NOTEST	0	0	0	0	0	1	no
TSS10903	XLOC_007986	-	14:53318900-53319508	prembt	postmbt	NOTEST	0	0	0	0	0	1	no
TSS10904	XLOC_007987	-	14:53354558-53357463	prembt	postmbt	NOTEST	0	0	0	0	0	1	no
TSS10905	XLOC_007988	-	14:53357529-53360162	prembt	postmbt	NOTEST	0	0	0	0	0	1	no
TSS10906	XLOC_007989	-	14:53360860-53366959	prembt	postmbt	NOTEST	0	0	0	0	0	1	no
TSS10907	XLOC_007990	ppp2r2ba	14:53385183-53498189	prembt	postmbt	NOTEST	0	0	0	0	0	1	no
TSS10908	XLOC_007991	exosc3	14:53498787-53502929	prembt	postmbt	NOTEST	0	0	0	0	0	1	no
TSS10909	XLOC_007991	exosc3	14:53498787-53502929	prembt	postmbt	NOTEST	0	0	0	0	0	1	no
TSS1091	XLOC_000755	tecrb	1:56292343-56317482	prembt	postmbt	OK	0	0	0.832393	6.70895e-09	1.07268e-09	7.64315e-08	yes
TSS10910	XLOC_007992	rest	14:53546135-53558877	prembt	postmbt	OK	0	0	0.0877924	0.0206638	0.00686804	0.0258708	yes
TSS10911	XLOC_007992	rest	14:53546135-53558877	prembt	postmbt	LOWDATA	0	0	0	0	0	1	no
TSS10912	XLOC_007993	C14H4orf14	14:53559049-53597284	prembt	postmbt	NOTEST	0	0	0	0	0	1	no
TSS10913	XLOC_007994	polr2b	14:53559049-53597284	prembt	postmbt	NOTEST	0	0	0	0	0	1	no
TSS10914	XLOC_007994	polr2b	14:53559049-53597284	prembt	postmbt	OK	0	0	0.241851	0.0886915	0.0360741	0.0965924	no
TSS10915	XLOC_007995	CPXM1 (1 of 2)	14:53673272-53704165	prembt	postmbt	NOTEST	0	0	0	0	0	1	no
TSS10916	XLOC_007996	COX18	14:53706594-53716536	prembt	postmbt	NOTEST	0	0	0	0	0	1	no
TSS10917	XLOC_007997	igfbp7	14:53720904-53731701	prembt	postmbt	NOTEST	0	0	0	0	0	1	no
TSS10918	XLOC_007998	nkx3.2	14:38542-40095	prembt	postmbt	NOTEST	0	0	0	0	0	1	no
TSS10919	XLOC_007999	-	14:43875-44170	prembt	postmbt	NOTEST	0	0	0	0	0	1	no
TSS1092	XLOC_000755	tecrb	1:56292343-56317482	prembt	postmbt	NOTEST	0	0	0	0	0	1	no
TSS10920	XLOC_008000	-	14:45065-48168	prembt	postmbt	OK	0	0	0.623313	2.0846e-05	4.34765e-06	8.40836e-05	yes
TSS10921	XLOC_008001	-	14:119843-120280	prembt	postmbt	NOTEST	0	0	0	0	0	1	no
TSS10922	XLOC_008002	-	14:120368-121273	prembt	postmbt	NOTEST	0	0	0.393115	0.0780504	0.0310677	1	no
TSS10923	XLOC_008003	DRD5	14:123288-124131	prembt	postmbt	NOTEST	0	0	0	0	0	1	no
TSS10924	XLOC_008004	OTOP1	14:127085-147057	prembt	postmbt	OK	0	0	0.112762	0.0454386	0.0166661	0.0516778	no
TSS10925	XLOC_008004	OTOP1	14:127085-147057	prembt	postmbt	NOTEST	0	0	0	0	0	1	no
TSS10926	XLOC_008004	TMEM128	14:127085-147057	prembt	postmbt	NOTEST	0	0	0	0	0	1	no
TSS10927	XLOC_008005	LYAR	14:149923-154832	prembt	postmbt	OK	0	0	0.0684215	0.0837821	0.0337467	0.0914458	no
TSS10928	XLOC_008006	STX18	14:156280-161186	prembt	postmbt	NOTEST	0	0	0	0	0	1	no
TSS10929	XLOC_008006	STX18	14:156280-161186	prembt	postmbt	OK	0	0	0.0200515	0.791896	0.902307	0.97491	no
TSS1093	XLOC_000755	tecrb	1:56292343-56317482	prembt	postmbt	NOTEST	0	0	0	0	0	1	no
TSS10930	XLOC_008007	-	14:179333-181313	prembt	postmbt	NOTEST	0	0	0	0	0	1	no
TSS10931	XLOC_008008	-	14:181467-182270	prembt	postmbt	NOTEST	0	0	0	0	0	1	no
TSS10932	XLOC_008009	-	14:185192-185651	prembt	postmbt	NOTEST	0	0	0	0	0	1	no
TSS10933	XLOC_008010	-	14:185899-186226	prembt	postmbt	NOTEST	0	0	0	0	0	1	no
TSS10934	XLOC_008011	-	14:186335-186410	prembt	postmbt	NOTEST	0	0	0	0	0	1	no
TSS10935	XLOC_008012	-	14:186555-186866	prembt	postmbt	NOTEST	0	0	0	0	0	1	no
TSS10936	XLOC_008013	-	14:187119-187461	prembt	postmbt	NOTEST	0	0	0	0	0	1	no
TSS10937	XLOC_008014	-	14:187787-188408	prembt	postmbt	NOTEST	0	0	0	0	0	1	no
TSS10938	XLOC_008015	gpc6l	14:191670-199640	prembt	postmbt	OK	0	0	0.786678	5.26377e-07	9.55106e-08	3.87133e-06	yes
TSS10939	XLOC_008016	mcm7	14:201200-213844	prembt	postmbt	NOTEST	0	0	0	0	0	1	no
TSS1094	XLOC_000756	si:ch73-343l4.1	1:56391535-56391818	prembt	postmbt	NOTEST	0	0	0	0	0	1	no
TSS10940	XLOC_008016	mcm7	14:201200-213844	prembt	postmbt	NOTEST	0	0	0	0	0	1	no
TSS10941	XLOC_008016	mcm7	14:201200-213844	prembt	postmbt	NOTEST	0	0	0	0	0	1	no
TSS10942	XLOC_008016	mcm7	14:201200-213844	prembt	postmbt	NOTEST	0	0	0	0	0	1	no
TSS10943	XLOC_008016	mcm7	14:201200-213844	prembt	postmbt	NOTEST	0	0	0	0	0	1	no
TSS10944	XLOC_008016	mcm7	14:201200-213844	prembt	postmbt	OK	0	0	0.172648	0.00521137	0.00151339	0.00912555	yes
TSS10945	XLOC_008016	mcm7	14:201200-213844	prembt	postmbt	NOTEST	0	0	0	0	0	1	no
TSS10946	XLOC_008016	mcm7	14:201200-213844	prembt	postmbt	OK	0	0	0.0681785	0.0685308	0.0267115	0.075369	no
TSS10947	XLOC_008017	dre-mir-25	14:201200-213844	prembt	postmbt	NOTEST	0	0	0	0	0	1	no
TSS10948	XLOC_008018	dre-mir-19d	14:201200-213844	prembt	postmbt	NOTEST	0	0	0	0	0	1	no
TSS10949	XLOC_008019	dre-mir-93	14:201200-213844	prembt	postmbt	NOTEST	0	0	0	0	0	1	no
TSS1095	XLOC_000757	si:ch73-343l4.2	1:56397151-56400642	prembt	postmbt	NOTEST	0	0	0	0	0	1	no
TSS10950	XLOC_008020	-	14:201200-213844	prembt	postmbt	NOTEST	0	0	0	0	0	1	no
TSS10951	XLOC_008021	-	14:201200-213844	prembt	postmbt	NOTEST	0	0	0	0	0	1	no
TSS10952	XLOC_008022	-	14:213917-216626	prembt	postmbt	NOTEST	0	0	0	0	0	1	no
TSS10953	XLOC_008023	-	14:216705-217567	prembt	postmbt	NOTEST	0	0	0	0	0	1	no
TSS10954	XLOC_008024	-	14:220854-221432	prembt	postmbt	NOTEST	0	0	0	0	0	1	no
TSS10955	XLOC_008025	STAG3L4	14:221561-223887	prembt	postmbt	LOWDATA	0	0	0	0	0	1	no
TSS10956	XLOC_008025	STAG3L4	14:221561-223887	prembt	postmbt	NOTEST	0	0	0	0	0	1	no
TSS10957	XLOC_008026	-	14:223956-224074	prembt	postmbt	NOTEST	0	0	0	0	0	1	no
TSS10958	XLOC_008027	-	14:227467-228290	prembt	postmbt	NOTEST	0	0	0	0	0	1	no
TSS10959	XLOC_008028	-	14:240163-240319	prembt	postmbt	NOTEST	0	0	0	0	0	1	no
TSS1096	XLOC_000758	si:ch73-343l4.3	1:56408792-56413397	prembt	postmbt	NOTEST	0	0	0	0	0	1	no
TSS10960	XLOC_008029	-	14:262410-262702	prembt	postmbt	NOTEST	0	0	0	0	0	1	no
TSS10961	XLOC_008030	ZNF518B	14:263281-270293	prembt	postmbt	NOTEST	0	0	0	0	0	1	no
TSS10962	XLOC_008030	ZNF518B	14:263281-270293	prembt	postmbt	NOTEST	0	0	0	0	0	1	no
TSS10963	XLOC_008030	ZNF518B	14:263281-270293	prembt	postmbt	LOWDATA	0	0	0	0	0	1	no
TSS10964	XLOC_008031	-	14:324763-324861	prembt	postmbt	NOTEST	0	0	0	0	0	1	no
TSS10965	XLOC_008032	FAT4	14:389578-456589	prembt	postmbt	NOTEST	0	0	0	0	0	1	no
TSS10966	XLOC_008032	FAT4	14:389578-456589	prembt	postmbt	NOTEST	0	0	0	0	0	1	no
TSS10967	XLOC_008032	FAT4	14:389578-456589	prembt	postmbt	LOWDATA	0	0	0	0	0	1	no
TSS10968	XLOC_008033	-	14:469361-470119	prembt	postmbt	NOTEST	0	0	0	0	0	1	no
TSS10969	XLOC_008034	-	14:470178-472660	prembt	postmbt	NOTEST	0	0	0	0	0	1	no
TSS1097	XLOC_000759	si:ch73-343l4.6	1:56416612-56435399	prembt	postmbt	NOTEST	0	0	0	0	0	1	no
TSS10970	XLOC_008035	ANKRD50 (1 of 2)	14:475717-479248	prembt	postmbt	NOTEST	0	0	0	0	0	1	no
TSS10971	XLOC_008036	ANKRD50 (2 of 2)	14:493002-501718	prembt	postmbt	LOWDATA	0	0	0	0	0	1	no
TSS10972	XLOC_008036	ANKRD50 (2 of 2)	14:493002-501718	prembt	postmbt	NOTEST	0	0	0	0	0	1	no
TSS10973	XLOC_008037	-	14:553306-553400	prembt	postmbt	NOTEST	0	0	0	0	0	1	no
TSS10974	XLOC_008038	NUDT6	14:567730-575589	prembt	postmbt	NOTEST	0	0	0	0	0	1	no
TSS10975	XLOC_008039	tlr1	14:733851-738712	prembt	postmbt	NOTEST	0	0	0	0	0	1	no
TSS10976	XLOC_008040	trim35	14:755444-762572	prembt	postmbt	LOWDATA	0	0	0	0	0	1	no
TSS10977	XLOC_008041	slc34a1a	14:835779-858120	prembt	postmbt	NOTEST	0	0	0	0	0	1	no
TSS10978	XLOC_008041	slc34a1a	14:835779-858120	prembt	postmbt	NOTEST	0	0	0	0	0	1	no
TSS10979	XLOC_008041	slc34a1a	14:835779-858120	prembt	postmbt	LOWDATA	0	0	0	0	0	1	no
TSS1098	XLOC_000759	si:ch73-343l4.6	1:56416612-56435399	prembt	postmbt	LOWDATA	0	0	0	0	0	1	no
TSS10980	XLOC_008042	rgs14a	14:870825-897233	prembt	postmbt	OK	0	0	0.029172	0.781369	0.837937	0.957792	no
TSS10981	XLOC_008043	ACSL1 (2 of 2)	14:922279-969245	prembt	postmbt	LOWDATA	0	0	0	0	0	1	no
TSS10982	XLOC_008043	ACSL1 (2 of 2)	14:922279-969245	prembt	postmbt	NOTEST	0	0	0	0	0	1	no
TSS10983	XLOC_008044	ARSI (1 of 2)	14:972008-975248	prembt	postmbt	NOTEST	0	0	0	0	0	1	no
TSS10984	XLOC_008045	SLC16A2	14:1162308-1170206	prembt	postmbt	NOTEST	0	0	0	0	0	1	no
TSS10985	XLOC_008046	ARL9	14:1201720-1210348	prembt	postmbt	NOTEST	0	0	0	0	0	1	no
TSS10986	XLOC_008047	srp72	14:1213034-1219477	prembt	postmbt	NOTEST	0	0	0	0	0	1	no
TSS10987	XLOC_008047	srp72	14:1220996-1240308	prembt	postmbt	NOTEST	0	0	0	0	0	1	no
TSS10988	XLOC_008048	CABZ01072922.1	14:1314695-1324234	prembt	postmbt	NOTEST	0	0	0	0	0	1	no
TSS10989	XLOC_008049	cetn2	14:1358234-1365851	prembt	postmbt	FAIL	0	0	0	0	0	1	no
TSS1099	XLOC_000760	si:ch73-343l4.4	1:56416612-56435399	prembt	postmbt	NOTEST	0	0	0	0	0	1	no
TSS10990	XLOC_008050	5S_rRNA	14:1393922-1394041	prembt	postmbt	NOTEST	0	0	0	0	0	1	no
TSS10991	XLOC_008051	DOCK2	14:1444372-1582759	prembt	postmbt	NOTEST	0	0	0	0	0	1	no
TSS10992	XLOC_008052	-	14:1656779-1657436	prembt	postmbt	NOTEST	0	0	0	0	0	1	no
TSS10993	XLOC_008053	-	14:1783729-1783933	prembt	postmbt	NOTEST	0	0	0	0	0	1	no
TSS10994	XLOC_008054	-	14:1784095-1784633	prembt	postmbt	NOTEST	0	0	0	0	0	1	no
TSS10995	XLOC_008055	-	14:1785434-1785609	prembt	postmbt	NOTEST	0	0	0	0	0	1	no
TSS10996	XLOC_008056	-	14:1786081-1786795	prembt	postmbt	NOTEST	0	0	0	0	0	1	no
TSS10997	XLOC_008057	-	14:1786852-1787155	prembt	postmbt	NOTEST	0	0	0	0	0	1	no
TSS10998	XLOC_008058	TLX2	14:1814323-1820276	prembt	postmbt	NOTEST	0	0	0	0	0	1	no
TSS10999	XLOC_008059	-	14:2080997-2081076	prembt	postmbt	NOTEST	0	0	0	0	0	1	no
TSS11	XLOC_000007	tfdp1b	1:101907-116401	prembt	postmbt	LOWDATA	0	0	0	0	0	1	no
TSS110	XLOC_000076	gtf3c3	1:5120998-5136072	prembt	postmbt	LOWDATA	0	0	0	0	0	1	no
TSS1100	XLOC_000761	si:ch73-343l4.5	1:56416612-56435399	prembt	postmbt	NOTEST	0	0	0	0	0	1	no
TSS11000	XLOC_008060	fgf18a	14:2184046-2199797	prembt	postmbt	NOTEST	0	0	0	0	0	1	no
TSS11001	XLOC_008061	HMGXB3	14:3063184-3092123	prembt	postmbt	OK	0	0	0.159952	0.475055	0.308504	0.557317	no
TSS11002	XLOC_008062	-	14:3095047-3110946	prembt	postmbt	NOTEST	0	0	0	0	0	1	no
TSS11003	XLOC_008063	iclp1	14:3122604-3136493	prembt	postmbt	NOTEST	0	0	0	0	0	1	no
TSS11004	XLOC_008063	iclp1	14:3122604-3136493	prembt	postmbt	LOWDATA	0	0	0	0	0	1	no
TSS11005	XLOC_008064	bicc2	14:3331097-3375095	prembt	postmbt	NOTEST	0	0	0	0	0	1	no
TSS11006	XLOC_008065	cdx1a	14:3399768-3403841	prembt	postmbt	NOTEST	0	0	0	0	0	1	no
TSS11007	XLOC_008066	PIGG	14:3894076-4120337	prembt	postmbt	NOTEST	0	0	0	0	0	1	no
TSS11008	XLOC_008066	PIGG	14:3894076-4120337	prembt	postmbt	LOWDATA	0	0	0	0	0	1	no
TSS11009	XLOC_008067	SNX25	14:4136872-4222935	prembt	postmbt	OK	0	0	0.217358	0.045553	0.0167139	0.0517786	no
TSS1101	XLOC_000762	si:ch73-343l4.7	1:56438856-56440173	prembt	postmbt	NOTEST	0	0	0	0	0	1	no
TSS11010	XLOC_008068	enpp6	14:4226730-4254978	prembt	postmbt	NOTEST	0	0	0	0	0	1	no
TSS11011	XLOC_008069	IRF2 (2 of 2)	14:4263299-4291785	prembt	postmbt	NOTEST	0	0	0	0	0	1	no
TSS11012	XLOC_008070	casp3b	14:4304678-4324092	prembt	postmbt	LOWDATA	0	0	0	0	0	1	no
TSS11013	XLOC_008070	casp3b	14:4304678-4324092	prembt	postmbt	NOTEST	0	0	0	0	0	1	no
TSS11014	XLOC_008071	MLF1IP (2 of 2)	14:4342235-4354929	prembt	postmbt	NOTEST	0	0	0	0	0	1	no
TSS11015	XLOC_008071	MLF1IP (2 of 2)	14:4342235-4354929	prembt	postmbt	NOTEST	0	0	0	0	0	1	no
TSS11016	XLOC_008072	FRMPD1 (2 of 6)	14:4376166-4380322	prembt	postmbt	NOTEST	0	0	0	0	0	1	no
TSS11017	XLOC_008073	FRMPD1 (3 of 6)	14:4382290-4389202	prembt	postmbt	NOTEST	0	0	0	0	0	1	no
TSS11018	XLOC_008074	5S_rRNA	14:4472198-4497945	prembt	postmbt	NOTEST	0	0	0	0	0	1	no
TSS11019	XLOC_008075	gnpda2	14:4500573-4517541	prembt	postmbt	LOWDATA	0	0	0	0	0	1	no
TSS1102	XLOC_000762	si:ch73-343l4.7	1:56438856-56440173	prembt	postmbt	NOTEST	0	0	0	0	0	1	no
TSS11020	XLOC_008075	gnpda2	14:4500573-4517541	prembt	postmbt	LOWDATA	0	0	0	0	0	1	no
TSS11021	XLOC_008076	BX088718.1	14:4610985-4611897	prembt	postmbt	NOTEST	0	0	0	0	0	1	no
TSS11022	XLOC_008077	DHRS13 (1 of 5)	14:4632106-4642537	prembt	postmbt	NOTEST	0	0	0	0	0	1	no
TSS11023	XLOC_008078	GABRA4	14:4659093-4697287	prembt	postmbt	NOTEST	0	0	0	0	0	1	no
TSS11024	XLOC_008079	pcgf1	14:5400794-5413473	prembt	postmbt	LOWDATA	0	0	0	0	0	1	no
TSS11025	XLOC_008080	fgf24	14:5513178-5552784	prembt	postmbt	NOTEST	0	0	0	0	0	1	no
TSS11026	XLOC_008080	fgf24	14:5513178-5552784	prembt	postmbt	LOWDATA	0	0	0	0	0	1	no
TSS11027	XLOC_008081	npm4	14:5594041-5648623	prembt	postmbt	OK	0	0	0.202539	0.0290988	0.0100697	0.0349367	yes
TSS11028	XLOC_008082	tlx2	14:5662851-5696532	prembt	postmbt	NOTEST	0	0	0	0	0	1	no
TSS11029	XLOC_008082	tlx2	14:5662851-5696532	prembt	postmbt	NOTEST	0	0	0	0	0	1	no
TSS1103	XLOC_000763	si:ch73-343l4.8	1:56442874-56447831	prembt	postmbt	NOTEST	0	0	0	0	0	1	no
TSS11030	XLOC_008083	kazald2	14:5811096-5823208	prembt	postmbt	NOTEST	0	0	0	0	0	1	no
TSS11031	XLOC_008084	loxl3a	14:5873062-5922749	prembt	postmbt	NOTEST	0	0	0	0	0	1	no
TSS11032	XLOC_008085	5S_rRNA	14:6190084-6200108	prembt	postmbt	NOTEST	0	0	0	0	0	1	no
TSS11033	XLOC_008086	HDX	14:6215976-6228907	prembt	postmbt	OK	0	0	0.378431	0.000935871	0.000239011	0.00232786	yes
TSS11034	XLOC_008086	HDX	14:6215976-6228907	prembt	postmbt	NOTEST	0	0	0	0	0	1	no
TSS11035	XLOC_008087	-	14:6235022-6267692	prembt	postmbt	OK	0	0	0.558581	3.06274e-05	6.49787e-06	0.000116979	yes
TSS11036	XLOC_008088	-	14:6269346-6273479	prembt	postmbt	OK	0	0	0.101035	0.0402701	0.0145289	0.0463692	yes
TSS11037	XLOC_008089	ikbkapl	14:6273553-6291757	prembt	postmbt	NOTEST	0	0	0	0	0	1	no
TSS11038	XLOC_008089	ikbkapl	14:6273553-6291757	prembt	postmbt	NOTEST	0	0	0	0	0	1	no
TSS11039	XLOC_008089	ikbkapl	14:6273553-6291757	prembt	postmbt	OK	0	0	0.0144773	0.793319	0.914681	0.977716	no
TSS1104	XLOC_000763	si:ch73-343l4.8	1:56442874-56447831	prembt	postmbt	LOWDATA	0	0	0	0	0	1	no
TSS11040	XLOC_008090	-	14:6293041-6293179	prembt	postmbt	NOTEST	0	0	0	0	0	1	no
TSS11041	XLOC_008091	SLC44A1 (1 of 3)	14:6349074-6371407	prembt	postmbt	LOWDATA	0	0	0	0	0	1	no
TSS11042	XLOC_008092	-	14:6376500-6376713	prembt	postmbt	NOTEST	0	0	0	0	0	1	no
TSS11043	XLOC_008093	abca1b	14:6389957-6484963	prembt	postmbt	NOTEST	0	0	0	0	0	1	no
TSS11044	XLOC_008094	NIPSNAP3A	14:6486567-6492812	prembt	postmbt	NOTEST	0	0	0	0	0	1	no
TSS11045	XLOC_008095	COL23A1 (1 of 3)	14:6600965-6693606	prembt	postmbt	OK	0	0	0.420171	0.0401144	0.0144653	0.0462163	yes
TSS11046	XLOC_008096	-	14:6897150-6897571	prembt	postmbt	NOTEST	0	0	0	0	0	1	no
TSS11047	XLOC_008097	CABZ01078974.1	14:6899807-6910731	prembt	postmbt	NOTEST	0	0	0	0	0	1	no
TSS11048	XLOC_008097	CABZ01078974.1	14:6899807-6910731	prembt	postmbt	NOTEST	0	0	0	0	0	1	no
TSS11049	XLOC_008097	CABZ01078974.1	14:6899807-6910731	prembt	postmbt	OK	0	0	0.0341991	0.780088	0.831796	0.956386	no
TSS1105	XLOC_000764	asf1bb	1:56450212-56461094	prembt	postmbt	OK	0	0	0.0465496	0.763776	0.767535	0.934975	no
TSS11050	XLOC_008098	RUFY1	14:6939191-7011338	prembt	postmbt	OK	0	0	0.00613856	0.795909	0.943866	0.986114	no
TSS11051	XLOC_008098	RUFY1	14:6939191-7011338	prembt	postmbt	NOTEST	0	0	0	0	0	1	no
TSS11052	XLOC_008099	ctsf	14:7142265-7164977	prembt	postmbt	NOTEST	0	0	0	0	0	1	no
TSS11053	XLOC_008100	-	14:7274181-7275457	prembt	postmbt	NOTEST	0	0	0	0	0	1	no
TSS11054	XLOC_008101	-	14:7275507-7275714	prembt	postmbt	NOTEST	0	0	0	0	0	1	no
TSS11055	XLOC_008102	C14H4orf41	14:7288936-7343209	prembt	postmbt	OK	0	0	0.0552978	0.753921	0.736358	0.92102	no
TSS11056	XLOC_008103	5S_rRNA	14:7288936-7343209	prembt	postmbt	NOTEST	0	0	0	0	0	1	no
TSS11057	XLOC_008104	dnd	14:7365923-7377594	prembt	postmbt	NOTEST	0	0	0	0	0	1	no
TSS11058	XLOC_008105	CU467832.1	14:7665744-7712184	prembt	postmbt	NOTEST	0	0	0	0	0	1	no
TSS11059	XLOC_008106	TMEM173	14:7733016-7751064	prembt	postmbt	NOTEST	0	0	0	0	0	1	no
TSS1106	XLOC_000765	prkacab	1:56466028-56495655	prembt	postmbt	NOTEST	0	0	0	0	0	1	no
TSS11060	XLOC_008107	-	14:7757541-7759234	prembt	postmbt	NOTEST	0	0	0	0	0	1	no
TSS11061	XLOC_008108	-	14:7762482-7764498	prembt	postmbt	NOTEST	0	0	0	0	0	1	no
TSS11062	XLOC_008108	-	14:7762482-7764498	prembt	postmbt	NOTEST	0	0	0	0	0	1	no
TSS11063	XLOC_008109	zgc:92242	14:8013700-8050675	prembt	postmbt	NOTEST	0	0	0	0	0	1	no
TSS11064	XLOC_008110	PURA (1 of 2)	14:8239587-8241939	prembt	postmbt	NOTEST	0	0	0	0	0	1	no
TSS11065	XLOC_008110	PURA (1 of 2)	14:8239587-8241939	prembt	postmbt	LOWDATA	0	0	0	0	0	1	no
TSS11066	XLOC_008111	EIF1AD	14:8413185-8427321	prembt	postmbt	NOTEST	0	0	0	0	0	1	no
TSS11067	XLOC_008111	EIF1AD	14:8413185-8427321	prembt	postmbt	NOTEST	0	0	0	0	0	1	no
TSS11068	XLOC_008111	EIF1AD	14:8413185-8427321	prembt	postmbt	OK	0	0	0.053847	0.767458	0.780356	0.938045	no
TSS11069	XLOC_008111	EIF1AD	14:8413185-8427321	prembt	postmbt	LOWDATA	0	0	0	0	0	1	no
TSS1107	XLOC_000766	5S_rRNA	1:56576601-56626806	prembt	postmbt	NOTEST	0	0	0	0	0	1	no
TSS11070	XLOC_008112	zgc:162144	14:8589767-8596444	prembt	postmbt	NOTEST	0	0	0	0	0	1	no
TSS11071	XLOC_008112	zgc:162144	14:8589767-8596444	prembt	postmbt	NOTEST	0	0	0	0	0	1	no
TSS11072	XLOC_008113	BX323449.3	14:8692793-8693953	prembt	postmbt	NOTEST	0	0	0	0	0	1	no
TSS11073	XLOC_008114	BX323449.2	14:8743738-8765658	prembt	postmbt	NOTEST	0	0	0	0	0	1	no
TSS11074	XLOC_008115	TRMT112	14:8777067-8785232	prembt	postmbt	NOTEST	0	0	0	0	0	1	no
TSS11075	XLOC_008116	-	14:8786537-8788182	prembt	postmbt	NOTEST	0	0	0	0	0	1	no
TSS11076	XLOC_008117	-	14:8788282-8789109	prembt	postmbt	NOTEST	0	0	0	0	0	1	no
TSS11077	XLOC_008118	-	14:8789170-8790088	prembt	postmbt	NOTEST	0	0	0	0	0	1	no
TSS11078	XLOC_008118	-	14:8789170-8790088	prembt	postmbt	NOTEST	0	0	0	0	0	1	no
TSS11079	XLOC_008119	sybl1	14:9124976-9156260	prembt	postmbt	OK	0	0	0.336424	0.000690223	0.000172846	0.00178082	yes
TSS1108	XLOC_000767	crb3b	1:56727152-56731993	prembt	postmbt	LOWDATA	0	0	0	0	0	1	no
TSS11080	XLOC_008120	POLR1D	14:9166818-9174853	prembt	postmbt	LOWDATA	0	0	0	0	0	1	no
TSS11081	XLOC_008121	SH2D1A (1 of 2)	14:9206729-9218423	prembt	postmbt	NOTEST	0	0	0	0	0	1	no
TSS11082	XLOC_008122	arhgef9	14:9231665-9289472	prembt	postmbt	NOTEST	0	0	0	0	0	1	no
TSS11083	XLOC_008122	arhgef9	14:9231665-9289472	prembt	postmbt	LOWDATA	0	0	0	0	0	1	no
TSS11084	XLOC_008122	arhgef9	14:9231665-9289472	prembt	postmbt	LOWDATA	0	0	0	0	0	1	no
TSS11085	XLOC_008123	5S_rRNA	14:9298846-9298961	prembt	postmbt	NOTEST	0	0	0	0	0	1	no
TSS11086	XLOC_008124	ARHGEF9 (3 of 3)	14:9314460-9359558	prembt	postmbt	NOTEST	0	0	0	0	0	1	no
TSS11087	XLOC_008124	ARHGEF9 (3 of 3)	14:9314460-9359558	prembt	postmbt	NOTEST	0	0	0	0	0	1	no
TSS11088	XLOC_008125	asb12b	14:9438058-9453378	prembt	postmbt	NOTEST	0	0	0	0	0	1	no
TSS11089	XLOC_008126	FAM46D	14:9516005-9527323	prembt	postmbt	NOTEST	0	0	0	0	0	1	no
TSS1109	XLOC_000768	dre-mir-220	1:56764158-56770684	prembt	postmbt	NOTEST	0	0	0	0	0	1	no
TSS11090	XLOC_008126	FAM46D	14:9516005-9527323	prembt	postmbt	LOWDATA	0	0	0	0	0	1	no
TSS11091	XLOC_008127	tbx22	14:9562995-9572702	prembt	postmbt	NOTEST	0	0	0	0	0	1	no
TSS11092	XLOC_008128	SH3BGRL	14:9577244-9593057	prembt	postmbt	NOTEST	0	0	0.295934	0.774331	0.806608	1	no
TSS11093	XLOC_008129	atoh8	14:9679436-9694510	prembt	postmbt	NOTEST	0	0	0	0	0	1	no
TSS11094	XLOC_008130	-	14:9725668-9726063	prembt	postmbt	NOTEST	0	0	0	0	0	1	no
TSS11095	XLOC_008131	-	14:9726314-9726764	prembt	postmbt	NOTEST	0	0	0	0	0	1	no
TSS11096	XLOC_008132	-	14:9730392-9730802	prembt	postmbt	NOTEST	0	0	0	0	0	1	no
TSS11097	XLOC_008133	-	14:9731470-9731742	prembt	postmbt	NOTEST	0	0	0	0	0	1	no
TSS11098	XLOC_008134	-	14:9732413-9732822	prembt	postmbt	NOTEST	0	0	0	0	0	1	no
TSS11099	XLOC_008135	-	14:9737638-9738196	prembt	postmbt	NOTEST	0	0	0	0	0	1	no
TSS111	XLOC_000077	-	1:5140492-5168735	prembt	postmbt	NOTEST	0	0	0	0	0	1	no
TSS1110	XLOC_000769	c3b	1:56776458-56813502	prembt	postmbt	NOTEST	0	0	0	0	0	1	no
TSS11100	XLOC_008136	-	14:9744205-9746847	prembt	postmbt	NOTEST	0	0	0	0	0	1	no
TSS11101	XLOC_008137	-	14:9746910-9749071	prembt	postmbt	OK	0	0	0.0260965	0.781553	0.838843	0.958172	no
TSS11102	XLOC_008138	-	14:9750320-9750531	prembt	postmbt	NOTEST	0	0	0	0	0	1	no
TSS11103	XLOC_008139	-	14:9752897-9753455	prembt	postmbt	NOTEST	0	0	0	0	0	1	no
TSS11104	XLOC_008140	tmem129	14:9789647-9793691	prembt	postmbt	NOTEST	0	0	0	0	0	1	no
TSS11105	XLOC_008141	si:zfos-2326c3.2	14:9795330-9912324	prembt	postmbt	OK	0	0	0.196575	0.0398178	0.0143441	0.0459512	yes
TSS11106	XLOC_008141	si:zfos-2326c3.2	14:9795330-9912324	prembt	postmbt	OK	0	0	0.610155	0.00010165	2.28413e-05	0.000348228	yes
TSS11107	XLOC_008142	il1rapl2	14:9916306-10520480	prembt	postmbt	LOWDATA	0	0	0	0	0	1	no
TSS11108	XLOC_008142	il1rapl2	14:9916306-10520480	prembt	postmbt	NOTEST	0	0	0	0	0	1	no
TSS11109	XLOC_008143	5S_rRNA	14:9916306-10520480	prembt	postmbt	NOTEST	0	0	0	0	0	1	no
TSS1111	XLOC_000769	c3b	1:56776458-56813502	prembt	postmbt	LOWDATA	0	0	0	0	0	1	no
TSS11110	XLOC_008144	-	14:10536861-10538162	prembt	postmbt	NOTEST	0	0	0	0	0	1	no
TSS11111	XLOC_008145	fam199x	14:10542633-10570267	prembt	postmbt	NOTEST	0	0	0	0	0	1	no
TSS11112	XLOC_008146	COMMD5	14:10573158-10586006	prembt	postmbt	LOWDATA	0	0	0	0	0	1	no
TSS11113	XLOC_008147	CR925744.1	14:10690344-10691372	prembt	postmbt	NOTEST	0	0	0	0	0	1	no
TSS11114	XLOC_008148	CCDC106 (3 of 3)	14:10806009-10816622	prembt	postmbt	OK	0	0	0.102362	0.531715	0.367614	0.627586	no
TSS11115	XLOC_008149	5S_rRNA	14:10855568-10935807	prembt	postmbt	FAIL	0	0	0	0	0	1	no
TSS11116	XLOC_008150	fgf16	14:10951123-10961218	prembt	postmbt	NOTEST	0	0	0	0	0	1	no
TSS11117	XLOC_008151	CR381540.3	14:11529150-11590125	prembt	postmbt	NOTEST	0	0	0	0	0	1	no
TSS11118	XLOC_008152	irg1l	14:11625680-11629239	prembt	postmbt	OK	0	0	0.506724	0.0340581	0.0120208	0.0401024	yes
TSS11119	XLOC_008152	irg1l	14:11625680-11629239	prembt	postmbt	NOTEST	0	0	0	0	0	1	no
TSS1112	XLOC_000770	c3c	1:56821453-56867334	prembt	postmbt	NOTEST	0	0	0	0	0	1	no
TSS11120	XLOC_008153	CR381540.2	14:11649672-11655264	prembt	postmbt	NOTEST	0	0	0	0	0	1	no
TSS11121	XLOC_008154	zgc:174917	14:11703544-11705974	prembt	postmbt	NOTEST	0	0	0	0	0	1	no
TSS11122	XLOC_008155	ENSDARG00000088612	14:11708990-11727821	prembt	postmbt	NOTEST	0	0	0	0	0	1	no
TSS11123	XLOC_008156	U3	14:11796348-11796563	prembt	postmbt	NOTEST	0	0	0	0	0	1	no
TSS11124	XLOC_008157	U3	14:11799623-11799838	prembt	postmbt	NOTEST	0	0	0	0	0	1	no
TSS11125	XLOC_008158	U3	14:11802894-11803109	prembt	postmbt	NOTEST	0	0	0	0	0	1	no
TSS11126	XLOC_008159	U3	14:11808192-11808407	prembt	postmbt	NOTEST	0	0	0	0	0	1	no
TSS11127	XLOC_008160	U3	14:11810686-11810901	prembt	postmbt	NOTEST	0	0	0	0	0	1	no
TSS11128	XLOC_008161	U3	14:11813179-11813394	prembt	postmbt	NOTEST	0	0	0	0	0	1	no
TSS11129	XLOC_008162	U3	14:11815675-11815890	prembt	postmbt	NOTEST	0	0	0	0	0	1	no
TSS1113	XLOC_000771	GIMAP7 (10 of 116)	1:56993312-56995701	prembt	postmbt	NOTEST	0	0	0	0	0	1	no
TSS11130	XLOC_008163	U3	14:11818170-11818385	prembt	postmbt	NOTEST	0	0	0	0	0	1	no
TSS11131	XLOC_008164	U3	14:11823473-11823688	prembt	postmbt	NOTEST	0	0	0	0	0	1	no
TSS11132	XLOC_008165	U3	14:11825967-11826182	prembt	postmbt	NOTEST	0	0	0	0	0	1	no
TSS11133	XLOC_008166	U3	14:11828462-11828677	prembt	postmbt	NOTEST	0	0	0	0	0	1	no
TSS11134	XLOC_008167	U3	14:11830992-11831207	prembt	postmbt	NOTEST	0	0	0	0	0	1	no
TSS11135	XLOC_008168	U3	14:11833494-11833709	prembt	postmbt	NOTEST	0	0	0	0	0	1	no
TSS11136	XLOC_008169	U3	14:11835984-11836199	prembt	postmbt	NOTEST	0	0	0	0	0	1	no
TSS11137	XLOC_008170	U3	14:11839255-11839470	prembt	postmbt	NOTEST	0	0	0	0	0	1	no
TSS11138	XLOC_008171	U3	14:11880603-11880818	prembt	postmbt	NOTEST	0	0	0	0	0	1	no
TSS11139	XLOC_008172	U3	14:11883097-11883312	prembt	postmbt	NOTEST	0	0	0	0	0	1	no
TSS1114	XLOC_000772	GIMAP7 (5 of 116)	1:56998772-56999682	prembt	postmbt	NOTEST	0	0	0	0	0	1	no
TSS11140	XLOC_008173	U3	14:11885593-11885808	prembt	postmbt	NOTEST	0	0	0	0	0	1	no
TSS11141	XLOC_008174	U3	14:11888088-11888303	prembt	postmbt	NOTEST	0	0	0	0	0	1	no
TSS11142	XLOC_008175	U3	14:11890577-11890792	prembt	postmbt	NOTEST	0	0	0	0	0	1	no
TSS11143	XLOC_008176	U3	14:11893079-11893294	prembt	postmbt	NOTEST	0	0	0	0	0	1	no
TSS11144	XLOC_008177	U3	14:11895568-11895783	prembt	postmbt	NOTEST	0	0	0	0	0	1	no
TSS11145	XLOC_008178	U3	14:11898839-11899054	prembt	postmbt	NOTEST	0	0	0	0	0	1	no
TSS11146	XLOC_008179	znf711	14:12233302-12278940	prembt	postmbt	NOTEST	0	0	0	0	0	1	no
TSS11147	XLOC_008180	zgc:66447	14:12279151-12309872	prembt	postmbt	OK	0	0	0.0552265	0.764223	0.769053	0.935049	no
TSS11148	XLOC_008181	-	14:12324918-12329658	prembt	postmbt	NOTEST	0	0	0	0	0	1	no
TSS11149	XLOC_008182	-	14:12324918-12329658	prembt	postmbt	NOTEST	0	0	0	0	0	1	no
TSS1115	XLOC_000773	GIMAP7 (21 of 116)	1:57009533-57014641	prembt	postmbt	NOTEST	0	0	0	0	0	1	no
TSS11150	XLOC_008183	-	14:12324918-12329658	prembt	postmbt	NOTEST	0	0	0	0	0	1	no
TSS11151	XLOC_008184	prps1b	14:12335033-12364816	prembt	postmbt	NOTEST	0	0	0	0	0	1	no
TSS11152	XLOC_008185	MYOT	14:12483495-12537416	prembt	postmbt	NOTEST	0	0	0	0	0	1	no
TSS11153	XLOC_008185	MYOT	14:12483495-12537416	prembt	postmbt	NOTEST	0	0	0	0	0	1	no
TSS11154	XLOC_008186	CT573287.1	14:12556890-12562849	prembt	postmbt	NOTEST	0	0	0	0	0	1	no
TSS11155	XLOC_008187	magt1	14:12628586-12649719	prembt	postmbt	LOWDATA	0	0	0	0	0	1	no
TSS11156	XLOC_008187	magt1	14:12628586-12649719	prembt	postmbt	NOTEST	0	0	0	0	0	1	no
TSS11157	XLOC_008187	magt1	14:12628586-12649719	prembt	postmbt	NOTEST	0	0	0	0	0	1	no
TSS11158	XLOC_008187	magt1	14:12628586-12649719	prembt	postmbt	LOWDATA	0	0	0	0	0	1	no
TSS11159	XLOC_008188	-	14:12649891-12650026	prembt	postmbt	NOTEST	0	0	0	0	0	1	no
TSS1116	XLOC_000774	GIMAP7 (73 of 116)	1:57067051-57071882	prembt	postmbt	NOTEST	0	0	0	0	0	1	no
TSS11160	XLOC_008189	gria3b	14:12794953-13095265	prembt	postmbt	NOTEST	0	0	0	0	0	1	no
TSS11161	XLOC_008189	BX511226.2	14:12794953-13095265	prembt	postmbt	NOTEST	0	0	0	0	0	1	no
TSS11162	XLOC_008190	BX511226.1	14:12794953-13095265	prembt	postmbt	NOTEST	0	0	0	0	0	1	no
TSS11163	XLOC_008191	-	14:13124768-13125172	prembt	postmbt	NOTEST	0	0	0	0	0	1	no
TSS11164	XLOC_008192	-	14:13560705-13560761	prembt	postmbt	NOTEST	0	0	0	0	0	1	no
TSS11165	XLOC_008193	BX511270.1	14:13711342-13783237	prembt	postmbt	NOTEST	0	0	0	0	0	1	no
TSS11166	XLOC_008194	-	14:13874951-13875006	prembt	postmbt	NOTEST	0	0	0	0	0	1	no
TSS11167	XLOC_008195	prp19	14:13971537-13985138	prembt	postmbt	NOTEST	0	0	0	0	0	1	no
TSS11168	XLOC_008196	-	14:13985898-13986064	prembt	postmbt	NOTEST	0	0	0	0	0	1	no
TSS11169	XLOC_008197	-	14:13986126-13986518	prembt	postmbt	NOTEST	0	0	0	0	0	1	no
TSS1117	XLOC_000775	GIMAP7 (6 of 116)	1:57253844-57256758	prembt	postmbt	NOTEST	0	0	0	0	0	1	no
TSS11170	XLOC_008198	-	14:13986598-13986795	prembt	postmbt	NOTEST	0	0	0	0	0	1	no
TSS11171	XLOC_008199	-	14:13987162-13987290	prembt	postmbt	NOTEST	0	0	0	0	0	1	no
TSS11172	XLOC_008200	-	14:13987464-13987769	prembt	postmbt	NOTEST	0	0	0	0	0	1	no
TSS11173	XLOC_008201	-	14:13987954-13988314	prembt	postmbt	NOTEST	0	0	0	0	0	1	no
TSS11174	XLOC_008202	-	14:13990366-13990435	prembt	postmbt	NOTEST	0	0	0	0	0	1	no
TSS11175	XLOC_008203	PCDH12	14:13997338-14016531	prembt	postmbt	NOTEST	0	0	0	0	0	1	no
TSS11176	XLOC_008204	LTC4S	14:14053761-14062342	prembt	postmbt	NOTEST	0	0	0	0	0	1	no
TSS11177	XLOC_008205	MAML1	14:14064983-14105573	prembt	postmbt	NOTEST	0	0	0	0	0	1	no
TSS11178	XLOC_008206	canx	14:14115108-14159431	prembt	postmbt	OK	0	0	0.13423	0.00327731	0.000916105	0.00636012	yes
TSS11179	XLOC_008206	canx	14:14115108-14159431	prembt	postmbt	NOTEST	0	0	0	0	0	1	no
TSS1118	XLOC_000776	GIMAP7 (64 of 116)	1:57301009-57318945	prembt	postmbt	NOTEST	0	0	0	0	0	1	no
TSS11180	XLOC_008207	mgat4b	14:14166318-14436695	prembt	postmbt	OK	0	0	0.00515154	0.797496	0.9751	0.993321	no
TSS11181	XLOC_008208	sqstm1	14:14448388-14457584	prembt	postmbt	NOTEST	0	0	0	0	0	1	no
TSS11182	XLOC_008209	C14H5orf45	14:14448388-14457584	prembt	postmbt	OK	0	0	0.0772963	0.563061	0.403742	0.670822	no
TSS11183	XLOC_008209	C14H5orf45	14:14448388-14457584	prembt	postmbt	LOWDATA	0	0	0	0	0	1	no
TSS11184	XLOC_008210	TCIRG1 (3 of 3)	14:14459671-14857579	prembt	postmbt	OK	0	0	0.134192	0.00191389	0.000513594	0.00411422	yes
TSS11185	XLOC_008210	TCIRG1 (3 of 3)	14:14459671-14857579	prembt	postmbt	OK	0	0	0.11028	0.557397	0.397007	0.6624	no
TSS11186	XLOC_008211	phox2b	14:14459671-14857579	prembt	postmbt	NOTEST	0	0	0	0	0	1	no
TSS11187	XLOC_008212	CT963086.1	14:14862374-14863891	prembt	postmbt	NOTEST	0	0	0	0	0	1	no
TSS11188	XLOC_008213	PHOX2B (1 of 3)	14:14897679-14900802	prembt	postmbt	NOTEST	0	0	0	0	0	1	no
TSS11189	XLOC_008214	smtnl1	14:14940367-14954074	prembt	postmbt	NOTEST	0	0	0	0	0	1	no
TSS1119	XLOC_000777	GIMAP7 (16 of 116)	1:57328803-57333153	prembt	postmbt	NOTEST	0	0	0	0	0	1	no
TSS11190	XLOC_008215	JAKMIP1	14:15062643-15122006	prembt	postmbt	NOTEST	0	0	0	0	0	1	no
TSS11191	XLOC_008216	fgfrl1a	14:15275280-15396134	prembt	postmbt	NOTEST	0	0	0	0	0	1	no
TSS11192	XLOC_008216	fgfrl1a	14:15275280-15396134	prembt	postmbt	NOTEST	0	0	0	0	0	1	no
TSS11193	XLOC_008217	RNF4	14:15399936-15408878	prembt	postmbt	LOWDATA	0	0	0	0	0	1	no
TSS11194	XLOC_008217	RNF4	14:15399936-15408878	prembt	postmbt	NOTEST	0	0	0	0	0	1	no
TSS11195	XLOC_008218	selt2	14:15412919-15420723	prembt	postmbt	OK	0	0	0.0898418	0.682272	0.575802	0.824905	no
TSS11196	XLOC_008218	selt2	14:15412919-15420723	prembt	postmbt	LOWDATA	0	0	0	0	0	1	no
TSS11197	XLOC_008218	selt2	14:15412919-15420723	prembt	postmbt	LOWDATA	0	0	0	0	0	1	no
TSS11198	XLOC_008218	selt2	14:15412919-15420723	prembt	postmbt	LOWDATA	0	0	0	0	0	1	no
TSS11199	XLOC_008219	RAB33A	14:15426585-15431819	prembt	postmbt	LOWDATA	0	0	0	0	0	1	no
TSS112	XLOC_000078	HECW2 (1 of 2)	1:5170218-5228672	prembt	postmbt	OK	0	0	0.767248	3.3824e-06	6.55312e-07	1.75212e-05	yes
TSS1120	XLOC_000778	BX927068.5	1:57351850-57355322	prembt	postmbt	NOTEST	0	0	0	0	0	1	no
TSS11200	XLOC_008220	BX004830.1	14:15444902-15454441	prembt	postmbt	NOTEST	0	0	0	0	0	1	no
TSS11201	XLOC_008221	-	14:15805894-15805946	prembt	postmbt	NOTEST	0	0	0	0	0	1	no
TSS11202	XLOC_008222	5S_rRNA	14:16208400-16208516	prembt	postmbt	NOTEST	0	0	0	0	0	1	no
TSS11203	XLOC_008223	SLITRK4	14:16661869-16664362	prembt	postmbt	NOTEST	0	0	0	0	0	1	no
TSS11204	XLOC_008224	-	14:17229377-17270823	prembt	postmbt	NOTEST	0	0	0	0	0	1	no
TSS11205	XLOC_008225	CR848787.1	14:17321503-17322696	prembt	postmbt	NOTEST	0	0	0	0	0	1	no
TSS11206	XLOC_008226	cnga5	14:17385628-17476862	prembt	postmbt	NOTEST	0	0	0	0	0	1	no
TSS11207	XLOC_008227	olfcg9	14:17585096-17589334	prembt	postmbt	NOTEST	0	0	0	0	0	1	no
TSS11208	XLOC_008227	olfcg9	14:17585096-17589334	prembt	postmbt	NOTEST	0	0	0	0	0	1	no
TSS11209	XLOC_008228	olfcg8	14:17616349-17620182	prembt	postmbt	NOTEST	0	0	0	0	0	1	no
TSS1121	XLOC_000779	BX927068.3	1:57373533-57379446	prembt	postmbt	NOTEST	0	0	0	0	0	1	no
TSS11210	XLOC_008229	si:dkey-27i16.2	14:18460917-18466401	prembt	postmbt	NOTEST	0	0	0	0	0	1	no
TSS11211	XLOC_008230	rab9b	14:18502501-18507839	prembt	postmbt	LOWDATA	0	0	0	0	0	1	no
TSS11212	XLOC_008230	rab9b	14:18502501-18507839	prembt	postmbt	LOWDATA	0	0	0	0	0	1	no
TSS11213	XLOC_008231	ZNF185	14:18507911-18543174	prembt	postmbt	OK	0	0	0.0905263	0.582965	0.42821	0.696935	no
TSS11214	XLOC_008232	nsdhl	14:18546700-18559111	prembt	postmbt	NOTEST	0	0	0	0	0	1	no
TSS11215	XLOC_008232	nsdhl	14:18546700-18559111	prembt	postmbt	LOWDATA	0	0	0	0	0	1	no
TSS11216	XLOC_008233	ACRC	14:18567160-18587058	prembt	postmbt	NOTEST	0	0	0	0	0	1	no
TSS11217	XLOC_008233	ACRC	14:18567160-18587058	prembt	postmbt	NOTEST	0	0	0	0	0	1	no
TSS11218	XLOC_008233	ACRC	14:18567160-18587058	prembt	postmbt	OK	0	0	0.0101097	0.794776	0.929597	0.98166	no
TSS11219	XLOC_008233	ACRC	14:18567160-18587058	prembt	postmbt	NOTEST	0	0	0	0	0	1	no
TSS1122	XLOC_000779	BX927068.3	1:57373533-57379446	prembt	postmbt	NOTEST	0	0	0	0	0	1	no
TSS11220	XLOC_008234	ogt.2	14:18587695-18646091	prembt	postmbt	FAIL	0	0	0	0	0	1	no
TSS11221	XLOC_008234	ogt.1,ogt.2	14:18587695-18646091	prembt	postmbt	FAIL	0	0	0	0	0	1	no
TSS11222	XLOC_008234	ogt.1,ogt.2	14:18587695-18646091	prembt	postmbt	FAIL	0	0	0	0	0	1	no
TSS11223	XLOC_008235	-	14:18921964-18922236	prembt	postmbt	NOTEST	0	0	0	0	0	1	no
TSS11224	XLOC_008236	-	14:18922314-18922805	prembt	postmbt	NOTEST	0	0	0	0	0	1	no
TSS11225	XLOC_008237	-	14:18923004-18923264	prembt	postmbt	NOTEST	0	0	0	0	0	1	no
TSS11226	XLOC_008238	-	14:18923330-18923893	prembt	postmbt	NOTEST	0	0	0	0	0	1	no
TSS11227	XLOC_008239	si:dkey-18h19.2	14:18970478-19056708	prembt	postmbt	NOTEST	0	0	0	0	0	1	no
TSS11228	XLOC_008239	si:dkey-18h19.2	14:18970478-19056708	prembt	postmbt	NOTEST	0	0	0	0	0	1	no
TSS11229	XLOC_008239	si:dkey-18h19.2	14:18970478-19056708	prembt	postmbt	NOTEST	0	0	0	0	0	1	no
TSS1123	XLOC_000780	BX927068.4	1:57393219-57395342	prembt	postmbt	NOTEST	0	0	0	0	0	1	no
TSS11230	XLOC_008240	SPINK2 (2 of 4)	14:19070788-19071456	prembt	postmbt	NOTEST	0	0	0	0	0	1	no
TSS11231	XLOC_008241	NEURL1B	14:19564436-19599512	prembt	postmbt	OK	0	0	0.400832	0.00658552	0.00195195	0.0109016	yes
TSS11232	XLOC_008242	dusp1	14:19660236-19663656	prembt	postmbt	OK	0	0	0.122013	0.0034202	0.000959295	0.0065883	yes
TSS11233	XLOC_008242	dusp1	14:19660236-19663656	prembt	postmbt	LOWDATA	0	0	0	0	0	1	no
TSS11234	XLOC_008243	flt4	14:19717037-19856641	prembt	postmbt	NOTEST	0	0	0	0	0	1	no
TSS11235	XLOC_008244	zgc:193699	14:19873700-19890392	prembt	postmbt	OK	0	0	0.0677097	0.647769	0.518508	0.778148	no
TSS11236	XLOC_008245	mxd3	14:19998016-20012610	prembt	postmbt	NOTEST	0	0	0	0	0	1	no
TSS11237	XLOC_008245	mxd3	14:19998016-20012610	prembt	postmbt	NOTEST	0	0	0	0	0	1	no
TSS11238	XLOC_008245	mxd3	14:19998016-20012610	prembt	postmbt	NOTEST	0	0	0	0	0	1	no
TSS11239	XLOC_008245	mxd3	14:19998016-20012610	prembt	postmbt	NOTEST	0	0	0	0	0	1	no
TSS1124	XLOC_000781	BX927068.1	1:57424258-57428446	prembt	postmbt	NOTEST	0	0	0	0	0	1	no
TSS11240	XLOC_008246	ptcd3	14:20056385-20080757	prembt	postmbt	NOTEST	0	0	0	0	0	1	no
TSS11241	XLOC_008246	ptcd3	14:20056385-20080757	prembt	postmbt	OK	0	0	0.0703484	0.368933	0.214217	0.42523	no
TSS11242	XLOC_008246	ptcd3	14:20056385-20080757	prembt	postmbt	NOTEST	0	0	0	0	0	1	no
TSS11243	XLOC_008246	ptcd3	14:20056385-20080757	prembt	postmbt	NOTEST	0	0	0	0	0	1	no
TSS11244	XLOC_008247	5S_rRNA	14:20442853-20442973	prembt	postmbt	NOTEST	0	0	0	0	0	1	no
TSS11245	XLOC_008248	-	14:20725794-20726457	prembt	postmbt	NOTEST	0	0	0	0	0	1	no
TSS11246	XLOC_008249	5S_rRNA	14:21862789-21862904	prembt	postmbt	NOTEST	0	0	0	0	0	1	no
TSS11247	XLOC_008250	ids	14:21870884-21893036	prembt	postmbt	NOTEST	0	0	0	0	0	1	no
TSS11248	XLOC_008250	ids	14:21870884-21893036	prembt	postmbt	OK	0	0	0.121412	0.0510075	0.0190166	0.0572816	no
TSS11249	XLOC_008251	5S_rRNA	14:22003517-22003632	prembt	postmbt	NOTEST	0	0	0	0	0	1	no
TSS1125	XLOC_000782	BX927068.2	1:57450608-57454751	prembt	postmbt	NOTEST	0	0	0	0	0	1	no
TSS11250	XLOC_008252	RNF20	14:22068178-22099667	prembt	postmbt	NOTEST	0	0	0	0	0	1	no
TSS11251	XLOC_008252	RNF20	14:22068178-22099667	prembt	postmbt	OK	0	0	0.089236	0.032084	0.0112385	0.0382854	yes
TSS11252	XLOC_008253	aldob	14:22107616-22117099	prembt	postmbt	NOTEST	0	0	0	0	0	1	no
TSS11253	XLOC_008254	-	14:22118769-22118916	prembt	postmbt	NOTEST	0	0	0	0	0	1	no
TSS11254	XLOC_008255	-	14:22121778-22122130	prembt	postmbt	NOTEST	0	0	0	0	0	1	no
TSS11255	XLOC_008256	maea	14:22125132-22200411	prembt	postmbt	OK	0	0	0.00472083	0.796899	0.960353	0.989743	no
TSS11256	XLOC_008257	PPP2R2C (2 of 2)	14:22206644-22220158	prembt	postmbt	NOTEST	0	0	0	0	0	1	no
TSS11257	XLOC_008258	BX470131.2	14:22233851-22239353	prembt	postmbt	NOTEST	0	0	0	0	0	1	no
TSS11258	XLOC_008258	BX470131.2	14:22233851-22239353	prembt	postmbt	NOTEST	0	0	0	0	0	1	no
TSS11259	XLOC_008259	egr1	14:22333788-22337652	prembt	postmbt	NOTEST	0	0	0	0	0	1	no
TSS1126	XLOC_000782	BX927068.2	1:57450608-57454751	prembt	postmbt	NOTEST	0	0	0	0	0	1	no
TSS11260	XLOC_008260	reep2	14:22597978-22619301	prembt	postmbt	OK	0	0	0.0935563	0.523523	0.358606	0.617762	no
TSS11261	XLOC_008261	KDM3B	14:22624139-22661958	prembt	postmbt	NOTEST	0	0	0	0	0	1	no
TSS11262	XLOC_008261	KDM3B	14:22624139-22661958	prembt	postmbt	OK	0	0	0.0632055	0.684393	0.579611	0.825976	no
TSS11263	XLOC_008262	stx3a	14:22746240-22746941	prembt	postmbt	NOTEST	0	0	0	0	0	1	no
TSS11264	XLOC_008263	TBC1D10C	14:22909157-22926271	prembt	postmbt	NOTEST	0	0	0	0	0	1	no
TSS11265	XLOC_008264	rad9a	14:22926934-22935714	prembt	postmbt	OK	0	0	0.00292909	0.797424	0.972881	0.993321	no
TSS11266	XLOC_008264	rad9a	14:22926934-22935714	prembt	postmbt	OK	0	0	0.0579047	0.754853	0.739141	0.922088	no
TSS11267	XLOC_008265	p2rx3a	14:22937597-22962979	prembt	postmbt	NOTEST	0	0	0	0	0	1	no
TSS11268	XLOC_008266	-	14:22980011-22980521	prembt	postmbt	NOTEST	0	0	0	0	0	1	no
TSS11269	XLOC_008267	ssrp1a	14:22983518-23018628	prembt	postmbt	NOTEST	0	0	0	0	0	1	no
TSS1127	XLOC_000783	CR626902.3	1:57527489-57531071	prembt	postmbt	NOTEST	0	0	0	0	0	1	no
TSS11270	XLOC_008267	ssrp1a	14:22983518-23018628	prembt	postmbt	NOTEST	0	0	0	0	0	1	no
TSS11271	XLOC_008267	ssrp1a	14:22983518-23018628	prembt	postmbt	NOTEST	0	0	0	0	0	1	no
TSS11272	XLOC_008267	ssrp1a	14:22983518-23018628	prembt	postmbt	NOTEST	0	0	0	0	0	1	no
TSS11273	XLOC_008267	ssrp1a	14:22983518-23018628	prembt	postmbt	OK	0	0	0.0468384	0.000534677	0.000131783	0.00142271	yes
TSS11274	XLOC_008268	slc43a1a	14:23079856-23101442	prembt	postmbt	NOTEST	0	0	0	0	0	1	no
TSS11275	XLOC_008269	med19a	14:23105460-23111983	prembt	postmbt	NOTEST	0	0	0	0	0	1	no
TSS11276	XLOC_008269	med19a	14:23105460-23111983	prembt	postmbt	OK	0	0	0.0516727	0.30434	0.165018	0.34776	no
TSS11277	XLOC_008270	PMF1	14:23112509-23116586	prembt	postmbt	NOTEST	0	0	0	0	0	1	no
TSS11278	XLOC_008271	BX120008.1	14:23373870-23388744	prembt	postmbt	NOTEST	0	0	0	0	0	1	no
TSS11279	XLOC_008272	HNRNPUL2	14:23470636-23498623	prembt	postmbt	OK	0	0	0.02974	0.767467	0.780386	0.938045	no
TSS1128	XLOC_000784	CR626902.2	1:57542386-57547466	prembt	postmbt	NOTEST	0	0	0	0	0	1	no
TSS11280	XLOC_008272	HNRNPUL2	14:23470636-23498623	prembt	postmbt	LOWDATA	0	0	0	0	0	1	no
TSS11281	XLOC_008273	fgf1	14:24636179-24641905	prembt	postmbt	NOTEST	0	0	0	0	0	1	no
TSS11282	XLOC_008274	nr3c1	14:24650943-24705620	prembt	postmbt	LOWDATA	0	0	0	0	0	1	no
TSS11283	XLOC_008274	nr3c1	14:24650943-24705620	prembt	postmbt	LOWDATA	0	0	0	0	0	1	no
TSS11284	XLOC_008275	il4	14:24875048-25008413	prembt	postmbt	NOTEST	0	0	0	0	0	1	no
TSS11285	XLOC_008276	il4	14:25008839-25010870	prembt	postmbt	NOTEST	0	0	0	0	0	1	no
TSS11286	XLOC_008277	msxa	14:25080490-25082370	prembt	postmbt	NOTEST	0	0	0	0	0	1	no
TSS11287	XLOC_008278	-	14:25092278-25092441	prembt	postmbt	NOTEST	0	0	0	0	0	1	no
TSS11288	XLOC_008279	-	14:25092565-25092751	prembt	postmbt	NOTEST	0	0	0	0	0	1	no
TSS11289	XLOC_008280	-	14:25094722-25094931	prembt	postmbt	NOTEST	0	0	0	0	0	1	no
TSS1129	XLOC_000785	CR626902.1	1:57605185-57610074	prembt	postmbt	NOTEST	0	0	0	0	0	1	no
TSS11290	XLOC_008281	cpeb4	14:25096682-25111117	prembt	postmbt	NOTEST	0	0	0	0	0	1	no
TSS11291	XLOC_008281	cpeb4	14:25096682-25111117	prembt	postmbt	OK	0	0	0.159111	0.208771	0.101523	0.233428	no
TSS11292	XLOC_008281	cpeb4	14:25096682-25111117	prembt	postmbt	OK	0	0	0.0532686	0.749733	0.724211	0.91477	no
TSS11293	XLOC_008281	cpeb4	14:25096682-25111117	prembt	postmbt	NOTEST	0	0	0	0	0	1	no
TSS11294	XLOC_008282	BNIP1 (2 of 2)	14:25248054-25250721	prembt	postmbt	NOTEST	0	0	0	0	0	1	no
TSS11295	XLOC_008283	dpf2l	14:25267555-25281615	prembt	postmbt	NOTEST	0	0	0	0	0	1	no
TSS11296	XLOC_008283	dpf2l	14:25267555-25281615	prembt	postmbt	NOTEST	0	0	0	0	0	1	no
TSS11297	XLOC_008284	FAM13B	14:25316434-25391114	prembt	postmbt	NOTEST	0	0	0	0	0	1	no
TSS11298	XLOC_008285	BX005228.2	14:25395946-25397526	prembt	postmbt	NOTEST	0	0	0	0	0	1	no
TSS11299	XLOC_008286	cxcl14	14:25400462-25410337	prembt	postmbt	NOTEST	0	0	0	0	0	1	no
TSS113	XLOC_000079	si:ch211-93g23.2	1:5503612-5509565	prembt	postmbt	LOWDATA	0	0	0	0	0	1	no
TSS1130	XLOC_000786	RASD2 (1 of 2)	1:57700572-57748929	prembt	postmbt	NOTEST	0	0	0	0	0	1	no
TSS11300	XLOC_008287	slit3	14:25491481-25760825	prembt	postmbt	NOTEST	0	0	0	0	0	1	no
TSS11301	XLOC_008288	dre-mir-218a-1	14:25491481-25760825	prembt	postmbt	NOTEST	0	0	0	0	0	1	no
TSS11302	XLOC_008289	5S_rRNA	14:26013237-26079639	prembt	postmbt	NOTEST	0	0	0	0	0	1	no
TSS11303	XLOC_008290	pde6a	14:26083458-26112198	prembt	postmbt	NOTEST	0	0	0	0	0	1	no
TSS11304	XLOC_008291	TMEM216	14:26112869-26120197	prembt	postmbt	NOTEST	0	0	0	0	0	1	no
TSS11305	XLOC_008292	matr3l1.1	14:26141373-26156653	prembt	postmbt	OK	0	0	0.168715	0.0184236	0.00604559	0.0239173	yes
TSS11306	XLOC_008293	matr3l1.2	14:26157624-26178134	prembt	postmbt	NOTEST	0	0	0	0	0	1	no
TSS11307	XLOC_008293	matr3l1.2	14:26157624-26178134	prembt	postmbt	OK	0	0	0.0989219	0.000137975	3.14966e-05	0.000455556	yes
TSS11308	XLOC_008293	matr3l1.2	14:26157624-26178134	prembt	postmbt	LOWDATA	0	0	0	0	0	1	no
TSS11309	XLOC_008293	matr3l1.2	14:26157624-26178134	prembt	postmbt	LOWDATA	0	0	0	0	0	1	no
TSS1131	XLOC_000787	RAC1 (6 of 6)	1:57846075-57848224	prembt	postmbt	NOTEST	0	0	0	0	0	1	no
TSS11310	XLOC_008294	-	14:26178239-26180419	prembt	postmbt	NOTEST	0	0	0	0	0	1	no
TSS11311	XLOC_008295	-	14:26182739-26183265	prembt	postmbt	NOTEST	0	0	0	0	0	1	no
TSS11312	XLOC_008296	-	14:26183336-26184115	prembt	postmbt	NOTEST	0	0	0	0	0	1	no
TSS11313	XLOC_008297	-	14:26185177-26185482	prembt	postmbt	NOTEST	0	0	0	0	0	1	no
TSS11314	XLOC_008298	-	14:26186097-26186528	prembt	postmbt	NOTEST	0	0	0	0	0	1	no
TSS11315	XLOC_008299	dre-mir-458	14:26237184-26237262	prembt	postmbt	NOTEST	0	0	0	0	0	1	no
TSS11316	XLOC_008300	HTR4 (1 of 2)	14:26247528-26284861	prembt	postmbt	NOTEST	0	0	0	0	0	1	no
TSS11317	XLOC_008301	slc26a2	14:26447687-26462056	prembt	postmbt	NOTEST	0	0	0	0	0	1	no
TSS11318	XLOC_008301	slc26a2	14:26447687-26462056	prembt	postmbt	LOWDATA	0	0	0	0	0	1	no
TSS11319	XLOC_008302	cplx2	14:26544152-26564865	prembt	postmbt	NOTEST	0	0	0	0	0	1	no
TSS1132	XLOC_000788	5S_rRNA	1:57855228-57855343	prembt	postmbt	NOTEST	0	0	0	0	0	1	no
TSS11320	XLOC_008303	SLC25A48	14:26600155-26608555	prembt	postmbt	NOTEST	0	0	0	0	0	1	no
TSS11321	XLOC_008303	SLC25A48	14:26600155-26608555	prembt	postmbt	LOWDATA	0	0	0	0	0	1	no
TSS11322	XLOC_008304	g3bp1	14:26827160-26944927	prembt	postmbt	NOTEST	0	0	0	0	0	1	no
TSS11323	XLOC_008304	g3bp1	14:26827160-26944927	prembt	postmbt	NOTEST	0	0	0	0	0	1	no
TSS11324	XLOC_008304	g3bp1	14:26827160-26944927	prembt	postmbt	OK	0	0	0.170242	0.00320796	0.000895208	0.00625	yes
TSS11325	XLOC_008305	sparc	14:26948447-26966413	prembt	postmbt	NOTEST	0	0	0	0	0	1	no
TSS11326	XLOC_008305	sparc	14:26948447-26966413	prembt	postmbt	NOTEST	0	0	0	0	0	1	no
TSS11327	XLOC_008305	sparc	14:26948447-26966413	prembt	postmbt	NOTEST	0	0	0	0	0	1	no
TSS11328	XLOC_008305	sparc	14:26948447-26966413	prembt	postmbt	LOWDATA	0	0	0	0	0	1	no
TSS11329	XLOC_008306	ATOX1	14:26992518-26995224	prembt	postmbt	NOTEST	0	0	0	0	0	1	no
TSS1133	XLOC_000789	-	1:57923921-57923974	prembt	postmbt	NOTEST	0	0	0	0	0	1	no
TSS11330	XLOC_008307	mtnr1al	14:27085351-27103725	prembt	postmbt	NOTEST	0	0	0	0	0	1	no
TSS11331	XLOC_008308	FAT2	14:27112886-27181891	prembt	postmbt	NOTEST	0	0	0	0	0	1	no
TSS11332	XLOC_008309	emx3	14:27374506-27386142	prembt	postmbt	LOWDATA	0	0	0	0	0	1	no
TSS11333	XLOC_008310	b4galt7	14:27389575-27401244	prembt	postmbt	LOWDATA	0	0	0	0	0	1	no
TSS11334	XLOC_008311	si:dkeyp-110e4.3	14:27404411-27409599	prembt	postmbt	NOTEST	0	0	0	0	0	1	no
TSS11335	XLOC_008311	si:dkeyp-110e4.3	14:27404411-27409599	prembt	postmbt	NOTEST	0	0	0	0	0	1	no
TSS11336	XLOC_008312	tmed9	14:27413737-27421859	prembt	postmbt	OK	0	0	0.0133514	0.792914	0.910987	0.97608	no
TSS11337	XLOC_008312	tmed9	14:27413737-27421859	prembt	postmbt	LOWDATA	0	0	0	0	0	1	no
TSS11338	XLOC_008313	lman2	14:27422514-27434514	prembt	postmbt	NOTEST	0	0	0	0	0	1	no
TSS11339	XLOC_008313	lman2	14:27422514-27434514	prembt	postmbt	NOTEST	0	0	0	0	0	1	no
TSS1134	XLOC_000790	-	1:58021648-58022065	prembt	postmbt	NOTEST	0	0	0	0	0	1	no
TSS11340	XLOC_008313	lman2	14:27422514-27434514	prembt	postmbt	NOTEST	0	0	0	0	0	1	no
TSS11341	XLOC_008314	si:dkeyp-110e4.6	14:27436091-27446088	prembt	postmbt	OK	0	0	0.111726	0.703754	0.616323	0.849001	no
TSS11342	XLOC_008314	si:dkeyp-110e4.6	14:27436091-27446088	prembt	postmbt	NOTEST	0	0	0	0	0	1	no
TSS11343	XLOC_008315	syvn1	14:27461364-27475025	prembt	postmbt	NOTEST	0	0	0	0	0	1	no
TSS11344	XLOC_008315	syvn1	14:27461364-27475025	prembt	postmbt	NOTEST	0	0	0	0	0	1	no
TSS11345	XLOC_008315	syvn1	14:27461364-27475025	prembt	postmbt	NOTEST	0	0	0	0	0	1	no
TSS11346	XLOC_008315	syvn1	14:27461364-27475025	prembt	postmbt	NOTEST	0	0	0	0	0	1	no
TSS11347	XLOC_008315	syvn1	14:27461364-27475025	prembt	postmbt	NOTEST	0	0	0	0	0	1	no
TSS11348	XLOC_008315	syvn1	14:27461364-27475025	prembt	postmbt	OK	0	0	0.0617321	0.0317785	0.011118	0.0379899	yes
TSS11349	XLOC_008316	smad5	14:27476297-27507389	prembt	postmbt	OK	0	0	0.0652904	0.732644	0.679572	0.888894	no
TSS1135	XLOC_000791	zgc:153650	1:58029342-58041628	prembt	postmbt	NOTEST	0	0	0	0	0	1	no
TSS11350	XLOC_008317	tgfbi	14:27520134-27545610	prembt	postmbt	NOTEST	0	0	0	0	0	1	no
TSS11351	XLOC_008318	neurog1	14:27712428-27713928	prembt	postmbt	NOTEST	0	0	0	0	0	1	no
TSS11352	XLOC_008319	-	14:28050580-28051395	prembt	postmbt	NOTEST	0	0	0	0	0	1	no
TSS11353	XLOC_008320	-	14:28051723-28052136	prembt	postmbt	NOTEST	0	0	0	0	0	1	no
TSS11354	XLOC_008321	5S_rRNA	14:28173280-28227720	prembt	postmbt	NOTEST	0	0	0	0	0	1	no
TSS11355	XLOC_008322	5S_rRNA	14:28173280-28227720	prembt	postmbt	NOTEST	0	0	0	0	0	1	no
TSS11356	XLOC_008323	PCDH11Y	14:28321631-28375564	prembt	postmbt	LOWDATA	0	0	0	0	0	1	no
TSS11357	XLOC_008323	PCDH11Y	14:28321631-28375564	prembt	postmbt	NOTEST	0	0	0	0	0	1	no
TSS11358	XLOC_008324	-	14:28321631-28375564	prembt	postmbt	NOTEST	0	0	0	0	0	1	no
TSS11359	XLOC_008325	-	14:28321631-28375564	prembt	postmbt	NOTEST	0	0	0	0	0	1	no
TSS1136	XLOC_000792	CABZ01058868.2	1:58045569-58049102	prembt	postmbt	NOTEST	0	0	0	0	0	1	no
TSS11360	XLOC_008326	-	14:28386460-28388797	prembt	postmbt	NOTEST	0	0	0	0	0	1	no
TSS11361	XLOC_008327	5S_rRNA	14:28606337-28606474	prembt	postmbt	NOTEST	0	0	0	0	0	1	no
TSS11362	XLOC_008328	-	14:28882388-28882421	prembt	postmbt	NOTEST	0	0	0	0	0	1	no
TSS11363	XLOC_008329	tsc22d3	14:29048607-29051837	prembt	postmbt	NOTEST	0	0	0	0	0	1	no
TSS11364	XLOC_008330	zgc:64189	14:29063477-29102403	prembt	postmbt	NOTEST	0	0	0	0	0	1	no
TSS11365	XLOC_008331	MID2 (2 of 2)	14:29178508-29223752	prembt	postmbt	OK	0	0	0.0999185	0.692938	0.595363	0.836449	no
TSS11366	XLOC_008332	zgc:113355	14:29446723-29452821	prembt	postmbt	NOTEST	0	0	0	0	0	1	no
TSS11367	XLOC_008333	nxt2	14:29459022-29484108	prembt	postmbt	NOTEST	0	0	0	0	0	1	no
TSS11368	XLOC_008334	zgc:113364	14:29550274-29554685	prembt	postmbt	NOTEST	0	0	0	0	0	1	no
TSS11369	XLOC_008335	insb	14:29565288-29653397	prembt	postmbt	NOTEST	0	0	0	0	0	1	no
TSS1137	XLOC_000792	CABZ01058868.2	1:58045569-58049102	prembt	postmbt	LOWDATA	0	0	0	0	0	1	no
TSS11370	XLOC_008336	5S_rRNA	14:29981265-29981380	prembt	postmbt	NOTEST	0	0	0	0	0	1	no
TSS11371	XLOC_008337	pdlim3b	14:30645030-30669733	prembt	postmbt	NOTEST	0	0	0	0	0	1	no
TSS11372	XLOC_008337	pdlim3b	14:30645030-30669733	prembt	postmbt	LOWDATA	0	0	0	0	0	1	no
TSS11373	XLOC_008337	pdlim3b	14:30645030-30669733	prembt	postmbt	NOTEST	0	0	0	0	0	1	no
TSS11374	XLOC_008338	SORBS2 (1 of 2)	14:30676726-30775591	prembt	postmbt	NOTEST	0	0	0	0	0	1	no
TSS11375	XLOC_008338	SORBS2 (1 of 2)	14:30676726-30775591	prembt	postmbt	OK	0	0	0.0753906	0.746742	0.715865	0.909306	no
TSS11376	XLOC_008339	MTNR1A (1 of 2)	14:30979667-31010791	prembt	postmbt	NOTEST	0	0	0	0	0	1	no
TSS11377	XLOC_008340	FAT1 (2 of 2)	14:31029083-31095093	prembt	postmbt	NOTEST	0	0	0	0	0	1	no
TSS11378	XLOC_008341	slc7a2	14:31118641-31259809	prembt	postmbt	OK	0	0	0.832555	1.32471e-05	2.70968e-06	5.54133e-05	yes
TSS11379	XLOC_008341	slc7a2	14:31118641-31259809	prembt	postmbt	LOWDATA	0	0	0	0	0	1	no
TSS1138	XLOC_000793	CABZ01058868.1	1:58055209-58056356	prembt	postmbt	NOTEST	0	0	0	0	0	1	no
TSS11380	XLOC_008342	pdgfrl	14:31118641-31259809	prembt	postmbt	NOTEST	0	0	0	0	0	1	no
TSS11381	XLOC_008343	zdhhc2	14:31296580-31321847	prembt	postmbt	NOTEST	0	0	0	0	0	1	no
TSS11382	XLOC_008344	-	14:31323718-31323910	prembt	postmbt	NOTEST	0	0	0	0	0	1	no
TSS11383	XLOC_008345	-	14:31324057-31325459	prembt	postmbt	NOTEST	0	0	0	0	0	1	no
TSS11384	XLOC_008346	EFHA2 (2 of 2)	14:31325512-31360055	prembt	postmbt	LOWDATA	0	0	0	0	0	1	no
TSS11385	XLOC_008347	-	14:31392330-31401324	prembt	postmbt	NOTEST	0	0	0	0	0	1	no
TSS11386	XLOC_008348	her11	14:31407998-31410637	prembt	postmbt	OK	0	0	0.159114	0.525646	0.360925	0.620234	no
TSS11387	XLOC_008349	pfdn6	14:31420558-31426756	prembt	postmbt	NOTEST	0	0	0	0	0	1	no
TSS11388	XLOC_008350	si:ch73-271e23.6	14:31426989-31489979	prembt	postmbt	NOTEST	0	0	0	0	0	1	no
TSS11389	XLOC_008351	npas4	14:31506583-31512448	prembt	postmbt	NOTEST	0	0	0	0	0	1	no
TSS1139	XLOC_000794	CABZ01058865.2	1:58120593-58123873	prembt	postmbt	NOTEST	0	0	0	0	0	1	no
TSS11390	XLOC_008352	efemp2	14:31539290-31573704	prembt	postmbt	NOTEST	0	0	0	0	0	1	no
TSS11391	XLOC_008353	fibp	14:31583316-31593826	prembt	postmbt	OK	0	0	0.131058	0.000838271	0.00021255	0.0021096	yes
TSS11392	XLOC_008354	fosl1	14:31611182-31617315	prembt	postmbt	NOTEST	0	0	0	0	0	1	no
TSS11393	XLOC_008355	PRSS23	14:31673548-31674676	prembt	postmbt	NOTEST	0	0	0	0	0	1	no
TSS11394	XLOC_008356	ubl3	14:31724181-31746337	prembt	postmbt	OK	0	0	0.016997	0.779559	0.829322	0.955357	no
TSS11395	XLOC_008356	ubl3	14:31724181-31746337	prembt	postmbt	LOWDATA	0	0	0	0	0	1	no
TSS11396	XLOC_008357	-	14:31747871-31748148	prembt	postmbt	NOTEST	0	0	0	0	0	1	no
TSS11397	XLOC_008358	-	14:31748237-31748699	prembt	postmbt	NOTEST	0	0	0	0	0	1	no
TSS11398	XLOC_008359	SLC7A3 (2 of 2)	14:31750850-31761294	prembt	postmbt	NOTEST	0	0	0	0	0	1	no
TSS11399	XLOC_008360	wu:fc26g07	14:31768185-31788447	prembt	postmbt	OK	0	0	0.197643	0.112496	0.0477691	0.1229	no
TSS114	XLOC_000080	UBE2F	1:5509709-5527460	prembt	postmbt	OK	0	0	0.226703	0.00378412	0.00107002	0.00709402	yes
TSS1140	XLOC_000795	CU302202.4	1:58186261-58194968	prembt	postmbt	NOTEST	0	0	0	0	0	1	no
TSS11400	XLOC_008360	wu:fc26g07	14:31768185-31788447	prembt	postmbt	OK	0	0	0.110427	0.0830001	0.0333788	0.0906302	no
TSS11401	XLOC_008361	CABZ01047562.1	14:31789983-31814972	prembt	postmbt	NOTEST	0	0	0	0	0	1	no
TSS11402	XLOC_008362	C14HXorf65	14:31825795-31830142	prembt	postmbt	NOTEST	0	0	0	0	0	1	no
TSS11403	XLOC_008363	ENSDARG00000011026,il2rgb	14:31832069-31841143	prembt	postmbt	LOWDATA	0	0	0	0	0	1	no
TSS11404	XLOC_008363	il2rgb	14:31832069-31841143	prembt	postmbt	LOWDATA	0	0	0	0	0	1	no
TSS11405	XLOC_008364	rap2c	14:31844139-31852979	prembt	postmbt	NOTEST	0	0	0	0	0	1	no
TSS11406	XLOC_008364	rap2c	14:31844139-31852979	prembt	postmbt	LOWDATA	0	0	0	0	0	1	no
TSS11407	XLOC_008365	mbnl3	14:31862087-31950013	prembt	postmbt	OK	0	0	0.438538	0.000357012	8.58951e-05	0.00100419	yes
TSS11408	XLOC_008366	hs6st2	14:31951740-31957785	prembt	postmbt	OK	0	0	0.0255331	0.788255	0.876165	0.968591	no
TSS11409	XLOC_008367	gpc4	14:31959948-32021554	prembt	postmbt	NOTEST	0	0	0	0	0	1	no
TSS1141	XLOC_000796	CU302202.7	1:58226965-58243277	prembt	postmbt	NOTEST	0	0	0	0	0	1	no
TSS11410	XLOC_008367	gpc4	14:31959948-32021554	prembt	postmbt	LOWDATA	0	0	0	0	0	1	no
TSS11411	XLOC_008368	-	14:32043507-32044307	prembt	postmbt	NOTEST	0	0	0	0	0	1	no
TSS11412	XLOC_008369	gpc3	14:32045806-32335970	prembt	postmbt	NOTEST	0	0	0	0	0	1	no
TSS11413	XLOC_008369	gpc3	14:32045806-32335970	prembt	postmbt	NOTEST	0	0	0	0	0	1	no
TSS11414	XLOC_008369	gpc3	14:32045806-32335970	prembt	postmbt	LOWDATA	0	0	0	0	0	1	no
TSS11415	XLOC_008369	gpc3	14:32045806-32335970	prembt	postmbt	LOWDATA	0	0	0	0	0	1	no
TSS11416	XLOC_008370	5S_rRNA	14:32045806-32335970	prembt	postmbt	NOTEST	0	0	0	0	0	1	no
TSS11417	XLOC_008371	dre-mir-363	14:32336549-32336676	prembt	postmbt	NOTEST	0	0	0	0	0	1	no
TSS11418	XLOC_008372	dre-mir-19c	14:32336904-32337009	prembt	postmbt	NOTEST	0	0	0	0	0	1	no
TSS11419	XLOC_008373	dre-mir-20b	14:32337045-32337139	prembt	postmbt	NOTEST	0	0	0	0	0	1	no
TSS1142	XLOC_000796	CU302202.7	1:58226965-58243277	prembt	postmbt	NOTEST	0	0	0	0	0	1	no
TSS11420	XLOC_008374	dre-mir-18c	14:32337254-32337339	prembt	postmbt	NOTEST	0	0	0	0	0	1	no
TSS11421	XLOC_008375	cab39l1	14:32346748-32359289	prembt	postmbt	NOTEST	0	0	0	0	0	1	no
TSS11422	XLOC_008375	cab39l1	14:32346748-32359289	prembt	postmbt	NOTEST	0	0	0	0	0	1	no
TSS11423	XLOC_008375	cab39l1	14:32346748-32359289	prembt	postmbt	NOTEST	0	0	0	0	0	1	no
TSS11424	XLOC_008376	dre-mir-457b	14:32391808-32391886	prembt	postmbt	NOTEST	0	0	0	0	0	1	no
TSS11425	XLOC_008377	mospd1	14:32418983-32480920	prembt	postmbt	OK	0	0	0.0317722	0.73635	0.688681	0.894297	no
TSS11426	XLOC_008378	mmgt1	14:32484671-32488126	prembt	postmbt	LOWDATA	0	0	0	0	0	1	no
TSS11427	XLOC_008378	mmgt1	14:32484671-32488126	prembt	postmbt	NOTEST	0	0	0	0	0	1	no
TSS11428	XLOC_008379	slc9a6a	14:32488720-32514216	prembt	postmbt	NOTEST	0	0	0	0	0	1	no
TSS11429	XLOC_008380	MAP7D3	14:32538261-32585350	prembt	postmbt	OK	0	0	0.169583	0.0879631	0.0357269	0.0957764	no
TSS1143	XLOC_000797	-	1:58257056-58257300	prembt	postmbt	NOTEST	0	0	0	0	0	1	no
TSS11430	XLOC_008381	arhgef6	14:32669677-32725089	prembt	postmbt	LOWDATA	0	0	0	0	0	1	no
TSS11431	XLOC_008381	arhgef6	14:32669677-32725089	prembt	postmbt	NOTEST	0	0	0	0	0	1	no
TSS11432	XLOC_008382	rbmx	14:32725145-32732614	prembt	postmbt	OK	0	0	0.0908562	0.00132014	0.000345056	0.00308953	yes
TSS11433	XLOC_008382	rbmx	14:32725145-32732614	prembt	postmbt	LOWDATA	0	0	0	0	0	1	no
TSS11434	XLOC_008382	rbmx	14:32725145-32732614	prembt	postmbt	NOTEST	0	0	0	0	0	1	no
TSS11435	XLOC_008383	snoU61	14:32725145-32732614	prembt	postmbt	NOTEST	0	0	0	0	0	1	no
TSS11436	XLOC_008384	SNORD61	14:32725145-32732614	prembt	postmbt	NOTEST	0	0	0	0	0	1	no
TSS11437	XLOC_008385	SNORD61	14:32725145-32732614	prembt	postmbt	NOTEST	0	0	0	0	0	1	no
TSS11438	XLOC_008386	GPR101	14:32759879-32761193	prembt	postmbt	NOTEST	0	0	0	0	0	1	no
TSS11439	XLOC_008387	-	14:32772579-32773032	prembt	postmbt	NOTEST	0	0	0	0	0	1	no
TSS1144	XLOC_000798	CU302202.5	1:58265628-58267053	prembt	postmbt	NOTEST	0	0	0	0	0	1	no
TSS11440	XLOC_008388	-	14:32773101-32773311	prembt	postmbt	NOTEST	0	0	0	0	0	1	no
TSS11441	XLOC_008389	-	14:32773385-32774392	prembt	postmbt	NOTEST	0	0	0	0	0	1	no
TSS11442	XLOC_008390	-	14:32774445-32775259	prembt	postmbt	NOTEST	0	0	0	0	0	1	no
TSS11443	XLOC_008391	-	14:32775346-32775827	prembt	postmbt	NOTEST	0	0	0	0	0	1	no
TSS11444	XLOC_008392	-	14:32777438-32778069	prembt	postmbt	NOTEST	0	0	0	0	0	1	no
TSS11445	XLOC_008393	-	14:32778149-32778990	prembt	postmbt	NOTEST	0	0	0	0	0	1	no
TSS11446	XLOC_008394	-	14:32779069-32779413	prembt	postmbt	NOTEST	0	0	0	0	0	1	no
TSS11447	XLOC_008395	zic3	14:32843271-32886494	prembt	postmbt	NOTEST	0	0	0	0	0	1	no
TSS11448	XLOC_008396	fgf13a	14:33053856-33273045	prembt	postmbt	NOTEST	0	0	0	0	0	1	no
TSS11449	XLOC_008396	fgf13a	14:33053856-33273045	prembt	postmbt	NOTEST	0	0	0	0	0	1	no
TSS1145	XLOC_000799	-	1:58270703-58270819	prembt	postmbt	NOTEST	0	0	0	0	0	1	no
TSS11450	XLOC_008396	fgf13a	14:33053856-33273045	prembt	postmbt	NOTEST	0	0	0	0	0	1	no
TSS11451	XLOC_008397	-	14:33273283-33273536	prembt	postmbt	NOTEST	0	0	0	0	0	1	no
TSS11452	XLOC_008398	mcf2a	14:33312030-33372996	prembt	postmbt	NOTEST	0	0	0	0	0	1	no
TSS11453	XLOC_008398	mcf2a	14:33312030-33372996	prembt	postmbt	NOTEST	0	0	0	0	0	1	no
TSS11454	XLOC_008399	atp11c	14:33375341-33501458	prembt	postmbt	FAIL	0	0	0	0	0	1	no
TSS11455	XLOC_008399	atp11c	14:33375341-33501458	prembt	postmbt	FAIL	0	0	0	0	0	1	no
TSS11456	XLOC_008399	atp11c	14:33375341-33501458	prembt	postmbt	FAIL	0	0	0	0	0	1	no
TSS11457	XLOC_008400	-	14:33528602-33529670	prembt	postmbt	NOTEST	0	0	0	0	0	1	no
TSS11458	XLOC_008401	-	14:33546963-33547220	prembt	postmbt	NOTEST	0	0	0	0	0	1	no
TSS11459	XLOC_008402	-	14:33562325-33568896	prembt	postmbt	NOTEST	0	0	0	0	0	1	no
TSS1146	XLOC_000800	-	1:58270992-58271510	prembt	postmbt	NOTEST	0	0	0	0	0	1	no
TSS11460	XLOC_008403	ube2a	14:33708248-33723349	prembt	postmbt	NOTEST	0	0	0	0	0	1	no
TSS11461	XLOC_008403	ube2a	14:33708248-33723349	prembt	postmbt	LOWDATA	0	0	0	0	0	1	no
TSS11462	XLOC_008404	-	14:33723490-33728564	prembt	postmbt	NOTEST	0	0	0	0	0	1	no
TSS11463	XLOC_008404	-	14:33723490-33728564	prembt	postmbt	OK	0	0	0.0844861	0.262126	0.13568	0.297608	no
TSS11464	XLOC_008404	-	14:33723490-33728564	prembt	postmbt	NOTEST	0	0	0	0	0	1	no
TSS11465	XLOC_008405	-	14:33729579-33733201	prembt	postmbt	NOTEST	0	0	0	0	0	1	no
TSS11466	XLOC_008406	slc25a43	14:33738471-33750637	prembt	postmbt	LOWDATA	0	0	0	0	0	1	no
TSS11467	XLOC_008406	slc25a5	14:33738471-33750637	prembt	postmbt	LOWDATA	0	0	0	0	0	1	no
TSS11468	XLOC_008406	slc25a5	14:33738471-33750637	prembt	postmbt	LOWDATA	0	0	0	0	0	1	no
TSS11469	XLOC_008406	slc25a43	14:33738471-33750637	prembt	postmbt	NOTEST	0	0	0	0	0	1	no
TSS1147	XLOC_000801	CU302202.3	1:58307307-58314200	prembt	postmbt	NOTEST	0	0	0	0	0	1	no
TSS11470	XLOC_008407	-	14:33767174-33767492	prembt	postmbt	NOTEST	0	0	0	0	0	1	no
TSS11471	XLOC_008408	-	14:33768148-33768615	prembt	postmbt	NOTEST	0	0	0	0	0	1	no
TSS11472	XLOC_008409	-	14:33768933-33769269	prembt	postmbt	NOTEST	0	0	0	0	0	1	no
TSS11473	XLOC_008410	lnx2b	14:33769635-33814736	prembt	postmbt	NOTEST	0	0	0	0	0	1	no
TSS11474	XLOC_008411	chic1	14:33769635-33814736	prembt	postmbt	NOTEST	0	0	0	0	0	1	no
TSS11475	XLOC_008412	cdx4	14:33816790-33820242	prembt	postmbt	LOWDATA	0	0	0	0	0	1	no
TSS11476	XLOC_008413	kdrl	14:33838842-34104812	prembt	postmbt	NOTEST	0	0	0	0	0	1	no
TSS11477	XLOC_008413	kdrl	14:33838842-34104812	prembt	postmbt	NOTEST	0	0	0	0	0	1	no
TSS11478	XLOC_008414	dlg3	14:33838842-34104812	prembt	postmbt	NOTEST	0	0	0	0	0	1	no
TSS11479	XLOC_008414	dlg3	14:33838842-34104812	prembt	postmbt	OK	0	0	0.0549088	0.772985	0.801188	0.945145	no
TSS1148	XLOC_000802	CU302202.6	1:58347139-58355582	prembt	postmbt	NOTEST	0	0	0	0	0	1	no
TSS11480	XLOC_008414	dlg3	14:33838842-34104812	prembt	postmbt	NOTEST	0	0	0	0	0	1	no
TSS11481	XLOC_008414	dlg3	14:33838842-34104812	prembt	postmbt	OK	0	0	0.619309	0.000258453	6.10432e-05	0.000776695	yes
TSS11482	XLOC_008415	5S_rRNA	14:33838842-34104812	prembt	postmbt	NOTEST	0	0	0	0	0	1	no
TSS11483	XLOC_008416	GDPD2	14:34195086-34240036	prembt	postmbt	NOTEST	0	0	0	0	0	1	no
TSS11484	XLOC_008416	GDPD2	14:34195086-34240036	prembt	postmbt	NOTEST	0	0	0	0	0	1	no
TSS11485	XLOC_008416	GDPD2	14:34195086-34240036	prembt	postmbt	NOTEST	0	0	0	0	0	1	no
TSS11486	XLOC_008417	pdzd11	14:34195086-34240036	prembt	postmbt	NOTEST	0	0	0	0	0	1	no
TSS11487	XLOC_008418	pdzd11	14:34241184-34243025	prembt	postmbt	NOTEST	0	0	0	0	0	1	no
TSS11488	XLOC_008419	stard10	14:34244988-34253094	prembt	postmbt	LOWDATA	0	0	0	0	0	1	no
TSS11489	XLOC_008419	stard10	14:34244988-34253094	prembt	postmbt	NOTEST	0	0	0	0	0	1	no
TSS1149	XLOC_000803	CABZ01034531.1	1:58405378-58408963	prembt	postmbt	NOTEST	0	0	0	0	0	1	no
TSS11490	XLOC_008420	zgc:63637	14:34255678-34272422	prembt	postmbt	OK	0	0	0.832555	1.71327e-06	3.23743e-07	1.01323e-05	yes
TSS11491	XLOC_008420	zgc:63637	14:34255678-34272422	prembt	postmbt	LOWDATA	0	0	0	0	0	1	no
TSS11492	XLOC_008421	sept6	14:34272665-34456576	prembt	postmbt	OK	0	0	0.21981	3.54846e-09	5.58324e-10	4.39453e-08	yes
TSS11493	XLOC_008421	lamp2,sept6	14:34272665-34456576	prembt	postmbt	OK	0	0	0.0504486	0.0134908	0.00428263	0.018972	yes
TSS11494	XLOC_008421	lamp2,sept6	14:34272665-34456576	prembt	postmbt	OK	0	0	0.0750258	0.596437	0.445537	0.713639	no
TSS11495	XLOC_008422	ANKRD58	14:34272665-34456576	prembt	postmbt	NOTEST	0	0	0	0	0	1	no
TSS11496	XLOC_008423	rpl39	14:34272665-34456576	prembt	postmbt	OK	0	0	0.0606743	0.0192391	0.00634351	0.0246211	yes
TSS11497	XLOC_008423	SNORA69	14:34272665-34456576	prembt	postmbt	LOWDATA	0	0	0	0	0	1	no
TSS11498	XLOC_008424	upf3b	14:34272665-34456576	prembt	postmbt	LOWDATA	0	0	0	0	0	1	no
TSS11499	XLOC_008424	upf3b	14:34272665-34456576	prembt	postmbt	OK	0	0	0.0277546	0.77271	0.8001	0.945043	no
TSS115	XLOC_000080	UBE2F	1:5509709-5527460	prembt	postmbt	NOTEST	0	0	0	0	0	1	no
TSS1150	XLOC_000804	BX927114.2	1:58441848-58448289	prembt	postmbt	NOTEST	0	0	0	0	0	1	no
TSS11500	XLOC_008425	BX571981.3	14:34272665-34456576	prembt	postmbt	NOTEST	0	0	0	0	0	1	no
TSS11501	XLOC_008426	BX571981.1	14:34272665-34456576	prembt	postmbt	NOTEST	0	0	0	0	0	1	no
TSS11502	XLOC_008427	-	14:34272665-34456576	prembt	postmbt	NOTEST	0	0	0	0	0	1	no
TSS11503	XLOC_008428	nkapl	14:34272665-34456576	prembt	postmbt	OK	0	0	0.202109	0.00179358	0.000479049	0.00394967	yes
TSS11504	XLOC_008429	FAM70A	14:34272665-34456576	prembt	postmbt	NOTEST	0	0	0	0	0	1	no
TSS11505	XLOC_008430	cul4b	14:34461043-34480693	prembt	postmbt	NOTEST	0	0	0	0	0	1	no
TSS11506	XLOC_008431	c1galt1c1	14:34490500-34496057	prembt	postmbt	NOTEST	0	0	0	0	0	1	no
TSS11507	XLOC_008431	c1galt1c1	14:34490500-34496057	prembt	postmbt	LOWDATA	0	0	0	0	0	1	no
TSS11508	XLOC_008432	SASH3	14:34542321-34560736	prembt	postmbt	NOTEST	0	0	0	0	0	1	no
TSS11509	XLOC_008433	xpnpep2	14:34566608-34627060	prembt	postmbt	NOTEST	0	0	0	0	0	1	no
TSS1151	XLOC_000805	BX927114.3	1:58460907-58461987	prembt	postmbt	NOTEST	0	0	0	0	0	1	no
TSS11510	XLOC_008433	xpnpep2	14:34566608-34627060	prembt	postmbt	NOTEST	0	0	0	0	0	1	no
TSS11511	XLOC_008434	BX842614.2	14:34764283-34798374	prembt	postmbt	NOTEST	0	0	0	0	0	1	no
TSS11512	XLOC_008435	-	14:34801178-34801449	prembt	postmbt	NOTEST	0	0	0	0	0	1	no
TSS11513	XLOC_008436	-	14:34801654-34801727	prembt	postmbt	NOTEST	0	0	0	0	0	1	no
TSS11514	XLOC_008437	OCRL (1 of 2)	14:34803950-34832412	prembt	postmbt	NOTEST	0	0	0	0	0	1	no
TSS11515	XLOC_008438	5S_rRNA	14:34838349-35021265	prembt	postmbt	NOTEST	0	0	0	0	0	1	no
TSS11516	XLOC_008439	clic2	14:34838349-35021265	prembt	postmbt	NOTEST	0	0	0	0	0	1	no
TSS11517	XLOC_008440	5S_rRNA	14:35026865-35026982	prembt	postmbt	NOTEST	0	0	0	0	0	1	no
TSS11518	XLOC_008441	foxa	14:35059797-35064765	prembt	postmbt	NOTEST	0	0	0	0	0	1	no
TSS11519	XLOC_008442	cyfip2	14:35071345-35131056	prembt	postmbt	OK	0	0	0.0863424	0.722302	0.655495	0.874122	no
TSS1152	XLOC_000806	BX927114.4	1:58482374-58483019	prembt	postmbt	NOTEST	0	0	0	0	0	1	no
TSS11520	XLOC_008443	5S_rRNA	14:35071345-35131056	prembt	postmbt	NOTEST	0	0	0	0	0	1	no
TSS11521	XLOC_008444	itk	14:35131931-35146329	prembt	postmbt	NOTEST	0	0	0	0	0	1	no
TSS11522	XLOC_008445	gria1a	14:35219245-35365048	prembt	postmbt	NOTEST	0	0	0	0	0	1	no
TSS11523	XLOC_008446	-	14:35593769-35594009	prembt	postmbt	NOTEST	0	0	0	0	0	1	no
TSS11524	XLOC_008447	wnt8a	14:35620702-35628255	prembt	postmbt	NOTEST	0	0	0	0	0	1	no
TSS11525	XLOC_008448	C14H22orf41,si:ch211-232m8.3	14:35641108-35643512	prembt	postmbt	OK	0	0	0.00548262	0.797362	0.971117	0.992976	no
TSS11526	XLOC_008448	C14H22orf41	14:35641108-35643512	prembt	postmbt	NOTEST	0	0	0	0	0	1	no
TSS11527	XLOC_008449	afap1l1	14:35692834-35764369	prembt	postmbt	NOTEST	0	0	0	0	0	1	no
TSS11528	XLOC_008449	afap1l1	14:35692834-35764369	prembt	postmbt	NOTEST	0	0	0	0	0	1	no
TSS11529	XLOC_008450	ablim3	14:35765304-35876915	prembt	postmbt	NOTEST	0	0	0	0	0	1	no
TSS1153	XLOC_000807	BX927114.5	1:58493150-58515586	prembt	postmbt	NOTEST	0	0	0	0	0	1	no
TSS11530	XLOC_008450	ablim3	14:35765304-35876915	prembt	postmbt	LOWDATA	0	0	0	0	0	1	no
TSS11531	XLOC_008450	ablim3	14:35765304-35876915	prembt	postmbt	LOWDATA	0	0	0	0	0	1	no
TSS11532	XLOC_008450	ablim3	14:35765304-35876915	prembt	postmbt	LOWDATA	0	0	0	0	0	1	no
TSS11533	XLOC_008451	adrb2a	14:35984117-35985335	prembt	postmbt	NOTEST	0	0	0	0	0	1	no
TSS11534	XLOC_008452	lsm11	14:36527332-36682461	prembt	postmbt	LOWDATA	0	0	0	0	0	1	no
TSS11535	XLOC_008452	lsm11	14:36527332-36682461	prembt	postmbt	NOTEST	0	0	0	0	0	1	no
TSS11536	XLOC_008453	RNASEH2C (1 of 2)	14:36527332-36682461	prembt	postmbt	NOTEST	0	0	0	0	0	1	no
TSS11537	XLOC_008453	RNASEH2C (1 of 2)	14:36527332-36682461	prembt	postmbt	NOTEST	0	0	0	0	0	1	no
TSS11538	XLOC_008454	LSM11 (1 of 2)	14:36527332-36682461	prembt	postmbt	NOTEST	0	0	0	0	0	1	no
TSS11539	XLOC_008455	SRPX2	14:36527332-36682461	prembt	postmbt	NOTEST	0	0	0	0	0	1	no
TSS1154	XLOC_000808	si:ch211-114l13.11	1:58613854-58617962	prembt	postmbt	NOTEST	0	0	0	0	0	1	no
TSS11540	XLOC_008456	SSH3 (1 of 2)	14:36685558-36716868	prembt	postmbt	NOTEST	0	0	0	0	0	1	no
TSS11541	XLOC_008457	MRPL18	14:36720036-36725896	prembt	postmbt	OK	0	0	0.04577	0.761105	0.758675	0.930801	no
TSS11542	XLOC_008458	-	14:36784093-36784411	prembt	postmbt	NOTEST	0	0	0	0	0	1	no
TSS11543	XLOC_008459	PDGFC	14:36784522-36893083	prembt	postmbt	LOWDATA	0	0	0	0	0	1	no
TSS11544	XLOC_008460	gria2b	14:36968743-37033972	prembt	postmbt	OK	0	0	0.118336	0.671299	0.556673	0.809304	no
TSS11545	XLOC_008461	-	14:37073761-37074045	prembt	postmbt	NOTEST	0	0	0	0	0	1	no
TSS11546	XLOC_008462	fam198b	14:37097649-37103245	prembt	postmbt	NOTEST	0	0	0	0	0	1	no
TSS11547	XLOC_008463	tmem144b	14:37104883-37113215	prembt	postmbt	OK	0	0	0.101512	0.438505	0.273885	0.511286	no
TSS11548	XLOC_008464	-	14:37153218-37153650	prembt	postmbt	NOTEST	0	0	0	0	0	1	no
TSS11549	XLOC_008465	-	14:37318818-37319420	prembt	postmbt	NOTEST	0	0	0	0	0	1	no
TSS1155	XLOC_000808	si:ch211-114l13.11	1:58613854-58617962	prembt	postmbt	LOWDATA	0	0	0	0	0	1	no
TSS11550	XLOC_008466	-	14:37319534-37320009	prembt	postmbt	NOTEST	0	0	0	0	0	1	no
TSS11551	XLOC_008467	-	14:37320187-37321049	prembt	postmbt	NOTEST	0	0	0	0	0	1	no
TSS11552	XLOC_008468	-	14:37342639-37342860	prembt	postmbt	NOTEST	0	0	0	0	0	1	no
TSS11553	XLOC_008469	-	14:37451484-37493248	prembt	postmbt	NOTEST	0	0	0	0	0	1	no
TSS11554	XLOC_008470	egf	14:37500184-37545783	prembt	postmbt	NOTEST	0	0	0	0	0	1	no
TSS11555	XLOC_008470	egf	14:37500184-37545783	prembt	postmbt	NOTEST	0	0	0	0	0	1	no
TSS11556	XLOC_008471	LRIT3 (1 of 2)	14:37549091-37565525	prembt	postmbt	NOTEST	0	0	0	0	0	1	no
TSS11557	XLOC_008472	gpm6aa	14:37569307-37598853	prembt	postmbt	NOTEST	0	0	0	0	0	1	no
TSS11558	XLOC_008473	ASB5 (2 of 2)	14:37614205-37632865	prembt	postmbt	LOWDATA	0	0	0	0	0	1	no
TSS11559	XLOC_008473	spata4	14:37614205-37632865	prembt	postmbt	LOWDATA	0	0	0	0	0	1	no
TSS1156	XLOC_000809	BX469930.3	1:58626843-58627400	prembt	postmbt	NOTEST	0	0	0	0	0	1	no
TSS11560	XLOC_008474	aga	14:37635181-37657727	prembt	postmbt	OK	0	0	0.0693506	0.0549277	0.0206998	0.0612667	no
TSS11561	XLOC_008475	nots	14:37891756-37901992	prembt	postmbt	NOTEST	0	0	0	0	0	1	no
TSS11562	XLOC_008476	cct2	14:37904176-37910068	prembt	postmbt	OK	0	0	0.0343555	0.777399	0.819586	0.952735	no
TSS11563	XLOC_008477	tdo2a	14:37999805-38013158	prembt	postmbt	NOTEST	0	0	0	0	0	1	no
TSS11564	XLOC_008478	ODZ3	14:38030303-38126922	prembt	postmbt	NOTEST	0	0	0	0	0	1	no
TSS11565	XLOC_008479	ENSDARG00000089767	14:38140815-38184225	prembt	postmbt	NOTEST	0	0	0	0	0	1	no
TSS11566	XLOC_008480	LECT2 (1 of 3)	14:38221094-38221604	prembt	postmbt	NOTEST	0	0	0	0	0	1	no
TSS11567	XLOC_008481	-	14:38226912-38227205	prembt	postmbt	NOTEST	0	0	0	0	0	1	no
TSS11568	XLOC_008482	-	14:38230944-38231306	prembt	postmbt	NOTEST	0	0	0	0	0	1	no
TSS11569	XLOC_008483	-	14:38234404-38234547	prembt	postmbt	NOTEST	0	0	0	0	0	1	no
TSS1157	XLOC_000810	BX469930.4	1:58646191-58646654	prembt	postmbt	NOTEST	0	0	0	0	0	1	no
TSS11570	XLOC_008484	-	14:38235465-38235679	prembt	postmbt	NOTEST	0	0	0	0	0	1	no
TSS11571	XLOC_008485	-	14:38238633-38239275	prembt	postmbt	NOTEST	0	0	0	0	0	1	no
TSS11572	XLOC_008486	-	14:38239332-38239737	prembt	postmbt	NOTEST	0	0	0	0	0	1	no
TSS11573	XLOC_008487	DIAPH2 (1 of 2)	14:38436260-38487326	prembt	postmbt	NOTEST	0	0	0	0	0	1	no
TSS11574	XLOC_008488	-	14:38504124-38790395	prembt	postmbt	NOTEST	0	0	0	0	0	1	no
TSS11575	XLOC_008489	5S_rRNA	14:38790548-39059088	prembt	postmbt	NOTEST	0	0	0	0	0	1	no
TSS11576	XLOC_008490	-	14:39299770-39300145	prembt	postmbt	NOTEST	0	0	0	0	0	1	no
TSS11577	XLOC_008491	csnk1a1	14:40151142-40323920	prembt	postmbt	OK	0	0	0.624144	1.19063e-22	0	0	yes
TSS11578	XLOC_008491	csnk1a1	14:40151142-40323920	prembt	postmbt	NOTEST	0	0	0	0	0	1	no
TSS11579	XLOC_008492	-	14:40151142-40323920	prembt	postmbt	NOTEST	0	0	0	0	0	1	no
TSS1158	XLOC_000811	si:ch211-114l13.10	1:58655442-58656398	prembt	postmbt	NOTEST	0	0	0	0	0	1	no
TSS11580	XLOC_008493	CCDC99	14:40151142-40323920	prembt	postmbt	OK	0	0	0.169183	0.0055524	0.00162124	0.00956106	yes
TSS11581	XLOC_008494	-	14:40339451-40339776	prembt	postmbt	NOTEST	0	0	0	0	0	1	no
TSS11582	XLOC_008495	-	14:40339848-40340416	prembt	postmbt	NOTEST	0	0	0	0	0	1	no
TSS11583	XLOC_008496	-	14:40340623-40340862	prembt	postmbt	NOTEST	0	0	0	0	0	1	no
TSS11584	XLOC_008497	-	14:40341752-40341911	prembt	postmbt	NOTEST	0	0	0	0	0	1	no
TSS11585	XLOC_008498	hnrnpa0	14:40341976-40347899	prembt	postmbt	NOTEST	0	0	0	0	0	1	no
TSS11586	XLOC_008499	GSR	14:40349420-40369597	prembt	postmbt	OK	0	0	0.086971	0.657369	0.533651	0.78888	no
TSS11587	XLOC_008500	uqcrq	14:40371529-40374871	prembt	postmbt	NOTEST	0	0	0	0	0	1	no
TSS11588	XLOC_008501	zgc:101583	14:40379104-40386321	prembt	postmbt	LOWDATA	0	0	0	0	0	1	no
TSS11589	XLOC_008501	zgc:101583	14:40379104-40386321	prembt	postmbt	NOTEST	0	0	0	0	0	1	no
TSS1159	XLOC_000812	ENSDARG00000078620	1:58661394-58666430	prembt	postmbt	NOTEST	0	0	0	0	0	1	no
TSS11590	XLOC_008501	zgc:101583	14:40379104-40386321	prembt	postmbt	LOWDATA	0	0	0	0	0	1	no
TSS11591	XLOC_008502	btk	14:40388025-40426337	prembt	postmbt	NOTEST	0	0	0	0	0	1	no
TSS11592	XLOC_008502	btk	14:40388025-40426337	prembt	postmbt	LOWDATA	0	0	0	0	0	1	no
TSS11593	XLOC_008503	5S_rRNA	14:40388025-40426337	prembt	postmbt	NOTEST	0	0	0	0	0	1	no
TSS11594	XLOC_008504	gla	14:40428892-40443260	prembt	postmbt	LOWDATA	0	0	0	0	0	1	no
TSS11595	XLOC_008505	glra4a	14:40499038-40570905	prembt	postmbt	NOTEST	0	0	0	0	0	1	no
TSS11596	XLOC_008505	glra4a	14:40499038-40570905	prembt	postmbt	NOTEST	0	0	0	0	0	1	no
TSS11597	XLOC_008505	glra4a	14:40499038-40570905	prembt	postmbt	NOTEST	0	0	0	0	0	1	no
TSS11598	XLOC_008505	glra4a	14:40499038-40570905	prembt	postmbt	NOTEST	0	0	0	0	0	1	no
TSS11599	XLOC_008506	5S_rRNA	14:40992940-41257057	prembt	postmbt	NOTEST	0	0	0	0	0	1	no
TSS116	XLOC_000081	-	1:5528120-5531854	prembt	postmbt	NOTEST	0	0	0	0	0	1	no
TSS1160	XLOC_000813	BX469930.2	1:58668192-58677395	prembt	postmbt	NOTEST	0	0	0	0	0	1	no
TSS11600	XLOC_008507	5S_rRNA	14:41314792-41314907	prembt	postmbt	NOTEST	0	0	0	0	0	1	no
TSS11601	XLOC_008508	BX663611.1	14:41514038-41514113	prembt	postmbt	NOTEST	0	0	0	0	0	1	no
TSS11602	XLOC_008509	pcdh19	14:41607077-41693623	prembt	postmbt	NOTEST	0	0	0	0	0	1	no
TSS11603	XLOC_008509	pcdh19	14:41607077-41693623	prembt	postmbt	LOWDATA	0	0	0	0	0	1	no
TSS11604	XLOC_008510	5S_rRNA	14:41750000-41750117	prembt	postmbt	NOTEST	0	0	0	0	0	1	no
TSS11605	XLOC_008511	5S_rRNA	14:41845795-41845912	prembt	postmbt	NOTEST	0	0	0	0	0	1	no
TSS11606	XLOC_008512	ef1	14:42067170-42171801	prembt	postmbt	NOTEST	0	0	0	0	0	1	no
TSS11607	XLOC_008512	ef1	14:42067170-42171801	prembt	postmbt	OK	0	0	0.551022	2.37286e-05	4.97711e-06	9.31211e-05	yes
TSS11608	XLOC_008513	drp2	14:42241156-42567308	prembt	postmbt	NOTEST	0	0	0	0	0	1	no
TSS11609	XLOC_008514	-	14:42717444-42717989	prembt	postmbt	NOTEST	0	0	0	0	0	1	no
TSS1161	XLOC_000814	TRIM61 (30 of 41)	1:58725920-58735885	prembt	postmbt	NOTEST	0	0	0	0	0	1	no
TSS11610	XLOC_008515	cenpi	14:42718285-42748028	prembt	postmbt	NOTEST	0	0	0	0	0	1	no
TSS11611	XLOC_008515	cenpi	14:42718285-42748028	prembt	postmbt	LOWDATA	0	0	0	0	0	1	no
TSS11612	XLOC_008516	5S_rRNA	14:42718285-42748028	prembt	postmbt	NOTEST	0	0	0	0	0	1	no
TSS11613	XLOC_008517	tmem35	14:42751947-42761116	prembt	postmbt	NOTEST	0	0	0	0	0	1	no
TSS11614	XLOC_008517	tmem35	14:42751947-42761116	prembt	postmbt	LOWDATA	0	0	0	0	0	1	no
TSS11615	XLOC_008518	arl13a	14:42768750-42794679	prembt	postmbt	OK	0	0	0.34056	0.000130442	2.96898e-05	0.000435944	yes
TSS11616	XLOC_008518	arl13a	14:42768750-42794679	prembt	postmbt	NOTEST	0	0	0	0	0	1	no
TSS11617	XLOC_008518	arl13a	14:42768750-42794679	prembt	postmbt	NOTEST	0	0	0	0	0	1	no
TSS11618	XLOC_008519	-	14:42768750-42794679	prembt	postmbt	NOTEST	0	0	0	0	0	1	no
TSS11619	XLOC_008520	cstf2	14:42835793-42921701	prembt	postmbt	NOTEST	0	0	0	0	0	1	no
TSS1162	XLOC_000815	si:ch211-114l13.4	1:58754150-58775306	prembt	postmbt	NOTEST	0	0	0	0	0	1	no
TSS11620	XLOC_008520	CU459168.2,cstf2	14:42835793-42921701	prembt	postmbt	OK	0	0	0.569024	9.44293e-09	1.52321e-09	1.01084e-07	yes
TSS11621	XLOC_008520	cstf2	14:42835793-42921701	prembt	postmbt	NOTEST	0	0	0	0	0	1	no
TSS11622	XLOC_008521	tspan7	14:42999861-43011898	prembt	postmbt	OK	0	0	0.152571	0.322693	0.178445	0.370066	no
TSS11623	XLOC_008522	ITGA6 (3 of 3)	14:43064278-43129721	prembt	postmbt	NOTEST	0	0	0	0	0	1	no
TSS11624	XLOC_008522	ITGA6 (3 of 3)	14:43064278-43129721	prembt	postmbt	NOTEST	0	0	0	0	0	1	no
TSS11625	XLOC_008522	ITGA6 (3 of 3)	14:43064278-43129721	prembt	postmbt	NOTEST	0	0	0	0	0	1	no
TSS11626	XLOC_008523	si:rp71-24b12.3	14:43064278-43129721	prembt	postmbt	NOTEST	0	0	0	0	0	1	no
TSS11627	XLOC_008524	-	14:43064278-43129721	prembt	postmbt	NOTEST	0	0	0	0	0	1	no
TSS11628	XLOC_008525	-	14:43064278-43129721	prembt	postmbt	NOTEST	0	0	0	0	0	1	no
TSS11629	XLOC_008526	fgfrl1b	14:43133833-43211850	prembt	postmbt	NOTEST	0	0	0	0	0	1	no
TSS1163	XLOC_000815	si:ch211-114l13.4	1:58754150-58775306	prembt	postmbt	LOWDATA	0	0	0	0	0	1	no
TSS11630	XLOC_008527	sh3tc2	14:43267138-43279374	prembt	postmbt	NOTEST	0	0	0	0	0	1	no
TSS11631	XLOC_008527	sh3tc2	14:43267138-43279374	prembt	postmbt	NOTEST	0	0	0	0	0	1	no
TSS11632	XLOC_008528	si:dkey-192o1.2	14:43420327-43711969	prembt	postmbt	OK	0	0	0.0762357	0.643563	0.512045	0.77501	no
TSS11633	XLOC_008528	si:dkey-192o1.2,si:dkey-23o10.2	14:43420327-43711969	prembt	postmbt	OK	0	0	0.154954	0.325578	0.180594	0.373836	no
TSS11634	XLOC_008528	si:dkey-192o1.2	14:43420327-43711969	prembt	postmbt	LOWDATA	0	0	0	0	0	1	no
TSS11635	XLOC_008529	si:dkey-192o1.3	14:43420327-43711969	prembt	postmbt	NOTEST	0	0	0	0	0	1	no
TSS11636	XLOC_008530	CR457461.1	14:43420327-43711969	prembt	postmbt	NOTEST	0	0	0	0	0	1	no
TSS11637	XLOC_008531	SLC7A11 (2 of 2)	14:43981480-44003605	prembt	postmbt	NOTEST	0	0	0	0	0	1	no
TSS11638	XLOC_008532	5S_rRNA	14:44026096-44026212	prembt	postmbt	NOTEST	0	0	0	0	0	1	no
TSS11639	XLOC_008533	-	14:44027461-44027910	prembt	postmbt	NOTEST	0	0	0	0	0	1	no
TSS1164	XLOC_000816	si:ch211-114l13.3	1:58754150-58775306	prembt	postmbt	NOTEST	0	0	0	0	0	1	no
TSS11640	XLOC_008534	5S_rRNA	14:44340225-44340340	prembt	postmbt	NOTEST	0	0	0	0	0	1	no
TSS11641	XLOC_008535	BX537109.1	14:44347272-44355352	prembt	postmbt	NOTEST	0	0	0	0	0	1	no
TSS11642	XLOC_008536	5S_rRNA	14:44448627-44448761	prembt	postmbt	NOTEST	0	0	0	0	0	1	no
TSS11643	XLOC_008537	-	14:44975712-44976235	prembt	postmbt	NOTEST	0	0	0	0	0	1	no
TSS11644	XLOC_008538	-	14:45007585-45008217	prembt	postmbt	NOTEST	0	0	0	0	0	1	no
TSS11645	XLOC_008539	-	14:45145257-45145743	prembt	postmbt	NOTEST	0	0	0	0	0	1	no
TSS11646	XLOC_008540	pcdh10b	14:45217204-45365436	prembt	postmbt	NOTEST	0	0	0	0	0	1	no
TSS11647	XLOC_008541	-	14:45487279-45487697	prembt	postmbt	NOTEST	0	0	0	0	0	1	no
TSS11648	XLOC_008542	5S_rRNA	14:45574795-45574910	prembt	postmbt	NOTEST	0	0	0	0	0	1	no
TSS11649	XLOC_008543	5S_rRNA	14:45587344-45587462	prembt	postmbt	NOTEST	0	0	0	0	0	1	no
TSS1165	XLOC_000817	si:ch211-114l13.1	1:58778028-58784542	prembt	postmbt	NOTEST	0	0	0	0	0	1	no
TSS11650	XLOC_008544	-	14:45699814-45699904	prembt	postmbt	NOTEST	0	0	0	0	0	1	no
TSS11651	XLOC_008545	eif4e	14:45820487-45829413	prembt	postmbt	NOTEST	0	0	0	0	0	1	no
TSS11652	XLOC_008545	eif4e	14:45820487-45829413	prembt	postmbt	NOTEST	0	0	0	0	0	1	no
TSS11653	XLOC_008546	adh5	14:45834133-45846314	prembt	postmbt	OK	0	0	0.0163519	0.793942	0.920717	0.979003	no
TSS11654	XLOC_008547	nola1	14:45847861-45859972	prembt	postmbt	NOTEST	0	0	0	0	0	1	no
TSS11655	XLOC_008547	nola1	14:45847861-45859972	prembt	postmbt	OK	0	0	0.0527777	0.725293	0.662271	0.878486	no
TSS11656	XLOC_008547	nola1	14:45847861-45859972	prembt	postmbt	NOTEST	0	0	0	0	0	1	no
TSS11657	XLOC_008548	-	14:46125626-46125678	prembt	postmbt	NOTEST	0	0	0	0	0	1	no
TSS11658	XLOC_008549	5S_rRNA	14:46145203-46145318	prembt	postmbt	NOTEST	0	0	0	0	0	1	no
TSS11659	XLOC_008550	-	14:46369748-46476392	prembt	postmbt	NOTEST	0	0	0	0	0	1	no
TSS1166	XLOC_000818	si:ch211-15j1.5	1:58805486-58807894	prembt	postmbt	NOTEST	0	0	0	0	0	1	no
TSS11660	XLOC_008551	5S_rRNA	14:46544727-46544845	prembt	postmbt	NOTEST	0	0	0	0	0	1	no
TSS11661	XLOC_008552	5S_rRNA	14:46738219-46738339	prembt	postmbt	NOTEST	0	0	0	0	0	1	no
TSS11662	XLOC_008553	-	14:46990972-46991355	prembt	postmbt	NOTEST	0	0	0	0	0	1	no
TSS11663	XLOC_008554	-	14:46992092-46993201	prembt	postmbt	NOTEST	0	0	0	0	0	1	no
TSS11664	XLOC_008555	-	14:46995019-46995439	prembt	postmbt	NOTEST	0	0	0	0	0	1	no
TSS11665	XLOC_008556	grhpra	14:46999038-47012341	prembt	postmbt	NOTEST	0	0	0	0	0	1	no
TSS11666	XLOC_008557	pdlim7	14:47584368-47668395	prembt	postmbt	NOTEST	0	0	0	0	0	1	no
TSS11667	XLOC_008557	pdlim7	14:47584368-47668395	prembt	postmbt	OK	0	0	0.132956	0.0398453	0.0143553	0.0459654	yes
TSS11668	XLOC_008558	higd2a	14:47694539-47697522	prembt	postmbt	NOTEST	0	0	0	0	0	1	no
TSS11669	XLOC_008559	-	14:47726498-47728729	prembt	postmbt	NOTEST	0	0	0	0	0	1	no
TSS1167	XLOC_000819	si:ch211-15j1.4	1:58825471-58826901	prembt	postmbt	NOTEST	0	0	0	0	0	1	no
TSS11670	XLOC_008560	-	14:47728838-47733752	prembt	postmbt	NOTEST	0	0	0	0	0	1	no
TSS11671	XLOC_008560	-	14:47728838-47733752	prembt	postmbt	OK	0	0	0.0629983	0.679503	0.570885	0.821496	no
TSS11672	XLOC_008561	-	14:47733881-47735040	prembt	postmbt	NOTEST	0	0	0	0	0	1	no
TSS11673	XLOC_008562	-	14:47735199-47737289	prembt	postmbt	NOTEST	0	0	0	0	0	1	no
TSS11674	XLOC_008563	rnf44	14:47737544-47794210	prembt	postmbt	OK	0	0	0.248001	0.0037696	0.00106559	0.00707152	yes
TSS11675	XLOC_008563	rnf44	14:47737544-47794210	prembt	postmbt	NOTEST	0	0	0	0	0	1	no
TSS11676	XLOC_008563	rnf44	14:47737544-47794210	prembt	postmbt	OK	0	0	0.114418	0.349004	0.198448	0.401943	no
TSS11677	XLOC_008564	-	14:47812713-47813005	prembt	postmbt	NOTEST	0	0	0	0	0	1	no
TSS11678	XLOC_008565	-	14:47813738-47813932	prembt	postmbt	NOTEST	0	0	0	0	0	1	no
TSS11679	XLOC_008566	-	14:47873399-47873522	prembt	postmbt	NOTEST	0	0	0	0	0	1	no
TSS1168	XLOC_000820	si:ch211-15j1.3	1:58836444-58839946	prembt	postmbt	NOTEST	0	0	0	0	0	1	no
TSS11680	XLOC_008567	SHISA3	14:48138707-48144926	prembt	postmbt	NOTEST	0	0	0	0	0	1	no
TSS11681	XLOC_008568	zgc:153018	14:48279964-48286686	prembt	postmbt	NOTEST	0	0	0	0	0	1	no
TSS11682	XLOC_008569	wu:fb52c12	14:48305291-48334532	prembt	postmbt	NOTEST	0	0	0	0	0	1	no
TSS11683	XLOC_008570	EHD1 (2 of 3)	14:48374809-48405920	prembt	postmbt	NOTEST	0	0	0	0	0	1	no
TSS11684	XLOC_008571	dre-mir-194b	14:48410783-48410860	prembt	postmbt	NOTEST	0	0	0	0	0	1	no
TSS11685	XLOC_008572	FP017294.1	14:48430214-48454556	prembt	postmbt	NOTEST	0	0	0	0	0	1	no
TSS11686	XLOC_008572	FP017294.1	14:48430214-48454556	prembt	postmbt	LOWDATA	0	0	0	0	0	1	no
TSS11687	XLOC_008573	GANAB (1 of 3)	14:48455762-48486736	prembt	postmbt	OK	0	0	0.130303	0.519104	0.353818	0.612601	no
TSS11688	XLOC_008573	GANAB (1 of 3)	14:48455762-48486736	prembt	postmbt	NOTEST	0	0	0	0	0	1	no
TSS11689	XLOC_008573	GANAB (1 of 3)	14:48455762-48486736	prembt	postmbt	NOTEST	0	0	0	0	0	1	no
TSS1169	XLOC_000821	si:ch211-15j1.2	1:58848922-58849673	prembt	postmbt	NOTEST	0	0	0	0	0	1	no
TSS11690	XLOC_008573	GANAB (1 of 3)	14:48455762-48486736	prembt	postmbt	NOTEST	0	0	0	0	0	1	no
TSS11691	XLOC_008573	GANAB (1 of 3)	14:48455762-48486736	prembt	postmbt	NOTEST	0	0	0	0	0	1	no
TSS11692	XLOC_008573	GANAB (1 of 3)	14:48455762-48486736	prembt	postmbt	OK	0	0	0.209476	0.00404204	0.00114911	0.00747199	yes
TSS11693	XLOC_008574	INTS5 (1 of 2)	14:48486911-48493747	prembt	postmbt	OK	0	0	0.0437323	0.768493	0.784098	0.938727	no
TSS11694	XLOC_008574	INTS5 (1 of 2)	14:48486911-48493747	prembt	postmbt	NOTEST	0	0	0	0	0	1	no
TSS11695	XLOC_008575	SCYL1 (2 of 2)	14:48509881-48530807	prembt	postmbt	OK	0	0	0.00583312	0.797296	0.969347	0.992396	no
TSS11696	XLOC_008576	-	14:48531622-48537050	prembt	postmbt	NOTEST	0	0	0	0	0	1	no
TSS11697	XLOC_008577	CR383676.3	14:48538199-48539740	prembt	postmbt	NOTEST	0	0	0	0	0	1	no
TSS11698	XLOC_008577	CR383676.3	14:48538199-48539740	prembt	postmbt	LOWDATA	0	0	0	0	0	1	no
TSS11699	XLOC_008578	-	14:48565113-48565329	prembt	postmbt	NOTEST	0	0	0	0	0	1	no
TSS117	XLOC_000082	-	1:5531979-5532289	prembt	postmbt	NOTEST	0	0	0	0	0	1	no
TSS1170	XLOC_000822	si:ch211-15j1.1,si:dkey-222h21.11	1:58868821-58883771	prembt	postmbt	NOTEST	0	0	0	0	0	1	no
TSS11700	XLOC_008579	-	14:48566157-48573728	prembt	postmbt	OK	0	0	0.195135	0.286717	0.152513	0.326076	no
TSS11701	XLOC_008580	zgc:92353	14:48724472-48902785	prembt	postmbt	OK	0	0	0.181185	0.128425	0.0559601	0.140086	no
TSS11702	XLOC_008581	elf2a	14:48982809-49005851	prembt	postmbt	NOTEST	0	0	0	0	0	1	no
TSS11703	XLOC_008582	AL929007.1	14:49009360-49048397	prembt	postmbt	OK	0	0	0.0158401	0.781476	0.838465	0.957902	no
TSS11704	XLOC_008583	-	14:49049515-49052423	prembt	postmbt	NOTEST	0	0	0	0	0	1	no
TSS11705	XLOC_008584	AL929007.2	14:49092114-49108283	prembt	postmbt	NOTEST	0	0	0	0	0	1	no
TSS11706	XLOC_008584	AL929007.2	14:49092114-49108283	prembt	postmbt	NOTEST	0	0	0	0	0	1	no
TSS11707	XLOC_008585	zgc:113425	14:49125807-49133422	prembt	postmbt	OK	0	0	0.0577896	0.744294	0.709221	0.905101	no
TSS11708	XLOC_008586	setd7	14:49134989-49148620	prembt	postmbt	NOTEST	0	0	0	0	0	1	no
TSS11709	XLOC_008587	crybb1l1	14:49240143-49245598	prembt	postmbt	NOTEST	0	0	0	0	0	1	no
TSS1171	XLOC_000822	si:dkey-222h21.11	1:58868821-58883771	prembt	postmbt	LOWDATA	0	0	0	0	0	1	no
TSS11710	XLOC_008588	-	14:49261264-49261991	prembt	postmbt	NOTEST	0	0	0	0	0	1	no
TSS11711	XLOC_008589	-	14:49267266-49275566	prembt	postmbt	NOTEST	0	0	0	0	0	1	no
TSS11712	XLOC_008590	ccna2	14:49304635-49310150	prembt	postmbt	OK	0	0	0.0136784	0.0715376	0.0280746	0.0783762	no
TSS11713	XLOC_008591	bbs7	14:49312332-49331075	prembt	postmbt	LOWDATA	0	0	0	0	0	1	no
TSS11714	XLOC_008592	FGFBP1 (1 of 2)	14:49377432-49378020	prembt	postmbt	NOTEST	0	0	0	0	0	1	no
TSS11715	XLOC_008593	fgfbp2	14:49384751-49386930	prembt	postmbt	NOTEST	0	0	0	0	0	1	no
TSS11716	XLOC_008594	prom1a	14:49391770-49552594	prembt	postmbt	NOTEST	0	0	0	0	0	1	no
TSS11717	XLOC_008594	prom1a	14:49391770-49552594	prembt	postmbt	NOTEST	0	0	0	0	0	1	no
TSS11718	XLOC_008594	prom1a	14:49391770-49552594	prembt	postmbt	NOTEST	0	0	0	0	0	1	no
TSS11719	XLOC_008594	prom1a	14:49391770-49552594	prembt	postmbt	OK	0	0	0.12245	0.485989	0.319363	0.569156	no
TSS1172	XLOC_000823	si:dkey-222h21.12	1:58892273-58902388	prembt	postmbt	NOTEST	0	0	0	0	0	1	no
TSS11720	XLOC_008594	prom1a	14:49391770-49552594	prembt	postmbt	NOTEST	0	0	0	0	0	1	no
TSS11721	XLOC_008594	prom1a	14:49391770-49552594	prembt	postmbt	NOTEST	0	0	0	0	0	1	no
TSS11722	XLOC_008595	TAPT1 (2 of 2)	14:49565622-49611461	prembt	postmbt	NOTEST	0	0	0	0	0	1	no
TSS11723	XLOC_008596	ldb2a	14:49619253-49768506	prembt	postmbt	LOWDATA	0	0	0	0	0	1	no
TSS11724	XLOC_008597	-	14:49808921-49809949	prembt	postmbt	NOTEST	0	0	0	0	0	1	no
TSS11725	XLOC_008598	qdpra	14:49811226-49832780	prembt	postmbt	LOWDATA	0	0	0	0	0	1	no
TSS11726	XLOC_008599	fstl5	14:49938608-50270084	prembt	postmbt	NOTEST	0	0	0	0	0	1	no
TSS11727	XLOC_008599	fstl5	14:49938608-50270084	prembt	postmbt	NOTEST	0	0	0	0	0	1	no
TSS11728	XLOC_008599	fstl5	14:49938608-50270084	prembt	postmbt	LOWDATA	0	0	0	0	0	1	no
TSS11729	XLOC_008600	-	14:50326517-50326746	prembt	postmbt	NOTEST	0	0	0	0	0	1	no
TSS1173	XLOC_000824	si:dkey-222h21.10	1:58907741-58923684	prembt	postmbt	NOTEST	0	0	0	0	0	1	no
TSS11730	XLOC_008601	RAPGEF2 (1 of 2)	14:50716175-51047728	prembt	postmbt	NOTEST	0	0	0	0	0	1	no
TSS11731	XLOC_008601	RAPGEF2 (1 of 2)	14:50716175-51047728	prembt	postmbt	OK	0	0	0.0091096	0.795127	0.933678	0.983171	no
TSS11732	XLOC_008602	RAPGEF2 (1 of 2)	14:50716175-51047728	prembt	postmbt	NOTEST	0	0	0	0	0	1	no
TSS11733	XLOC_008603	-	14:50716175-51047728	prembt	postmbt	NOTEST	0	0	0	0	0	1	no
TSS11734	XLOC_008604	ppid	14:51150478-51153666	prembt	postmbt	NOTEST	0	0	0	0	0	1	no
TSS11735	XLOC_008605	SCOC (2 of 2)	14:51191796-51199034	prembt	postmbt	NOTEST	0	0	0	0	0	1	no
TSS11736	XLOC_008606	CR855307.2	14:51203074-51220566	prembt	postmbt	NOTEST	0	0	0	0	0	1	no
TSS11737	XLOC_008606	CR855307.2	14:51203074-51220566	prembt	postmbt	LOWDATA	0	0	0	0	0	1	no
TSS11738	XLOC_008607	sept8b	14:51299717-51322684	prembt	postmbt	LOWDATA	0	0	0	0	0	1	no
TSS11739	XLOC_008607	sept8b	14:51299717-51322684	prembt	postmbt	NOTEST	0	0	0	0	0	1	no
TSS1174	XLOC_000824	si:dkey-222h21.10	1:58907741-58923684	prembt	postmbt	LOWDATA	0	0	0	0	0	1	no
TSS11740	XLOC_008608	sfxn1	14:51333699-51369858	prembt	postmbt	LOWDATA	0	0	0	0	0	1	no
TSS11741	XLOC_008608	sfxn1	14:51333699-51369858	prembt	postmbt	LOWDATA	0	0	0	0	0	1	no
TSS11742	XLOC_008609	ppp2ca	14:51378553-51392901	prembt	postmbt	NOTEST	0	0	0	0	0	1	no
TSS11743	XLOC_008610	5S_rRNA	14:51507458-51507575	prembt	postmbt	NOTEST	0	0	0	0	0	1	no
TSS11744	XLOC_008611	N4BP3	14:51510907-51620264	prembt	postmbt	NOTEST	0	0	0	0	0	1	no
TSS11745	XLOC_008612	gpx3	14:51699363-51719884	prembt	postmbt	LOWDATA	0	0	0	0	0	1	no
TSS11746	XLOC_008612	gpx3	14:51699363-51719884	prembt	postmbt	NOTEST	0	0	0	0	0	1	no
TSS11747	XLOC_008613	-	14:51944175-51947170	prembt	postmbt	NOTEST	0	0	0	0	0	1	no
TSS11748	XLOC_008614	-	14:51948179-51956041	prembt	postmbt	NOTEST	0	0	0	0	0	1	no
TSS11749	XLOC_008614	-	14:51948179-51956041	prembt	postmbt	NOTEST	0	0	0	0	0	1	no
TSS1175	XLOC_000825	si:dkey-222h21.9	1:58907741-58923684	prembt	postmbt	NOTEST	0	0	0	0	0	1	no
TSS11750	XLOC_008615	-	14:51978162-51978454	prembt	postmbt	NOTEST	0	0	0	0	0	1	no
TSS11751	XLOC_008616	-	14:51978518-51979025	prembt	postmbt	NOTEST	0	0	0	0	0	1	no
TSS11752	XLOC_008617	DOK3	14:51981053-51997702	prembt	postmbt	NOTEST	0	0	0	0	0	1	no
TSS11753	XLOC_008618	ddx41	14:51999960-52017122	prembt	postmbt	LOWDATA	0	0	0	0	0	1	no
TSS11754	XLOC_008619	5S_rRNA	14:52360646-52360764	prembt	postmbt	NOTEST	0	0	0	0	0	1	no
TSS11755	XLOC_008620	zgc:154054	14:52503914-52534199	prembt	postmbt	NOTEST	0	0	0	0	0	1	no
TSS11756	XLOC_008621	mmp17b	14:52549874-52584882	prembt	postmbt	LOWDATA	0	0	0	0	0	1	no
TSS11757	XLOC_008621	mmp17b	14:52549874-52584882	prembt	postmbt	NOTEST	0	0	0	0	0	1	no
TSS11758	XLOC_008622	5S_rRNA	14:52735886-52736003	prembt	postmbt	NOTEST	0	0	0	0	0	1	no
TSS11759	XLOC_008623	CPLX1	14:53212829-53241726	prembt	postmbt	NOTEST	0	0	0	0	0	1	no
TSS1176	XLOC_000826	si:dkey-222h21.13	1:58928867-58944269	prembt	postmbt	NOTEST	0	0	0	0	0	1	no
TSS11760	XLOC_008624	NCBP1 (1 of 2)	14:53293149-53295445	prembt	postmbt	NOTEST	0	0	0	0	0	1	no
TSS11761	XLOC_008624	NCBP1 (1 of 2)	14:53293149-53295445	prembt	postmbt	OK	0	0	0.0700802	0.70227	0.613373	0.847504	no
TSS11762	XLOC_008625	-	14:53313226-53313312	prembt	postmbt	NOTEST	0	0	0	0	0	1	no
TSS11763	XLOC_008626	NCBP1 (2 of 2)	14:53351122-53353384	prembt	postmbt	OK	0	0	0.149146	0.0161375	0.00521989	0.0217704	yes
TSS11764	XLOC_008627	-	14:53353932-53354333	prembt	postmbt	NOTEST	0	0	0	0	0	1	no
TSS11765	XLOC_008628	ATP6V0E1	14:53360860-53366959	prembt	postmbt	NOTEST	0	0	0	0	0	1	no
TSS11766	XLOC_008628	ATP6V0E1	14:53360860-53366959	prembt	postmbt	LOWDATA	0	0	0	0	0	1	no
TSS11767	XLOC_008629	rpl26	14:53369570-53374265	prembt	postmbt	OK	0	0	0.075776	0.0368297	0.0131314	0.0430443	yes
TSS11768	XLOC_008630	tcerg1a	14:53385183-53498189	prembt	postmbt	OK	0	0	0.150948	0.135542	0.0597118	0.148109	no
TSS11769	XLOC_008631	-	14:53508960-53510134	prembt	postmbt	NOTEST	0	0	0	0	0	1	no
TSS1177	XLOC_000826	si:dkey-222h21.13	1:58928867-58944269	prembt	postmbt	NOTEST	0	0	0	0	0	1	no
TSS11770	XLOC_008632	B4GALT1 (1 of 2)	14:53511320-53539366	prembt	postmbt	OK	0	0	0.0504104	0.761516	0.760017	0.931647	no
TSS11771	XLOC_008632	B4GALT1 (1 of 2)	14:53511320-53539366	prembt	postmbt	LOWDATA	0	0	0	0	0	1	no
TSS11772	XLOC_008633	C14H4orf14	14:53559049-53597284	prembt	postmbt	OK	0	0	0.120329	0.0378512	0.0135442	0.0440773	yes
TSS11773	XLOC_008633	C14H4orf14	14:53559049-53597284	prembt	postmbt	OK	0	0	0.0132368	0.792822	0.910165	0.97608	no
TSS11774	XLOC_008634	CPXM1 (1 of 2)	14:53673272-53704165	prembt	postmbt	NOTEST	0	0	0	0	0	1	no
TSS11775	XLOC_008635	igfbp7	14:53720904-53731701	prembt	postmbt	NOTEST	0	0	0	0	0	1	no
TSS11776	XLOC_008636	igfbp7	14:53720904-53731701	prembt	postmbt	NOTEST	0	0	0	0	0	1	no
TSS11777	XLOC_008637	-	14:53731898-53733438	prembt	postmbt	NOTEST	0	0	0	0	0	1	no
TSS11778	XLOC_008638	APOA1 (2 of 2)	15:3042-5459	prembt	postmbt	NOTEST	0	0	0	0	0	1	no
TSS11779	XLOC_008638	APOA1 (2 of 2)	15:3042-5459	prembt	postmbt	LOWDATA	0	0	0	0	0	1	no
TSS1178	XLOC_000827	si:dkey-222h21.8	1:58947305-58954576	prembt	postmbt	NOTEST	0	0	0	0	0	1	no
TSS11780	XLOC_008639	CABZ01088935.1	15:9431-11025	prembt	postmbt	NOTEST	0	0	0	0	0	1	no
TSS11781	XLOC_008640	BACE1	15:14247-19010	prembt	postmbt	NOTEST	0	0	0	0	0	1	no
TSS11782	XLOC_008641	-	15:91889-92539	prembt	postmbt	NOTEST	0	0	0	0	0	1	no
TSS11783	XLOC_008642	-	15:99915-100409	prembt	postmbt	NOTEST	0	0	0	0	0	1	no
TSS11784	XLOC_008643	-	15:105776-105893	prembt	postmbt	NOTEST	0	0	0	0	0	1	no
TSS11785	XLOC_008644	MED17	15:120432-132262	prembt	postmbt	NOTEST	0	0	0	0	0	1	no
TSS11786	XLOC_008644	MED17	15:120432-132262	prembt	postmbt	OK	0	0	0.0789509	0.506448	0.340358	0.597324	no
TSS11787	XLOC_008645	elna	15:163461-192824	prembt	postmbt	NOTEST	0	0	0	0	0	1	no
TSS11788	XLOC_008646	limk1	15:206685-293553	prembt	postmbt	LOWDATA	0	0	0	0	0	1	no
TSS11789	XLOC_008647	-	15:295987-296197	prembt	postmbt	NOTEST	0	0	0	0	0	1	no
TSS1179	XLOC_000827	si:dkey-222h21.8	1:58947305-58954576	prembt	postmbt	LOWDATA	0	0	0	0	0	1	no
TSS11790	XLOC_008648	-	15:296278-296555	prembt	postmbt	NOTEST	0	0	0	0	0	1	no
TSS11791	XLOC_008649	-	15:302597-302983	prembt	postmbt	NOTEST	0	0	0	0	0	1	no
TSS11792	XLOC_008650	-	15:309680-310521	prembt	postmbt	NOTEST	0	0	0	0	0	1	no
TSS11793	XLOC_008651	-	15:318648-319537	prembt	postmbt	NOTEST	0	0	0	0	0	1	no
TSS11794	XLOC_008652	-	15:319758-321218	prembt	postmbt	NOTEST	0	0	0	0	0	1	no
TSS11795	XLOC_008653	-	15:335428-335518	prembt	postmbt	NOTEST	0	0	0	0	0	1	no
TSS11796	XLOC_008654	-	15:335648-336568	prembt	postmbt	NOTEST	0	0	0	0	0	1	no
TSS11797	XLOC_008655	SEPT4 (2 of 3)	15:337103-347839	prembt	postmbt	OK	0	0	0.598632	0.00473868	0.00136506	0.00842307	yes
[truncated: 54,315 more rows]
