# Supplementary material for: Differential transcript isoform usage pre- and post-zygotic genome activation in zebrafish
Source: BMC Genomics. 2013 May 15;14:331. doi: 10.1186/1471-2164-14-331 (PMC3747860; doi:10.1186/1471-2164-14-331)
Supplement: Additional file 13 — All last exons with evidence for an extended 3’UTR post-ZGA relative to the pre-ZGA. [file 1471-2164-14-331-S13.null]

"26" "XLOC_000009" "chr1" 170292 170844 552 "+" 2321 807 226 103 3128 329 52.8196755354444 9.49414850117759 0.257992327365729 0.31306990881459 0.0550775814488608 0.189413791744209
"69" "XLOC_000027" "chr1" 640781 641783 1002 "+" 1890 1110 1533 1042 3000 2575 27.9075425513091 40.9363118127691 0.37 0.404660194174757 0.0346601941747573 0.122651813518915
"191" "XLOC_000097" "chr1" 6770771 6772205 1434 "+" 1911 988 2042 1632 2899 3674 18.8437410013849 40.812124309573 0.340807174887892 0.444202504082744 0.103395329194851 0.351073183720879
"213" "XLOC_000111" "chr1" 6995462 6996116 654 "+" 211 3 258 69 214 327 3.05002983394093 7.96469600706692 0.014018691588785 0.211009174311927 0.196990482723142 0.336082686934759
"342" "XLOC_000179" "chr1" 11629147 11630714 1567 "+" 888 41 380 132 929 512 5.5260496158746 5.20475348515413 0.0441334768568353 0.2578125 0.213679023143165 0.358974609113448
"380" "XLOC_000199" "chr1" 13344802 13348900 4098 "+" 4553 2131 3491 2297 6684 5788 15.2031139126221 22.4986141966341 0.318821065230401 0.396855563234278 0.0780344980038769 0.229152888015438
"404" "XLOC_000217" "chr1" 15221624 15222147 523 "+" 207 162 110 113 369 223 6.5764684307431 6.79207345918135 0.439024390243902 0.506726457399103 0.0677020671552007 0.128617485894762
"411" "XLOC_000220" "chr1" 15395331 15396094 763 "+" 5780 5959 1181 1385 11739 2566 143.408412098662 53.5711925403243 0.507624158786949 0.53975058456742 0.0321264257804706 0.147458784810149
"520" "XLOC_000278" "chr1" 22280282 22281470 1188 "+" 466 81 362 107 547 469 4.29179478875343 6.28862361500738 0.148080438756856 0.228144989339019 0.0800645505821636 0.133376155430862
"527" "XLOC_000280" "chr1" 22346793 22347374 581 "+" 4012 2216 2150 1332 6228 3482 99.9172641190891 95.4666832929673 0.355812459858703 0.382538770821367 0.0267263109626644 0.122455130145443
"552" "XLOC_000295" "chr1" 24073191 24073635 444 "+" 253 100 470 224 353 694 7.41070964388389 24.8986442743443 0.28328611898017 0.322766570605187 0.0394804516250173 0.109842891631466
"643" "XLOC_000336" "chr1" 28094102 28094992 890 "+" 388 165 393 224 553 617 5.79166171271 11.0431852502478 0.298372513562387 0.363047001620746 0.0646744880583586 0.137776306483919
"649" "XLOC_000338" "chr1" 28132983 28133461 478 "+" 367 96 97 41 463 138 9.0286154711706 4.59886212960349 0.207343412526998 0.297101449275362 0.0897580367483645 0.172240375513903
"658" "XLOC_000345" "chr1" 28684859 28688882 4023 "+" 1882 1611 1774 1901 3493 3675 8.09313184389645 14.5514580293169 0.461208130546808 0.517278911564626 0.0560707810178179 0.13607110148655
"671" "XLOC_000350" "chr1" 28898073 28899025 952 "+" 570 270 1056 606 840 1662 8.22451695188581 27.8095058061874 0.321428571428571 0.364620938628159 0.0431923671995874 0.12488279912956
"683" "XLOC_000358" "chr1" 29790345 29791060 715 "+" 2581 807 1924 708 3388 2632 44.1677648821273 58.6379857079724 0.238193624557261 0.268996960486322 0.0308033359290613 0.121355721143136
"738" "XLOC_000392" "chr1" 33200614 33201926 1312 "+" 5633 147 3185 336 5780 3521 41.0640770168851 42.7495345135406 0.0254325259515571 0.095427435387674 0.0699949094361169 0.261462361437229
"766" "XLOC_000409" "chr1" 34326486 34327046 560 "+" 99 91 150 175 190 325 3.16252258983228 9.2447364367741 0.478947368421053 0.538461538461538 0.0595141700404858 0.108621366535436
"904" "XLOC_000481" "chr1" 40241972 40243012 1040 "+" 898 476 684 494 1374 1178 12.3146324975736 18.0430998006247 0.346433770014556 0.419354838709677 0.0729210686951214 0.198338311929486
"907" "XLOC_000484" "chr1" 40401290 40402044 754 "+" 520 779 99 197 1299 296 16.0585329662683 6.25344832385095 0.599692070823711 0.665540540540541 0.06584846971683 0.158824970157803
"912" "XLOC_000488" "chr1" 40444298 40444866 568 "+" 168 192 65 120 360 185 5.90775161332642 5.18827028629359 0.533333333333333 0.648648648648649 0.115315315315315 0.19758581346025
"1025" "XLOC_000551" "chr1" 44849380 44849977 597 "+" 1031 779 697 627 1810 1324 28.2600096716389 35.327495857141 0.430386740331492 0.473564954682779 0.0431782143512878 0.149365093637354
"1032" "XLOC_000556" "chr1" 45020320 45020824 504 "+" 592 612 508 695 1204 1203 22.2671181178834 38.0219416527837 0.508305647840532 0.577722360764755 0.0694167129242232 0.236433565561494
"1057" "XLOC_000566" "chr1" 45324353 45325746 1393 "+" 840 297 1166 511 1137 1677 7.60812099368273 19.177021111057 0.261213720316623 0.304710793082886 0.0434970727662634 0.112861861411436
"1102" "XLOC_000594" "chr1" 46425671 46426632 961 "+" 2634 1605 1348 926 4239 2274 41.115738127211 37.6934832883874 0.37862703467799 0.407211961301671 0.028584926623681 0.105017671190951
"1214" "XLOC_000659" "chr1" 51705730 51710426 4696 "+" 2560 36 1884 473 2596 2357 5.15281632766361 7.99522508034784 0.0138674884437596 0.200678829019941 0.186811340576181 0.35178922240755
"1221" "XLOC_000664" "chr1" 51933223 51936947 3724 "+" 691 530 1708 1697 1221 3405 3.05614569227164 14.5648710548136 0.434070434070434 0.498384728340675 0.0643142942702414 0.139944376206218
"1243" "XLOC_000677" "chr1" 52630042 52632239 2197 "+" 507 365 791 768 872 1559 3.69959761173586 11.3035603778037 0.418577981651376 0.492623476587556 0.07404549493618 0.149210078756921
"1268" "XLOC_000689" "chr1" 53147076 53148379 1303 "+" 3012 2284 1705 1552 5296 3257 37.8853778568525 39.8173674520598 0.431268882175227 0.4765121277249 0.0452432455496736 0.165578669672802
"1331" "XLOC_000727" "chr1" 55292440 55294966 2526 "+" 2607 2993 2240 3258 5600 5498 20.6643973032338 34.6713370125526 0.534464285714286 0.592579119679884 0.0581148339655979 0.192957039114561
"1340" "XLOC_000732" "chr1" 55445989 55446547 558 "+" 189 205 106 145 394 251 6.58157879853418 7.16537167660859 0.520304568527919 0.577689243027888 0.0573846744999698 0.110618706043767
"1345" "XLOC_000734" "chr1" 55497294 55498015 721 "+" 258 203 275 288 461 563 5.95982795672021 12.4386237225483 0.440347071583514 0.511545293072824 0.07119822148931 0.157997349757119
"1593" "XLOC_000904" "chr1" 774782 775204 422 "-" 27094 36161 3285 4680 63255 7965 1397.17392361076 300.657837423166 0.571670223697731 0.587570621468927 0.0159003977711952 0.107231648154826
"1598" "XLOC_000907" "chr1" 1022763 1023501 738 "-" 1414 406 619 384 1820 1003 22.9870419594713 21.6492956506453 0.223076923076923 0.382851445663011 0.159774522586088 0.496163976810886
"1651" "XLOC_000938" "chr1" 6497388 6497961 573 "-" 106 88 241 263 194 504 3.15584140864682 14.0111929757826 0.45360824742268 0.521825396825397 0.0682171494027164 0.146656212877308
"1679" "XLOC_000946" "chr1" 7609244 7616232 6988 "-" 4170 206 3567 893 4376 4460 5.837037445952 10.1667270153172 0.0470749542961609 0.200224215246637 0.153149260950476 0.318500963838604
"1691" "XLOC_000952" "chr1" 7726510 7727170 660 "-" 2152 1010 8757 4615 3162 13372 44.6566347708757 322.73913638333 0.319418089816572 0.345124139994017 0.0257060501774456 0.134013158130949
"1794" "XLOC_001001" "chr1" 10851923 10852799 876 "-" 244 202 124 147 446 271 4.74568398243517 4.92792835140442 0.452914798206278 0.542435424354244 0.0895206261479655 0.141107300554801
"1849" "XLOC_001023" "chr1" 12841872 12843663 1791 "-" 523 131 1926 980 654 2906 3.40369177260623 25.8463501915538 0.200305810397554 0.337233310392292 0.136927499994738 0.367340036190467
"2075" "XLOC_001145" "chr1" 22096907 22097805 898 "-" 1723 94 1669 157 1817 1826 18.860215599614 32.3909463449982 0.0517336268574573 0.0859802847754655 0.0342466579180082 0.111082155145801
"2079" "XLOC_001147" "chr1" 22347314 22349100 1786 "-" 2160 710 980 415 2870 1395 14.9785062367491 12.4420503133912 0.247386759581882 0.297491039426523 0.0501042798446417 0.131180309366376
"2094" "XLOC_001154" "chr1" 23725766 23728166 2400 "-" 1863 773 1927 1039 2636 2966 10.2376959346641 19.6860736308004 0.293247344461305 0.350303438975051 0.0570560945137455 0.154365603348235
"2200" "XLOC_001207" "chr1" 27989300 27989702 402 "-" 909 1120 478 662 2029 1140 47.0461464712101 45.1729027266482 0.55199605717102 0.580701754385965 0.0287056972149448 0.109972086825364
"2317" "XLOC_001273" "chr1" 36454055 36454628 573 "-" 309 106 247 137 415 384 6.75089785870324 10.6751946482153 0.255421686746988 0.356770833333333 0.101349146586345 0.219402808677946
"2379" "XLOC_001302" "chr1" 40344700 40345219 519 "-" 744 1033 528 867 1777 1395 31.9145064353909 42.8159958761401 0.581316826111424 0.621505376344086 0.0401885502326622 0.14551233794974
"2392" "XLOC_001308" "chr1" 40487641 40488193 552 "-" 232 105 72 53 337 125 5.69061082335191 3.60719927856291 0.311572700296736 0.424 0.112427299703264 0.172759354800921
"2526" "XLOC_001387" "chr1" 45780067 45781687 1620 "-" 2021 1071 810 1215 3092 2025 17.790679385141 19.9117400176673 0.346377749029754 0.6 0.253622250970246 0.744781290946421
"2633" "XLOC_001448" "chr1" 50994669 50995172 503 "-" 291 369 201 304 660 505 12.2304943936592 15.9927295569336 0.559090909090909 0.601980198019802 0.0428892889288929 0.113527862136498
"2697" "XLOC_001486" "chr1" 52994075 52994592 517 "-" 392 275 92 86 667 178 12.0255058307457 5.4843941557366 0.412293853073463 0.48314606741573 0.0708522143422671 0.153722328420362
"2739" "XLOC_001508" "chr1" 54432214 54433108 894 "-" 644 268 751 439 912 1190 9.50879275332122 21.2035531284332 0.293859649122807 0.36890756302521 0.0750479139024031 0.204994693103259
"2755" "XLOC_001517" "chr1" 54733375 54733823 448 "-" 556 387 592 534 943 1126 19.6201236987621 40.0368201069524 0.410392364793213 0.474245115452931 0.0638527506597176 0.216809675961646
"2765" "XLOC_001521" "chr1" 55237593 55239247 1654 "-" 1591 1294 2049 2052 2885 4101 16.2584213585344 39.4960318319001 0.448526863084922 0.500365764447696 0.0518389013627736 0.172510019758394
"2780" "XLOC_001531" "chr1" 55546682 55547878 1196 "-" 607 25 257 38 632 295 4.92554125591199 3.92907244495776 0.0395569620253165 0.128813559322034 0.0892565972967174 0.132795203630764
"2798" "XLOC_001541" "chr1" 55708458 55710613 2155 "-" 2251 1837 1991 1979 4088 3970 17.6820117583374 29.3455620863626 0.449363992172211 0.498488664987406 0.0491246728151942 0.155115424658146
"2901" "XLOC_001617" "chr1" 59171501 59173020 1519 "-" 475 471 199 422 946 621 5.80498931842122 6.51227942118309 0.497885835095137 0.679549114331723 0.181663279236586 0.330237511331716
"2950" "XLOC_001656" "chr1" 59963978 59964697 719 "-" 2719 5291 2811 6155 8010 8966 103.841675784728 198.64106926109 0.660549313358302 0.686482266339505 0.0259329529812027 0.130154302662754
"2953" "XLOC_001659" "chr1" 60220905 60221351 446 "-" 573 443 159 147 1016 306 21.2337603576938 10.9291344312219 0.436023622047244 0.480392156862745 0.044368534815501 0.123240982685896
"2974" "XLOC_001676" "chr10" 58824 59267 443 "+" 632 731 493 647 1363 1140 28.678748275718 40.9921148896446 0.536316947909024 0.567543859649123 0.0312269117400986 0.110875366320457
"2978" "XLOC_001678" "chr10" 101600 102228 628 "+" 1976 1788 516 547 3764 1063 55.8673450867589 26.9632861640514 0.475026567481403 0.514581373471308 0.0395548059899049 0.14728828319064
"3045" "XLOC_001722" "chr10" 1714155 1714763 608 "+" 1583 340 792 229 1923 1021 29.4811056660196 26.7498507342609 0.176807072282891 0.224289911851126 0.047482839568235 0.158417959194137
"3051" "XLOC_001724" "chr10" 1917747 1921760 4013 "+" 7746 6532 4876 4636 14278 9512 33.1639521831287 37.757382715784 0.457487043003222 0.487384356602187 0.029897313598965 0.106686295061554
"3060" "XLOC_001732" "chr10" 2601851 2607581 5730 "+" 1741 1130 1920 1847 2871 3767 4.67031994032217 10.472254749955 0.393591083246256 0.49031059198301 0.0967195087367547 0.195795405677522
"3089" "XLOC_001752" "chr10" 3164111 3164911 800 "+" 1927 1154 2903 1974 3081 4877 35.8979603657436 97.1095560661634 0.374553716325868 0.404757022759893 0.0302033064340252 0.126771083468021
"3109" "XLOC_001766" "chr10" 4092868 4095450 2582 "+" 1405 422 513 259 1827 772 6.59554020161687 4.76277716301755 0.230979748221128 0.335492227979275 0.104512479758147 0.181517599088898
"3184" "XLOC_001814" "chr10" 7288913 7289779 866 "+" 2579 44 977 77 2623 1054 28.2324430640139 19.3875048301352 0.0167746854746474 0.0730550284629981 0.0562803429883508 0.178414572300143
"3185" "XLOC_001815" "chr10" 7435515 7436014 499 "+" 161 54 180 118 215 298 4.01611348819541 9.51294352747872 0.251162790697674 0.395973154362416 0.144810363664742 0.276832895318625
"3186" "XLOC_001816" "chr10" 7488916 7494723 5807 "+" 4210 390 2144 591 4600 2735 7.38370042635291 7.50247755444395 0.0847826086956522 0.216087751371115 0.131305142675463 0.263566967997466
"3198" "XLOC_001824" "chr10" 7776220 7777022 802 "+" 972 741 458 414 1713 872 19.9090738284178 17.3197379505296 0.432574430823117 0.474770642201835 0.0421962113787175 0.123379012700221
"3211" "XLOC_001829" "chr10" 8298427 8299624 1197 "+" 357 86 315 149 443 464 3.44967068586199 6.17480191692406 0.194130925507901 0.321120689655172 0.126989764147272 0.199521479574948
"3218" "XLOC_001831" "chr10" 8385702 8386929 1227 "+" 2620 538 995 279 3158 1274 23.9902970431373 16.5395643243737 0.170360987967068 0.218995290423862 0.0486343024567941 0.146335355786093
"3292" "XLOC_001876" "chr10" 10702442 10703146 704 "+" 429 213 122 80 642 202 8.5002251906138 4.57064941314636 0.331775700934579 0.396039603960396 0.0642639030258166 0.120638721871941
"3307" "XLOC_001883" "chr10" 11058185 11062623 4438 "+" 6544 2298 4867 2721 8842 7588 18.570828317647 27.2357428128093 0.259895951142275 0.358592514496574 0.0986965633542981 0.309046611884889
"3364" "XLOC_001920" "chr10" 15410170 15410691 521 "+" 2148 306 462 96 2454 558 43.9040816633106 17.0606540189763 0.124694376528117 0.172043010752688 0.0473486342245708 0.161797310292433
"3373" "XLOC_001923" "chr10" 15640625 15641876 1251 "+" 9412 9636 9703 10812 19048 20515 141.925402680088 261.224202374065 0.505879882402352 0.527029003168413 0.0211491207660615 0.112220630084043
"3392" "XLOC_001931" "chr10" 16084372 16085484 1112 "+" 15816 13167 6901 6593 28983 13494 242.944242918502 193.301453092376 0.454300797018942 0.488587520379428 0.0342867233604857 0.184636008567643
"3440" "XLOC_001962" "chr10" 17756471 17758385 1914 "+" 1752 818 1910 1169 2570 3079 12.5158183778436 25.6251818241996 0.318287937743191 0.379668723611562 0.0613807858683715 0.180959312325945
"3487" "XLOC_001981" "chr10" 19627524 19628582 1058 "+" 1616 615 1178 528 2231 1706 19.6554035560285 25.6857682193878 0.275661138502914 0.309495896834701 0.0338347583317876 0.105600591950767
"3609" "XLOC_002058" "chr10" 23327760 23328879 1119 "+" 4444 1012 1610 480 5456 2090 45.4477447912608 29.7519475509738 0.185483870967742 0.229665071770335 0.044181200802593 0.160245213508138
"3642" "XLOC_002079" "chr10" 25107982 25108610 628 "+" 223 78 287 151 301 438 4.46760650135877 11.1099899716411 0.259136212624585 0.344748858447489 0.0856126458229039 0.175735928983987
"3700" "XLOC_002109" "chr10" 27466905 27467537 632 "+" 110 124 150 270 234 420 3.45117388550651 10.5859883638231 0.52991452991453 0.642857142857143 0.112942612942613 0.220075579697089
"3720" "XLOC_002118" "chr10" 27626975 27627496 521 "+" 526 138 622 219 664 841 11.8795070189235 25.7132796235826 0.207831325301205 0.260404280618312 0.0525729553171067 0.154231439318759
"3726" "XLOC_002122" "chr10" 27727226 27728527 1301 "+" 948 1031 1111 1379 1979 2490 14.1787047815677 30.4874605036074 0.520970186963113 0.553815261044177 0.032845074081064 0.102019069877656
"3728" "XLOC_002123" "chr10" 27792795 27797527 4732 "+" 2511 172 2610 480 2683 3090 5.28498792184367 10.4019064504805 0.064107342527022 0.155339805825243 0.0912324632982207 0.187909536756385
"3735" "XLOC_002126" "chr10" 28990171 28991113 942 "+" 519 236 415 286 755 701 7.47074841312486 11.8540380062716 0.312582781456954 0.407988587731812 0.0954058062748581 0.216403395950043
"3771" "XLOC_002148" "chr10" 30681979 30682778 799 "+" 2906 4523 2004 4075 7429 6079 86.6665765043399 121.194961268986 0.608830259792704 0.670340516532324 0.0615102567396202 0.285636716590276
"3784" "XLOC_002155" "chr10" 30794717 30795621 904 "+" 383 215 186 151 598 337 6.16596160271911 5.9382799875698 0.359531772575251 0.448071216617211 0.0885394440419598 0.159407190239733
"3808" "XLOC_002167" "chr10" 33017012 33019196 2184 "+" 1583 2373 1812 3876 3956 5688 16.8838587926808 41.4864385423046 0.599848331648129 0.681434599156118 0.0815862675079887 0.275244325006519
"3809" "XLOC_002168" "chr10" 33032878 33038991 6113 "+" 4201 4750 7643 10306 8951 17949 13.6485094172813 46.7719053266298 0.530666964584963 0.574182405705053 0.0435154411200906 0.148308450012459
"3914" "XLOC_002231" "chr10" 37909871 37910292 421 "+" 4041 562 2448 414 4603 2862 101.912379414413 108.28959606758 0.122094286334999 0.144654088050314 0.0225598017153155 0.10501411000965
"3972" "XLOC_002269" "chr10" 40656468 40658696 2228 "+" 3736 1328 3071 1564 5064 4635 21.1858831643909 33.1385691137838 0.262243285939968 0.337432578209277 0.0751892922693088 0.248262055116687
"4127" "XLOC_002373" "chr10" 46303700 46304111 411 "+" 95 44 126 87 139 213 3.15239798172038 8.25537834309126 0.316546762589928 0.408450704225352 0.0919039416354241 0.160018371159786
"4137" "XLOC_002380" "chr10" 46451782 46452429 647 "+" 116 99 62 119 215 181 3.09743528687714 4.45629050163558 0.46046511627907 0.657458563535912 0.196993447256842 0.261783359452124
"4177" "XLOC_002409" "chr10" 587499 587986 487 "-" 355 397 115 199 752 314 14.3931861345528 10.2706962883738 0.527925531914894 0.633757961783439 0.105832429868546 0.265871462274901
"4212" "XLOC_002436" "chr10" 1713673 1714322 649 "-" 5193 3646 2970 2335 8839 5305 126.948186003207 130.208666617843 0.412490100690123 0.440150801131008 0.0276607004408851 0.134335271555155
"4215" "XLOC_002437" "chr10" 1734787 1740137 5350 "-" 1170 708 2724 2959 1878 5683 3.27197418325117 16.9208850123967 0.376996805111821 0.520675699454513 0.143678894342692 0.332211732615692
"4227" "XLOC_002445" "chr10" 2723500 2725140 1640 "-" 466 390 731 738 856 1469 4.86516953999359 14.268461505343 0.455607476635514 0.502382573179033 0.0467750965435193 0.105632218946003
"4233" "XLOC_002449" "chr10" 2883042 2883959 917 "-" 357 21 511 92 378 603 3.84229341569016 10.4748346614206 0.0555555555555556 0.15257048092869 0.0970149253731343 0.190955390288065
"4268" "XLOC_002469" "chr10" 5007394 5007952 558 "-" 141 88 662 550 229 1212 3.82533387021403 34.5993245898391 0.384279475982533 0.453795379537954 0.069515903555421 0.205457883102342
"4328" "XLOC_002505" "chr10" 6798317 6800920 2603 "-" 906 31 655 115 937 770 3.35531644324725 4.71211365765772 0.0330843116328709 0.149350649350649 0.116266337717778 0.162155242773165
"4339" "XLOC_002508" "chr10" 6843144 6843697 553 "-" 2978 654 1432 388 3632 1820 61.2193580081057 52.425847135124 0.180066079295154 0.213186813186813 0.033120733891659 0.133805584888166
"4366" "XLOC_002520" "chr10" 7156934 7157675 741 "-" 635 1360 74 246 1995 320 25.0953209557541 6.87908966872176 0.681704260651629 0.76875 0.087045739348371 0.241272399698951
"4454" "XLOC_002572" "chr10" 11754296 11756956 2660 "-" 1852 488 1712 651 2340 2363 8.19978156255682 14.1508095223302 0.208547008547009 0.275497249259416 0.0669502407124074 0.161598170051906
"4487" "XLOC_002594" "chr10" 14570608 14571954 1346 "-" 1305 155 623 112 1460 735 10.1105750740865 8.69844214739106 0.106164383561644 0.152380952380952 0.0462165688193086 0.103580075533261
"4781" "XLOC_002775" "chr10" 28992736 28994133 1397 "-" 1245 508 1424 780 1753 2204 11.6964366348437 25.1312670001081 0.289788933257273 0.353901996370236 0.0641130631129627 0.186767969159619
"4842" "XLOC_002815" "chr10" 32753230 32755355 2125 "-" 1470 181 478 120 1651 598 7.24196132670051 4.48271831738919 0.109630526953362 0.20066889632107 0.0910383693677086 0.16100579989458
"4923" "XLOC_002861" "chr10" 36191274 36193737 2463 "-" 2682 239 3266 614 2921 3880 11.0544008195911 25.0938047157285 0.0818212940773708 0.158247422680412 0.0764261286030416 0.221213910455812
"4931" "XLOC_002865" "chr10" 36338002 36338531 529 "-" 392 399 263 314 791 577 13.9376281603035 17.3747810815789 0.504424778761062 0.54419410745234 0.0397693286912777 0.109400145832554
"5124" "XLOC_002995" "chr10" 42669637 42670264 627 "-" 536 399 103 96 935 199 13.8999146145906 5.05574004914295 0.426737967914439 0.482412060301508 0.055674092387069 0.12520853432343
"5205" "XLOC_003040" "chr10" 45501403 45501875 472 "-" 676 431 164 144 1107 308 21.8611842538897 10.3946032634602 0.389340560072267 0.467532467532468 0.0781919074602001 0.217416532096606
"5216" "XLOC_003044" "chr10" 45589717 45590184 467 "-" 133 72 71 56 205 127 4.09171185971763 4.33197598671305 0.351219512195122 0.440944881889764 0.0897253696946418 0.129016157384721
"5244" "XLOC_003056" "chr10" 46362467 46363161 694 "-" 20356 7459 15757 6985 27815 22742 373.583473898555 521.997454157682 0.268164659356462 0.307140972649723 0.0389763132932606 0.237924099576606
"5318" "XLOC_003113" "chr11" 1489085 1489686 601 "+" 608 122 474 164 730 638 11.3218253325461 16.9100700582652 0.167123287671233 0.25705329153605 0.0899300038648173 0.238072166909177
"5327" "XLOC_003115" "chr11" 1537614 1539928 2314 "+" 618 199 1089 831 817 1920 3.2909915282265 13.2171273410272 0.243574051407589 0.4328125 0.189238448592411 0.39942656461769
"5361" "XLOC_003136" "chr11" 2587849 2588825 976 "+" 471 338 620 522 809 1142 7.72621459284737 18.6386943444066 0.417799752781211 0.457092819614711 0.0392930668334996 0.101332368971553
"5369" "XLOC_003142" "chr11" 2658882 2663022 4140 "+" 5496 2175 6667 3487 7671 10154 17.2710882793007 39.069334906163 0.283535393038717 0.343411463462675 0.0598760704239576 0.19988219581064
"5432" "XLOC_003178" "chr11" 5573776 5574474 698 "+" 3189 2039 232 173 5228 405 69.8149158181283 9.24269880476247 0.390015302218822 0.42716049382716 0.0371451916083387 0.136583972946299
"5456" "XLOC_003197" "chr11" 5957506 5958303 797 "+" 497 243 237 158 740 395 8.65448960725415 7.89474259169744 0.328378378378378 0.4 0.0716216216216217 0.151350275609244
"5505" "XLOC_003229" "chr11" 7382395 7383610 1215 "+" 381 15 280 75 396 355 3.03799440988177 4.65426680248355 0.0378787878787879 0.211267605633803 0.173388817755015 0.233566459563407
"5552" "XLOC_003263" "chr11" 11395862 11396295 433 "+" 359 279 785 699 638 1484 13.7341202248119 54.5940363717658 0.43730407523511 0.471024258760108 0.0337201835249981 0.119071860626054
"5556" "XLOC_003265" "chr11" 11440272 11440858 586 "+" 1490 9 366 72 1499 438 23.8436138208084 11.9062691163662 0.00600400266844563 0.164383561643836 0.15837955897539 0.456671590905309
"5644" "XLOC_003319" "chr11" 12785128 12785583 455 "+" 1208 1519 620 953 2727 1573 55.8652573439522 55.0701838202912 0.557022368903557 0.605848696757788 0.0488263278542306 0.196076827962079
"5664" "XLOC_003330" "chr11" 13374208 13375269 1061 "+" 3790 5229 703 1102 9019 1805 79.2339059135399 27.0994840579751 0.579776028384522 0.610526315789474 0.0307502874049521 0.122184181094858
"5690" "XLOC_003349" "chr11" 14559199 14560090 891 "+" 252 221 137 178 473 315 4.94824847064076 5.63160323732004 0.46723044397463 0.565079365079365 0.097848921104735 0.162997146629374
"5692" "XLOC_003350" "chr11" 14581601 14583664 2063 "+" 5059 2254 13440 6999 7313 20439 33.0418539982354 157.819119426506 0.308218241487762 0.342433582856304 0.0342153413685426 0.155967146901108
"5730" "XLOC_003381" "chr11" 16968253 16972695 4442 "+" 2253 428 3779 2393 2681 6172 5.62582634122917 22.1333200160365 0.159641924654979 0.387718729747246 0.228076805092266 0.599937379976249
"5768" "XLOC_003414" "chr11" 21287197 21288122 925 "+" 522 72 230 62 594 292 5.98567006703732 5.02852158716441 0.121212121212121 0.212328767123288 0.0911166459111664 0.155448406697629
"5869" "XLOC_003469" "chr11" 25974005 25975363 1358 "+" 375 220 536 449 595 985 4.08399553109106 11.5540877274829 0.369747899159664 0.455837563451777 0.0860896642921128 0.177048731594576
"5926" "XLOC_003502" "chr11" 27302653 27303108 455 "+" 83 77 105 150 160 255 3.27775620646584 8.92746145847061 0.48125 0.588235294117647 0.106985294117647 0.193506051450991
"5927" "XLOC_003503" "chr11" 27313441 27317035 3594 "+" 3396 2768 4872 5885 6164 10757 15.9864715702877 47.6773705887695 0.449059052563271 0.547085618666915 0.0980265661036439 0.339217951390265
"5961" "XLOC_003521" "chr11" 29295717 29301026 5309 "+" 1887 780 1585 912 2667 2497 4.68250611014693 7.49212504413113 0.292463442069741 0.365238285943132 0.0727748438733904 0.131446446445427
"5979" "XLOC_003528" "chr11" 30445841 30448963 3122 "+" 9447 9763 4158 5006 19210 9164 57.3538437108125 46.7575107038829 0.508224882873503 0.546268005237887 0.038043122364384 0.150358359847899
"6018" "XLOC_003550" "chr11" 31514792 31518100 3308 "+" 2271 1219 1906 1321 3490 3227 9.83394983384492 15.5393434188663 0.349283667621776 0.409358537341184 0.0600748697194073 0.152623209878938
"6035" "XLOC_003559" "chr11" 32082839 32083405 566 "+" 559 347 407 362 906 769 14.9203781028204 21.6425838495917 0.383002207505519 0.47074122236671 0.0877390148611912 0.254959801213302
"6042" "XLOC_003564" "chr11" 32573749 32579065 5316 "+" 1810 332 1278 574 2142 1852 3.75580085635778 5.54951730815949 0.15499533146592 0.309935205183585 0.154939873717666 0.238210589294273
"6071" "XLOC_003582" "chr11" 35896902 35898972 2070 "+" 2472 2 1062 103 2474 1165 11.1403134931534 8.96509260698836 0.000808407437348424 0.088412017167382 0.0876036097300336 0.202175251213777
"6088" "XLOC_003591" "chr11" 37216098 37216867 769 "+" 1134 798 1051 839 1932 1890 23.4179483977232 39.150261257104 0.41304347826087 0.443915343915344 0.0308718656544744 0.10629523353873
"6151" "XLOC_003638" "chr11" 41429911 41430791 880 "+" 5477 5004 3646 3821 10481 7467 111.016648252739 135.164511556292 0.477435359221448 0.511718226864872 0.0342828676434238 0.165000716696994
"6206" "XLOC_003674" "chr11" 43799217 43799993 776 "+" 2202 1432 1265 927 3634 2192 43.6507051764262 44.9964269265224 0.394056136488718 0.422901459854015 0.0288453233652969 0.109367519506178
"6210" "XLOC_003677" "chr11" 43895616 43898402 2786 "+" 1010 567 839 613 1577 1452 5.27616834082571 8.30203776185295 0.359543436905517 0.422176308539945 0.0626328716344281 0.119961918691946
"6228" "XLOC_003691" "chr11" 45354450 45356029 1579 "+" 1095 336 1293 688 1431 1981 8.44744876033464 19.9848800379982 0.234800838574423 0.347299343765775 0.112498505191351 0.298613743415979
"6376" "XLOC_003797" "chr11" 2024434 2025148 714 "-" 4304 0 1890 50 4304 1940 56.1878110490738 43.2815413269183 0 0.0257731958762887 0.0257731958762887 0.100688206181344
"6386" "XLOC_003803" "chr11" 2229821 2233521 3700 "-" 4548 1895 4172 2276 6443 6448 16.2313435361622 27.7601945154419 0.294117647058824 0.352977667493796 0.058860020434973 0.181927501098327
"6411" "XLOC_003822" "chr11" 3327408 3328880 1472 "-" 350 362 289 384 712 673 4.50858483630552 7.28293534341852 0.508426966292135 0.570579494799406 0.0621525285072708 0.110273095933483
"6416" "XLOC_003827" "chr11" 3585357 3587208 1851 "-" 11942 4906 13221 6227 16848 19448 84.8418241415928 167.366189028025 0.2911918328585 0.320187165775401 0.0289953329169015 0.140253528270307
"6478" "XLOC_003871" "chr11" 7073882 7074555 673 "-" 386 488 251 456 874 707 12.1049898832213 16.7341458454571 0.558352402745995 0.644978783592645 0.0866263808466495 0.231169961330877
"6638" "XLOC_003980" "chr11" 12842849 12843590 741 "-" 1626 1024 668 478 2650 1146 33.3346368585205 24.6357398761098 0.386415094339623 0.417102966841187 0.0306878725015641 0.103319467394932
"6658" "XLOC_003991" "chr11" 14313824 14316871 3047 "-" 4370 772 2716 779 5142 3495 15.7299622542861 18.2714883785355 0.150136133800078 0.222889842632332 0.0727537088322541 0.206129882712727
"6662" "XLOC_003994" "chr11" 15013122 15013654 532 "-" 1029 979 1095 1231 2008 2326 35.1819687555857 69.6461763625475 0.487549800796813 0.529234737747206 0.0416849369503928 0.165037965067627
"6715" "XLOC_004026" "chr11" 18651266 18655742 4476 "-" 1300 2510 355 1412 3810 1767 7.93419664840101 6.28847982327401 0.658792650918635 0.799094510469723 0.140301859551088 0.275228817287006
"6727" "XLOC_004035" "chr11" 18954881 18957535 2654 "-" 1899 1293 2926 2389 3192 5315 11.2106301903324 31.9007982498573 0.405075187969925 0.449482596425212 0.0444074084552868 0.136359206549841
"6744" "XLOC_004048" "chr11" 20148048 20150617 2569 "-" 649 320 1092 1149 969 2241 3.51582892820591 13.8955887519167 0.330237358101135 0.512717536813922 0.182480178712787 0.394883274463819
"6765" "XLOC_004063" "chr11" 21525568 21526667 1099 "-" 602 116 641 185 718 826 6.08968479919431 11.9724092845082 0.161559888579387 0.223970944309927 0.0624110557305402 0.137346032676248
"6828" "XLOC_004106" "chr11" 25000957 25003332 2375 "-" 1565 1440 1240 1661 3005 2901 11.7936687294621 19.4573331507378 0.479201331114809 0.572561185798001 0.093359854683192 0.256637301810477
"6885" "XLOC_004145" "chr11" 27502052 27502573 521 "-" 420 428 362 442 848 804 15.1714186024806 24.5820176187401 0.504716981132076 0.549751243781095 0.045034262649019 0.134632139489575
"6916" "XLOC_004163" "chr11" 28705678 28706631 953 "-" 437 517 570 833 954 1403 9.33090002977852 23.4511406042285 0.541928721174004 0.593727726300784 0.0517990051267799 0.144868020323824
"6933" "XLOC_004175" "chr11" 30529296 30529699 403 "-" 132 9 322 55 141 377 3.26123525784454 14.9016893035446 0.0638297872340425 0.145888594164456 0.0820588069304137 0.181041030270941
"6995" "XLOC_004211" "chr11" 34697437 34698256 819 "-" 987 1114 529 685 2101 1214 23.9116867700859 23.6120658182643 0.530223702998572 0.564250411861615 0.0340267088630424 0.107799419520077
"7052" "XLOC_004246" "chr11" 36883058 36883821 763 "-" 3954 3400 844 837 7354 1681 89.839463546602 35.0947679891992 0.462333423986946 0.497917906008328 0.0355844820213825 0.147129032372786
"7147" "XLOC_004315" "chr11" 40344971 40346851 1880 "-" 1565 383 343 282 1948 625 9.6582660772571 5.29567553661364 0.196611909650924 0.4512 0.254588090349076 0.51218738183404
"7177" "XLOC_004341" "chr11" 41981119 41981841 722 "-" 217 91 330 244 308 574 3.9763223231832 12.6640872799347 0.295454545454545 0.425087108013937 0.129632562559392 0.274650808232278
"7182" "XLOC_004343" "chr11" 42153695 42154743 1048 "-" 919 832 9109 9168 1751 18277 15.5737402103553 277.806772750309 0.475157053112507 0.501614050445916 0.0264569973334085 0.131976055318949
"7194" "XLOC_004351" "chr11" 42951291 42951730 439 "-" 181 151 576 639 332 1215 7.04922910804001 44.0870416792087 0.454819277108434 0.525925925925926 0.0711066488174922 0.230481313225418
"7225" "XLOC_004380" "chr11" 44576191 44584594 8403 "-" 2268 1296 1744 1347 3564 3091 3.95340579222387 5.85954429557154 0.363636363636364 0.435781300549984 0.0721449369136202 0.114750545707082
"7299" "XLOC_004429" "chr12" 19127 20539 1412 "+" 1020 338 920 417 1358 1337 8.96464581450594 15.0832840813718 0.248895434462445 0.31189229618549 0.0629968617230451 0.156667004861705
"7420" "XLOC_004520" "chr12" 4918599 4919455 856 "+" 318 289 324 362 607 686 6.60971888056929 12.7658445346914 0.476112026359143 0.527696793002915 0.0515847666437722 0.117142065542999
"7426" "XLOC_004524" "chr12" 5292456 5293341 885 "+" 341 279 281 295 620 576 6.53004961754248 10.3676042939447 0.45 0.512152777777778 0.0621527777777778 0.132635743811432
"7542" "XLOC_004597" "chr12" 11719006 11719706 700 "+" 3317 207 457 52 3524 509 46.9251772908167 11.5829436217059 0.0587400681044268 0.102161100196464 0.0434210320920369 0.146590202554193
"7612" "XLOC_004643" "chr12" 17170202 17173977 3775 "+" 9832 6933 11496 11436 16765 22932 41.3956459844983 96.7663093160575 0.413540113331345 0.49869178440607 0.085151671074725 0.360641118856427
"7649" "XLOC_004666" "chr12" 18523486 18525294 1808 "+" 681 330 727 451 1011 1178 5.21219663908781 10.3787742215983 0.326409495548961 0.382852292020374 0.0564427964714121 0.115907809788708
"7744" "XLOC_004726" "chr12" 21899646 21901411 1765 "+" 1013 258 1152 579 1271 1731 6.71226205021328 15.6225368705188 0.202989771833202 0.334488734835355 0.131498963002153 0.317306836154859
"7757" "XLOC_004734" "chr12" 22028767 22029214 447 "+" 189 118 64 57 307 121 6.40175301594213 4.31198307317717 0.384364820846906 0.471074380165289 0.0867095593183837 0.145531545448887
"7797" "XLOC_004757" "chr12" 24837281 24838784 1503 "+" 2081 1386 3273 2635 3467 5908 21.501211116753 62.6153346769812 0.399769252956446 0.446005416384563 0.0462361634281168 0.17287960921117
"7814" "XLOC_004768" "chr12" 25561698 25563163 1465 "+" 2856 2095 985 828 4951 1813 31.5009291599259 19.7133021990612 0.42314683902242 0.456701599558742 0.0335547605363227 0.108813735329778
"7826" "XLOC_004775" "chr12" 26464487 26465160 673 "+" 1452 1326 1562 1636 2778 3198 38.4755856928934 75.694198605052 0.47732181425486 0.511569731081926 0.0342479168270666 0.13851705225665
"7872" "XLOC_004801" "chr12" 28629669 28632517 2848 "+" 3610 1597 3415 1838 5207 5253 17.0418074921344 29.3810028968557 0.306702515844056 0.349895297924995 0.0431927820809392 0.135825912694772
"7874" "XLOC_004802" "chr12" 28657558 28663336 5778 "+" 4224 3288 7036 6478 7512 13514 12.1184229009303 37.2568022982009 0.437699680511182 0.479354743229244 0.0416550627180616 0.133558694392896
"7922" "XLOC_004829" "chr12" 30480975 30481442 467 "+" 282 191 534 465 473 999 9.44087663242166 34.0759370923334 0.403805496828753 0.465465465465465 0.0616599686367128 0.189912716057543
"8038" "XLOC_004897" "chr12" 34675588 34676305 717 "+" 487 275 126 159 762 285 9.90612669407055 6.33176670017872 0.360892388451444 0.557894736842105 0.197002348390662 0.412562402446104
"8059" "XLOC_004904" "chr12" 35429887 35431756 1869 "+" 566 410 418 510 976 928 4.86752934780415 7.90929683740834 0.420081967213115 0.549568965517241 0.129486998304127 0.240131811970964
"8089" "XLOC_004925" "chr12" 36893054 36894133 1079 "+" 1259 27 209 19 1286 228 11.1093228051979 3.36598830326461 0.02099533437014 0.0833333333333333 0.0623379989631934 0.123385435247051
"8160" "XLOC_004975" "chr12" 43165368 43170975 5607 "+" 6001 1441 1796 761 7442 2557 12.3716370923355 7.26439368292138 0.193630744423542 0.297614391865467 0.103983647441925 0.237521423479999
"8171" "XLOC_004984" "chr12" 44349086 44349566 480 "+" 295 297 461 611 592 1072 11.4960470283026 35.5756421648989 0.501689189189189 0.569962686567164 0.0682734973779751 0.215643518336543
"8172" "XLOC_004985" "chr12" 44351988 44355099 3111 "+" 12326 10877 12812 13062 23203 25874 69.5203886464868 132.483795877113 0.468775589363444 0.504831104583752 0.0360555152203076 0.166401294937493
"8194" "XLOC_004997" "chr12" 45923144 45923665 521 "+" 192 75 132 212 267 344 4.77684996092254 10.5176791801575 0.280898876404494 0.616279069767442 0.335380193362947 0.682280029436136
"8235" "XLOC_005028" "chr12" 48038730 48039202 472 "+" 361 214 559 397 575 956 11.3551770063113 32.2637685709999 0.372173913043478 0.415271966527197 0.0430980534837184 0.132843044108266
"8272" "XLOC_005055" "chr12" 49620609 49621105 496 "+" 942 114 495 84 1056 579 19.8449634839051 18.5949959197248 0.107954545454545 0.145077720207254 0.0371231747527084 0.109734261308513
"8316" "XLOC_005083" "chr12" 50652140 50652623 483 "+" 567 144 368 121 711 489 13.7211506414691 16.1272726602721 0.20253164556962 0.247443762781186 0.0449121172115658 0.121396771828128
"8463" "XLOC_005208" "chr12" 3357707 3359449 1742 "-" 677 137 412 138 814 550 4.35556316801362 5.02937176106407 0.168304668304668 0.250909090909091 0.0826044226044226 0.127703013884769
"8466" "XLOC_005210" "chr12" 3428371 3429844 1473 "-" 499 167 499 239 666 738 4.21443679245309 7.98091738386339 0.250750750750751 0.323848238482385 0.073097487731634 0.132153525060259
"8505" "XLOC_005240" "chr12" 4484676 4485095 419 "-" 335 502 78 138 837 216 18.6199923163696 8.2118106803172 0.599761051373955 0.638888888888889 0.0391278375149342 0.10159310913775
"8558" "XLOC_005275" "chr12" 5786028 5786440 412 "-" 2944 283 912 129 3227 1041 73.0078924698226 40.2487793366828 0.0876975519057949 0.123919308357349 0.0362217564515538 0.146209463815712
"8639" "XLOC_005334" "chr12" 8822127 8822670 543 "-" 1678 1322 816 759 3000 1575 51.4978961996533 46.2040376100567 0.440666666666667 0.481904761904762 0.0412380952380952 0.160365639649408
"8661" "XLOC_005347" "chr12" 10202435 10204360 1925 "-" 878 102 1370 494 980 1864 4.74529705345169 15.4246164749847 0.104081632653061 0.265021459227468 0.160939826574407 0.371939162878389
"8696" "XLOC_005369" "chr12" 11446627 11447467 840 "-" 3565 683 3837 906 4248 4743 47.1382314442369 89.9441741940914 0.160781544256121 0.191018342820999 0.0302367985648788 0.127824102520076
"8754" "XLOC_005403" "chr12" 14829367 14833043 3676 "-" 7752 1783 11841 3811 9535 15652 24.1776038323527 67.8255831896689 0.186995280545359 0.243483260925121 0.0564879803797622 0.21627417688297
"8759" "XLOC_005406" "chr12" 15067312 15069095 1783 "-" 807 1091 272 470 1898 742 9.92231310411469 6.62905713656046 0.574815595363541 0.633423180592992 0.0586075852294514 0.123856682343584
"8773" "XLOC_005419" "chr12" 16410808 16413295 2487 "-" 1592 43 1749 235 1635 1984 6.12787692474644 12.7076452577569 0.0262996941896024 0.118447580645161 0.0921478864555589 0.206650609129485
"8783" "XLOC_005424" "chr12" 17518300 17518751 451 "-" 225 102 186 123 327 309 6.75832812055184 10.9139293400607 0.311926605504587 0.398058252427184 0.0861316469225973 0.187667840215913
"8808" "XLOC_005445" "chr12" 18550090 18550835 745 "-" 177 155 111 138 332 249 4.1538410448719 5.32405182754272 0.466867469879518 0.55421686746988 0.0873493975903615 0.135899489050018
"8812" "XLOC_005446" "chr12" 18637300 18638516 1216 "-" 1661 431 1286 418 2092 1704 16.0360044340388 22.3221085461218 0.206022944550669 0.245305164319249 0.0392822197685796 0.116032562238174
"8931" "XLOC_005521" "chr12" 24525209 24527840 2631 "-" 1967 1457 1202 1092 3424 2294 12.1305633532337 13.889025192103 0.425525700934579 0.476024411508282 0.050498710573703 0.129564666924639
"9013" "XLOC_005570" "chr12" 30494738 30497312 2574 "-" 942 260 2319 1028 1202 3347 4.35275263907885 20.7131604783628 0.21630615640599 0.307140723035554 0.0908345666295642 0.229662639254299
"9028" "XLOC_005581" "chr12" 31414918 31416969 2051 "-" 1501 1262 1073 1182 2763 2255 12.5569246139128 17.5137879043744 0.456749909518639 0.524168514412417 0.0674186048937777 0.1827316908618
"9030" "XLOC_005582" "chr12" 31612180 31612714 534 "-" 587 445 589 541 1032 1130 18.0138483650293 33.7082639999461 0.431201550387597 0.478761061946903 0.0475595115593058 0.154698640727758
"9074" "XLOC_005605" "chr12" 33407732 33408717 985 "-" 8866 3146 8775 3891 12012 12666 113.670339062124 204.834192133014 0.261904761904762 0.307200378967314 0.0452956170625521 0.22967095166396
"9081" "XLOC_005609" "chr12" 33755395 33755993 598 "-" 525 314 248 177 839 425 13.0776237775638 11.3210561973359 0.374255065554231 0.416470588235294 0.0422155226810629 0.105597142260095
"9176" "XLOC_005685" "chr12" 37500114 37502121 2007 "-" 870 288 1292 789 1158 2081 5.37810465752612 16.516723857206 0.248704663212435 0.379144641999039 0.130439978786604 0.312156342055267
"9190" "XLOC_005697" "chr12" 38946666 38949016 2350 "-" 1510 1507 1621 2107 3017 3728 11.9667304949013 25.2701163526344 0.499502817368247 0.565182403433476 0.0656795860652298 0.192057066492485
"9415" "XLOC_005885" "chr13" 184378 186994 2616 "+" 1116 62 2351 270 1178 2621 4.19735414063367 15.9598380997878 0.0526315789473684 0.103014116749332 0.0503825378019639 0.116404519642968
"9431" "XLOC_005894" "chr13" 361901 366121 4220 "+" 1700 879 3644 2827 2579 6471 5.69648494030852 24.4263260008199 0.340829778984102 0.436872199041879 0.0960424200577767 0.260480061050991
"9436" "XLOC_005896" "chr13" 417013 423753 6740 "+" 10493 5631 6737 4726 16124 11463 22.2987724297479 27.0917834804178 0.349230960059539 0.412282997470121 0.0630520374105827 0.202183422903141
"9457" "XLOC_005909" "chr13" 992088 997135 5047 "+" 1558 403 961 1159 1961 2120 3.6216989845455 6.69116526054363 0.205507394186639 0.546698113207547 0.341190719020908 0.559636333803337
"9492" "XLOC_005931" "chr13" 2171607 2172827 1220 "+" 2978 1675 2801 1793 4653 4594 35.5501374541595 59.983300748304 0.359982806791317 0.390291684806269 0.0303088780149516 0.117184098387764
"9543" "XLOC_005962" "chr13" 4645047 4646323 1276 "+" 713 355 311 223 1068 534 7.80168912113055 6.66637565481776 0.332397003745318 0.417602996254682 0.0852059925093633 0.168605329189484
"9559" "XLOC_005972" "chr13" 5882003 5883388 1385 "+" 10675 3641 7567 3428 14316 10995 96.3473954086331 126.45751999668 0.254330818664431 0.311778080945884 0.0574472622814531 0.270757529133768
"9566" "XLOC_005976" "chr13" 5915656 5917356 1700 "+" 1457 229 1416 320 1686 1736 9.24435705391964 16.2667203156096 0.13582443653618 0.184331797235023 0.0485073606988427 0.123498070906309
"9574" "XLOC_005979" "chr13" 6277690 6280151 2461 "+" 4876 1460 2151 1192 6336 3343 23.9978103730604 21.6383411228157 0.230429292929293 0.356565958719713 0.12613666579042 0.394499109751321
"9578" "XLOC_005981" "chr13" 6322552 6323764 1212 "+" 908 213 204 120 1121 324 8.62126620198503 4.25835232061003 0.190008920606601 0.37037037037037 0.180361449763769 0.335923005731336
"9611" "XLOC_006000" "chr13" 8316046 8317073 1027 "+" 767 73 227 50 840 277 7.62389497389999 4.29643776817436 0.0869047619047619 0.180505415162455 0.093600653257693 0.167086375928516
"9732" "XLOC_006071" "chr13" 12501398 12502607 1209 "+" 374 225 415 373 599 788 4.61815583794062 10.3824325121071 0.375626043405676 0.473350253807107 0.0977242104014305 0.196908639712369
"9733" "XLOC_006072" "chr13" 12550140 12551136 996 "+" 610 423 655 557 1033 1212 9.66738568889335 19.383958956958 0.409486931268151 0.45957095709571 0.0500840258275586 0.134020725637861
"9794" "XLOC_006100" "chr13" 15679127 15680283 1156 "+" 1389 228 1423 303 1617 1726 13.0382783443131 23.7838500141825 0.14100185528757 0.175550405561993 0.0345485502744235 0.100638261639748
"9817" "XLOC_006110" "chr13" 17518330 17520017 1687 "+" 482 463 624 806 945 1430 5.22137383252501 13.502685584002 0.48994708994709 0.563636363636364 0.0736892736892736 0.164818006827744
"9833" "XLOC_006116" "chr13" 18372266 18372669 403 "+" 722 1006 826 1299 1728 2125 39.967478904648 83.9949330770084 0.582175925925926 0.611294117647059 0.0291181917211329 0.120165862370972
"9848" "XLOC_006120" "chr13" 18552536 18553216 680 "+" 386 100 369 164 486 533 6.6618587310275 12.485832269902 0.205761316872428 0.307692307692308 0.10193099081988 0.230265671100171
"9850" "XLOC_006121" "chr13" 18558377 18561809 3432 "+" 11530 9190 12849 13385 20720 26234 56.2743560826002 121.763307138341 0.443532818532819 0.510215750552718 0.0666829320198993 0.299329541929246
"9941" "XLOC_006177" "chr13" 22757842 22760050 2208 "+" 1686 1495 2490 2551 3181 5041 13.4286595171234 36.3677831264713 0.469977994341402 0.50605038682801 0.0360723924866082 0.115965396353171
"9987" "XLOC_006196" "chr13" 24125162 24125623 461 "+" 2417 1466 1163 781 3883 1944 78.5117264657894 67.1729676257618 0.377543136749936 0.401748971193416 0.02420583444348 0.103801818755123
"10057" "XLOC_006239" "chr13" 27004000 27004687 687 "+" 871 488 204 138 1359 342 18.4387205375466 7.92991567515833 0.359087564385578 0.403508771929825 0.0444212075442469 0.114563542540895
"10100" "XLOC_006263" "chr13" 28866365 28866862 497 "+" 333 347 229 330 680 559 12.7532415779745 17.9165596295791 0.510294117647059 0.590339892665474 0.0800457750184153 0.218535477082249
"10217" "XLOC_006318" "chr13" 31784258 31784981 723 "+" 410 252 141 113 662 254 8.5346900669915 5.59621794134162 0.380664652567976 0.44488188976378 0.0642172371958037 0.125558651524453
"10265" "XLOC_006346" "chr13" 33833484 33833902 418 "+" 995 1659 1070 2309 2654 3379 59.1824171985939 128.768936879804 0.62509419743783 0.6833382657591 0.0582440683212706 0.264604898813832
"10309" "XLOC_006377" "chr13" 36354997 36356278 1281 "+" 315 179 328 254 494 582 3.59456119500062 7.23724133663223 0.362348178137652 0.436426116838488 0.0740779387008362 0.125142773506692
"10329" "XLOC_006385" "chr13" 37392233 37395116 2883 "+" 667 445 924 780 1112 1704 3.59524265136893 9.41508289701146 0.400179856115108 0.457746478873239 0.0575666227581315 0.107799035258053
"10476" "XLOC_006464" "chr13" 47412733 47413346 613 "+" 2895 1681 1704 1146 4576 2850 69.5814706602611 74.0599791847984 0.367351398601399 0.402105263157895 0.0347538645564962 0.148544032394995
"10587" "XLOC_006550" "chr13" 53160485 53161101 616 "+" 1067 472 358 193 1539 551 23.2876663433104 14.2485308438113 0.306692657569851 0.3502722323049 0.0435795747350496 0.127782222454574
"10599" "XLOC_006559" "chr13" 53627736 53628828 1092 "+" 381 1133 166 690 1514 856 12.9232367098679 12.4867761575994 0.748348745046235 0.80607476635514 0.057726021308905 0.146739322373025
"10701" "XLOC_006626" "chr13" 2398053 2398858 805 "-" 303 15 249 38 318 287 3.68213156454614 5.67917454416945 0.0471698113207547 0.132404181184669 0.0852343698639143 0.13155393481659
"10730" "XLOC_006642" "chr13" 3887008 3889459 2451 "-" 1750 2093 1303 1922 3843 3225 14.6148760229471 20.9597263343866 0.544626593806922 0.595968992248062 0.0513423984411403 0.147788312777571
"10774" "XLOC_006669" "chr13" 5630438 5631074 636 "-" 157 84 158 134 241 292 3.53205932409603 7.31349444674069 0.348547717842324 0.458904109589041 0.110356391746717 0.186569401467587
"10804" "XLOC_006690" "chr13" 6974469 6974912 443 "-" 116 114 39 53 230 92 4.83940726589518 3.30813558758536 0.495652173913044 0.576086956521739 0.0804347826086956 0.112976219134792
"10854" "XLOC_006724" "chr13" 8705037 8706118 1081 "-" 2038 910 3408 1806 2948 5214 25.4196664545611 76.8324236463402 0.308683853459973 0.346375143843498 0.0376912903835254 0.148288619690178
"10873" "XLOC_006733" "chr13" 9220499 9222661 2162 "-" 1393 433 2392 1148 1826 3540 7.87250864077827 26.0823532516345 0.237130339539978 0.324293785310734 0.0871634457707564 0.246836843349869
"10997" "XLOC_006798" "chr13" 15868419 15872707 4288 "-" 4910 2922 3610 2496 7832 6106 17.0249546803775 22.6830381619172 0.373084780388151 0.408778250900753 0.0356934705126022 0.106666557094488
"11054" "XLOC_006834" "chr13" 20685633 20686164 531 "-" 333 252 150 224 585 374 10.2690296404902 11.2195717764332 0.430769230769231 0.598930481283422 0.168161250514192 0.39927794441336
"11133" "XLOC_006881" "chr13" 24219960 24220665 705 "-" 528 318 385 301 846 686 11.1853430545647 15.5000892506324 0.375886524822695 0.438775510204082 0.0628889853813866 0.162943514036059
"11170" "XLOC_006902" "chr13" 25142484 25144043 1559 "-" 1023 1040 1686 2136 2063 3822 12.3344893743676 39.0520437960356 0.504120213281629 0.558869701726845 0.0547494884452159 0.177729374771644
"11192" "XLOC_006912" "chr13" 25951784 25952715 931 "-" 2163 2365 337 420 4528 757 45.3340792616084 12.9522553756169 0.522305653710247 0.554821664464993 0.032516010754746 0.109651157655768
"11202" "XLOC_006916" "chr13" 26048175 26049360 1185 "-" 2770 1313 3653 1995 4083 5648 32.1165651840982 75.9233806715847 0.321577271614009 0.353222379603399 0.0316451079893901 0.126243533302966
"11259" "XLOC_006948" "chr13" 30359277 30359830 553 "-" 155 46 117 51 201 168 3.38796557258515 4.83930896631914 0.228855721393035 0.303571428571429 0.0747157071783937 0.105670993812727
"11374" "XLOC_007004" "chr13" 33538275 33538724 449 "-" 568 387 64 62 955 126 19.8255430904033 4.47016346053644 0.405235602094241 0.492063492063492 0.0868278899692512 0.216822479817327
"11398" "XLOC_007014" "chr13" 33919300 33921046 1746 "-" 1349 596 1837 1122 1945 2959 10.3834919058459 26.9960314832887 0.306426735218509 0.379182156133829 0.07275542091532 0.213026116921723
"11429" "XLOC_007038" "chr13" 36305687 36307015 1328 "-" 9490 4436 8404 4370 13926 12774 97.7454112561922 153.224437943182 0.318540858825219 0.34210114294661 0.0235602841213913 0.113847666338177
"11462" "XLOC_007052" "chr13" 36933426 36933919 493 "-" 447 68 3434 670 515 4104 9.73707179361193 132.604918511167 0.132038834951456 0.163255360623782 0.0312165256723254 0.133141146758855
"11610" "XLOC_007144" "chr13" 44235156 44239521 4365 "-" 1155 821 1555 1511 1976 3066 4.21959485983578 11.1888925350136 0.415485829959514 0.492824527071102 0.0773386971115883 0.157907932650661
"11639" "XLOC_007162" "chr13" 45634912 45635826 914 "-" 21394 5234 35576 16324 26628 51900 271.55663280174 904.524557476527 0.196560012017425 0.314527938342967 0.117967926325542 0.752257398935895
"11645" "XLOC_007165" "chr13" 45653383 45656222 2839 "-" 1094 2 739 265 1096 1004 3.5984313689688 5.63336019097935 0.00182481751824818 0.26394422310757 0.262119405589322 0.400913190709836
"11655" "XLOC_007170" "chr13" 46092078 46092564 486 "-" 177 27 362 132 204 494 3.91256855818107 16.1916042283583 0.132352941176471 0.267206477732794 0.134853536556323 0.311212323490269
"11817" "XLOC_007291" "chr13" 53978583 53979377 794 "-" 643 1009 553 1211 1652 1764 19.3935628947742 35.3897323840454 0.610774818401937 0.686507936507937 0.0757331181059995 0.250694655731244
"11835" "XLOC_007306" "chr14" 212022 213839 1817 "+" 1571 149 577 196 1720 773 8.82351405882007 6.77678592566068 0.0866279069767442 0.253557567917206 0.166929660940461 0.34289738838441
"11999" "XLOC_007452" "chr14" 5865872 5866353 481 "+" 1038 1639 483 905 2677 1388 51.8765823927056 45.9667278910972 0.612252521479268 0.652017291066282 0.0397647695870146 0.154693707664603
"12043" "XLOC_007476" "chr14" 7118710 7122510 3800 "+" 2446 1949 1900 1968 4395 3868 10.7806102466693 16.2144442922815 0.443458475540387 0.508790072388831 0.0653315968484446 0.170025905678429
"12050" "XLOC_007481" "chr14" 7376536 7377594 1058 "+" 608 206 216 108 814 324 7.17144710650257 4.878188102627 0.253071253071253 0.333333333333333 0.0802620802620803 0.144141643054943
"12162" "XLOC_007549" "chr14" 14453192 14453631 439 "+" 107 51 252 176 158 428 3.3547536116576 15.5302500730052 0.322784810126582 0.411214953271028 0.0884301431444457 0.19854521183124
"12173" "XLOC_007554" "chr14" 15179289 15183583 4294 "+" 936 468 1143 885 1404 2028 3.0477064214813 7.52324336391789 0.333333333333333 0.436390532544379 0.103057199211045 0.171586369155088
"12212" "XLOC_007585" "chr14" 18522114 18524820 2706 "+" 994 31 1777 531 1025 2308 3.53072697429441 13.5864880889212 0.0302439024390244 0.230069324090121 0.199825421651097 0.429012692271124
"12264" "XLOC_007619" "chr14" 22242880 22243502 622 "+" 1383 800 1408 921 2183 2329 32.7138315757164 59.6455852104786 0.366468163078333 0.395448690425075 0.0289805273467426 0.111069044458674
"12271" "XLOC_007622" "chr14" 22694616 22695181 565 "+" 6457 2754 11051 5390 9211 16441 151.958989492029 463.531210804202 0.298990337639779 0.327838939237273 0.0288486015974942 0.165281480854117
"12304" "XLOC_007641" "chr14" 23481118 23481684 566 "+" 765 271 247 117 1036 364 17.0612712080816 10.2443439808211 0.261583011583012 0.321428571428571 0.0598455598455599 0.156433013005281
"12393" "XLOC_007705" "chr14" 27798079 27805552 7473 "+" 2364 6308 604 2261 8672 2865 10.8166393426541 6.10701299618539 0.72739852398524 0.789179755671902 0.0617812316866624 0.131937836639616
"12523" "XLOC_007784" "chr14" 33713005 33715532 2527 "+" 1989 1776 3077 3328 3765 6405 13.8876192456259 40.3750517809763 0.471713147410359 0.519594067135051 0.0478809197246922 0.158040041894406
"12628" "XLOC_007849" "chr14" 40344430 40344911 481 "+" 228 7 469 63 235 532 4.55397716185499 17.6183712089796 0.0297872340425532 0.118421052631579 0.0886338185890257 0.213226267745905
"12698" "XLOC_007889" "chr14" 47567965 47569444 1479 "+" 1834 718 1302 834 2552 2136 16.0834998170211 23.005531671528 0.281347962382445 0.390449438202247 0.109101475819802 0.324325381385118
"12749" "XLOC_007924" "chr14" 48952929 48953989 1060 "+" 1749 996 1912 1374 2745 3286 24.1381813559592 49.3811152438149 0.362841530054645 0.418137553256239 0.0552960232015938 0.199309026392484
"12849" "XLOC_007992" "chr14" 53555975 53558877 2902 "+" 1280 874 1528 1251 2154 2779 6.9185702215519 15.2542317047822 0.405756731662024 0.450161928751349 0.0444051970893253 0.106826436051025
"12851" "XLOC_007993" "chr14" 53559255 53561280 2025 "+" 356 575 594 1196 931 1790 4.28541332666656 14.0807959038516 0.617615467239527 0.668156424581006 0.0505409573414781 0.11206776710193
"13004" "XLOC_008111" "chr14" 8421483 8421926 443 "-" 161 43 231 102 204 333 4.29234383583747 11.9740125072383 0.21078431372549 0.306306306306306 0.0955219925808161 0.200209489058712
"13177" "XLOC_008234" "chr14" 18587696 18588457 761 "-" 2015 1331 776 764 3346 1540 40.9835280996205 32.2355633400343 0.397788404064555 0.496103896103896 0.0983154920393414 0.353966152639535
"13237" "XLOC_008272" "chr14" 23481738 23485356 3618 "-" 1755 91 1149 200 1846 1349 4.75588337910596 5.93940017331856 0.0492957746478873 0.148257968865827 0.0989621942179392 0.165925524470613
"13250" "XLOC_008281" "chr14" 25096683 25099744 3061 "-" 2797 166 2141 471 2963 2612 9.02269723148078 13.5928036396333 0.0560242996962538 0.180321592649311 0.124297292953057 0.301481638463151
"13286" "XLOC_008304" "chr14" 26932862 26935927 3065 "-" 9732 34 14843 1313 9766 16156 29.6998532547251 83.9658262252353 0.00348146631169363 0.081270116365437 0.0777886500537434 0.31427503925602
"13370" "XLOC_008361" "chr14" 31789984 31792249 2265 "-" 1856 1037 1262 868 2893 2130 11.9055178281294 14.9799580530265 0.358451434497062 0.407511737089202 0.04906030259214 0.1274802050871
"13382" "XLOC_008366" "chr14" 31951741 31953394 1653 "-" 658 610 2689 2947 1268 5636 7.1501386333878 54.3121920094726 0.481072555205047 0.522888573456352 0.0418160182513047 0.143231457955403
"13383" "XLOC_008367" "chr14" 31959949 31962485 2536 "-" 472 376 3624 4161 848 7785 3.11684112456324 48.8999672042712 0.443396226415094 0.534489402697495 0.0910931762824009 0.296819802218779
"13412" "XLOC_008382" "chr14" 32727358 32728267 909 "-" 3745 1480 3406 1592 5225 4998 53.5784905208109 87.5853699523002 0.283253588516746 0.318527410964386 0.0352738224476393 0.150152696134063
"13449" "XLOC_008406" "chr14" 33738544 33739224 680 "-" 12077 19487 9334 18831 31564 28165 432.664421782206 659.781361879528 0.617380560131796 0.668595774897923 0.0512152147661272 0.322810887588574
"13466" "XLOC_008419" "chr14" 34245373 34246703 1330 "-" 4070 4261 3439 4155 8331 7594 58.3866497415905 90.9532353047611 0.511463209698716 0.547142480905978 0.0356792712072628 0.153887466687948
"13469" "XLOC_008420" "chr14" 34255679 34257546 1867 "-" 472 591 969 1482 1063 2451 5.3070967983406 20.9121263131452 0.555973659454374 0.604651162790698 0.0486775033363233 0.125264042326017
"13476" "XLOC_008421" "chr14" 34448535 34448980 445 "-" 93 62 125 110 155 235 3.24668197276691 8.41215083892461 0.4 0.468085106382979 0.0680851063829787 0.120028384234119
"13491" "XLOC_008428" "chr14" 34392798 34393936 1138 "-" 1462 60 874 84 1522 958 12.4663826369709 13.4098045250793 0.0394218134034166 0.0876826722338205 0.0482608588304039 0.123556290134448
"13575" "XLOC_008491" "chr14" 40151143 40153126 1983 "-" 4314 465 772 310 4779 1082 22.4637562858315 8.6916803627296 0.0973006905210295 0.286506469500924 0.189205778979895 0.519529095231479
"13594" "XLOC_008504" "chr14" 40428898 40429328 430 "-" 144 95 84 74 239 158 5.18080812023442 5.8531254377515 0.397489539748954 0.468354430379747 0.0708648906307929 0.121025059509253
"13605" "XLOC_008512" "chr14" 42067171 42069947 2776 "-" 1242 805 1930 1506 2047 3436 6.87331809338795 19.7166393950158 0.393258426966292 0.438300349243306 0.045041922277014 0.116540858296545
"13705" "XLOC_008579" "chr14" 48566158 48571440 5282 "-" 1779 171 35052 20617 1950 55669 3.44115533200826 167.885900044456 0.0876923076923077 0.370349745819038 0.28265743812673 1.25794633785827
"13718" "XLOC_008586" "chr14" 49134990 49135926 936 "-" 169 219 109 187 388 296 3.8638827503304 5.03750003865771 0.564432989690722 0.631756756756757 0.0673237670660352 0.100518386873865
"13748" "XLOC_008606" "chr14" 51204272 51204904 632 "-" 148 138 87 136 286 223 4.21810141561907 5.62065572650608 0.482517482517482 0.609865470852018 0.127347988334535 0.202888550236595
"13776" "XLOC_008624" "chr14" 53293150 53294554 1404 "-" 1020 2152 788 2147 3172 2935 21.0588248866804 33.2996905708567 0.67843631778058 0.731516183986371 0.0530798662057913 0.175293821719641
"13789" "XLOC_008633" "chr14" 53560457 53562423 1966 "-" 425 460 371 992 885 1363 4.19592599325608 11.0436222356381 0.519774011299435 0.727806309611152 0.208032298311717 0.422460908591808
"13831" "XLOC_008664" "chr15" 811965 812984 1019 "+" 346 358 189 245 704 434 6.43971337129011 6.78445155459675 0.508522727272727 0.564516129032258 0.0559934017595308 0.105765861081545
"13886" "XLOC_008710" "chr15" 1568046 1569533 1487 "+" 6867 15 2879 150 6882 3029 43.1391677322989 32.4479679965107 0.0021795989537925 0.0495212941564873 0.0473416952026948 0.171951613960438
"13898" "XLOC_008720" "chr15" 1886844 1887539 695 "+" 296 91 187 84 387 271 5.19032105769369 6.21131688608672 0.235142118863049 0.309963099630996 0.0748209807679472 0.130234135647355
"13909" "XLOC_008728" "chr15" 2534414 2534904 490 "+" 238 127 228 166 365 394 6.94328267842876 12.8085315378954 0.347945205479452 0.421319796954315 0.0733745914748626 0.168035017339904
"13971" "XLOC_008775" "chr15" 6382938 6383877 939 "+" 1428 393 708 265 1821 973 18.0764196861575 16.5061751115572 0.215815485996705 0.272353545734841 0.0565380597381356 0.161144966386588
"14052" "XLOC_008830" "chr15" 13563118 13567003 3885 "+" 4157 2466 2975 2363 6623 5338 15.8902889425959 21.8870256297159 0.372338819266194 0.442675159235669 0.0703363399694752 0.206687667600519
"14176" "XLOC_008911" "chr15" 19211378 19212158 780 "+" 4781 3304 2117 1688 8085 3805 96.6169856796534 77.7068418125375 0.408658008658009 0.443626806833114 0.0349687981751057 0.156232458830628
"14178" "XLOC_008912" "chr15" 19242884 19243481 597 "+" 88 162 40 108 250 148 3.9033162529888 3.94899500517891 0.648 0.72972972972973 0.0817297297297297 0.111778542289995
"14191" "XLOC_008916" "chr15" 19356267 19356893 626 "+" 685 414 1157 945 1099 2102 16.3640735050141 53.4881501816443 0.376706096451319 0.449571836346337 0.0728657398950174 0.258909078336701
"14247" "XLOC_008956" "chr15" 21403196 21406386 3190 "+" 1064 161 1240 1036 1225 2276 3.57942665669847 11.3652966219964 0.131428571428571 0.45518453427065 0.323755962842079 0.65114158584371
"14268" "XLOC_008968" "chr15" 22617695 22619958 2263 "+" 1360 1198 1170 1210 2558 2380 10.5362010360791 16.7529619945376 0.468334636434715 0.508403361344538 0.0400687249098232 0.10471330109603
"14271" "XLOC_008969" "chr15" 22710148 22714848 4700 "+" 4274 550 3112 876 4824 3988 9.56703810198938 13.5162585856097 0.114013266998342 0.219658976930792 0.105645709932451 0.258405401286028
"14305" "XLOC_008987" "chr15" 24107561 24108856 1295 "+" 5668 598 4556 1551 6266 6107 45.1012609909282 75.1203065871161 0.0954356846473029 0.253970853119371 0.158535168472068 0.64939005382691
"14311" "XLOC_008989" "chr15" 24190592 24191203 611 "+" 1367 1055 427 376 2422 803 36.948855534855 20.9350274752037 0.435590421139554 0.468244084682441 0.0326536635428867 0.109889106363405
"14377" "XLOC_009040" "chr15" 28471463 28471922 459 "+" 575 665 971 1255 1240 2226 25.1812370872553 77.2523455848843 0.536290322580645 0.563791554357592 0.027501231776947 0.108246702793841
"14397" "XLOC_009048" "chr15" 29058131 29062453 4322 "+" 997 669 1061 915 1666 1976 3.59300893276739 7.28285021284786 0.4015606242497 0.463056680161943 0.0614960559122434 0.104137322392306
"14557" "XLOC_009163" "chr15" 36994954 36996146 1192 "+" 1565 976 1265 912 2541 2177 19.869936172853 29.0925221600414 0.384100747737111 0.418925126320625 0.0348243785835133 0.111365112461368
"14573" "XLOC_009172" "chr15" 38766025 38769082 3057 "+" 2173 662 771 505 2835 1276 8.64421752254141 6.6489709551962 0.233509700176367 0.39576802507837 0.162258324902003 0.330075676996234
"14583" "XLOC_009179" "chr15" 40370456 40371606 1150 "+" 243 283 125 210 526 335 4.26339887442104 4.64030115194333 0.538022813688213 0.626865671641791 0.0888428579535782 0.132670793814119
"14610" "XLOC_009196" "chr15" 41495002 41496804 1802 "+" 2241 1377 2579 1967 3618 4546 18.7146555546685 40.185913482937 0.380597014925373 0.432688077430708 0.0520910625053352 0.176208623160796
"14773" "XLOC_009324" "chr15" 463992 464561 569 "-" 625 426 329 327 1051 656 17.2170409348967 18.3649932535532 0.405328258801142 0.498475609756098 0.0931473509549558 0.268142689784394
"14775" "XLOC_009325" "chr15" 498681 499473 792 "-" 472 191 383 196 663 579 7.80290661319065 11.6453509800297 0.288084464555053 0.338514680483592 0.0504302159285396 0.114709088662742
"14791" "XLOC_009333" "chr15" 762280 764875 2595 "-" 671 731 523 744 1402 1267 5.03591874197164 7.77747193907806 0.521398002853067 0.587213891081294 0.0658158882282274 0.122242718153252
"14798" "XLOC_009338" "chr15" 698773 699899 1126 "-" 590 387 295 260 977 555 8.08768514232512 7.85152093058994 0.39611054247697 0.468468468468468 0.0723579259914982 0.150188620874992
"14801" "XLOC_009341" "chr15" 726501 728839 2338 "-" 657 757 468 758 1414 1226 5.63732359536444 8.35305158653895 0.535360678925035 0.618270799347471 0.0829101204224361 0.161278625556648
"14821" "XLOC_009359" "chr15" 1448041 1448761 720 "-" 332 332 420 492 664 912 8.59614327341546 20.1772298845695 0.5 0.539473684210526 0.0394736842105263 0.105248811939585
"14870" "XLOC_009384" "chr15" 2500968 2502318 1350 "-" 8232 5 2655 102 8237 2757 56.8726362595367 32.5313583577533 0.000607017117882724 0.0369967355821545 0.0363897184642718 0.138281591843626
"14960" "XLOC_009456" "chr15" 5792222 5793226 1004 "-" 6846 8655 15417 21480 15501 36897 143.911024808107 585.405156519418 0.55835107412425 0.582161151313115 0.0238100771888649 0.140454697140359
"14982" "XLOC_009468" "chr15" 7227899 7230267 2368 "-" 1655 430 2156 852 2085 3008 8.20715099548402 20.2346330990349 0.206235011990408 0.283244680851064 0.0770096688606562 0.204438503921641
"15038" "XLOC_009509" "chr15" 11916725 11919406 2681 "-" 1796 1627 188 456 3423 644 11.9008545554442 3.82638137154129 0.475314052001169 0.708074534161491 0.232760482160322 0.480009559788823
"15060" "XLOC_009526" "chr15" 14108997 14109827 830 "-" 934 683 611 582 1617 1193 18.1593370675011 22.896102015496 0.422387136672851 0.487845766974015 0.0654586303011642 0.197801327563653
"15075" "XLOC_009536" "chr15" 15090493 15092491 1998 "-" 46985 1813 28017 3026 48798 31043 227.653641298235 247.495553701079 0.0371531620148367 0.0974776922333537 0.0603245302185171 0.330004236744959
"15087" "XLOC_009543" "chr15" 15396066 15401112 5046 "-" 6664 5111 5887 5917 11775 11804 21.7511253909861 37.2632864317946 0.434055201698514 0.501270755676042 0.0672155539775283 0.227500083043213
"15163" "XLOC_009601" "chr15" 19792306 19792765 459 "-" 557 123 276 79 680 355 13.8090654994626 12.3201180065741 0.180882352941176 0.222535211267606 0.0416528583264292 0.107043915997861
"15248" "XLOC_009657" "chr15" 23937230 23940485 3255 "-" 1021 1135 755 1213 2156 1968 6.17398863943714 9.63104254495096 0.526437847866419 0.616361788617886 0.0899239407514668 0.185889074191956
"15316" "XLOC_009710" "chr15" 26239885 26241127 1242 "-" 1089 1192 1226 1794 2281 3020 17.1187382631925 38.7333042533689 0.522577816747041 0.594039735099338 0.071461918352297 0.237936667386908
"15361" "XLOC_009740" "chr15" 28692374 28694540 2166 "-" 896 520 841 640 1416 1481 6.09358485890413 10.8917034039392 0.367231638418079 0.432140445644835 0.0649088072267555 0.13885294589757
"15376" "XLOC_009748" "chr15" 30135807 30138397 2590 "-" 1823 936 2953 1787 2759 4740 9.92933123794852 29.152632489187 0.339253352664009 0.377004219409283 0.037750866745274 0.11221497592051
"15387" "XLOC_009754" "chr15" 30369555 30371020 1465 "-" 2049 110 282 37 2159 319 13.7367210778186 3.46858433618341 0.0509495136637332 0.115987460815047 0.0650379471513138 0.139966254599053
"15397" "XLOC_009758" "chr15" 30536958 30542112 5154 "-" 4184 548 3551 1401 4732 4952 8.55792318817102 15.3050735843987 0.115807269653424 0.282915993537964 0.167108723884541 0.414292911287921
"15438" "XLOC_009787" "chr15" 32055952 32056643 691 "-" 254 151 195 146 405 341 5.4631740678952 7.86095901131641 0.37283950617284 0.428152492668622 0.0553129864957822 0.104897191915927
"15497" "XLOC_009819" "chr15" 34510801 34511276 475 "-" 842 481 616 510 1323 1126 25.9617699319107 37.7610429640309 0.363567649281935 0.452930728241563 0.089363078959628 0.309320954742579
"15605" "XLOC_009902" "chr15" 40196642 40197316 674 "-" 3754 1988 1329 838 5742 2167 79.4092975016203 51.2151223955905 0.34622082897945 0.386709736963544 0.0404889079840944 0.169210394027471
"15652" "XLOC_009939" "chr15" 42362037 42364221 2184 "-" 11832 8933 13809 12459 20765 26268 88.6231870146657 191.590324829335 0.430195039730315 0.474303334856099 0.0441082951257832 0.21800104400603
"15661" "XLOC_009947" "chr15" 42757421 42760460 3039 "-" 799 927 556 977 1726 1533 5.29392950317502 8.03545836053543 0.537079953650058 0.637312459230267 0.10023250558021 0.190123425259263
"15684" "XLOC_009956" "chr15" 42920275 42921387 1112 "-" 355 351 277 367 706 644 5.91790482353318 9.22529537509189 0.497167138810198 0.569875776397516 0.0727086375873172 0.147191687221519
"15743" "XLOC_010004" "chr15" 45714814 45715228 414 "-" 1099 816 295 248 1915 543 43.1158050513112 20.8928982214364 0.426109660574413 0.456721915285451 0.0306122547110387 0.106098152853452
"15860" "XLOC_010096" "chr16" 3076060 3081132 5072 "+" 3267 847 2139 844 4114 2983 7.5605450391823 9.36856789790245 0.205882352941176 0.282936640965471 0.0770542880242945 0.164579299727473
"15949" "XLOC_010152" "chr16" 6892132 6899397 7265 "+" 2314 1012 3162 1809 3326 4971 4.26731486573551 10.8995192983151 0.30426939266386 0.363910681955341 0.0596412892914805 0.12083109908092
"15987" "XLOC_010171" "chr16" 8949649 8950367 718 "+" 660 97 345 77 757 422 9.82741955931462 9.36240032028479 0.128137384412153 0.182464454976303 0.0543270705641501 0.122846150804842
"16003" "XLOC_010180" "chr16" 10747373 10747839 466 "+" 377 36 175 28 413 203 8.2609919197697 6.93919866710122 0.0871670702179177 0.137931034482759 0.0507639642648409 0.102957481654901
"16017" "XLOC_010186" "chr16" 11073432 11074323 891 "+" 1114 851 467 457 1965 924 20.5566770503364 16.5193694961388 0.433078880407125 0.494588744588745 0.0615098641816199 0.17959797366914
"16026" "XLOC_010192" "chr16" 11901320 11901800 480 "+" 797 690 150 166 1487 316 28.8760505592668 10.4868497426381 0.464021519838601 0.525316455696203 0.0612949358576013 0.182639084568086
"16061" "XLOC_010209" "chr16" 13048044 13048589 545 "+" 348 597 218 477 945 695 16.162307624715 20.3136283482991 0.631746031746032 0.686330935251799 0.0545849035057668 0.158487571595713
"16079" "XLOC_010219" "chr16" 13530002 13530554 552 "+" 429 322 279 251 751 530 12.6814502324548 15.2945249411068 0.428761651131824 0.473584905660377 0.0448232545285531 0.118252662216203
"16103" "XLOC_010233" "chr16" 14506203 14507949 1746 "+" 1270 657 1241 786 1927 2027 10.2873978933496 18.4930570519183 0.34094447327452 0.387765170202269 0.0468206969277494 0.12484969795084
"16119" "XLOC_010238" "chr16" 15596702 15597421 719 "+" 930 588 119 91 1518 210 19.679358781675 4.652534524295 0.387351778656126 0.433333333333333 0.0459815546772069 0.11489138814834
"16135" "XLOC_010245" "chr16" 15787003 15788131 1128 "+" 2355 2132 1415 1481 4487 2896 37.0778917596275 40.8967369440883 0.475150434588812 0.511395027624309 0.0362445930354973 0.132772509618053
"16194" "XLOC_010285" "chr16" 19732342 19733049 707 "+" 620 435 103 90 1055 193 13.9091665753957 4.34847617924728 0.412322274881517 0.466321243523316 0.0539989686417995 0.119415295232286
"16234" "XLOC_010305" "chr16" 22281384 22282123 739 "+" 199 89 211 123 288 334 3.63258773084645 7.19948164102936 0.309027777777778 0.368263473053892 0.0592356952761144 0.100070647556473
"16285" "XLOC_010338" "chr16" 25055869 25056389 520 "+" 276 14 217 25 290 242 5.19831648369193 7.41329397580844 0.0482758620689655 0.103305785123967 0.0550299230550014 0.101335989506456
"16313" "XLOC_010353" "chr16" 25795582 25798051 2469 "+" 3592 424 2791 516 4016 3307 15.1614478557891 21.3359657313652 0.105577689243028 0.156032657998186 0.0504549687551578 0.146525982975313
"16358" "XLOC_010372" "chr16" 26934132 26935184 1052 "+" 1941 2797 3602 5769 4738 9371 41.9804779725345 141.895753388259 0.590333474039679 0.615622665670686 0.025289191631007 0.114335361198499
"16372" "XLOC_010381" "chr16" 27307773 27312447 4674 "+" 7785 7869 5409 7089 15654 12498 31.217971790072 42.594253614173 0.502683020314297 0.567210753720595 0.0645277334062986 0.232840401552896
"16374" "XLOC_010382" "chr16" 27315432 27318823 3391 "+" 533 632 271 474 1165 745 3.20233084109109 3.49967474212023 0.542489270386266 0.636241610738255 0.093752340351989 0.113370921513952
"16380" "XLOC_010388" "chr16" 27357893 27363635 5742 "+" 1562 1872 1056 1593 3434 2649 5.57449031251816 7.34882609638463 0.545136866627839 0.601359003397508 0.0562221367696693 0.104904096362256
"16415" "XLOC_010419" "chr16" 27881590 27882554 964 "+" 403 230 366 303 633 669 6.12061043701543 11.0547336695597 0.363349131121643 0.452914798206278 0.089565667084635 0.192595534244113
"16507" "XLOC_010468" "chr16" 31257406 31258862 1456 "+" 2581 1536 2345 1578 4117 3923 26.3564888711326 42.9196462029169 0.373087199417051 0.402243181238848 0.0291559818217966 0.103356593831074
"16524" "XLOC_010478" "chr16" 31847286 31848260 974 "+" 1234 276 1006 513 1510 1519 14.4506057600896 24.8426555128021 0.182781456953642 0.337722185648453 0.154940728694811 0.461398903116353
"16581" "XLOC_010514" "chr16" 34371984 34372746 762 "+" 324 47 280 66 371 346 4.53823520695921 7.23303101954108 0.126684636118598 0.190751445086705 0.0640668089681068 0.113559336061478
"16605" "XLOC_010531" "chr16" 35453811 35454363 552 "+" 3411 1291 1970 883 4702 2853 79.3983741584589 82.33071633392 0.274564015312633 0.309498773221171 0.0349347579085378 0.153460547728609
"16622" "XLOC_010541" "chr16" 36353268 36354111 843 "+" 114 373 4 403 487 407 5.38479840606268 7.69070290599344 0.765913757700205 0.99017199017199 0.224258232471785 0.421065725587865
"16631" "XLOC_010544" "chr16" 36399771 36403222 3451 "+" 6577 3597 3443 2434 10174 5877 27.4798802852171 27.1275099585814 0.35354826027128 0.414156882763315 0.0606086224920349 0.200434050727463
"16661" "XLOC_010564" "chr16" 38165154 38165789 635 "+" 426 547 144 220 973 364 14.282596840015 9.13117904432239 0.562178828365879 0.604395604395604 0.0422167760297256 0.103860757511816
"16675" "XLOC_010574" "chr16" 39509078 39511119 2041 "+" 3501 829 11048 3100 4330 14148 19.7748388968909 110.420890845647 0.191454965357968 0.219112242013005 0.0276572766550377 0.115493793438905
"16772" "XLOC_010630" "chr16" 43769085 43774157 5072 "+" 1896 365 1070 524 2261 1594 4.15517557938531 5.00620088141351 0.161432994250332 0.328732747804266 0.167299753553934 0.254605005388553
"16880" "XLOC_010704" "chr16" 49273111 49273918 807 "+" 231 123 182 171 354 353 4.08881809305649 6.96787531721096 0.347457627118644 0.484419263456091 0.136961636337447 0.234189168346032
"16916" "XLOC_010726" "chr16" 49911043 49911462 419 "+" 320 243 63 73 563 136 12.5245587504374 5.17039931723676 0.431616341030195 0.536764705882353 0.105148364852158 0.229237374213735
"16934" "XLOC_010737" "chr16" 51974822 51977271 2449 "+" 989 789 571 615 1778 1186 6.76723150640262 7.71427477695497 0.443757030371204 0.518549747048904 0.0747927166777003 0.148069027933983
"16953" "XLOC_010752" "chr16" 53064790 53065412 622 "+" 441 422 311 361 863 672 12.9326782637853 17.2098897644661 0.488991888760139 0.537202380952381 0.0482104921922419 0.130784999561459
"16981" "XLOC_010771" "chr16" 54739472 54740193 721 "+" 569 244 4829 2355 813 7184 10.5104991948233 158.719489916141 0.300123001230012 0.327811804008909 0.0276888027788964 0.122885993799325
"17019" "XLOC_010796" "chr16" 56370526 56371157 631 "+" 104 103 116 174 207 290 3.0577998049325 7.32095671014075 0.497584541062802 0.6 0.102415458937198 0.168638717622405
"17161" "XLOC_010908" "chr16" 5510168 5510694 526 "-" 242 188 147 158 430 305 7.61992635212741 9.23662464697874 0.437209302325581 0.518032786885246 0.0808234845596645 0.172282707971956
"17194" "XLOC_010925" "chr16" 7435498 7436295 797 "-" 4441 3510 6657 5861 7951 12518 92.9889822530781 250.19338674144 0.441453905169161 0.468205783671513 0.0267518785023519 0.13764148636714
"17308" "XLOC_010985" "chr16" 12533160 12534403 1243 "-" 925 509 1433 981 1434 2414 10.7534070395855 30.9360839276903 0.354951185495119 0.406379453189727 0.051428267694608 0.156192889596395
"17316" "XLOC_010988" "chr16" 13523853 13525746 1893 "-" 937 519 2045 1324 1456 3369 7.16933416422178 28.3497737430623 0.356456043956044 0.392994953992283 0.0365389100362386 0.105119653406329
"17347" "XLOC_011006" "chr16" 14006481 14010370 3889 "-" 1220 483 2600 1916 1703 4516 4.08173464085105 18.4975917551629 0.283617146212566 0.424269264836138 0.140652118623572 0.340924918626362
"17396" "XLOC_011032" "chr16" 15561149 15562547 1398 "-" 455 290 248 211 745 459 4.96726309945797 5.23003643382506 0.389261744966443 0.459694989106754 0.0704332441403109 0.114734046912405
"17443" "XLOC_011060" "chr16" 18273932 18274622 690 "-" 565 568 390 454 1133 844 15.3055479236978 19.4846476230854 0.501323918799647 0.537914691943128 0.0365907731434809 0.104510142873883
"17446" "XLOC_011061" "chr16" 18283408 18284366 958 "-" 1024 389 1009 529 1413 1538 13.7481643494258 25.5734915634007 0.275300778485492 0.343953185955787 0.0686524074702949 0.204489998782808
"17559" "XLOC_011120" "chr16" 23526792 23530740 3948 "-" 1477 7 969 342 1484 1311 3.50368310810833 5.28962333600037 0.00471698113207547 0.260869565217391 0.256152584085316 0.379321919926685
"17694" "XLOC_011193" "chr16" 27612838 27616256 3418 "-" 2917 2137 2350 1998 5054 4348 13.7826028373732 20.2636034164581 0.422833399287693 0.459521619135235 0.0366882198475417 0.1039953797573
"17719" "XLOC_011201" "chr16" 27911935 27913534 1599 "-" 2906 364 2103 436 3270 2539 19.0619511092488 25.2937625540249 0.11131498470948 0.171721150059078 0.0604061653495983 0.187204405805801
"17771" "XLOC_011225" "chr16" 29444177 29445638 1461 "-" 366 300 604 668 666 1272 4.2490522897217 13.8687109116894 0.45045045045045 0.525157232704403 0.0747067822539521 0.164634747822457
"17795" "XLOC_011239" "chr16" 30340603 30341342 739 "-" 192 77 344 195 269 539 3.39293784582533 11.618325163218 0.286245353159851 0.36178107606679 0.0755357229069391 0.152253852263119
"17798" "XLOC_011240" "chr16" 30818988 30822203 3215 "-" 5218 2025 2935 1708 7243 4643 20.9993363774526 23.0047176117024 0.279580284412536 0.367865604135257 0.0882853197227211 0.272901805163098
"17866" "XLOC_011275" "chr16" 32925217 32925762 545 "-" 360 276 176 161 636 337 10.8774895759987 9.84991763075798 0.433962264150943 0.477744807121662 0.0437825429707183 0.102377143326304
"17940" "XLOC_011310" "chr16" 34424591 34426092 1501 "-" 556 157 1455 511 713 1966 4.42768687425307 20.8642136574198 0.220196353436185 0.259918616480163 0.0397222630439777 0.100788768810993
"17974" "XLOC_011332" "chr16" 35415021 35418077 3056 "-" 12056 4490 38095 18359 16546 56454 50.4670282997457 294.266327475756 0.271364680285265 0.32520281999504 0.0538381397097749 0.277246179370816
"18064" "XLOC_011387" "chr16" 40209350 40213677 4327 "-" 4883 2752 9983 6592 7635 16575 16.4471331603115 61.019106224698 0.360445317616241 0.397707390648567 0.0372620730323261 0.136256037639305
"18084" "XLOC_011394" "chr16" 40862640 40863193 553 "-" 230 72 292 119 302 411 5.0903761339339 11.8390237211736 0.23841059602649 0.289537712895377 0.051127116868887 0.109202642384627
"18086" "XLOC_011395" "chr16" 40975037 40978748 3711 "-" 6224 6436 4303 5080 12660 9383 31.7988060430228 40.2763366393473 0.508372827804107 0.541404668016626 0.0330318402125184 0.118404680623022
"18113" "XLOC_011411" "chr16" 42052001 42053650 1649 "-" 3833 1788 3593 1910 5621 5503 31.7732026024399 53.1591535802174 0.318092866038072 0.347083409049609 0.0289905430115378 0.108677079047384
"18134" "XLOC_011419" "chr16" 43092391 43093358 967 "-" 416 840 382 923 1256 1305 12.1068518412041 21.4972663686087 0.668789808917197 0.70727969348659 0.0384898845693926 0.108599264917603
"18156" "XLOC_011432" "chr16" 44140193 44142284 2091 "-" 2861 2742 1182 1757 5603 2939 24.9766766836944 22.3895184741938 0.489380688916652 0.59782238856754 0.108441699650888 0.343192128128208
"18193" "XLOC_011452" "chr16" 44839806 44843229 3423 "-" 2092 449 1545 529 2541 2074 6.91935843354973 9.65163863199345 0.176702085792995 0.255062680810029 0.078360595017034 0.165694012739797
"18195" "XLOC_011453" "chr16" 44946097 44947519 1422 "-" 3578 44 5846 454 3622 6300 23.7419787527153 70.5732557588208 0.0121479845389288 0.0720634920634921 0.0599155075245633 0.230884141604275
"18400" "XLOC_011601" "chr16" 56124546 56126709 2163 "-" 2349 1827 1735 1618 4176 3353 17.9958362597712 24.6931351934308 0.4375 0.48255293766776 0.0450529376677602 0.137897735459354
"18403" "XLOC_011602" "chr16" 56147663 56148519 856 "-" 1745 1038 2611 1728 2783 4339 30.3045265974042 80.7448971370639 0.37297879985627 0.398248444342014 0.0252696444857441 0.101503820082138
"18491" "XLOC_011668" "chr17" 281547 282283 736 "+" 661 712 103 143 1373 246 17.3884465737289 5.32422613515886 0.518572469045885 0.58130081300813 0.0627283439622451 0.152415815725815
"18709" "XLOC_011836" "chr17" 12610813 12611247 434 "+" 105 94 105 139 199 244 4.27396940833021 8.95569504942086 0.472361809045226 0.569672131147541 0.0973103221023149 0.183849796224288
"18835" "XLOC_011921" "chr17" 19326754 19327618 864 "+" 2768 88 894 76 2856 970 30.8114773956759 17.8836924232753 0.030812324929972 0.0783505154639175 0.0475381905339455 0.151762472164703
"18907" "XLOC_011972" "chr17" 23142025 23144005 1980 "+" 571 453 2305 2594 1024 4899 4.8206192289033 39.4131775137584 0.4423828125 0.529495815472545 0.0871130029725454 0.269731645366169
"18949" "XLOC_012004" "chr17" 23592343 23592804 461 "+" 445 215 216 165 660 381 13.3447693709557 13.1650723587527 0.325757575757576 0.433070866141732 0.107313290384157 0.277337126953742
"18969" "XLOC_012017" "chr17" 23906332 23910529 4197 "+" 4288 4044 3865 4476 8332 8341 18.5045425960275 31.6576265880129 0.485357657225156 0.536626303800504 0.0512686465753476 0.165193421847169
"18979" "XLOC_012020" "chr17" 24298046 24298741 695 "+" 644 394 786 551 1038 1337 13.9213262477676 30.6440246372618 0.379576107899807 0.412116679132386 0.0325405712325786 0.100999733819527
"18983" "XLOC_012021" "chr17" 24425447 24430879 5432 "+" 7541 7182 4322 5014 14723 9336 25.2641454639721 27.3779093968986 0.487808191265367 0.537060839760069 0.0492526484947015 0.161074292536641
"19060" "XLOC_012060" "chr17" 25726143 25729450 3307 "+" 1870 339 1441 521 2209 1962 6.22629341990057 9.45070067485049 0.153463105477592 0.265545361875637 0.112082256398045 0.230782646437441
"19113" "XLOC_012088" "chr17" 28759419 28760456 1037 "+" 1618 692 2714 1399 2310 4113 20.7635345998429 63.1799318747661 0.2995670995671 0.340141016289813 0.0405739167227132 0.151624579653319
"19116" "XLOC_012089" "chr17" 28800209 28802120 1911 "+" 1131 517 1482 953 1648 2435 8.03830688728529 20.2972629798095 0.31371359223301 0.391375770020534 0.0776621777875242 0.205880159415293
"19178" "XLOC_012133" "chr17" 32729822 32731407 1585 "+" 904 681 2348 2118 1585 4466 9.32111921213725 44.8837001483418 0.429652996845426 0.474249888042992 0.0445968911975657 0.14715291195931
"19299" "XLOC_012216" "chr17" 41059874 41062470 2596 "+" 855 476 666 522 1331 1188 4.77904840961274 7.28972176917989 0.357625845229151 0.439393939393939 0.0817680941647884 0.14697601990722
"19348" "XLOC_012250" "chr17" 44125756 44129473 3717 "+" 5304 3400 4247 3281 8704 7528 21.8270168475767 32.2616257956415 0.390625 0.435839532412327 0.0452145324123273 0.149093882983071
"19427" "XLOC_012304" "chr17" 49174145 49176506 2361 "+" 2761 1857 4266 3497 4618 7763 18.2316512162854 52.376056842745 0.402122130792551 0.450470179054489 0.0483480482619383 0.172312063858672
"19431" "XLOC_012308" "chr17" 49372956 49374304 1348 "+" 443 354 213 222 797 435 5.51107716029183 5.14041952978354 0.444165621079046 0.510344827586207 0.0661792065071605 0.11068824599952
"19444" "XLOC_012321" "chr17" 50053051 50054910 1859 "+" 1210 795 861 700 2005 1561 10.0531705327247 13.3758907660371 0.396508728179551 0.448430493273543 0.0519217650939915 0.127770637564052
"19446" "XLOC_012322" "chr17" 50155771 50156708 937 "+" 950 111 638 176 1061 814 10.5546504632632 13.8383405544343 0.104618284637135 0.216216216216216 0.111597931579081 0.279123016704269
"19593" "XLOC_012439" "chr17" 734337 736592 2255 "-" 1227 902 3618 3036 2129 6654 8.80029392578279 47.0040684975816 0.423673085955848 0.456266907123535 0.0325938211676869 0.10849521110291
"19717" "XLOC_012519" "chr17" 6372342 6374146 1804 "-" 2168 2571 717 1026 4739 1743 24.486022143192 15.3907595790661 0.542519518885841 0.588640275387263 0.0461207565014224 0.138023146452115
"19778" "XLOC_012558" "chr17" 9816058 9817045 987 "-" 2495 486 2369 619 2981 2988 28.1522354319971 48.2239344865571 0.163032539416303 0.207161981258367 0.0441294418420635 0.160742531374175
"19795" "XLOC_012569" "chr17" 10455834 10459156 3322 "-" 1182 1364 1727 2439 2546 4166 7.14375963699622 19.9764741513792 0.535742340926944 0.585453672587614 0.0497113316606699 0.129604048424001
"19801" "XLOC_012573" "chr17" 10645543 10647101 1558 "-" 5047 5161 1885 2211 10208 4096 61.0718773539775 41.8785556417793 0.505583855799373 0.539794921875 0.034211066075627 0.134829248206314
"19810" "XLOC_012582" "chr17" 11241389 11243098 1709 "-" 2939 716 1354 685 3655 2039 19.9348687655715 19.0052839770737 0.195896032831737 0.335948994605199 0.140052961773461 0.41580026094784
"19819" "XLOC_012589" "chr17" 11305195 11312135 6940 "-" 3854 740 2724 903 4594 3627 6.17020485022457 8.32505833361144 0.161079669133653 0.248966087675765 0.0878864185421125 0.174074409065288
"19822" "XLOC_012592" "chr17" 11333610 11337523 3913 "-" 4394 0 3967 265 4394 4232 10.4669046302405 17.2280058788179 0 0.0626181474480151 0.0626181474480151 0.164566845958986
"19829" "XLOC_012597" "chr17" 12084881 12085752 871 "-" 2501 1007 1434 794 3508 2228 37.5413159542795 40.7470555769118 0.287058152793615 0.356373429084381 0.0693152762907661 0.254196578653697
"19852" "XLOC_012610" "chr17" 12908552 12909209 657 "-" 518 58 263 49 576 312 8.17194013118882 7.56464278296766 0.100694444444444 0.157051282051282 0.0563568376068376 0.116255192044139
"19865" "XLOC_012621" "chr17" 14318315 14319367 1052 "-" 842 610 537 503 1452 1040 12.8652710038244 15.7476879227179 0.420110192837466 0.483653846153846 0.0635436533163806 0.169071395468098
"19889" "XLOC_012633" "chr17" 15060731 15061786 1055 "-" 1319 171 660 132 1490 792 13.1644242901275 11.9583682229327 0.114765100671141 0.166666666666667 0.0519015659955257 0.131343572853149
"19935" "XLOC_012666" "chr17" 18719276 18720190 914 "-" 385 119 192 88 504 280 5.13987317605817 4.87990127347645 0.236111111111111 0.314285714285714 0.0781746031746032 0.1259716034718
"19988" "XLOC_012702" "chr17" 20881175 20881583 408 "-" 769 281 854 367 1050 1221 23.9881744430003 47.6710481599446 0.267619047619048 0.300573300573301 0.0329542529542529 0.117935846164852
"20048" "XLOC_012749" "chr17" 24304647 24308822 4175 "-" 1354 63 958 286 1417 1244 3.1635990236164 4.74638650672634 0.0444601270289344 0.229903536977492 0.185443409948558 0.254980752073823
"20098" "XLOC_012779" "chr17" 25481254 25481714 460 "-" 887 761 358 360 1648 718 33.3939227426134 24.8637031872785 0.461771844660194 0.501392757660167 0.0396209129999729 0.133590934638325
"20126" "XLOC_012794" "chr17" 26832221 26832636 415 "-" 132 116 84 96 248 180 5.57021099906033 6.90913388564841 0.467741935483871 0.533333333333333 0.0655913978494624 0.120093106403501
"20136" "XLOC_012800" "chr17" 27272261 27274101 1840 "-" 2236 2107 3692 4119 4343 7811 22.0008808360392 67.6220005556518 0.485148514851485 0.527333247983613 0.0421847331321277 0.160405907127116
"20140" "XLOC_012804" "chr17" 28143502 28144473 971 "-" 1088 308 1702 582 1396 2284 13.4009087746072 37.4693422865929 0.220630372492837 0.254816112084063 0.0341857395912264 0.110629535532988
"20157" "XLOC_012812" "chr17" 28857835 28858948 1113 "-" 1264 1062 1146 1104 2326 2250 19.479715442436 32.202274961187 0.456577815993121 0.490666666666667 0.0340888506735454 0.11085565356506
"20197" "XLOC_012836" "chr17" 30959467 30960189 722 "-" 388 107 132 62 495 194 6.39051801940157 4.28019674618001 0.216161616161616 0.319587628865979 0.103426012704363 0.173171951570107
"20252" "XLOC_012860" "chr17" 31885786 31886252 466 "-" 138 275 29 157 413 186 8.2609919197697 6.35808350778732 0.665859564164649 0.844086021505376 0.178226457340728 0.354524510029436
"20347" "XLOC_012919" "chr17" 37958293 37961837 3544 "-" 2056 1026 1781 1195 3082 2976 8.10600717037443 13.3763743324104 0.332900713822193 0.401545698924731 0.0686449851025378 0.162969094919895
"20428" "XLOC_012969" "chr17" 43896309 43897396 1087 "-" 406 648 332 789 1054 1121 9.03814135197117 16.4276434662779 0.614800759013283 0.703835860838537 0.0890351018252543 0.226522090955848
"20441" "XLOC_012981" "chr17" 45239373 45240043 670 "-" 702 278 939 491 980 1430 13.6338758625291 33.9985531047931 0.283673469387755 0.343356643356643 0.0596831739688882 0.18921754309582
"20454" "XLOC_012987" "chr17" 45515242 45518591 3349 "-" 1114 673 2481 1884 1787 4365 4.97367573367849 20.7619576415928 0.376608841634024 0.431615120274914 0.0550062786408906 0.140526155230459
"20462" "XLOC_012992" "chr17" 45899381 45901480 2099 "-" 1048 1140 1373 1897 2188 3270 9.71634532451467 24.8161562106801 0.521023765996344 0.580122324159021 0.0590985581626777 0.168357240573661
"20486" "XLOC_013013" "chr17" 49077695 49078183 488 "-" 164 127 226 209 291 435 5.55829034986053 14.1993555863693 0.436426116838488 0.480459770114943 0.0440336532764545 0.100854387604098
"20509" "XLOC_013031" "chr17" 49570964 49577516 6552 "-" 1315 1310 2104 2557 2625 4661 3.73442276127293 11.3319438610925 0.499047619047619 0.548594722162626 0.049547103115007 0.100051342450868
"20516" "XLOC_013036" "chr17" 49994704 49995417 713 "-" 393 63 1014 247 456 1261 5.96133290425608 28.1724590881105 0.138157894736842 0.195876288659794 0.0577183939229517 0.163755203415592
"20518" "XLOC_013038" "chr17" 50092724 50093640 916 "-" 414 561 90 169 975 259 9.92149697798451 4.5040529821623 0.575384615384615 0.652509652509653 0.0771250371250372 0.152387794330975
"20652" "XLOC_013123" "chr17" 53847495 53848237 742 "-" 221 74 227 135 295 362 3.70583580536454 7.77148235729979 0.250847457627119 0.37292817679558 0.122080719168461 0.213302554564423
"20657" "XLOC_013125" "chr17" 53890342 53891355 1013 "-" 602 72 468 159 674 627 6.20181080847039 9.85955458327928 0.106824925816024 0.253588516746411 0.146763590930388 0.30574811893483
"20810" "XLOC_013221" "chr18" 4933578 4934207 629 "+" 555 82 151 46 637 197 9.4396708078401 4.98901466897355 0.1287284144427 0.233502538071066 0.104774123628366 0.207041116842234
"21048" "XLOC_013364" "chr18" 15804694 15805249 555 "+" 3495 3614 1476 1980 7109 3456 119.394299962313 99.1927545961199 0.508369672246448 0.572916666666667 0.0645469944202185 0.302985991256507
"21091" "XLOC_013386" "chr18" 17166060 17169463 3403 "+" 2234 558 1700 987 2792 2687 7.64753595071619 12.5778067416919 0.199856733524355 0.367324153330852 0.167467419806497 0.387484311694729
"21125" "XLOC_013405" "chr18" 18129247 18131425 2178 "+" 3013 2362 1112 1042 5375 2154 23.0032211961606 15.75386152362 0.439441860465116 0.483751160631383 0.0443093001662672 0.131340136031022
"21140" "XLOC_013415" "chr18" 18775443 18776038 595 "+" 268 231 234 278 499 512 7.81720754093527 13.7073087583807 0.462925851703407 0.54296875 0.0800428982965932 0.190185560134188
"21154" "XLOC_013421" "chr18" 19231195 19232044 849 "+" 240 660 192 1492 900 1684 9.88104510120556 31.5961085415799 0.733333333333333 0.885985748218527 0.152652414885194 0.462841447277877
"21179" "XLOC_013434" "chr18" 20036763 20038222 1459 "+" 3555 489 1539 499 4044 2038 25.8359191870343 22.2509259251575 0.120919881305638 0.244847890088322 0.123928008782684 0.394073900027641
"21190" "XLOC_013439" "chr18" 20346315 20346978 663 "+" 9385 463 2020 159 9848 2179 138.453064858413 52.3531601791819 0.0470146222583266 0.072969251950436 0.0259546296921094 0.118304088392815
"21214" "XLOC_013454" "chr18" 21800643 21803245 2602 "+" 1979 857 1285 696 2836 1981 10.1593751289859 12.1276424212141 0.302186177715092 0.351337708228168 0.0491515305130759 0.118497319053074
"21228" "XLOC_013463" "chr18" 22072149 22074296 2147 "+" 7801 3915 27742 16251 11716 43993 50.8645704189101 326.400439160591 0.334158415841584 0.369399677221376 0.0352412613797919 0.184657186156702
"21310" "XLOC_013503" "chr18" 27515007 27515805 798 "+" 1577 1248 310 289 2825 599 32.9976964590072 11.9570248326644 0.441769911504425 0.482470784641068 0.0407008731366437 0.126681818037296
"21313" "XLOC_013505" "chr18" 27563202 27563611 409 "+" 1110 277 461 153 1387 614 31.6097612401818 23.9135616055701 0.19971160778659 0.249185667752443 0.0494740599658532 0.164434755427358
"21337" "XLOC_013517" "chr18" 29854709 29856773 2064 "+" 1580 57 697 86 1637 783 7.39276751466505 6.04298156350135 0.0348197923029933 0.109833971902937 0.0750141795999441 0.142884895078203
"21456" "XLOC_013585" "chr18" 32943363 32944380 1017 "+" 213 223 220 290 436 510 3.99607470648165 7.98819068555384 0.511467889908257 0.568627450980392 0.0571595610721353 0.102341187020892
"21503" "XLOC_013618" "chr18" 35138822 35139877 1055 "+" 766 472 911 733 1238 1644 10.9379579001193 24.8226734324512 0.381260096930533 0.445863746958637 0.0646036500281043 0.186297572997597
"21517" "XLOC_013626" "chr18" 35591558 35592020 462 "+" 125 26 79 34 151 113 3.04651298924832 3.89614999479897 0.172185430463576 0.300884955752212 0.128699525288636 0.160171480130357
"21537" "XLOC_013638" "chr18" 37291075 37291929 854 "+" 531 188 436 204 719 640 7.84764017977363 11.9377176686717 0.261474269819193 0.31875 0.0572757301808067 0.131264230959756
"21595" "XLOC_013672" "chr18" 39931807 39934042 2235 "+" 1063 763 394 359 1826 753 7.61537524893182 5.36681529603704 0.417853231106243 0.47675962815405 0.0589063970478073 0.110180367605094
"21614" "XLOC_013688" "chr18" 42980686 42981487 801 "+" 3174 1671 1867 1106 4845 2973 56.3805525378339 59.123698449463 0.344891640866873 0.372014799865456 0.0271231589985827 0.110015876775489
"21618" "XLOC_013692" "chr18" 43112740 43113470 730 "+" 1139 644 1406 921 1783 2327 22.7665144592338 50.7776646806704 0.361189007291082 0.395788568972927 0.0345995616818441 0.124722393592297
"21761" "XLOC_013771" "chr18" 49641922 49644947 3025 "+" 2176 2446 3198 4352 4622 7550 14.2420538838011 39.7576561013919 0.529208135006491 0.576423841059603 0.047215706053112 0.155615011084814
"21779" "XLOC_013786" "chr18" 49805504 49806744 1240 "+" 508 469 357 405 977 762 7.34413989536943 9.78886831836289 0.480040941658137 0.531496062992126 0.0514551213339889 0.110518382871507
"21805" "XLOC_013806" "chr18" 344027 346704 2677 "-" 2833 1116 3700 1704 3949 5404 13.750130656978 32.1563072261409 0.282603190681185 0.315321983715766 0.032718793034581 0.102522969855939
"21859" "XLOC_013840" "chr18" 2448961 2449491 530 "-" 3759 3426 5273 5579 7185 10852 126.362719885295 326.161815353548 0.476826722338205 0.514098783634353 0.0372720612961485 0.202077741012725
"21894" "XLOC_013863" "chr18" 4775700 4776295 595 "-" 493 116 696 240 609 936 9.54043966418753 25.0586738239147 0.19047619047619 0.256410256410256 0.0659340659340659 0.187956981062264
"21967" "XLOC_013905" "chr18" 6941524 6943296 1772 "-" 2158 950 3289 1890 3108 5179 16.3487801982633 46.5566146959363 0.305662805662806 0.364935315698011 0.0592725100352055 0.20440034688256
"22039" "XLOC_013950" "chr18" 12511863 12512418 555 "-" 182 181 164 205 363 369 6.0965158090195 10.5908930688565 0.49862258953168 0.555555555555556 0.0569329660238752 0.12078370275041
"22046" "XLOC_013955" "chr18" 12800816 12803453 2637 "-" 822 314 1089 549 1136 1638 4.01546887561165 9.89470766748245 0.276408450704225 0.335164835164835 0.0587563844606098 0.113956451622256
"22054" "XLOC_013959" "chr18" 13920193 13920629 436 "-" 1245 544 838 436 1789 1274 38.2465189690677 46.5459757477213 0.304080491894913 0.342229199372057 0.0381487074771432 0.142945490217055
"22064" "XLOC_013966" "chr18" 14448863 14450321 1458 "-" 1682 281 814 205 1963 1019 12.5496275812246 11.1330935956121 0.143148242485991 0.201177625122669 0.0580293826366785 0.14342533725197
"22109" "XLOC_013984" "chr18" 15243503 15250805 7302 "-" 4849 386 2297 908 5235 3205 6.68256081560374 6.99174218095028 0.0737344794651385 0.283307332293292 0.209572852828153 0.402876816007751
"22170" "XLOC_014015" "chr18" 18134812 18135461 649 "-" 233 156 145 123 389 268 5.58692661559536 6.57793075468084 0.401028277634961 0.458955223880597 0.0579269462456355 0.104581544573031
"22172" "XLOC_014017" "chr18" 18209587 18210408 821 "-" 1740 734 111 157 2474 268 28.0882447391322 5.19985025552724 0.296685529506871 0.585820895522388 0.289135366015517 0.813063870719983
"22206" "XLOC_014038" "chr18" 18650263 18652215 1952 "-" 1381 168 745 152 1549 897 7.39672830922162 7.320012621249 0.108457069076824 0.169453734671126 0.0609966655943022 0.121739493811604
"22258" "XLOC_014070" "chr18" 20365964 20366619 655 "-" 449 435 577 648 884 1225 12.5799532572967 29.7916110187999 0.492081447963801 0.528979591836735 0.0368981438729338 0.112662220805167
"22438" "XLOC_014192" "chr18" 33747012 33747571 559 "-" 7186 4725 5408 4385 11911 9793 198.61154013554 279.063570651901 0.396692133322139 0.447768814459308 0.0510766811371685 0.279684854767223
"22514" "XLOC_014237" "chr18" 39059004 39060165 1161 "-" 448 261 702 513 709 1215 5.69222525530173 16.6702939682796 0.368124118476728 0.422222222222222 0.0540981037454945 0.130605758808066
"22517" "XLOC_014238" "chr18" 39172180 39173432 1252 "-" 2145 4 1155 120 2149 1275 15.9992693185966 16.2220246150325 0.00186133085155886 0.0941176470588235 0.0922563162072647 0.256424618588542
"22557" "XLOC_014264" "chr18" 42268336 42271959 3623 "-" 3082 1105 2032 1091 4187 3123 10.7721573671594 13.7310216009219 0.263912108908526 0.34934357989113 0.0854314709826039 0.214061850721018
"22645" "XLOC_014321" "chr18" 47270584 47271397 813 "-" 240 285 109 166 525 275 6.01917292296686 5.38817073048807 0.542857142857143 0.603636363636364 0.0607792207792208 0.105823318060292
"22731" "XLOC_014385" "chr19" 186375 187017 642 "+" 285 252 254 277 537 531 7.79663709800265 13.1752447967369 0.46927374301676 0.52165725047081 0.05238350745405 0.123103097027582
"22909" "XLOC_014500" "chr19" 7537988 7539371 1383 "+" 442 99 400 147 541 547 3.64622233822578 6.30034521455619 0.182994454713494 0.268738574040219 0.0857441193267258 0.137540456213393
"22919" "XLOC_014504" "chr19" 7622536 7623139 603 "+" 2447 323 1567 269 2770 1836 42.8184083210948 48.5014324012433 0.116606498194946 0.146514161220044 0.0299076630250977 0.114283786929829
"22923" "XLOC_014505" "chr19" 7628307 7633928 5621 "+" 2764 398 1607 407 3162 2014 5.24344048190321 5.70748897286347 0.125869702719798 0.202085402184707 0.0762156994649095 0.129587812562152
"22936" "XLOC_014512" "chr19" 7791700 7793210 1510 "+" 710 538 2572 2865 1248 5437 7.70381243493197 57.3563605171163 0.431089743589744 0.526945006437374 0.0958552628476299 0.333783879583639
"22950" "XLOC_014522" "chr19" 8135540 8138917 3377 "+" 2299 827 2060 1020 3126 3080 8.62831467490111 14.5284357132165 0.264555342290467 0.331168831168831 0.0666134888783641 0.16314570359047
"23044" "XLOC_014567" "chr19" 10080382 10082858 2476 "+" 9856 14110 11332 19087 23966 30419 90.2221094661071 195.701201808537 0.588750730201118 0.627469673559289 0.0387189433581704 0.192145716551976
"23066" "XLOC_014582" "chr19" 11196649 11199359 2710 "+" 3746 2294 4023 2809 6040 6832 20.774745402697 40.1585262880304 0.379801324503311 0.411153395784543 0.0313520712812321 0.107118495591152
"23083" "XLOC_014594" "chr19" 11920714 11922564 1850 "+" 1311 998 2357 2899 2309 5256 11.6337644653108 45.2566942844797 0.432221741013426 0.551560121765601 0.119338380752175 0.399542567121869
"23141" "XLOC_014621" "chr19" 14900117 14904697 4580 "+" 1230 875 3407 5008 2105 8415 4.28405151562203 29.2676493010778 0.415676959619952 0.595127748068925 0.179450788448972 0.506040523952137
"23174" "XLOC_014645" "chr19" 17528481 17529181 700 "+" 250 141 246 178 391 424 5.20651087420809 9.64866030570392 0.360613810741688 0.419811320754717 0.059197510013029 0.118702897495171
"23239" "XLOC_014678" "chr19" 19363493 19364004 511 "+" 1890 1263 1487 1311 3153 2798 57.5136768607999 87.2219938464706 0.400570884871551 0.46854896354539 0.0679780786738386 0.291065949857246
"23240" "XLOC_014679" "chr19" 19374693 19375190 497 "+" 2401 656 2747 893 3057 3640 57.333322799806 116.66596968098 0.214589466797514 0.24532967032967 0.0307402035321564 0.137282799527209
"23263" "XLOC_014691" "chr19" 20672643 20673107 464 "+" 1155 621 2848 1742 1776 4590 35.677387329215 157.57739082947 0.349662162162162 0.379520697167756 0.0298585350055938 0.136479249956134
"23279" "XLOC_014699" "chr19" 21271151 21274770 3619 "+" 7903 5813 4940 4294 13716 9234 35.3270160579371 40.6443785185167 0.423811606882473 0.465020576131687 0.0412089692492142 0.149885662751248
"23384" "XLOC_014768" "chr19" 27417072 27417659 587 "+" 924 9 1014 55 933 1069 14.8153393951006 29.0094038553817 0.00964630225080386 0.0514499532273152 0.0418036509765114 0.129050018925722
"23389" "XLOC_014771" "chr19" 27938569 27940374 1805 "+" 1038 762 862 866 1800 1728 9.29529893731138 15.2498556235032 0.423333333333333 0.501157407407407 0.0778240740740741 0.195133537238508
"23437" "XLOC_014801" "chr19" 30880255 30883934 3679 "+" 12221 11758 4764 5483 23979 10247 60.7532257645662 44.3676216278416 0.490345719170941 0.535083439055333 0.0447377198843921 0.177249210362219
"23457" "XLOC_014811" "chr19" 31713232 31715808 2576 "+" 1332 806 1254 932 2138 2186 7.73623947032198 13.5177216393232 0.376987839101964 0.426349496797804 0.0493616576958398 0.116661149416172
"23462" "XLOC_014815" "chr19" 32127816 32129452 1636 "+" 1581 871 1423 910 2452 2333 13.9702838069441 22.7159361668547 0.355220228384992 0.390055722246035 0.0348354938610433 0.101345300778199
"23471" "XLOC_014816" "chr19" 32140031 32140858 827 "+" 1182 399 1583 646 1581 2229 17.8194552290072 42.9342379679617 0.252371916508539 0.289816061013908 0.0374441445053686 0.127822353170567
"23491" "XLOC_014829" "chr19" 32835533 32836265 732 "+" 9659 6950 7154 5749 16609 12903 211.495176221841 280.788176445859 0.418447829490036 0.445555297217701 0.0271074677276658 0.149251204180897
"23530" "XLOC_014857" "chr19" 34515051 34516146 1095 "+" 397 706 281 629 1103 910 9.38921871323049 13.2381248701934 0.640072529465095 0.691208791208791 0.051136261743696 0.12405717887044
"23533" "XLOC_014858" "chr19" 34875717 34876370 653 "+" 759 137 631 185 896 816 12.7897746004211 19.9056414755486 0.152901785714286 0.22671568627451 0.0738139005602241 0.206242512113356
"23647" "XLOC_014928" "chr19" 42471323 42478312 6989 "+" 13834 6938 6695 5429 20772 12124 27.7032892079718 27.6331304592014 0.334007317542846 0.447789508413065 0.113782190870219 0.377789198605437
"23667" "XLOC_014942" "chr19" 43755362 43756946 1584 "+" 4250 2688 2722 3060 6938 5782 40.8269729127577 58.1463034253294 0.38743153646584 0.529228640608786 0.141797104142946 0.553250143683506
"23670" "XLOC_014944" "chr19" 43860909 43863650 2741 "+" 28100 5374 35811 9112 33474 44923 113.832595588136 261.071170175459 0.160542510605246 0.202835963760212 0.0422934531549661 0.221343725487154
"23694" "XLOC_014963" "chr19" 44404255 44405093 838 "+" 799 546 935 777 1345 1712 14.9605075660198 32.5431015849608 0.405947955390335 0.453855140186916 0.0479071847965813 0.151753601597622
"23696" "XLOC_014964" "chr19" 44444318 44445826 1508 "+" 447 297 462 428 744 890 4.59874847070962 9.40129900038403 0.399193548387097 0.480898876404494 0.0817053280173976 0.158991504066283
"23742" "XLOC_014986" "chr19" 45302913 45303320 407 "+" 303 2 90 28 305 118 6.98511390590138 4.61834952743929 0.00655737704918033 0.23728813559322 0.23073075854404 0.405660770154346
"23859" "XLOC_015063" "chr19" 49963491 49964134 643 "+" 528 7 640 79 535 719 7.75551909563519 17.812181738977 0.0130841121495327 0.109874826147427 0.0967907139978943 0.246640421786164
"23953" "XLOC_015123" "chr19" 2305651 2308413 2762 "-" 2066 57 1437 218 2123 1655 7.16464014749 9.54494706132929 0.0268487988695243 0.131722054380665 0.10487325551114 0.22262866544736
"23964" "XLOC_015133" "chr19" 2801389 2802115 726 "-" 1153 1240 77 233 2393 310 30.723744179951 6.80180650741252 0.518178019222733 0.751612903225806 0.233434884003073 0.684401870671969
"24035" "XLOC_015173" "chr19" 4660052 4662185 2133 "-" 1421 865 5708 4516 2286 10224 9.98972269992768 76.3535414685908 0.378390201224847 0.44170579029734 0.0633155890724927 0.238394818539384
"24048" "XLOC_015181" "chr19" 4921584 4922930 1346 "-" 1276 96 690 133 1372 823 9.50117054907303 9.73988828204468 0.0699708454810496 0.161603888213852 0.0916330427328022 0.20744798092999
"24131" "XLOC_015223" "chr19" 7867119 7872515 5396 "-" 6471 4524 8730 7683 10995 16413 18.9929032130187 48.4523927220123 0.411459754433834 0.468104551270335 0.056644796836501 0.199286005522249
"24141" "XLOC_015227" "chr19" 8055213 8058176 2963 "-" 1531 481 1869 807 2012 2676 6.32942688316576 14.3864505669329 0.239065606361829 0.301569506726457 0.0625039003646284 0.146118696357073
"24213" "XLOC_015273" "chr19" 10823042 10830286 7244 "-" 7423 6697 6091 6395 14120 12486 18.1687193919627 27.4564313484919 0.47429178470255 0.512173634470607 0.0378818497680575 0.118468360908525
"24224" "XLOC_015277" "chr19" 10921536 10922407 871 "-" 3113 2538 2509 2417 5651 4926 60.474907770135 90.0897647090967 0.449124048840913 0.49066179455948 0.0415377457185672 0.179494797962659
"24226" "XLOC_015278" "chr19" 10947779 10948584 805 "-" 600 382 562 442 982 1004 11.3706075357997 19.8672168722862 0.389002036659878 0.440239043824701 0.0512370071648234 0.140824017583834
"24267" "XLOC_015299" "chr19" 11761309 11761753 444 "-" 312 204 60 52 516 112 10.8326520573487 4.0182250125743 0.395348837209302 0.464285714285714 0.068936877076412 0.138212354506699
"24274" "XLOC_015304" "chr19" 11942558 11944463 1905 "-" 513 473 1554 1693 986 3247 4.82447430087524 27.1510424513872 0.479716024340771 0.521404373267632 0.0416883489268609 0.115552738057461
"24294" "XLOC_015317" "chr19" 12652958 12656040 3082 "-" 4033 3171 10903 10798 7204 21701 21.7875868930035 112.162146690045 0.440172126596335 0.497580756647159 0.0574086300508238 0.24136410375419
"24369" "XLOC_015363" "chr19" 17154563 17155763 1200 "-" 4802 3329 4587 3889 8131 8476 63.1583502615733 112.514605593165 0.409420735456893 0.458824917413874 0.0494041819569811 0.221107274148586
"24375" "XLOC_015364" "chr19" 17177659 17179995 2336 "-" 1043 414 1763 1115 1457 2878 5.81372889215923 19.6253382776871 0.284145504461222 0.387421820708826 0.103276316247604 0.262646016201989
"24387" "XLOC_015372" "chr19" 18002298 18002720 422 "-" 949 275 607 216 1224 823 27.0356633072417 31.0660891650051 0.224673202614379 0.262454434993925 0.0377812323795456 0.127286809787855
"24428" "XLOC_015395" "chr19" 19365001 19365538 537 "-" 88 120 14 135 208 149 3.61041489036228 4.41988716965725 0.576923076923077 0.906040268456376 0.329117191533299 0.457497567886769
"24458" "XLOC_015413" "chr19" 20267100 20267704 604 "-" 8236 4433 4904 2924 12669 7828 195.512018706236 206.449140209668 0.349909227247612 0.373530914665304 0.0236216874176917 0.125270728390339
"24460" "XLOC_015414" "chr19" 20278282 20279017 735 "-" 535 374 468 435 909 903 11.5277515154187 19.5703959030787 0.411441144114411 0.481727574750831 0.0702864306364191 0.192866040754305
"24516" "XLOC_015446" "chr19" 22825852 22829038 3186 "-" 2115 1741 2057 2784 3856 4841 11.2813043571881 24.2040761897118 0.451504149377593 0.575087791778558 0.123583642400965 0.355423294855258
"24641" "XLOC_015532" "chr19" 27226154 27231534 5380 "-" 4085 2862 4534 3850 6947 8384 12.0360251239252 24.8237960309476 0.411976392687491 0.459208015267176 0.0472316225796846 0.137631763611997
"24664" "XLOC_015546" "chr19" 27802132 27802573 441 "-" 123 85 207 196 208 403 4.39635554676768 14.5567913417141 0.408653846153846 0.486352357320099 0.0776985111662531 0.174730183428824
"24675" "XLOC_015551" "chr19" 27949599 27950245 646 "-" 314 25 503 118 339 621 4.89142323980577 15.3129294748872 0.0737463126843658 0.190016103059581 0.116269790375216 0.268903060189068
"24719" "XLOC_015576" "chr19" 29757096 29758887 1791 "-" 1796 534 2042 1116 2330 3158 12.1263024926185 28.0876716809797 0.229184549356223 0.353388220392654 0.12420367103643 0.372743584495808
"24722" "XLOC_015577" "chr19" 29778037 29781863 3826 "-" 3229 1088 3156 1332 4317 4488 10.5173213901716 18.6856015053405 0.25202687051193 0.296791443850267 0.0447645733383378 0.120019265515792
"24734" "XLOC_015583" "chr19" 30390929 30392918 1989 "-" 1922 2261 1738 2423 4183 4161 19.6029369856059 33.3243841984972 0.540521157064308 0.582311944244172 0.0417907871798642 0.136897111125048
"24743" "XLOC_015590" "chr19" 31081856 31083527 1671 "-" 2792 4122 2681 4431 6914 7112 38.5674555551867 67.7976277705086 0.59618166039919 0.623031496062992 0.0268498356638021 0.106694002258511
"24750" "XLOC_015593" "chr19" 31595986 31597697 1711 "-" 3826 1529 8862 4080 5355 12942 29.1727605967241 120.48988395495 0.285527544351074 0.315252665739453 0.0297251213883792 0.128270930099885
"24759" "XLOC_015599" "chr19" 31968165 31969164 999 "-" 2302 2218 527 602 4520 1129 42.1736324713317 18.0022858698269 0.49070796460177 0.533215234720992 0.0425072701192222 0.144700063622159
"24786" "XLOC_015610" "chr19" 32988502 32991458 2956 "-" 1919 1306 1250 1155 3225 2405 10.1693536735936 12.9601447205656 0.404961240310078 0.48024948024948 0.0752882399394028 0.184302720986395
"24815" "XLOC_015628" "chr19" 33998679 34000343 1664 "-" 355 376 161 230 731 391 4.09479455773577 3.74302420524419 0.514363885088919 0.588235294117647 0.0738714090287278 0.100894560039083
"24861" "XLOC_015651" "chr19" 36508327 36509642 1315 "-" 2747 1278 4949 2698 4025 7647 28.5304219230817 92.6327458038642 0.317515527950311 0.352818098600758 0.0353025706504479 0.144881430469892
"24864" "XLOC_015652" "chr19" 36544603 36547115 2512 "-" 7757 38 2993 114 7795 3107 28.9244125233319 19.7024765079275 0.00487491982039769 0.0366913421306727 0.031816422310275 0.101527141209198
"24929" "XLOC_015693" "chr19" 41860478 41860986 508 "-" 349 162 232 131 511 363 9.37616519173648 11.382616734509 0.317025440313112 0.360881542699725 0.043856102386613 0.1026154820549
"25087" "XLOC_015794" "chr19" 48326239 48326973 734 "-" 494 350 205 198 844 403 10.7180171867082 8.745974089504 0.414691943127962 0.491315136476427 0.0766231933484647 0.174349868201982
"25120" "XLOC_015815" "chr19" 49796215 49797257 1042 "-" 5635 3461 2405 2038 9096 4443 81.3674667500963 67.9215822637204 0.380496921723835 0.45869907720009 0.0782021554762554 0.337265342886265
"25169" "XLOC_015853" "chr2" 151766 152186 420 "+" 1123 789 752 703 1912 1455 42.4332855562057 55.1839651918208 0.41265690376569 0.483161512027491 0.070504608261801 0.27411536328646
"25175" "XLOC_015856" "chr2" 157548 158447 899 "+" 786 414 393 257 1200 650 12.4419833754891 11.5173579635005 0.345 0.395384615384615 0.0503846153846154 0.125115636307385
"25192" "XLOC_015862" "chr2" 351011 354913 3902 "+" 1134 709 1507 1248 1843 2755 4.40256860788543 11.2469182467808 0.384698860553445 0.452994555353902 0.0682956948004565 0.14050411463543
"25260" "XLOC_015910" "chr2" 3459971 3462079 2108 "+" 1208 45 1039 427 1253 1466 5.54049448425425 11.0780306891462 0.0359138068635275 0.291268758526603 0.255354951663075 0.540681135361717
"25343" "XLOC_015956" "chr2" 6760810 6762183 1373 "+" 2006 1155 1477 1128 3161 2605 21.459619686501 30.2229178418198 0.36539069914584 0.433013435700576 0.0676227365547359 0.219907298482948
"25385" "XLOC_015982" "chr2" 8444537 8447573 3036 "+" 6214 481 12153 4982 6695 17135 20.5549713851314 89.9045231100735 0.0718446601941748 0.290749927049898 0.218905266855723 0.87813885178167
"25390" "XLOC_015985" "chr2" 8590471 8591243 772 "+" 373 321 371 389 694 760 8.37934810003011 15.6817848843805 0.462536023054755 0.511842105263158 0.0493060822084028 0.122646444701708
"25593" "XLOC_016121" "chr2" 16414998 16415651 653 "+" 131 92 213 195 223 408 3.18316934809587 9.95282073777428 0.412556053811659 0.477941176470588 0.065385122658929 0.123068441319707
"25642" "XLOC_016152" "chr2" 19234118 19234911 793 "+" 17147 3309 4941 1269 20456 6210 240.444911227591 124.743410350279 0.161761830269847 0.204347826086957 0.0425859958171091 0.221756607647198
"25711" "XLOC_016191" "chr2" 22071963 22072593 630 "+" 3210 4813 1591 2956 8023 4547 118.703713395202 114.96975474328 0.599900286675807 0.65009896635144 0.0501986796756334 0.238984745982702
"25734" "XLOC_016203" "chr2" 22535016 22536604 1588 "+" 3504 1805 1988 1237 5309 3225 31.1623563584614 32.3503080891572 0.339988698436617 0.383565891472868 0.0435771930362512 0.150693948964785
"25758" "XLOC_016217" "chr2" 23303455 23306317 2862 "+" 1671 540 2178 998 2211 3176 7.20090656115844 17.677061158941 0.244233378561737 0.314231738035264 0.0699983594735277 0.176454342551725
"25812" "XLOC_016239" "chr2" 24239550 24243940 4390 "+" 1435 583 1110 612 2018 1722 4.28474227109179 6.24838566021377 0.288899900891972 0.355400696864112 0.0665007959721393 0.110482969451035
"25868" "XLOC_016274" "chr2" 25991406 25993563 2157 "+" 9923 5985 8200 7863 15908 16063 68.743794356365 118.624860418652 0.376225798340458 0.489510054161738 0.113284255821281 0.514302694790853
"25880" "XLOC_016280" "chr2" 26430719 26432564 1845 "+" 2244 2186 1358 1552 4430 2910 22.3807903033973 25.1244069166013 0.493453724604966 0.533333333333333 0.0398796087283672 0.126326315125369
"25901" "XLOC_016286" "chr2" 26649661 26650624 963 "+" 1409 29 3249 194 1438 3443 13.9187636833368 56.952125342329 0.0201668984700974 0.0563462097008423 0.0361793112307449 0.12907738369212
"25932" "XLOC_016300" "chr2" 27688513 27692180 3667 "+" 1851 1266 3292 2822 3117 6114 7.92307842493368 26.5591226545989 0.406159769008662 0.461563624468433 0.0554038554597709 0.157751181554042
"25971" "XLOC_016325" "chr2" 29830960 29831563 603 "+" 776 61 617 77 837 694 12.9382699511756 18.3333301124525 0.0728793309438471 0.110951008645533 0.0380716777016861 0.104680482405631
"26051" "XLOC_016369" "chr2" 31569404 31570969 1565 "+" 303 224 1047 914 527 1961 3.13880499986986 19.9600880125984 0.425047438330171 0.466088730239674 0.0410412919095028 0.100413164420362
"26112" "XLOC_016406" "chr2" 33667584 33668606 1022 "+" 1553 40 439 47 1593 486 14.5289069519908 7.57503377580141 0.0251098556183302 0.0967078189300412 0.071597963311711 0.172021891383793
"26127" "XLOC_016416" "chr2" 35217051 35217464 413 "+" 75 59 35 49 134 84 3.02428565236414 3.23987634185773 0.440298507462687 0.583333333333333 0.143034825870647 0.163302522982811
"26136" "XLOC_016421" "chr2" 35571344 35572582 1238 "+" 1438 694 1323 848 2132 2171 16.0522020680748 27.9343376919907 0.325515947467167 0.39060340856748 0.0650874611003134 0.201168191195212
"26235" "XLOC_016473" "chr2" 37976435 37978416 1981 "+" 4029 3222 3662 3445 7251 7107 34.1178371565912 57.1480005272333 0.44435250310302 0.484733361474602 0.0403808583715822 0.154280293096683
"26343" "XLOC_016540" "chr2" 43665156 43668606 3450 "+" 4630 4235 5684 6091 8865 11775 23.9512237146657 54.3677075265002 0.477721376198534 0.517282377919321 0.0395610017207871 0.145095598258602
"26376" "XLOC_016558" "chr2" 44753995 44756745 2750 "+" 591 477 935 988 1068 1923 3.61998375220457 11.1389893975198 0.446629213483146 0.513780551222049 0.0671513377389029 0.134215651802301
"26655" "XLOC_016748" "chr2" 56446055 56448263 2208 "+" 2266 1082 2821 1710 3348 4531 14.133653587969 32.6884398623371 0.323178016726404 0.377400132421099 0.0542221156946953 0.170973608618863
"26710" "XLOC_016789" "chr2" 59531989 59533065 1076 "+" 309 265 104 168 574 272 4.97241861316615 4.02676080654684 0.461672473867596 0.617647058823529 0.155974584955934 0.234583625981024
"26755" "XLOC_016816" "chr2" 157428 157912 484 "-" 526 347 260 206 873 466 16.812679901231 15.3369766086495 0.397479954180985 0.44206008583691 0.0445801316559248 0.123810375089537
"26765" "XLOC_016825" "chr2" 215506 218622 3116 "-" 1631 573 1090 507 2204 1597 6.59298675980439 8.1640690136623 0.259981851179673 0.317470256731371 0.057488405551698 0.114894840994316
"26814" "XLOC_016862" "chr2" 2368140 2369089 949 "-" 1794 608 3175 1240 2402 4415 23.5925483114369 74.1077615831411 0.253122398001665 0.280860702151755 0.0277383041500901 0.107867539698489
"26835" "XLOC_016877" "chr2" 3386912 3389105 2193 "-" 666 142 592 203 808 795 3.43432025691149 5.77467699554783 0.175742574257426 0.255345911949686 0.0796033376922598 0.121556986279754
"26894" "XLOC_016907" "chr2" 5351808 5352390 582 "-" 1521 570 1378 606 2091 1984 33.4887633549467 54.3022573127861 0.272596843615495 0.305443548387097 0.0328467047716018 0.124220063729087
"26915" "XLOC_016922" "chr2" 5964602 5965096 494 "-" 706 117 333 78 823 411 15.5289091327712 13.2529961898968 0.142162818955043 0.18978102189781 0.0476182029427677 0.12697868671596
"26926" "XLOC_016929" "chr2" 6854245 6860114 5869 "-" 2842 2122 3787 3421 4964 7208 7.88380231198659 19.5636492823099 0.427477840451249 0.4746115427303 0.0471337022790507 0.123449111949285
"26927" "XLOC_016930" "chr2" 6943374 6946916 3542 "-" 3596 2717 4446 3891 6313 8337 16.6132765630216 37.4938851557972 0.43038175194044 0.466714645555955 0.036332893615515 0.119819320544376
"27025" "XLOC_016979" "chr2" 10747526 10748192 666 "-" 228 102 102 73 330 175 4.61857258259053 4.1856510547649 0.309090909090909 0.417142857142857 0.108051948051948 0.160142104930293
"27059" "XLOC_017002" "chr2" 13047975 13049214 1239 "-" 1473 1090 1077 927 2563 2004 19.2817018084808 25.7647309090591 0.425282871634803 0.462574850299401 0.0372919786645983 0.11614760593135
"27186" "XLOC_017082" "chr2" 19459891 19461085 1194 "-" 2487 2734 2626 3660 5221 6286 40.758428313709 83.8627790626845 0.52365447232331 0.582246261533567 0.0585917892102569 0.242108984573553
"27235" "XLOC_017110" "chr2" 21618206 21619724 1518 "-" 2214 2131 2117 2443 4345 4560 26.6800151361899 47.8511380661728 0.490448791714614 0.535745614035088 0.0452968223204732 0.16388707489376
"27286" "XLOC_017136" "chr2" 23066567 23068627 2060 "-" 2485 1955 1155 1051 4440 2206 20.0901792727618 17.0583683413491 0.440315315315315 0.476427923844062 0.0361126085287463 0.105513006872789
"27319" "XLOC_017151" "chr2" 24043868 24048002 4134 "-" 1618 72 1461 464 1690 1925 3.81052043263472 7.41753256584606 0.042603550295858 0.241038961038961 0.198435410743103 0.342354303538981
"27564" "XLOC_017280" "chr2" 32397097 32397848 751 "-" 463 50 147 29 513 176 6.36715599976885 3.73311983287291 0.0974658869395711 0.164772727272727 0.0673068403331561 0.108997744063977
"27570" "XLOC_017283" "chr2" 32527851 32530481 2630 "-" 2137 746 3379 1402 2883 4781 10.2177896154341 28.9575753686593 0.258758237946583 0.293244091194311 0.0344858532477274 0.102591996705361
"27622" "XLOC_017315" "chr2" 36391489 36391996 507 "-" 129 123 172 205 252 377 4.63298233029307 11.8449325233303 0.488095238095238 0.543766578249337 0.0556713401540987 0.117403831221026
"27638" "XLOC_017321" "chr2" 36710857 36711386 529 "-" 207 296 117 276 503 393 8.8629923699528 11.8341229897062 0.588469184890656 0.702290076335878 0.113820891445222 0.265982026398265
"27645" "XLOC_017324" "chr2" 36843704 36846716 3012 "-" 18362 2141 18029 4196 20503 22225 63.4498363899236 117.540085496057 0.104423742866898 0.188796400449944 0.0843726575830462 0.380123642229209
"27710" "XLOC_017360" "chr2" 37900578 37901546 968 "-" 5472 4652 3134 2959 10124 6093 97.4865815120635 100.26630737822 0.459502173054129 0.485639258165108 0.0261370851109787 0.120070398224945
"27729" "XLOC_017371" "chr2" 38701351 38701927 576 "-" 2206 356 1151 268 2562 1419 41.4595614956521 39.2427209514859 0.138953942232631 0.188865398167724 0.049911455935093 0.18455358159468
"27773" "XLOC_017397" "chr2" 41563234 41565794 2560 "-" 4783 3246 5488 4446 8029 9934 29.2340883415039 61.8135079173459 0.404284468800598 0.447553855445943 0.0432693866453454 0.165212696254825
"27879" "XLOC_017452" "chr2" 44444676 44445229 553 "-" 311 139 285 163 450 448 7.58499755056376 12.9048239101844 0.308888888888889 0.363839285714286 0.0549503968253968 0.127857543021796
"27919" "XLOC_017473" "chr2" 45710634 45711829 1195 "-" 6741 4137 2885 2019 10878 4904 84.8494851796058 65.3704924161609 0.38030888030888 0.411704730831974 0.0313958505230936 0.135597220277787
"27988" "XLOC_017521" "chr2" 49569956 49571422 1466 "-" 8637 12027 4366 6974 20664 11340 131.385816780085 123.219171514514 0.582026713124274 0.614991181657848 0.0329644685335742 0.15976447563488
"27995" "XLOC_017525" "chr2" 50179028 50180155 1127 "-" 1575 941 1694 1180 2516 2874 20.8091711958627 40.6220697858213 0.374006359300477 0.410577592205985 0.0365712329055077 0.125248110175846
"28132" "XLOC_017616" "chr2" 55965727 55969603 3876 "-" 1012 503 1571 1029 1515 2600 3.64331671991433 10.6853506802755 0.332013201320132 0.395769230769231 0.0637560294490988 0.125542957961214
"28157" "XLOC_017628" "chr2" 56873503 56878574 5071 "-" 2009 342 1073 343 2351 1416 4.32142600428607 4.44804162729511 0.145470012760527 0.242231638418079 0.0967616256575517 0.143026157291324
"28199" "XLOC_017661" "chr2" 58143094 58144016 922 "-" 178 427 70 358 605 428 6.1163526283547 7.39455507814455 0.705785123966942 0.836448598130841 0.130663474163899 0.249612988370747
"28342" "XLOC_017743" "chr20" 735152 736051 899 "+" 665 56 660 141 721 801 7.47555834477303 14.192928813483 0.0776699029126214 0.176029962546816 0.0983600596341951 0.234363676689247
"28358" "XLOC_017752" "chr20" 1298562 1299484 922 "+" 180 315 483 1263 495 1746 5.00428851410839 30.1656382393467 0.636363636363636 0.723367697594502 0.0870040612308653 0.24944448767378
"28400" "XLOC_017774" "chr20" 2770504 2772393 1889 "+" 10212 1492 15164 2836 11704 18000 57.7524506399441 151.788806910751 0.127477785372522 0.157555555555556 0.0300777701830333 0.1399149734593
"28405" "XLOC_017777" "chr20" 3010006 3012266 2260 "+" 476 480 682 865 956 1547 3.94291591451469 10.903880285781 0.502092050209205 0.559146735617324 0.0570546854081189 0.114373928675469
"28415" "XLOC_017782" "chr20" 3382658 3384371 1713 "+" 800 726 360 404 1526 764 8.30357730164707 7.10452743654305 0.475753604193971 0.528795811518325 0.0530422073243534 0.108298739678097
"28563" "XLOC_017873" "chr20" 13786955 13789496 2541 "+" 1983 1163 2184 1648 3146 3832 11.5404333102652 24.0226014160413 0.369675778766688 0.430062630480167 0.0603868517134792 0.173802995007586
"28573" "XLOC_017876" "chr20" 14031611 14032860 1249 "+" 223 180 109 147 403 256 3.00753486188255 3.26495144565113 0.446650124069479 0.57421875 0.127568625930521 0.145814209757273
"28680" "XLOC_017946" "chr20" 20884575 20885917 1342 "+" 3491 4055 1659 2262 7546 3921 52.4121949141488 46.5418376210274 0.537370792472833 0.576893649579189 0.0395228571063557 0.154198752823689
"28796" "XLOC_018014" "chr20" 26433633 26436840 3207 "+" 2831 2253 2135 2053 5084 4188 14.7766043263192 20.8020872326762 0.44315499606609 0.490210124164279 0.0470551280981892 0.135452878868263
"28833" "XLOC_018034" "chr20" 27118616 27120549 1933 "+" 7812 2131 2746 1525 9943 4271 47.94613984805 35.1962924430241 0.214321633309866 0.357059236712714 0.142737603402847 0.532041285995328
"28854" "XLOC_018050" "chr20" 27781408 27783504 2096 "+" 4933 6049 4856 7346 10982 12202 48.838039688784 92.7339891967848 0.550810417046075 0.602032453696115 0.05122203665004 0.218188534656034
"28899" "XLOC_018077" "chr20" 29767857 29769068 1211 "+" 1207 725 509 360 1932 869 14.8706872979762 11.4307528160878 0.375258799171843 0.414269275028769 0.0390104758569261 0.10050957485756
"28914" "XLOC_018086" "chr20" 30915012 30916418 1406 "+" 237 226 634 841 463 1475 3.06947240058289 16.7111331584974 0.488120950323974 0.570169491525424 0.0820485412014497 0.188018725131547
"28956" "XLOC_018110" "chr20" 32558863 32560812 1949 "+" 1096 245 1688 584 1341 2272 6.41335087915651 18.569306647569 0.182699478001491 0.257042253521127 0.0743427755196353 0.187718088227592
"29028" "XLOC_018149" "chr20" 35093223 35095214 1991 "+" 8601 1299 17478 5516 9900 22994 46.348106579688 183.968076329982 0.131212121212121 0.239888666608681 0.108676545396559 0.515812127805252
"29096" "XLOC_018191" "chr20" 37937398 37941118 3720 "+" 1796 603 1291 724 2399 2015 6.0111196209455 8.62842067432249 0.251354731137974 0.359305210918114 0.10795047978014 0.214883950197338
"29118" "XLOC_018203" "chr20" 38608184 38611406 3222 "+" 2548 432 595 178 2980 773 8.62102273499969 3.82166977868574 0.14496644295302 0.230271668822768 0.0853052258697483 0.155936786199176
"29142" "XLOC_018217" "chr20" 39383368 39384016 648 "+" 2153 1087 2407 1349 3240 3756 46.6055960606862 92.3314759337757 0.335493827160494 0.359158679446219 0.0236648522857256 0.100359655129987
"29192" "XLOC_018249" "chr20" 42585090 42588690 3600 "+" 1680 1477 1383 1497 3157 2880 8.17410370908813 12.7435136113071 0.467849223946785 0.519791666666667 0.0519424427198817 0.121932004457299
"29235" "XLOC_018268" "chr20" 43746037 43747254 1217 "+" 1149 147 341 574 1296 915 9.92618775589965 11.9764944066824 0.113425925925926 0.627322404371585 0.513896478445659 1.22999165297902
"29309" "XLOC_018317" "chr20" 46773881 46774351 470 "+" 612 31 486 68 643 554 12.7520843689452 18.7763471826173 0.0482115085536547 0.122743682310469 0.0745321737568146 0.205540546698633
"29446" "XLOC_018402" "chr20" 52882016 52884459 2443 "+" 701 149 344 200 850 544 3.24312375371128 3.54710980584888 0.175294117647059 0.367647058823529 0.192352941176471 0.235120339803124
"29502" "XLOC_018440" "chr20" 54568983 54569424 441 "+" 341 41 140 27 382 167 8.0740760522368 6.03221874458129 0.107329842931937 0.161676646706587 0.0543468037746496 0.10616506580314
"29556" "XLOC_018470" "chr20" 134969 135561 592 "-" 420 315 228 209 735 437 11.5726733461501 11.758689713136 0.428571428571429 0.478260869565217 0.0496894409937889 0.122069631251663
"29561" "XLOC_018472" "chr20" 171070 172687 1617 "-" 2218 134 2861 409 2352 3270 13.5579915812905 32.2134272642039 0.0569727891156463 0.125076452599388 0.0681036634837421 0.213199381619693
"29571" "XLOC_018477" "chr20" 216504 224668 8164 "-" 11590 11229 7842 9562 22819 17404 26.053236073219 33.9582482378718 0.492089925062448 0.549413927832682 0.0573240027702342 0.194981219189936
"29596" "XLOC_018491" "chr20" 1263724 1264602 878 "-" 1060 639 294 232 1699 526 18.0371088171084 9.54312095607562 0.376103590347263 0.44106463878327 0.0649610484360069 0.170454674454855
"29612" "XLOC_018502" "chr20" 2305680 2306582 902 "-" 4225 4663 1704 2164 8888 3868 91.847125895206 68.3091888144896 0.5246399639964 0.559462254395036 0.0348222903986365 0.152626207626013
"29671" "XLOC_018539" "chr20" 4034666 4037620 2954 "-" 994 843 842 921 1837 1763 5.79651184586869 9.506945877088 0.45890038105607 0.522404991491775 0.0635046104357057 0.129227539618027
"29822" "XLOC_018643" "chr20" 13917804 13918531 727 "-" 195 72 415 195 267 610 3.42329962811643 13.3657897230009 0.269662921348315 0.319672131147541 0.0500092097992264 0.106398697177716
"30048" "XLOC_018776" "chr20" 26074780 26075445 665 "-" 833 226 1509 488 1059 1997 14.8437071363208 47.8360839883087 0.213408876298395 0.244366549824737 0.0309576735263424 0.106645838913476
"30128" "XLOC_018819" "chr20" 28895877 28897907 2030 "-" 1850 2192 1375 1994 4042 3369 18.5595881061373 26.4365131505502 0.542305789213261 0.591867022855447 0.0495612336421859 0.154305365579428
"30130" "XLOC_018820" "chr20" 28911902 28915436 3534 "-" 1133 44 1718 904 1177 2622 3.10440218242375 11.8185811717767 0.0373831775700935 0.344774980930587 0.307391803360494 0.617782321639721
"30143" "XLOC_018829" "chr20" 29518377 29519256 879 "-" 5921 1446 2288 982 7367 3270 78.121371144272 59.2595129536037 0.196280711280033 0.300305810397553 0.104025099117521 0.439985606096969
"30159" "XLOC_018837" "chr20" 30057381 30059795 2414 "-" 4972 202 11548 1133 5174 12681 19.9782397695104 83.6787987287618 0.0390413606494008 0.0893462660673448 0.050304905417944 0.198600776587974
"30165" "XLOC_018841" "chr20" 30397492 30398371 879 "-" 565 0 499 28 565 527 5.99139061986069 9.55038633839423 0 0.0531309297912713 0.0531309297912713 0.108938835191978
"30171" "XLOC_018847" "chr20" 30919250 30921065 1815 "-" 676 156 910 288 832 1198 4.2728215892552 10.5142763817809 0.1875 0.240400667779633 0.0529006677796327 0.105833491827622
"30275" "XLOC_018903" "chr20" 34726717 34728070 1353 "-" 446 162 714 445 608 1159 4.18864780560196 13.6453550217155 0.266447368421053 0.383951682484901 0.117504314063848 0.25709470676629
"30283" "XLOC_018907" "chr20" 34819250 34820359 1109 "-" 380 239 348 305 619 653 5.2026806062335 9.37952478379566 0.38610662358643 0.467075038284839 0.0809684146984095 0.160856289377064
"30292" "XLOC_018913" "chr20" 35520548 35521157 609 "-" 271 182 116 108 453 224 6.93344335484101 5.85908671784233 0.401766004415011 0.482142857142857 0.0803768527278461 0.149156469525627
"30325" "XLOC_018933" "chr20" 36939751 36941912 2161 "-" 841 768 1870 2296 1609 4166 6.94015771047146 30.7088603104496 0.477315102548167 0.551128180508881 0.0738130779607149 0.216653171140574
"30337" "XLOC_018942" "chr20" 37943933 37945443 1510 "-" 1065 78 1063 152 1143 1215 7.05565513872376 12.8173584749487 0.068241469816273 0.125102880658436 0.0568614108421633 0.130566054691459
"30347" "XLOC_018946" "chr20" 38787664 38790617 2953 "-" 18852 10950 3091 2020 29802 5111 94.0697577921145 27.5703090363149 0.367425005033219 0.395225983173547 0.027800978140328 0.114204172761175
"30422" "XLOC_018985" "chr20" 42327982 42331984 4002 "-" 1315 1201 1754 2265 2516 4019 5.8600539574556 15.9970580971524 0.477344992050874 0.563573028116447 0.0862280360655724 0.206203930395921
"30493" "XLOC_019026" "chr20" 44769709 44772936 3227 "-" 1283 1098 751 890 2381 1641 6.87746663901419 8.10044384728653 0.46115077698446 0.542352224253504 0.0812014472690436 0.163493373207313
"30555" "XLOC_019062" "chr20" 47085360 47086755 1395 "-" 1957 983 1430 881 2940 2311 19.6445093073 26.3891218241314 0.334353741496599 0.381220250973605 0.0468665094770059 0.146983921512924
"30594" "XLOC_019091" "chr20" 48703856 48704913 1057 "-" 334 124 462 238 458 700 4.03885770970564 10.5492662345257 0.270742358078603 0.34 0.0692576419213974 0.137619130725853
"30628" "XLOC_019117" "chr20" 50250798 50252073 1275 "-" 205 443 150 483 648 633 4.73732176428622 7.90847462348762 0.683641975308642 0.76303317535545 0.0793912000468082 0.14641147895814
"30771" "XLOC_019207" "chr20" 54761490 54761919 429 "-" 371 278 460 407 649 867 14.1011803465666 32.1929670775152 0.428351309707242 0.469434832756632 0.0410835230493902 0.129079021474411
"30869" "XLOC_019272" "chr21" 2561333 2563971 2638 "+" 1813 1741 2599 2897 3554 5496 12.5577170886792 33.1872397686427 0.489870568373663 0.527110625909753 0.0372400575360891 0.116558936114544
"30902" "XLOC_019288" "chr21" 2718049 2719650 1601 "+" 730 755 323 409 1485 732 8.64576016865947 7.28314488091566 0.508417508417508 0.558743169398907 0.0503256609813987 0.104425152989616
"30935" "XLOC_019313" "chr21" 2907465 2910091 2626 "+" 5262 2805 3359 2116 8067 5475 28.6342226520606 33.2115084833902 0.347712904425437 0.38648401826484 0.0387711138394032 0.133042918033325
"30978" "XLOC_019345" "chr21" 4563688 4566530 2842 "+" 1677 2045 2477 3773 3722 6250 12.20732079788 35.0312104462831 0.549435787211177 0.60368 0.0542442127888232 0.17152360297703
"31068" "XLOC_019396" "chr21" 7569522 7570019 497 "+" 1098 449 257 138 1547 395 29.013624589892 12.6601807758207 0.290239172592114 0.349367088607595 0.0591279160154811 0.17955525518498
"31148" "XLOC_019441" "chr21" 10196638 10198975 2337 "+" 1423 839 2318 1785 2262 4103 9.02198188183759 27.9667502926791 0.370910698496905 0.435047526200341 0.0641368277034358 0.187117023785457
"31156" "XLOC_019444" "chr21" 10293370 10294053 683 "+" 1036 1011 734 855 2047 1589 27.9360629974304 37.0597421822235 0.493893502686859 0.538074260541221 0.044180757854362 0.153800974091801
"31182" "XLOC_019453" "chr21" 11487312 11489417 2105 "+" 2018 2564 948 1437 4582 2385 20.289486095018 18.0482660112633 0.559580969009166 0.60251572327044 0.0429347542612739 0.126798691315347
"31251" "XLOC_019494" "chr21" 15617178 15620058 2880 "+" 8946 310 11217 958 9256 12175 29.9570414678967 67.340398531972 0.0334917891097666 0.0786858316221766 0.0451940425124099 0.175561929897077
"31268" "XLOC_019502" "chr21" 16895596 16898401 2805 "+" 4917 257 11222 1736 5174 12958 17.1933942258817 73.5875442849006 0.0496714340935446 0.133971291866029 0.0842998577724841 0.321629429001436
"31302" "XLOC_019520" "chr21" 18143490 18144712 1222 "+" 1658 212 553 158 1870 711 14.263905831994 9.2682469083872 0.113368983957219 0.222222222222222 0.108853238265003 0.268347235243119
"31438" "XLOC_019605" "chr21" 22002729 22003710 981 "+" 523 39 632 416 562 1048 5.33992762203989 17.0173321415008 0.0693950177935943 0.396946564885496 0.327551547091902 0.790710715207064
"31474" "XLOC_019629" "chr21" 24395150 24396339 1189 "+" 232 160 196 191 392 387 3.07306873940942 5.18475585321261 0.408163265306122 0.493540051679587 0.0853767863734641 0.121065478845653
"31521" "XLOC_019663" "chr21" 25196257 25199670 3413 "+" 907 486 841 617 1393 1458 3.80437124597339 6.80487944817085 0.348887293610912 0.42318244170096 0.0742951480900485 0.123967334823767
"31541" "XLOC_019671" "chr21" 25924142 25925022 880 "+" 2253 1079 2814 1559 3332 4373 35.2931468350469 79.1582173611446 0.323829531812725 0.356505831237137 0.0326762994244119 0.132241074785521
"31575" "XLOC_019691" "chr21" 26771577 26777052 5475 "+" 3931 10 6529 672 3941 7201 6.70950334521149 20.951151030827 0.00253742704897234 0.0933203721705319 0.0907829451215595 0.238474432491664
"31617" "XLOC_019715" "chr21" 28762912 28763808 896 "+" 607 395 699 540 1002 1239 10.4238409046446 22.0273623945444 0.394211576846307 0.435835351089588 0.041623774243281 0.115988407368089
"31635" "XLOC_019724" "chr21" 29278935 29281472 2537 "+" 526 302 1309 2235 828 3544 3.04213114215595 22.2521739448523 0.364734299516908 0.630643340857788 0.26590904134088 0.674726135705597
"31692" "XLOC_019765" "chr21" 33094452 33094886 434 "+" 2396 924 1546 720 3320 2266 71.3044142495292 83.170512221261 0.278313253012048 0.317740511915269 0.039427258903221 0.171385745114091
"31696" "XLOC_019767" "chr21" 33758955 33759726 771 "+" 518 558 433 551 1076 984 13.008462091128 20.3301189908012 0.518587360594795 0.559959349593496 0.0413719889987004 0.116402910003889
"31762" "XLOC_019804" "chr21" 37699067 37699979 912 "+" 269 336 272 415 605 687 6.18341789840245 11.9994433264363 0.555371900826446 0.604075691411936 0.0487037905854897 0.107505449064644
"32174" "XLOC_020079" "chr21" 7208853 7209597 744 "-" 2333 2530 585 740 4863 1325 60.9255413019132 28.3688769068916 0.520254986633765 0.558490566037736 0.0382355794039707 0.145249005481613
"32290" "XLOC_020153" "chr21" 11887182 11889037 1855 "-" 28761 3809 42731 7358 32570 50089 163.659758889116 430.127933474905 0.116948111759288 0.146898520633273 0.0299504088739851 0.170518898779559
"32331" "XLOC_020175" "chr21" 13037348 13041781 4433 "-" 1671 283 1604 998 1954 2602 4.1086097316752 9.34993864668988 0.144831115660184 0.383551114527287 0.238719998867102 0.455111869491665
"32345" "XLOC_020185" "chr21" 14282119 14283168 1049 "-" 2526 778 1538 591 3304 2129 29.3584155165886 32.3295286921744 0.23547215496368 0.277595115077501 0.0421229601138208 0.144437159194689
"32406" "XLOC_020221" "chr21" 17744287 17744730 443 "-" 673 78 528 90 751 618 15.8017167682056 22.2220412296495 0.103861517976032 0.145631067961165 0.0417695499851331 0.12301399771823
"32435" "XLOC_020235" "chr21" 18745759 18746164 405 "-" 2303 3147 1622 2453 5450 4075 125.432344953452 160.27721594468 0.57743119266055 0.601963190184049 0.0245319975234987 0.121723566753871
"32627" "XLOC_020343" "chr21" 25157436 25157951 515 "-" 54852 30136 5791 3414 84988 9205 1538.21996039052 284.718550466217 0.354591236409846 0.370885388375883 0.0162941519660366 0.111045588491795
"32645" "XLOC_020354" "chr21" 25794819 25795344 525 "-" 372 273 327 323 645 650 11.45166074634 19.7221043984514 0.423255813953488 0.496923076923077 0.0736672629695885 0.202321958921913
"32648" "XLOC_020356" "chr21" 25879312 25879996 684 "-" 176 120 276 242 296 518 4.03370071168512 12.0634869346803 0.405405405405405 0.467181467181467 0.0617760617760618 0.128833815958123
"32652" "XLOC_020360" "chr21" 26056819 26058910 2091 "-" 696 135 940 337 831 1277 3.70437592792255 9.72828005836868 0.162454873646209 0.263899765074393 0.101444891428184 0.193206013356856
"32668" "XLOC_020368" "chr21" 26592105 26594670 2565 "-" 1211 695 2465 2284 1906 4749 6.92633653736202 29.4926638109636 0.364637985309549 0.480943356496104 0.116305371186556 0.337511609589639
"32728" "XLOC_020398" "chr21" 28913484 28914254 770 "-" 3934 1184 3747 1359 5118 5106 61.9551793866473 105.630487823594 0.231340367330989 0.266157461809636 0.0348170944786471 0.154182192804081
"32738" "XLOC_020402" "chr21" 29154455 29155094 639 "-" 163 155 319 377 318 696 4.63867904453778 17.3503236961458 0.487421383647799 0.541666666666667 0.0542452830188679 0.130047385059191
"32795" "XLOC_020433" "chr21" 31522719 31527591 4872 "-" 8561 332 17329 2209 8893 19538 17.0141036850444 63.881047038618 0.037332733610705 0.11306172586754 0.0757289922568351 0.280197778741871
"32812" "XLOC_020443" "chr21" 32393215 32395362 2147 "-" 2299 2229 1729 1910 4528 3639 19.6581405647683 26.9990952675515 0.492270318021201 0.524869469634515 0.0325991516133136 0.102676923355729
"32826" "XLOC_020450" "chr21" 33844796 33846062 1266 "-" 4943 931 1324 680 5874 2004 43.2482261074994 25.2152461266384 0.158495062989445 0.339321357285429 0.180826294295984 0.638886994987592
"32855" "XLOC_020467" "chr21" 36309418 36312292 2874 "-" 2673 350 3863 1337 3023 5200 9.80436443225153 28.8214469288434 0.115779027456169 0.257115384615385 0.141336357159215 0.418464949421432
"32893" "XLOC_020483" "chr21" 37619561 37620349 788 "-" 800 568 546 448 1368 994 16.1818414748779 20.0936746980318 0.415204678362573 0.450704225352113 0.0354995469895396 0.102877539765533
"32903" "XLOC_020488" "chr21" 37956316 37957728 1412 "-" 1541 260 772 220 1801 992 11.8890479469258 11.1911875906663 0.144364242087729 0.221774193548387 0.077409951460658 0.189331540267033
"32912" "XLOC_020494" "chr21" 38403758 38405850 2092 "-" 3165 576 2265 1021 3741 3286 16.668406774668 25.0210239763116 0.153969526864475 0.310712111990262 0.156742585125787 0.4760429769027
"32949" "XLOC_020511" "chr21" 39213888 39214297 409 "-" 1408 305 871 258 1713 1129 39.0393085828633 43.9713535060076 0.178050204319907 0.228520814880425 0.0504706105605186 0.188044505016774
"32951" "XLOC_020513" "chr21" 39238890 39239997 1107 "-" 640 375 572 409 1015 981 8.54646431826495 14.1162904840698 0.369458128078818 0.416921508664628 0.0474633805858102 0.1152209464454
"32953" "XLOC_020514" "chr21" 39360909 39361533 624 "-" 340 0 251 15 340 266 5.07881495533119 6.7904139034609 0 0.056390977443609 0.056390977443609 0.100421168819006
"32988" "XLOC_020541" "chr21" 40224198 40227905 3707 "-" 2184 1454 1731 1418 3638 3149 9.14762117446865 13.5316038447552 0.399670148433205 0.450301683073992 0.0506315346407867 0.122948663286183
"33019" "XLOC_020561" "chr21" 41782006 41785904 3898 "-" 5371 2363 1137 841 7734 1978 18.4939804994021 8.08320610671029 0.305534005689165 0.425176946410516 0.119642940721351 0.309505043704487
"33032" "XLOC_020569" "chr21" 42035872 42036708 836 "-" 1086 251 546 171 1337 717 14.907100940942 13.6619307106866 0.18773373223635 0.238493723849372 0.0507599916130224 0.134979758625908
"33056" "XLOC_020583" "chr21" 43240136 43243112 2976 "-" 1577 561 2934 1638 2138 4572 6.69642233721419 24.4721707959072 0.262394761459308 0.358267716535433 0.0958729550761253 0.263292423711288
"33057" "XLOC_020584" "chr21" 43243711 43245837 2126 "-" 2531 1243 2719 1854 3774 4573 16.5465211225804 34.2639274132803 0.329358770535241 0.40542313579707 0.0760643652618286 0.246064786001157
"33073" "XLOC_020596" "chr21" 44026849 44027412 563 "-" 7511 4641 3692 2544 12152 6236 201.190480756469 176.4399442276 0.381912442396313 0.40795381654907 0.0260413741527565 0.136476821822673
"33082" "XLOC_020603" "chr21" 44179377 44181516 2139 "-" 3190 25 3174 258 3215 3432 14.0100038649001 25.5585195850899 0.00777604976671851 0.0751748251748252 0.0673987754081067 0.20117771230572
"33084" "XLOC_020604" "chr21" 44200707 44204424 3717 "-" 1707 31 2129 170 1738 2299 4.3583818107868 9.85248109779222 0.0178365937859609 0.0739451935624184 0.0561085997764576 0.110021080070194
"33093" "XLOC_020611" "chr22" 120285 121885 1600 "+" 1204 3022 663 2000 4226 2663 24.6194061190575 26.512481833524 0.71509701845717 0.751032669921142 0.0359356514639717 0.116476831076606
"33118" "XLOC_020629" "chr22" 388194 388625 431 "+" 186 175 77 157 361 234 7.80724834241658 8.64844021184992 0.484764542936288 0.670940170940171 0.186175628003883 0.392369612730937
"33363" "XLOC_020743" "chr22" 2496688 2499640 2952 "+" 675 326 2033 2188 1001 4221 3.1607182694273 22.7770879714292 0.325674325674326 0.518360578062071 0.192686252387745 0.493769008545991
"33395" "XLOC_020766" "chr22" 2636357 2636779 422 "+" 88 89 59 109 177 168 3.90956895864524 6.34155890610067 0.502824858757062 0.648809523809524 0.145984665052462 0.238574059972002
"33551" "XLOC_020874" "chr22" 4762988 4763768 780 "+" 1638 427 213 213 2065 426 24.6770656064916 8.69989871541156 0.206779661016949 0.5 0.293220338983051 0.825332797896918
"33772" "XLOC_021014" "chr22" 10370026 10372591 2565 "+" 4932 5041 3259 3816 9973 7075 36.241529006879 43.9377966861586 0.505464754838063 0.539363957597173 0.0338992027591104 0.125125975005667
"33794" "XLOC_021026" "chr22" 10865536 10866364 828 "+" 734 321 847 463 1055 1310 11.876546822228 25.2022989595596 0.304265402843602 0.353435114503817 0.0491697116602149 0.14357061314186
"33810" "XLOC_021038" "chr22" 11642231 11642910 679 "+" 339 295 163 175 634 338 8.703371988947 7.92950589216088 0.465299684542587 0.517751479289941 0.0524517947473541 0.111105182928579
"33905" "XLOC_021099" "chr22" 16997064 16997491 427 "+" 1576 1071 83 67 2647 150 57.7822073876517 5.59580515718987 0.404608991310918 0.446666666666667 0.0420576753557486 0.145350056537293
"33971" "XLOC_021136" "chr22" 19169626 19170539 913 "+" 12744 16166 5411 8034 28910 13445 295.151759499329 234.579053263997 0.559183673469388 0.597545555968762 0.0383618824993738 0.214029450995836
"34035" "XLOC_021171" "chr22" 20460341 20461754 1413 "+" 532 369 1041 1341 901 2382 5.94361529379735 26.8533699771173 0.409544950055494 0.562972292191436 0.153427342135942 0.429165337875055
"34143" "XLOC_021237" "chr22" 25581914 25582331 417 "+" 450 425 110 174 875 284 19.558703382782 10.8487945611847 0.485714285714286 0.612676056338028 0.126961770623742 0.345531796267822
"34209" "XLOC_021268" "chr22" 26881458 26882104 646 "+" 237 178 328 353 415 681 5.98802550005721 16.7924395690792 0.428915662650602 0.518355359765051 0.089439697114449 0.217584977048809
"34296" "XLOC_021325" "chr22" 33200731 33201865 1134 "+" 302 390 100 170 692 270 5.6880198366834 3.79271238431758 0.563583815028902 0.62962962962963 0.0660458146007279 0.102774841259551
"34324" "XLOC_021340" "chr22" 35040095 35040698 603 "+" 1493 1498 888 1024 2991 1912 46.2346062412977 50.5091169668721 0.500835840855901 0.535564853556485 0.0347290127005843 0.134711001962129
"34331" "XLOC_021344" "chr22" 36070276 36078398 8122 "+" 23775 954 13685 1006 24729 14691 28.3799503813029 28.8129399260823 0.0385781875530753 0.0684772990266149 0.0298991114735396 0.10026016472162
"34475" "XLOC_021433" "chr22" 41990556 41992233 1677 "+" 576 868 372 733 1444 1105 8.02605613734418 10.4961110170649 0.601108033240997 0.663348416289593 0.0622403830485955 0.13853595529665
"34544" "XLOC_021487" "chr22" 525997 526452 455 "-" 143 179 325 529 322 854 6.59648436551251 29.898243472682 0.555900621118012 0.61943793911007 0.0635373179920579 0.184513682020896
"34554" "XLOC_021491" "chr22" 592699 593360 661 "-" 2322 246 1387 320 2568 1707 36.2127596622821 41.1368716613108 0.0957943925233645 0.187463386057411 0.0916689935340462 0.335067462899059
"34564" "XLOC_021495" "chr22" 793038 793638 600 "-" 3378 4362 904 1405 7740 2309 120.24243783657 61.301610267725 0.563565891472868 0.608488523170204 0.0449226316973353 0.20252699750915
"34578" "XLOC_021503" "chr22" 1189220 1192481 3261 "-" 1765 927 3765 3290 2692 7055 7.69471110673826 34.4623921066281 0.344353640416048 0.466335931963147 0.121982291547099 0.371833253560149
"34642" "XLOC_021551" "chr22" 4603273 4603908 635 "-" 1121 17 1645 77 1138 1722 16.7046199423814 43.1975008635251 0.0149384885764499 0.0447154471544715 0.0297769585780216 0.101228698139861
"34926" "XLOC_021731" "chr22" 10670836 10672197 1361 "-" 1413 496 2510 1121 1909 3631 13.0742223188611 42.4978856747391 0.259821896280775 0.308730377306527 0.0489084810257518 0.162597919798183
"34934" "XLOC_021736" "chr22" 10845751 10847304 1553 "-" 2607 1689 899 675 4296 1574 25.7846285481916 16.1447926788452 0.393156424581006 0.428843710292249 0.0356872857112435 0.108590721052776
"34970" "XLOC_021756" "chr22" 11889988 11891919 1931 "-" 1188 374 507 251 1562 758 7.53992139272832 6.25296693252897 0.23943661971831 0.331134564643799 0.0916979449254896 0.177069276338847
"35072" "XLOC_021823" "chr22" 16406379 16408939 2560 "-" 2775 886 2431 1049 3661 3480 13.3299286857947 21.6540172692132 0.242010379677684 0.301436781609195 0.0594264019315117 0.170063035587448
"35078" "XLOC_021826" "chr22" 16525380 16526069 689 "-" 608 510 625 766 1118 1391 15.1248349479963 32.1593385945721 0.456171735241503 0.550682961897915 0.0945112266564125 0.2989416998492
"35192" "XLOC_021883" "chr22" 20726756 20727814 1058 "-" 1422 574 705 459 1996 1164 17.5850226346181 17.5253424427711 0.287575150300601 0.394329896907216 0.106754746606615 0.305889628604184
"35211" "XLOC_021892" "chr22" 21096027 21103721 7694 "-" 2959 2235 1621 1557 5194 3178 6.29242178162735 6.57962149998925 0.430304197150558 0.489930774071743 0.0596265769211849 0.111019355109627
"35375" "XLOC_021974" "chr22" 26868865 26869543 678 "-" 1908 1160 2411 1758 3068 4169 42.178751833093 97.9493146119822 0.378096479791395 0.421683857040058 0.0435873772486625 0.185220618632049
"35572" "XLOC_022112" "chr22" 37449285 37449720 435 "-" 376 242 170 188 618 358 13.2424176393122 13.1097065311722 0.391585760517799 0.525139664804469 0.13355390428667 0.344355614503318
"35598" "XLOC_022126" "chr22" 38065105 38067471 2366 "-" 12282 17392 13650 21585 29674 35235 116.904011623398 237.224060700763 0.586102311788097 0.61260110685398 0.026498795065883 0.137171316159086
"35668" "XLOC_022166" "chr22" 41302219 41302741 522 "-" 1224 960 656 778 2184 1434 38.9987056691719 43.7600539238849 0.43956043956044 0.542538354253835 0.102977914693396 0.383364397676043
"35860" "XLOC_022297" "chr23" 4310002 4310787 785 "+" 1770 1004 686 451 2774 1137 32.9385792286226 23.0722531465862 0.361932227829849 0.396657871591909 0.0347256437620599 0.115719663277421
"35863" "XLOC_022298" "chr23" 4322150 4323063 913 "+" 15139 13176 8652 8598 28315 17250 289.077207548375 300.966059412715 0.465336394137383 0.498434782608696 0.0330983884713126 0.188232146713594
"35874" "XLOC_022302" "chr23" 4406958 4409022 2064 "+" 2196 1416 1273 954 3612 2227 16.3119586212402 17.1873817904438 0.39202657807309 0.428378985181859 0.0363524071087693 0.10245484512233
"35961" "XLOC_022356" "chr23" 7651910 7652457 547 "+" 1877 1763 1334 1457 3640 2791 62.0271918321382 81.277757059319 0.484340659340659 0.522035112862773 0.0376944535221138 0.161024210272174
"36183" "XLOC_022476" "chr23" 19406821 19407307 486 "+" 235 170 223 218 405 441 7.7675993434477 14.4544483091214 0.419753086419753 0.494331065759637 0.0745779793398841 0.179579131993964
"36346" "XLOC_022560" "chr23" 24794491 24796213 1722 "+" 6896 3232 7588 4325 10128 11913 54.8224711849745 110.201421059452 0.31911532385466 0.363048770250986 0.043933446396326 0.193875798445857
"36350" "XLOC_022563" "chr23" 24888175 24888577 402 "+" 338 37 449 74 375 523 8.69507389191907 20.7240597596816 0.0986666666666667 0.141491395793499 0.0428247291268324 0.115134202315775
"36438" "XLOC_022609" "chr23" 28373842 28374466 624 "+" 339 169 251 163 508 414 7.5883470509066 10.5685389324542 0.332677165354331 0.393719806763285 0.0610426414089543 0.134654127573751
"36470" "XLOC_022622" "chr23" 28968018 28970014 1996 "+" 4204 2636 3468 2552 6840 6020 31.9421119293681 48.0435570766962 0.385380116959064 0.423920265780731 0.0385401488216666 0.142163058545296
"36484" "XLOC_022631" "chr23" 29603965 29604510 545 "+" 1239 501 1510 700 1740 2210 29.7591695947134 64.5944153233684 0.287931034482759 0.316742081447964 0.0288110469652051 0.111034954013018
"36527" "XLOC_022649" "chr23" 31260932 31263883 2951 "+" 2419 775 2024 894 3194 2918 10.0886664735908 15.7512591993367 0.242642454602379 0.30637422892392 0.063731774321541 0.163075183011839
"36563" "XLOC_022667" "chr23" 32345726 32346209 483 "+" 9513 2455 4766 1442 11968 6208 230.963053272999 204.74050853777 0.205130347593583 0.232280927835052 0.0271505802414687 0.146173699192832
"36582" "XLOC_022678" "chr23" 33941525 33944943 3418 "+" 6044 589 3623 714 6633 4337 18.0886435734659 20.2123385504091 0.0887984320820142 0.16462992852202 0.0758314964400057 0.223879477386004
"36591" "XLOC_022684" "chr23" 34266202 34266860 658 "+" 293 343 160 280 636 440 9.00947084942141 10.65187307936 0.539308176100629 0.636363636363636 0.0970554602630074 0.221820962000047
"36594" "XLOC_022687" "chr23" 34286087 34286678 591 "+" 995 1810 252 573 2805 825 44.2398297631895 22.2364609334356 0.645276292335116 0.694545454545455 0.0492691622103387 0.172624273604449
"36620" "XLOC_022697" "chr23" 35714543 35720163 5620 "+" 3012 560 2509 1025 3572 3534 5.92438395476054 10.0168098537276 0.156774916013438 0.29003961516695 0.133264699153512 0.276625449807885
"36658" "XLOC_022719" "chr23" 36360610 36361161 551 "+" 8215 8579 6732 9588 16794 16320 284.099593554688 471.810667278882 0.510837203763249 0.5875 0.0766627962367512 0.454976483791997
"36666" "XLOC_022721" "chr23" 36532351 36533992 1641 "+" 3260 3252 1892 2246 6512 4138 36.9891092683959 40.1680829704362 0.499385749385749 0.542774287095215 0.0433885377094657 0.158485208339776
"36698" "XLOC_022745" "chr23" 37811682 37815358 3676 "+" 578 696 694 1188 1274 1882 3.23044229495725 8.15536337611531 0.546310832025118 0.631243358129649 0.0849325261045315 0.147716372042095
"36720" "XLOC_022757" "chr23" 38354832 38356902 2070 "+" 2282 1197 2031 1282 3479 3313 15.6657844149882 25.4947225810751 0.344064386317907 0.386960458798672 0.0428960724807645 0.129731966737707
"36730" "XLOC_022764" "chr23" 39052168 39055175 3007 "+" 28059 11110 52850 23416 39169 76266 121.416334692452 404.014303741247 0.2836426766065 0.307030655862376 0.0233879792558764 0.130296093202791
"36807" "XLOC_022805" "chr23" 43859683 43860534 851 "+" 2336 1218 843 526 3554 1369 38.9274473324745 25.6255436749109 0.342712436691052 0.384222059897736 0.0415096232066832 0.144218514070708
"36849" "XLOC_022831" "chr23" 44719728 44720220 492 "+" 3299 1505 4854 2423 4804 7277 91.0135298681043 235.606068469211 0.313280599500416 0.33296688195685 0.0196862824564341 0.100314385617824
"36998" "XLOC_022915" "chr23" 905364 906182 818 "-" 162 172 223 295 334 518 3.80593376143501 10.0873167033268 0.514970059880239 0.569498069498069 0.05452800961783 0.105689239823405
"37061" "XLOC_022955" "chr23" 3765152 3767206 2054 "-" 60805 53372 104763 103798 114177 208561 518.138962163678 1617.45371366103 0.467449661490493 0.497686528162025 0.0302368666715317 0.210852323945166
"37069" "XLOC_022962" "chr23" 4266737 4267633 896 "-" 438 12 292 29 450 321 4.68136567573857 5.70684691577786 0.0266666666666667 0.0903426791277259 0.0636760124610592 0.104907795567334
"37077" "XLOC_022964" "chr23" 4754299 4754713 414 "-" 1089 1427 2696 4272 2516 6968 56.6471882554041 268.106288778948 0.567170111287758 0.61308840413318 0.0459182928454219 0.233720399546515
"37138" "XLOC_022999" "chr23" 6785664 6786992 1328 "-" 913 653 226 278 1566 504 10.9916209986498 6.04549214994236 0.41698595146871 0.551587301587302 0.134601350118592 0.288349326417295
"37175" "XLOC_023020" "chr23" 9916429 9917406 977 "-" 299 115 516 250 414 766 3.94978848907351 12.4891650796587 0.277777777777778 0.326370757180157 0.0485929794023789 0.102361429662644
"37308" "XLOC_023098" "chr23" 17643826 17648221 4395 "-" 2760 1510 2072 1440 4270 3512 9.05601343249739 12.7290158711349 0.353629976580796 0.41002277904328 0.0563928024624839 0.134670288216015
"37332" "XLOC_023111" "chr23" 18740009 18740491 482 "-" 2526 515 1145 527 3041 1672 58.8081400915132 55.2571440822236 0.169352186780664 0.315191387559809 0.145839200779144 0.589718859176563
"37353" "XLOC_023120" "chr23" 19041308 19041983 675 "-" 838 838 78 107 1676 185 23.1439937770993 4.36583336683668 0.5 0.578378378378378 0.0783783783783784 0.205460776264951
"37359" "XLOC_023122" "chr23" 19239619 19243526 3907 "-" 1920 105 1119 382 2025 1501 4.8311406205728 6.11978945820703 0.0518518518518519 0.254497001998668 0.202645150146816 0.344552930673133
"37371" "XLOC_023127" "chr23" 19508931 19511026 2095 "-" 859 378 645 373 1237 1018 5.5036870956629 7.74039191903973 0.305578011317704 0.366404715127701 0.0608267038099973 0.114987008008456
"37393" "XLOC_023135" "chr23" 20002414 20003207 793 "-" 1282 247 960 257 1529 1217 17.972246248875 24.4464944277439 0.161543492478744 0.211175020542317 0.0496315280635729 0.151596677498999
"37547" "XLOC_023224" "chr23" 26381802 26382777 975 "-" 617 356 550 406 973 956 9.30199896759953 15.6189730928328 0.365878725590956 0.424686192468619 0.0588074668776635 0.148345511832268
"37614" "XLOC_023256" "chr23" 27830986 27833559 2573 "-" 1105 579 1372 1000 1684 2372 6.10056927836732 14.685004997095 0.343824228028504 0.421585160202361 0.0777609321738573 0.182047053083008
"37655" "XLOC_023282" "chr23" 29624333 29624791 458 "-" 806 418 479 297 1224 776 24.9105893354934 26.9895375610652 0.341503267973856 0.382731958762887 0.0412286907890304 0.134247793253575
"37659" "XLOC_023284" "chr23" 29750205 29751403 1198 "-" 1224 319 1329 471 1543 1800 12.0054148116259 23.9339779845083 0.206740116655865 0.261666666666667 0.0549265500108015 0.158665600299948
"37748" "XLOC_023326" "chr23" 32438167 32439769 1602 "-" 1139 735 690 541 1874 1231 10.9037312131992 12.2403755114849 0.392209178228388 0.439480097481722 0.0472709192533337 0.115747241913345
"37809" "XLOC_023366" "chr23" 35693605 35694068 463 "-" 124 92 202 258 216 460 4.34851349853487 15.8261778110185 0.425925925925926 0.560869565217391 0.134943639291465 0.311892768456949
"37830" "XLOC_023382" "chr23" 36347928 36350872 2944 "-" 19383 723 13415 1468 20106 14883 63.6584316845216 80.5289202942778 0.0359594150999702 0.0986360276825909 0.0626766125826207 0.268128438230766
"37835" "XLOC_023385" "chr23" 36448988 36454342 5354 "-" 2393 4 1999 200 2397 2199 4.17308979295722 6.54253512123278 0.00166875260742595 0.0909504320145521 0.0892816794071261 0.1498642779546
"37842" "XLOC_023390" "chr23" 36708439 36709824 1385 "-" 1178 821 345 295 1999 640 13.4533698953519 7.3608742881196 0.410705352676338 0.4609375 0.0502321473236618 0.11766832228837
"38014" "XLOC_023509" "chr23" 44669123 44671078 1955 "-" 604 403 244 309 1007 553 4.80121076553566 4.50585871294936 0.400198609731877 0.55877034358047 0.158571733848593 0.243824193642414
"38030" "XLOC_023511" "chr23" 44682555 44687337 4782 "-" 6684 3336 880 980 10020 1860 19.5310778974519 6.19587393272458 0.332934131736527 0.526881720430108 0.193947588693581 0.495418163387657
"38314" "XLOC_023696" "chr24" 12742785 12743225 440 "+" 11994 11395 4111 4661 23389 8772 495.481039210632 317.574151699959 0.48719483517893 0.531349749202006 0.0441549140230761 0.265267349247502
"38409" "XLOC_023748" "chr24" 17889922 17890563 641 "+" 1520 1518 727 887 3038 1614 44.1771609461357 40.1092647594571 0.499670836076366 0.549566294919455 0.0498954588430887 0.186662586223952
"38411" "XLOC_023749" "chr24" 17912402 17913681 1279 "+" 1422 821 2590 1757 2243 4347 16.3465757567036 54.1400055398278 0.366027641551494 0.404186795491143 0.0381591539396498 0.135933406775265
"38476" "XLOC_023787" "chr24" 22185177 22186213 1036 "+" 310 50 489 141 360 630 3.23899895402453 9.68679244102733 0.138888888888889 0.223809523809524 0.0849206349206349 0.158468483372533
"38482" "XLOC_023792" "chr24" 22287812 22289372 1560 "+" 568 766 418 719 1334 1137 7.97075194166095 11.6100761026091 0.574212893553223 0.632365875109938 0.0581529815567151 0.132670429962129
"38543" "XLOC_023827" "chr24" 25841409 25842146 737 "+" 630 65 176 33 695 209 8.78992924346728 4.51729027266482 0.0935251798561151 0.157894736842105 0.0643695569859901 0.121990579245159
"38589" "XLOC_023856" "chr24" 27889436 27891842 2406 "+" 710 342 817 633 1052 1450 4.07556833381895 9.60000765606569 0.325095057034221 0.436551724137931 0.11145666710371 0.214271462030357
"38644" "XLOC_023887" "chr24" 31445902 31446347 445 "+" 202 180 54 65 382 119 8.00150008772231 4.25976999928523 0.471204188481675 0.546218487394958 0.0750142989132825 0.1360233037397
"38651" "XLOC_023890" "chr24" 31461753 31463059 1306 "+" 3704 932 1792 596 4636 2388 33.0878320577858 29.1266371590747 0.201035375323555 0.249581239530988 0.0485458642074335 0.166873515665877
"38693" "XLOC_023921" "chr24" 34714447 34715582 1135 "+" 400 35 414 174 435 588 3.57241132799974 8.25240749278475 0.0804597701149425 0.295918367346939 0.215458597231996 0.38288143966311
"38719" "XLOC_023937" "chr24" 36887483 36888673 1190 "+" 207 320 1120 2018 527 3138 4.12792422251792 42.0054051599596 0.607210626185958 0.64308476736775 0.0358741411817919 0.112586991713143
"38869" "XLOC_024024" "chr24" 41226416 41227091 675 "+" 2475 1545 1585 1110 4020 2695 55.5124433078396 63.5995725601343 0.384328358208955 0.411873840445269 0.0275454822363138 0.112576104572294
"38918" "XLOC_024063" "chr24" 43814520 43816408 1888 "+" 4348 178 2017 327 4526 2344 22.3450135350282 19.7767451700899 0.0393283252319929 0.139505119453925 0.100176794221932 0.305280491810122
"38998" "XLOC_024127" "chr24" 3105994 3106631 637 "-" 199 161 106 161 360 267 5.26782247467725 6.67684092272172 0.447222222222222 0.602996254681648 0.155774032459426 0.27838960254241
"39008" "XLOC_024134" "chr24" 3425230 3426360 1130 "-" 264 237 291 339 501 630 4.13263780998297 8.88098846805692 0.473053892215569 0.538095238095238 0.0650413458796692 0.121812671829518
"39019" "XLOC_024140" "chr24" 4219204 4221539 2335 "-" 547 425 592 616 972 1208 3.88014041721516 8.24098738889665 0.437242798353909 0.509933774834437 0.0726909764805277 0.130974808523684
"39031" "XLOC_024148" "chr24" 5735760 5737086 1326 "-" 1016 32 266 37 1048 303 7.36691774835583 3.63997419327492 0.0305343511450382 0.122112211221122 0.091577860076084 0.156174541494953
"39039" "XLOC_024154" "chr24" 5999274 5999742 468 "-" 308 181 132 95 489 227 9.73937456139981 7.72643587010338 0.370143149284254 0.418502202643172 0.0483590533589182 0.104798812642249
"39101" "XLOC_024188" "chr24" 8138505 8139957 1452 "-" 576 205 1057 526 781 1583 5.01363230349806 17.3665479052162 0.262483994878361 0.332280480101074 0.0697964852227129 0.168560506213411
"39115" "XLOC_024196" "chr24" 9088139 9089756 1617 "-" 1326 2814 2658 6578 4140 9236 23.8648321201288 90.985692419629 0.679710144927536 0.712213079255089 0.0325029343275526 0.131652625709188
"39143" "XLOC_024202" "chr24" 9777137 9779724 2587 "-" 6691 6819 1193 1396 13510 2589 48.6773562257341 15.9417069673724 0.504737231680237 0.539204325994593 0.0344670943143557 0.119785639569719
"39186" "XLOC_024216" "chr24" 11245275 11246546 1271 "-" 3983 529 3028 591 4512 3619 33.0896065186178 45.3567818246659 0.117242907801418 0.163304780326057 0.0460618725246385 0.169013366844841
"39190" "XLOC_024218" "chr24" 11661106 11663007 1901 "-" 659 326 450 459 985 909 4.82972247446354 7.61694757540645 0.330964467005076 0.504950495049505 0.173986028044429 0.318099688672687
"39225" "XLOC_024239" "chr24" 14463461 14465099 1638 "-" 2296 2547 2764 4221 4843 6985 27.5593286595731 67.9284512934828 0.525913689861656 0.604294917680745 0.0783812278190885 0.303010155794167
"39262" "XLOC_024266" "chr24" 16754133 16754952 819 "-" 440 62 164 59 502 223 5.71331116543699 4.33730698309139 0.123505976095618 0.26457399103139 0.141068014935773 0.227752470498003
"39272" "XLOC_024272" "chr24" 17576415 17576848 433 "-" 86 56 90 77 142 167 3.05681045756002 6.14366851353429 0.394366197183099 0.461077844311377 0.0667116471282787 0.101809202673048
"39327" "XLOC_024304" "chr24" 21252110 21252686 576 "-" 107 80 193 197 187 390 3.02612724421817 10.7855258429031 0.427807486631016 0.505128205128205 0.0773207184971891 0.149411887458024
"39395" "XLOC_024340" "chr24" 23348445 23349515 1070 "-" 198 197 181 266 395 447 3.44097391476095 6.65461516852133 0.49873417721519 0.595078299776286 0.0963441225610965 0.155976454363051
"39408" "XLOC_024348" "chr24" 24445467 24447595 2128 "-" 1949 376 1689 460 2325 2149 10.1840235752909 16.0865899616417 0.161720430107527 0.214053047929269 0.0523326178217426 0.134772388384044
"39424" "XLOC_024358" "chr24" 24791700 24792675 975 "-" 239 172 212 199 411 411 3.92921025250093 6.71485140288103 0.418491484184915 0.484184914841849 0.0656934306569343 0.109829888214296
"39429" "XLOC_024360" "chr24" 25307564 25310651 3087 "-" 3395 2349 2556 2116 5744 4672 17.3438641899956 24.1082343667098 0.408948467966574 0.45291095890411 0.0439624909375358 0.133267513801572
"39621" "XLOC_024497" "chr24" 37016776 37018730 1954 "-" 2941 2495 3161 3129 5436 6290 25.9312200804391 51.2773161560398 0.458977189109639 0.497456279809221 0.0384790906995816 0.140578080208493
"39623" "XLOC_024498" "chr24" 37031302 37031826 524 "-" 912 789 1236 1238 1701 2474 30.25806064856 75.2086180209296 0.46384479717813 0.500404203718674 0.0365594065405437 0.144967109296214
"39649" "XLOC_024516" "chr24" 37772615 37773241 626 "-" 1133 503 522 269 1636 791 24.3599856726143 20.1280336792011 0.307457212713936 0.34007585335019 0.0326186406362532 0.101185396074319
"39814" "XLOC_024627" "chr24" 42910661 42914263 3602 "-" 4464 1954 4259 2165 6418 6424 16.608257385757 28.4093321207095 0.304456216889997 0.337017434620174 0.0325612177301774 0.101392574863753
"39853" "XLOC_024659" "chr25" 4545 5021 476 "+" 161 77 100 72 238 172 4.66055960606862 5.75599879502315 0.323529411764706 0.418604651162791 0.0950752393980848 0.156897867553568
"39868" "XLOC_024673" "chr25" 240630 242441 1811 "+" 3225 74 1485 169 3299 1654 16.9797748651799 14.5484342304679 0.0224310397090027 0.10217654171705 0.0797455020080469 0.219917001164921
"39884" "XLOC_024684" "chr25" 492824 493301 477 "+" 1177 844 1157 939 2021 2096 39.4926245864347 69.9958189971164 0.417615042058387 0.447996183206107 0.0303811411477199 0.121605737685676
"39941" "XLOC_024724" "chr25" 3013635 3014052 417 "+" 156 108 107 113 264 220 5.90114022063365 8.4039957868332 0.409090909090909 0.513636363636364 0.104545454545455 0.20569019742017
"39952" "XLOC_024730" "chr25" 3357689 3358727 1038 "+" 735 207 1267 683 942 1950 8.45905038326906 29.9251584080549 0.219745222929936 0.35025641025641 0.130511187326474 0.385595167885228
"40010" "XLOC_024762" "chr25" 5093341 5093852 511 "+" 846 964 743 1055 1810 1798 33.0160974050263 56.0490153452302 0.532596685082873 0.586763070077864 0.0541663849949914 0.205627542516403
"40055" "XLOC_024795" "chr25" 6502553 6503433 880 "+" 693 172 272 109 865 381 9.162236498294 6.89670267884658 0.198843930635838 0.286089238845144 0.0872453082093062 0.181742313130483
"40074" "XLOC_024808" "chr25" 7641505 7641958 453 "+" 647 281 281 149 928 430 19.0949197105152 15.1206149361535 0.302801724137931 0.346511627906977 0.0437099037690457 0.12411569624977
"40231" "XLOC_024922" "chr25" 15704196 15708500 4304 "+" 1552 756 1612 1231 2308 2843 4.99840686375761 10.5221332472543 0.327556325823224 0.432993316918748 0.105436991095524 0.216042201370847
"40276" "XLOC_024948" "chr25" 17664930 17667061 2131 "+" 562 467 476 499 1029 975 4.50090646142151 7.28820141425645 0.453838678328474 0.511794871794872 0.0579561934663976 0.102815960013197
"40290" "XLOC_024954" "chr25" 18336335 18338113 1778 "+" 933 11 790 56 944 846 4.94889568968367 7.57945199322678 0.0116525423728814 0.066193853427896 0.0545413110550146 0.100074945190416
"40423" "XLOC_025029" "chr25" 23058179 23059045 866 "+" 5370 41 1183 50 5411 1233 58.2408499502017 22.680069692179 0.00757715764184069 0.040551500405515 0.0329743427636743 0.122015791366754
"40424" "XLOC_025030" "chr25" 23357127 23358014 887 "+" 424 203 168 105 627 273 6.58888584668552 4.90273282960376 0.323763955342903 0.384615384615385 0.0608514292724819 0.106396945903166
"40472" "XLOC_025061" "chr25" 26410409 26411599 1190 "+" 682 416 968 698 1098 1666 8.6004948696863 22.3011488197874 0.378870673952641 0.418967587034814 0.0400969130821727 0.109771803111864
"40553" "XLOC_025116" "chr25" 31140772 31141823 1051 "+" 3250 2236 4541 3589 5486 8130 48.6542911491769 123.221652782976 0.407582938388626 0.441451414514145 0.0338684761255196 0.150837518395653
"40606" "XLOC_025151" "chr25" 33769393 33769864 471 "+" 212 161 327 347 373 674 7.38169313402801 22.7949261518603 0.431635388739946 0.514836795252225 0.0832014065122791 0.225801981807818
"40670" "XLOC_025185" "chr25" 36194804 36195342 538 "+" 260 72 148 119 332 267 5.75206613090997 7.9054789363824 0.216867469879518 0.445692883895131 0.228825414015613 0.439606786403615
"40675" "XLOC_025190" "chr25" 36132797 36133750 953 "+" 290 213 92 98 503 190 4.91975127356247 3.17584940470664 0.423459244532803 0.515789473684211 0.0923302291514074 0.129093689567684
"40706" "XLOC_025211" "chr25" 36994730 36998536 3806 "+" 14680 2363 6047 1230 17043 7277 41.7393154840922 30.4566961867714 0.138649298832365 0.169025697402776 0.0303763985704107 0.10893698342867
"40814" "XLOC_025289" "chr25" 1373194 1374829 1635 "-" 3646 5146 1253 2108 8792 3361 50.12310710282 32.74537404251 0.585304822565969 0.62719428741446 0.0418894648484909 0.15600087465238
"40818" "XLOC_025292" "chr25" 1693755 1694464 709 "-" 295 170 611 502 465 1113 6.11328693038621 25.0062246991974 0.365591397849462 0.451033243486074 0.0854418456366113 0.234511193506231
"40923" "XLOC_025361" "chr25" 6327688 6332535 4847 "-" 2939 1418 2799 2075 4357 4874 8.37881502110212 16.0181259906929 0.325453293550608 0.425728354534263 0.100275060983655 0.250819070498415
"41063" "XLOC_025463" "chr25" 14121190 14122652 1462 "-" 195 1326 57 1350 1521 1407 9.69727928978164 15.3301330806336 0.871794871794872 0.959488272921109 0.0876934011262369 0.221585837822714
"41069" "XLOC_025466" "chr25" 14630126 14630716 590 "-" 229 13 350 73 242 423 3.82323872769019 11.4205641050485 0.0537190082644628 0.1725768321513 0.118857823886837 0.241403314961452
"41242" "XLOC_025572" "chr25" 21315431 21319610 4179 "-" 1344 717 1630 1493 2061 3123 4.59699131280566 11.9041615841445 0.347889374090247 0.478065962215818 0.130176588125571 0.274709450090081
"41270" "XLOC_025594" "chr25" 22438699 22441906 3207 "-" 5462 3224 3590 2774 8686 6364 25.2457878006312 31.6104305512777 0.371172000921022 0.435889377749843 0.0647173768288206 0.216633550297757
"41405" "XLOC_025684" "chr25" 32469693 32470457 764 "-" 355 75 461 136 430 597 5.24617966128143 12.4474437597355 0.174418604651163 0.227805695142379 0.0533870904912158 0.116386907564233
"41545" "XLOC_025774" "chr25" 37234371 37235928 1557 "-" 1216 1049 1065 1060 2265 2125 13.5596242874058 21.7404996981595 0.463134657836645 0.498823529411765 0.0356888715751201 0.10245344605032
"41650" "XLOC_025851" "chr3" 1165826 1167980 2154 "+" 2333 1746 1327 1153 4079 2480 17.6512744968931 18.3402470729117 0.428046089727875 0.46491935483871 0.0368732651108352 0.106568758980447
"41871" "XLOC_026008" "chr3" 8270123 8270626 503 "+" 2200 1427 225 216 3627 441 67.2121260087908 13.965928187342 0.393438103115522 0.489795918367347 0.0963578152518245 0.356860953093755
"41881" "XLOC_026015" "chr3" 8500976 8501827 851 "+" 311 439 115 268 750 383 8.21485241962742 7.1691623283352 0.585333333333333 0.699738903394256 0.114405570060923 0.233408160298943
"41920" "XLOC_026048" "chr3" 9851801 9852756 955 "+" 354 113 121 110 467 231 4.55807609640638 3.85307806834023 0.241970021413276 0.476190476190476 0.2342204547772 0.336436959741788
"41933" "XLOC_026057" "chr3" 10243413 10243981 568 "+" 5022 1943 3277 1407 6965 4684 114.298583296718 131.361394708104 0.278966259870782 0.300384286934244 0.0214180270634617 0.103037870213204
"41960" "XLOC_026077" "chr3" 12372791 12373960 1169 "+" 654 438 728 583 1092 1311 8.70715327600844 17.8643566557138 0.401098901098901 0.444698703279939 0.0435998021810379 0.112779277206528
"42052" "XLOC_026145" "chr3" 15591894 15592530 636 "+" 308 148 91 68 456 159 6.68306660492859 3.98234800353346 0.324561403508772 0.427672955974843 0.103111552466071 0.172594204865674
"42072" "XLOC_026155" "chr3" 16365967 16367304 1337 "+" 1289 505 403 246 1794 649 12.5071711791879 7.73236755211134 0.28149386845039 0.37904468412943 0.0975508156790397 0.225780472605671
"42112" "XLOC_026177" "chr3" 17736632 17737740 1108 "+" 1372 573 370 188 1945 558 16.3624339960351 8.02220283744285 0.294601542416452 0.336917562724014 0.0423160203075619 0.105824162367155
"42134" "XLOC_026187" "chr3" 18360448 18360994 546 "+" 285 153 52 52 438 104 7.47738134600021 3.03416990745406 0.349315068493151 0.5 0.150684931506849 0.250035664441298
"42214" "XLOC_026242" "chr3" 22267318 22268625 1307 "+" 6394 805 3834 696 7199 4530 51.3410384148248 55.2105170803567 0.111821086261981 0.15364238410596 0.0418212978439794 0.166259807453037
"42308" "XLOC_026305" "chr3" 24725668 24726146 478 "+" 125 64 86 62 189 148 3.68554713617979 4.93211300856027 0.338624338624339 0.418918918918919 0.0802945802945803 0.117283597332342
"42322" "XLOC_026317" "chr3" 24894228 24894951 723 "+" 3511 2294 2813 2294 5805 5107 74.8396915995252 112.519232387526 0.395176571920758 0.449187389857059 0.054010817936301 0.245202576839032
"42347" "XLOC_026331" "chr3" 25270113 25271098 985 "+" 256 158 194 157 414 351 3.91770898865464 5.67636202737155 0.381642512077295 0.447293447293447 0.0656509352161526 0.102940543298581
"42384" "XLOC_026360" "chr3" 26822435 26824881 2446 "+" 1913 821 2257 1441 2734 3698 10.4186181218247 24.0829483517036 0.300292611558157 0.38967009194159 0.0893774803834335 0.254534332084385
"42491" "XLOC_026433" "chr3" 31246505 31248644 2139 "+" 477 303 2040 1614 780 3654 3.3990056033039 27.2117804673422 0.388461538461538 0.441707717569787 0.0532461791082481 0.145266505505826
"42509" "XLOC_026441" "chr3" 32053353 32054366 1013 "+" 416 464 485 642 880 1127 8.09731974993167 17.7220383020028 0.527272727272727 0.569653948535936 0.0423812212632089 0.108410203722439
"42521" "XLOC_026447" "chr3" 32237366 32237975 609 "+" 396 1827 1301 7008 2223 8309 34.0243809664714 217.335497939964 0.821862348178138 0.843422794560115 0.0215604463819778 0.104217560016654
"42593" "XLOC_026479" "chr3" 32990946 32992344 1398 "+" 667 506 456 507 1173 963 7.82093908142846 10.972821537633 0.431372549019608 0.526479750778816 0.0951072017592083 0.213076058897812
"42681" "XLOC_026545" "chr3" 35614129 35618704 4575 "+" 7246 6942 4943 6122 14188 11065 28.9066752747111 38.5264967511237 0.489286721172822 0.55327609579756 0.0639893746247377 0.225113972539054
"42785" "XLOC_026609" "chr3" 39571350 39571997 647 "+" 1363 490 3854 1600 1853 5454 26.695570170155 134.279604397351 0.264436049649217 0.293362669600293 0.0289266199510759 0.126932987130609
"42801" "XLOC_026619" "chr3" 40160357 40160984 627 "+" 562 117 433 124 679 557 10.0941625917722 14.1509909918222 0.172312223858616 0.22262118491921 0.0503089610605944 0.12552435757032
"42804" "XLOC_026621" "chr3" 40253242 40253689 447 "+" 391 288 298 275 679 573 14.1589260515463 20.4195562060373 0.424153166421208 0.479930191972077 0.0557770255508692 0.15896923084569
"42807" "XLOC_026622" "chr3" 40282139 40283298 1159 "+" 2532 32 1258 71 2564 1329 20.6206640724072 18.2658860973114 0.0124804992199688 0.0534236267870579 0.0409431275670891 0.121498782491613
"42809" "XLOC_026623" "chr3" 40289208 40290075 867 "+" 749 385 493 324 1134 817 12.1916368933837 15.0107419556486 0.339506172839506 0.396572827417381 0.0570666545778745 0.148952941985819
"42819" "XLOC_026628" "chr3" 40582577 40584271 1694 "+" 2601 1435 9835 6357 4036 16192 22.2078141323412 152.260162628604 0.355550049554014 0.39260128458498 0.0370512350309664 0.165566927662681
"42904" "XLOC_026689" "chr3" 47710663 47711110 447 "+" 277 243 193 246 520 439 10.8433601572961 15.6443022241717 0.467307692307692 0.560364464692483 0.0930567723847906 0.24041513750207
"42981" "XLOC_026739" "chr3" 53337382 53338595 1213 "+" 286 231 175 187 517 362 3.97281008464547 4.75386637190144 0.446808510638298 0.516574585635359 0.0697660749970612 0.10278199184998
"42994" "XLOC_026747" "chr3" 53712116 53714543 2427 "+" 2886 2157 5838 5103 5043 10941 19.3681105013631 71.8102505260149 0.427721594289114 0.466410748560461 0.0386891542713471 0.147779818103716
"43197" "XLOC_026890" "chr3" 61543726 61544471 745 "+" 493 335 517 410 828 927 10.3595794733552 19.8208676471169 0.404589371980676 0.442286947141316 0.0376975751606397 0.102312994081667
"43202" "XLOC_026895" "chr3" 62005392 62007818 2426 "+" 1520 413 1574 549 1933 2123 7.42692639615057 13.9398595408104 0.213657527159855 0.258596325953839 0.0449387987939838 0.106446104740166
"43244" "XLOC_026920" "chr3" 51277 51834 557 "-" 826 523 312 251 1349 563 22.5748470685335 16.1009833105159 0.387694588584136 0.44582593250444 0.0581313439203041 0.172188975391107
"43246" "XLOC_026921" "chr3" 108145 108726 581 "-" 226 237 442 571 463 1013 7.42801754771006 27.7736215323882 0.511879049676026 0.563672260612043 0.0517932109360175 0.148540104459835
"43258" "XLOC_026932" "chr3" 558833 559295 462 "-" 84 86 63 121 170 184 3.42984906074314 6.3441734428585 0.505882352941176 0.657608695652174 0.151726342710997 0.240726120509769
"43543" "XLOC_027127" "chr3" 8704059 8704927 868 "-" 229 133 131 141 362 272 3.8873792105918 4.99169888000507 0.367403314917127 0.518382352941177 0.150979038024049 0.225041888531814
"43575" "XLOC_027148" "chr3" 10223498 10225283 1785 "-" 732 212 701 300 944 1001 4.92948825560648 8.93295316871034 0.224576271186441 0.2997002997003 0.075124028513859 0.145442819658489
"43651" "XLOC_027200" "chr3" 13566848 13567809 961 "-" 1352 894 568 558 2246 1126 21.7848426123416 18.664407292315 0.398040961709706 0.495559502664298 0.0975185409545922 0.293228590416527
"43691" "XLOC_027221" "chr3" 14936834 14937725 891 "-" 1108 380 1238 688 1488 1926 15.5665829266669 34.4332312224711 0.255376344086022 0.357217030114226 0.101840686028205 0.327812143699892
"43738" "XLOC_027243" "chr3" 15753641 15754947 1306 "-" 579 15 1106 128 594 1234 4.23946769679137 15.0512019490361 0.0252525252525253 0.103727714748784 0.0784751894962592 0.177862004922139
"43795" "XLOC_027268" "chr3" 17914556 17916636 2080 "-" 4107 2548 4524 3151 6655 7675 29.8231001715257 58.7779248598448 0.382870022539444 0.410553745928339 0.0276837233888947 0.104948891447779
"43820" "XLOC_027280" "chr3" 18620329 18623176 2847 "-" 1619 24 1641 138 1643 1779 5.37920578347085 9.95377182758837 0.014607425441266 0.0775716694772344 0.0629642440359684 0.128249269998525
"43906" "XLOC_027336" "chr3" 23809341 23815846 6505 "-" 2732 996 5773 6519 3728 12292 5.34191121027635 30.1005513662926 0.267167381974249 0.530344939798243 0.263177557823994 0.756573218449558
"43943" "XLOC_027359" "chr3" 25371029 25372077 1048 "-" 19087 1376 35894 4326 20463 40220 182.001967975157 611.336017947006 0.0672433172066657 0.107558428642466 0.0403151114358007 0.241209430393941
"43978" "XLOC_027380" "chr3" 26802334 26802855 521 "-" 172 56 553 228 228 781 4.07910783179902 23.878800696811 0.245614035087719 0.291933418693982 0.0463193836062628 0.122169826027119
"44008" "XLOC_027405" "chr3" 27982980 27987839 4859 "-" 2786 355 2387 540 3141 2927 6.02544462756186 9.59566380435681 0.113021330786374 0.184489238127776 0.0714679073414021 0.146900562856376
"44099" "XLOC_027460" "chr3" 31219779 31221824 2045 "-" 5549 377 6979 697 5926 7676 27.0107346949268 59.791693447673 0.0636179547755653 0.0908025013027619 0.0271845465271965 0.102498990555344
"44160" "XLOC_027495" "chr3" 32962285 32962970 685 "-" 142 107 78 82 249 160 3.38826085229514 3.72073390111155 0.429718875502008 0.5125 0.0827811244979919 0.104984153571048
"44162" "XLOC_027497" "chr3" 33006204 33008620 2416 "-" 906 94 424 94 1000 518 3.85807914409654 3.4153249434277 0.094 0.181467181467181 0.0874671814671815 0.112926887153523
"44190" "XLOC_027509" "chr3" 33201063 33204189 3126 "-" 4325 951 3192 1266 5276 4458 15.7319977489559 22.7169640431889 0.180250189537528 0.283983849259758 0.103733659722229 0.306655838401864
"44204" "XLOC_027520" "chr3" 34006934 34007365 431 "-" 81 94 87 146 175 233 3.78467717430167 8.61148106564544 0.537142857142857 0.626609442060086 0.0894665849172287 0.163208471398206
"44282" "XLOC_027585" "chr3" 34214801 34215374 573 "-" 2899 2796 1155 1261 5695 2416 92.6418392899156 67.1647663283549 0.490956979806848 0.521937086092715 0.0309801062858672 0.135718182124975
"44316" "XLOC_027608" "chr3" 36135648 36136092 444 "-" 161 93 95 79 254 174 5.33235198171815 6.2425995731065 0.366141732283465 0.454022988505747 0.0878812562222825 0.154292790595265
"44327" "XLOC_027612" "chr3" 36261711 36264663 2952 "-" 6424 2693 3189 1701 9117 4890 28.7874809813873 26.3871026250388 0.295382252934079 0.347852760736196 0.0524705078021171 0.17406331320393
"44419" "XLOC_027669" "chr3" 40520831 40521574 743 "-" 13819 5991 37671 18012 19810 55683 248.521361497226 1193.80395090581 0.302423018677436 0.323473950756964 0.0210509320795279 0.138533336032706
"44452" "XLOC_027685" "chr3" 42115948 42116986 1038 "-" 152 183 202 403 335 605 3.0082610174046 9.28447222403754 0.546268656716418 0.666115702479339 0.119847045762921 0.217625590010997
"44453" "XLOC_027686" "chr3" 42178800 42180055 1255 "-" 944 33 290 37 977 327 7.25636133088294 4.15052684352332 0.0337768679631525 0.113149847094801 0.0793729791316487 0.138193930095502
"44461" "XLOC_027690" "chr3" 42778892 42780496 1604 "-" 908 538 660 488 1446 1148 8.40295410271226 11.4008366784449 0.372060857538036 0.425087108013937 0.0530262504759013 0.121574673351363
"44469" "XLOC_027695" "chr3" 42958334 42960152 1818 "-" 713 1 541 66 714 607 3.66076959156545 5.31855937985657 0.00140056022408964 0.108731466227348 0.107330906003258 0.161187190584065
"44472" "XLOC_027698" "chr3" 43222141 43222779 638 "-" 1538 346 473 175 1884 648 27.5250604947752 16.179069004951 0.183651804670913 0.270061728395062 0.0864099237241488 0.266513731435229
"44677" "XLOC_027847" "chr3" 58397508 58399067 1559 "-" 1907 1660 1747 1760 3567 3507 21.3267685886424 35.8334687579008 0.465377067563779 0.501853435985173 0.0364763684213934 0.122294733494417
"44731" "XLOC_027884" "chr3" 61441226 61442782 1556 "-" 1361 226 777 190 1587 967 9.50682274399859 9.89956431726698 0.142407057340895 0.196483971044467 0.0540769137035727 0.122887356244474
"44754" "XLOC_027900" "chr3" 61966610 61968805 2195 "-" 829 552 346 406 1381 752 5.8644490350622 5.45735890415884 0.399710354815351 0.539893617021277 0.140183262205925 0.243019403150212
"44786" "XLOC_027923" "chr3" 63179840 63180390 550 "-" 183 290 118 251 473 369 8.01616252243803 10.6871739149371 0.613107822410148 0.680216802168022 0.0671089797578738 0.15002579823027
"44810" "XLOC_027939" "chr4" 108054 108726 672 "+" 1467 8 1221 95 1475 1316 20.4593018421167 31.1950593610121 0.00542372881355932 0.0721884498480243 0.066764721034465 0.217080646600435
"44901" "XLOC_028000" "chr4" 3983183 3984241 1058 "+" 1249 1189 1280 1399 2438 2679 21.4791007931858 40.335388663388 0.487694831829368 0.52220977976857 0.0345149479392021 0.118420462409987
"44926" "XLOC_028020" "chr4" 5075949 5076592 643 "+" 676 348 201 125 1024 326 14.8442085120195 8.07617697761684 0.33984375 0.383435582822086 0.0435918328220859 0.106315228747789
"44938" "XLOC_028026" "chr4" 5212594 5213106 512 "+" 1114 844 485 429 1958 914 35.6459988620405 28.4364537127311 0.431052093973442 0.469365426695842 0.0383133327224002 0.132833220893061
"45006" "XLOC_028073" "chr4" 8253841 8255243 1402 "+" 5886 607 4696 1495 6493 6191 43.1683502456542 70.3415591722557 0.0934852918527645 0.241479567113552 0.147994275260787 0.597710837358992
"45130" "XLOC_028142" "chr4" 12706937 12708142 1205 "+" 253 206 135 151 459 286 3.55053420611701 3.78075196352056 0.44880174291939 0.527972027972028 0.0791702850526381 0.102842500059479
"45143" "XLOC_028146" "chr4" 13027045 13027456 411 "+" 401 739 276 634 1140 910 25.8541992745413 35.2694567709533 0.648245614035088 0.696703296703297 0.0484576826682089 0.165713246559651
"45249" "XLOC_028208" "chr4" 16728647 16731024 2377 "+" 708 97 724 248 805 972 3.15671054512852 6.51382795024741 0.120496894409938 0.255144032921811 0.134647138511873 0.212195382557433
"45253" "XLOC_028211" "chr4" 16941830 16942350 520 "+" 103 92 104 134 195 238 3.49541970455147 7.29076019108433 0.471794871794872 0.563025210084034 0.0912303382891618 0.153733930341554
"45345" "XLOC_028272" "chr4" 22070248 22071816 1568 "+" 1614 308 1372 352 1922 1724 11.4255045444693 17.5142039747237 0.160249739854318 0.204176334106729 0.0439265942524101 0.117374823512296
"45353" "XLOC_028279" "chr4" 24274898 24275483 585 "+" 1090 100 488 86 1190 574 18.9609091665698 15.6298649848082 0.0840336134453782 0.149825783972125 0.0657921705267473 0.187536622906074
"46662" "XLOC_029322" "chr4" 756744 757285 541 "-" 352 245 88 80 597 168 10.2859670418594 4.9466503851654 0.410385259631491 0.476190476190476 0.0658052165589854 0.13360379365177
"46687" "XLOC_029337" "chr4" 1629864 1630363 499 "-" 821 54 217 43 875 260 16.3446479170743 8.29988361457875 0.0617142857142857 0.165384615384615 0.10367032967033 0.260358479824936
"46691" "XLOC_029338" "chr4" 1661831 1662251 420 "-" 163 242 35 79 405 114 8.98822209741806 4.32369211812204 0.597530864197531 0.692982456140351 0.09545159194282 0.180929662702377
"46714" "XLOC_029351" "chr4" 2213921 2216174 2253 "-" 3492 1241 3818 3296 4733 7114 19.5813835912319 50.2981335057914 0.262201563490387 0.463311779589542 0.201110216099155 0.714670370967347
"46815" "XLOC_029411" "chr4" 5113375 5113827 452 "-" 150 135 155 174 285 329 5.87725437048477 11.5946238332965 0.473684210526316 0.52887537993921 0.055191169412894 0.119623848916027
"46850" "XLOC_029434" "chr4" 5538431 5539050 619 "-" 407 304 171 157 711 328 10.7064874956859 8.44077638228739 0.427566807313643 0.478658536585366 0.0510917292717231 0.115416862552483
"46882" "XLOC_029456" "chr4" 7030969 7031590 621 "-" 818 55 232 28 873 260 13.1036023706857 6.66931066614299 0.0630011454753723 0.107692307692308 0.0446911622169354 0.102394862080292
"46931" "XLOC_029486" "chr4" 8875967 8876487 520 "-" 178 64 185 96 242 281 4.33790547949464 8.60799837686847 0.264462809917355 0.341637010676157 0.0771742007588012 0.144133026438396
"46950" "XLOC_029496" "chr4" 8915914 8916489 575 "-" 449 352 675 634 801 1309 12.9847243285599 36.2636072113064 0.439450686641698 0.484339190221543 0.0448885035798453 0.143810569672838
"46988" "XLOC_029523" "chr4" 10869199 10870229 1030 "-" 486 639 315 512 1125 827 10.1808340909266 12.7899098987269 0.568 0.619105199516324 0.0511051995163241 0.124751585315052
"47028" "XLOC_029545" "chr4" 12036446 12036960 514 "-" 1398 415 693 281 1813 974 32.8777998669355 30.1852681357322 0.228902371759515 0.288501026694045 0.0595986549345305 0.205674250414832
"47077" "XLOC_029570" "chr4" 13257859 13259443 1584 "-" 1049 682 1487 1399 1731 2886 10.1861473208394 29.0228695409029 0.393991912189486 0.484753984753985 0.0907620725644989 0.270086105279751
"47140" "XLOC_029612" "chr4" 15604357 15607615 3258 "-" 719 597 4153 4220 1316 8373 3.76506841104132 40.938244117355 0.453647416413374 0.504000955452048 0.0503535390386744 0.156443431793919
"47172" "XLOC_029633" "chr4" 16406919 16407611 692 "-" 1963 3108 440 789 5071 1229 68.3054848623526 28.2907843719227 0.612896864523763 0.641985353946298 0.0290884894225353 0.112787503497464
"47249" "XLOC_029682" "chr4" 18983742 18984212 470 "-" 121 129 122 163 250 285 4.95804213411556 9.65931217878328 0.516 0.571929824561404 0.0559298245614035 0.111247905135939
"47354" "XLOC_029738" "chr4" 25108729 25109861 1132 "-" 2436 1921 1664 1574 4357 3238 35.8764279216272 45.5648156729376 0.440899701629562 0.486102532427424 0.0452028307978627 0.167554898843783
"47373" "XLOC_029752" "chr4" 26408791 26413619 4828 "-" 1339 1476 1569 2230 2815 3799 5.43474535670388 12.53433311137 0.524333925399645 0.586996578046854 0.0626626526472097 0.13757618206586
"48108" "XLOC_030399" "chr4" 43657879 43658569 690 "-" 1117 1128 99 119 2245 218 30.3274096105045 5.03276443345098 0.502449888641425 0.545871559633027 0.0434216709916021 0.124726100300662
"48819" "XLOC_030976" "chr4" 60316294 60316709 415 "-" 151 174 88 130 325 218 7.29967167215567 8.36772881706307 0.535384615384615 0.596330275229358 0.0609456598447424 0.125452677562549
"48852" "XLOC_030998" "chr4" 61125205 61126376 1171 "-" 931 1645 98 282 2576 380 20.5048702736683 5.16923054258826 0.638586956521739 0.742105263157895 0.103518306636156 0.264213454401315
"49063" "XLOC_031078" "chr5" 2156096 2157291 1195 "+" 1431 342 172 80 1773 252 13.8295768729032 3.35916885988429 0.192893401015228 0.317460317460317 0.124566916445089 0.267956849547608
"49077" "XLOC_031090" "chr5" 3954651 3955188 537 "+" 468 26 115 17 494 132 8.57473536461043 3.91560474090441 0.0526315789473684 0.128787878787879 0.0761562998405104 0.139503747737458
"49126" "XLOC_031123" "chr5" 7179671 7180791 1120 "+" 482 366 455 460 848 915 7.05741883204677 13.0137443686897 0.431603773584906 0.502732240437158 0.0711284668522528 0.164031984733899
"49289" "XLOC_031236" "chr5" 14858185 14858612 427 "+" 6992 4550 4584 3309 11542 7893 251.953999874679 294.451267371331 0.394212441517934 0.41923223109084 0.0250197895729055 0.140366367923335
"49412" "XLOC_031310" "chr5" 22199445 22203223 3778 "+" 3652 767 2759 865 4419 3624 10.9026007936566 15.2800732290156 0.17356868069699 0.238686534216336 0.0651178535193453 0.167479909892906
"49428" "XLOC_031320" "chr5" 22645138 22646702 1564 "+" 499 292 903 733 791 1636 4.71419776010266 16.6627144086464 0.369152970922882 0.448044009779951 0.0788910388570687 0.186905831938796
"49475" "XLOC_031349" "chr5" 24298023 24299472 1449 "+" 544 0 767 59 544 826 3.49944020110605 9.08052298390238 0 0.0714285714285714 0.0714285714285714 0.131354153159868
"49523" "XLOC_031375" "chr5" 25592672 25595454 2782 "+" 2477 1964 2914 2771 4441 5685 14.8796155359818 32.55161524096 0.442242738122045 0.487423043095866 0.0451803049738217 0.143046886530134
"49531" "XLOC_031379" "chr5" 25765721 25766740 1019 "+" 2895 2327 2774 2470 5222 5244 47.7673057171548 81.9761842219017 0.445614707008809 0.471014492753623 0.0253997857448143 0.105978375064275
"49554" "XLOC_031391" "chr5" 26199306 26201326 2020 "+" 8228 2682 2584 1645 10910 4229 50.3432725764442 33.3492073404812 0.245829514207149 0.388980846535824 0.143151332328675 0.534527353662867
"49576" "XLOC_031408" "chr5" 27398290 27398764 474 "+" 507 206 64 42 713 106 14.0210084351347 3.56226910020714 0.288920056100982 0.39622641509434 0.107306358993358 0.233262684412082
"49597" "XLOC_031420" "chr5" 27847216 27847794 578 "+" 323 58 544 131 381 675 6.14419795817351 18.6026636843258 0.152230971128609 0.194074074074074 0.0418431029454651 0.105258480299258
"49707" "XLOC_031485" "chr5" 31455598 31456438 840 "+" 1449 704 930 602 2153 1532 23.890916266347 29.0521768638727 0.326985601486298 0.392950391644909 0.0659647901586105 0.216105299226529
"49714" "XLOC_031487" "chr5" 31486539 31487262 723 "+" 3305 3828 2024 2625 7133 4649 91.96064085778 102.428414209832 0.536660591616431 0.564637556463756 0.027976964847325 0.128042578130933
"49784" "XLOC_031529" "chr5" 33505825 33506243 418 "+" 131 67 94 69 198 163 4.41526699522291 6.21170071364549 0.338383838383838 0.423312883435583 0.0849290450517444 0.141852543284708
"49797" "XLOC_031535" "chr5" 33717445 33717909 464 "+" 308 168 164 126 476 290 9.56218264003735 9.95587000883364 0.352941176470588 0.43448275862069 0.0815415821501014 0.185767431787089
"49899" "XLOC_031589" "chr5" 37585085 37585990 905 "+" 656 34 528 65 690 593 7.10670967555215 10.4377121153385 0.0492753623188406 0.109612141652614 0.0603367793337733 0.131026678582898
"49921" "XLOC_031600" "chr5" 38273323 38275186 1863 "+" 2223 409 1635 489 2632 2124 13.168645070502 18.1610459678048 0.155395136778116 0.230225988700565 0.0748308519224495 0.205891032467001
"49951" "XLOC_031613" "chr5" 38636460 38637092 632 "+" 389 332 249 261 721 510 10.6337451771376 12.8544144417852 0.460471567267684 0.511764705882353 0.0512931386146691 0.12635291544006
"49955" "XLOC_031616" "chr5" 38886427 38887279 852 "+" 321 162 350 297 483 647 5.28415560969752 12.0966157666016 0.335403726708075 0.459041731066461 0.123638004358386 0.267332234592015
"50068" "XLOC_031687" "chr5" 42769416 42769936 520 "+" 3732 1007 1268 443 4739 1711 84.9476614352277 52.4138264157365 0.212492086938173 0.258912916423144 0.0464208294849717 0.196335453121058
"50077" "XLOC_031690" "chr5" 43102812 43104392 1580 "+" 1965 218 2719 425 2183 3144 12.8784830633517 31.6974737293904 0.0998625744388456 0.135178117048346 0.0353155426095004 0.109621119902671
"50174" "XLOC_031738" "chr5" 46429030 46429502 472 "+" 24802 14103 18718 11596 38905 30314 768.301150313982 1023.05845236537 0.362498393522683 0.382529524312199 0.0200311307895155 0.13616327381568
"50225" "XLOC_031767" "chr5" 49758549 49760152 1603 "+" 781 1186 574 1031 1967 1605 11.4377052341073 15.9492664895102 0.602948652770717 0.642367601246106 0.0394189484753891 0.103156243916181
"50363" "XLOC_031855" "chr5" 58924963 58928791 3828 "+" 3862 10 3679 563 3872 4242 9.42825851342618 17.6521632507721 0.00258264462809917 0.132720414898633 0.130137770270534 0.339095282486965
"50421" "XLOC_031894" "chr5" 60946051 60947047 996 "+" 2450 3 1165 64 2453 1229 22.956531553587 19.6558461700507 0.00122299225438239 0.0520748576078112 0.0508518653534288 0.155555733431173
"50435" "XLOC_031903" "chr5" 61292699 61293763 1064 "+" 545 425 490 471 970 961 8.49763687572662 14.3873550052468 0.438144329896907 0.490114464099896 0.0519701342029887 0.126668582289432
"50456" "XLOC_031919" "chr5" 62552222 62553344 1122 "+" 512 211 1361 670 723 2031 6.00638965274084 28.8347550630177 0.291839557399723 0.329886755292959 0.0380471978932357 0.108725644581334
"50521" "XLOC_031963" "chr5" 64534764 64535385 621 "+" 742 556 124 119 1298 243 19.4827902372853 6.23324035335672 0.428351309707242 0.489711934156379 0.0613606244491367 0.156713032969631
"50547" "XLOC_031984" "chr5" 65009083 65012911 3828 "+" 2919 1992 2178 1739 4911 3917 11.9582070143171 16.2997462171793 0.405620036652413 0.443962215981619 0.0383421793292056 0.101538823974837
"50558" "XLOC_031991" "chr5" 65389054 65396932 7878 "+" 9966 8641 4925 5428 18607 10353 22.0154944377047 20.9338658951926 0.464395120116085 0.524292475610934 0.0598973554948487 0.183697676644693
"50598" "XLOC_032014" "chr5" 66537978 66538600 622 "+" 347 544 282 604 891 886 13.3522784855535 22.6904201358884 0.610549943883277 0.681715575620767 0.0711656317374902 0.205779489711001
"50606" "XLOC_032017" "chr5" 66597898 66598304 406 "+" 139 266 2 92 405 94 9.29816079043247 3.68808583578468 0.65679012345679 0.978723404255319 0.321933280798529 0.60225464562135
"50678" "XLOC_032064" "chr5" 69134088 69134795 707 "+" 4365 12 1303 49 4377 1352 57.7065612327082 30.4618642193903 0.00274160383824537 0.0362426035502959 0.0335009997120505 0.126838192976183
"50686" "XLOC_032072" "chr5" 69223777 69224314 537 "+" 149 75 110 77 224 187 3.88813911269785 5.54710671628124 0.334821428571429 0.411764705882353 0.0769432773109244 0.119362494881191
"50766" "XLOC_032119" "chr5" 72613568 72615656 2088 "+" 712 305 520 303 1017 823 4.54002789211857 6.27868277185447 0.299901671583088 0.3681652490887 0.0682635775056123 0.115237787869891
"50791" "XLOC_032130" "chr5" 72932624 72935207 2583 "+" 1077 806 1869 2155 1883 4024 6.79507064516238 24.8160563162503 0.428040361125863 0.535536779324056 0.107496418198193 0.296729027617113
"50798" "XLOC_032136" "chr5" 73377309 73384498 7189 "+" 2579 168 1920 511 2747 2431 3.56170739682028 5.38661176608142 0.0611576265016381 0.21020156314274 0.149043936641101 0.223315292211775
"50827" "XLOC_032156" "chr5" 75319789 75320854 1065 "+" 1001 488 1096 687 1489 1783 13.0320624477675 26.6686440950241 0.327736736064473 0.385305664610207 0.0575689285457347 0.172028727514577
"50935" "XLOC_032205" "chr5" 1547385 1548396 1011 "-" 428 97 233 90 525 323 4.84034380452231 5.08921228542555 0.184761904761905 0.278637770897833 0.093875866135928 0.150423739496061
"50952" "XLOC_032219" "chr5" 2059510 2060200 690 "-" 2253 1 5242 257 2254 5499 30.448989426315 126.950328530032 0.000443655723158829 0.0467357701400255 0.0462921144168666 0.20209465186124
"51096" "XLOC_032327" "chr5" 7013208 7013784 576 "-" 3465 3491 913 1042 6956 1955 112.565460485463 54.0659051868605 0.501868890166763 0.532992327365729 0.0311234371989664 0.13764765872335
"51160" "XLOC_032375" "chr5" 10353882 10356150 2268 "-" 788 138 444 147 926 591 3.80571269419713 4.15091299839202 0.14902807775378 0.248730964467005 0.0997028867132254 0.137675510939677
"51235" "XLOC_032426" "chr5" 13751951 13752423 472 "-" 179 240 101 286 419 387 8.27446811416421 13.060751503114 0.572792362768496 0.739018087855297 0.166225725086801 0.393491536084836
"51237" "XLOC_032427" "chr5" 13765240 13765665 425 "-" 672 520 437 416 1192 853 26.1429978843943 31.9712267954263 0.436241610738255 0.487690504103165 0.0514488933649103 0.173344867432756
"51242" "XLOC_032432" "chr5" 14235790 14240488 4698 "-" 3933 1542 1462 778 5475 2240 10.8627347140169 7.59511241201783 0.281643835616438 0.347321428571429 0.0656775929549902 0.145958100735263
"51262" "XLOC_032441" "chr5" 14849094 14851981 2887 "-" 903 674 1094 1084 1577 2178 5.09158468913766 12.0173937675038 0.427393785668992 0.497704315886134 0.0703105302171423 0.150918473587142
"51342" "XLOC_032500" "chr5" 19635417 19636047 630 "-" 506 177 417 195 683 612 10.1052768601424 15.4742665280157 0.259150805270864 0.318627450980392 0.0594766457095283 0.151584901209097
"51346" "XLOC_032501" "chr5" 19672623 19673673 1050 "-" 698 244 287 157 942 444 8.36237552174599 6.73585719454802 0.259023354564756 0.353603603603604 0.0945802490388478 0.191187401784028
"51354" "XLOC_032507" "chr5" 20685358 20689413 4055 "-" 1713 144 926 225 1857 1151 4.26863585127962 4.52151176529421 0.0775444264943457 0.195482189400521 0.117937762906176 0.174605009271662
"51362" "XLOC_032511" "chr5" 20790314 20792313 1999 "-" 5209 412 10795 1512 5621 12307 26.2101106010122 98.0705490334893 0.0732965664472514 0.122856910701227 0.0495603442539756 0.204654248247559
"51430" "XLOC_032557" "chr5" 23794877 23800650 5773 "-" 2796 874 2365 1495 3670 3860 5.92560324069699 10.6508666507113 0.238147138964578 0.387305699481865 0.149158560517288 0.315446047542786
"51439" "XLOC_032563" "chr5" 23898177 23899405 1228 "-" 896 432 1014 593 1328 1607 10.0801680079139 20.8457108849455 0.325301204819277 0.369010578718108 0.0437093738988312 0.11969576699805
"51457" "XLOC_032575" "chr5" 24634857 24635631 774 "-" 1091 77 947 107 1168 1054 14.0659783459642 21.6919627686008 0.0659246575342466 0.101518026565465 0.0355933690312183 0.102637935641875
"51539" "XLOC_032620" "chr5" 25877348 25878479 1131 "-" 1172 501 1196 678 1673 1874 13.7880039274143 26.394058916434 0.299462044231919 0.36179295624333 0.0623309120114111 0.187009784634128
"51549" "XLOC_032627" "chr5" 26179268 26181251 1983 "-" 8519 4832 11350 8566 13351 19916 62.7565620782876 159.984756103626 0.3619204553966 0.430106447077726 0.0681859916811269 0.321351299321798
"51604" "XLOC_032655" "chr5" 27370863 27373094 2231 "-" 2179 437 3146 821 2616 3967 10.9296494213138 28.3244724877046 0.167048929663609 0.206957398537938 0.0399084688743294 0.11880389114084
"51745" "XLOC_032726" "chr5" 32173724 32174335 611 "-" 121 77 357 367 198 724 3.02059182324578 18.8754170511177 0.388888888888889 0.506906077348066 0.118017188459177 0.282433683868762
"51840" "XLOC_032773" "chr5" 34856443 34858943 2500 "-" 2829 1375 1996 1202 4204 3198 15.67439406713 20.37687826448 0.327069457659372 0.375859912445278 0.0487904547859063 0.141091992030257
"51853" "XLOC_032780" "chr5" 34913216 34913818 602 "-" 346 181 421 317 527 738 8.15985020730287 19.5280586485561 0.343453510436433 0.429539295392954 0.0860857849565213 0.226220412399597
"51930" "XLOC_032823" "chr5" 38545432 38546773 1341 "-" 709 573 1834 1737 1282 3571 8.91101777029079 42.4189849981148 0.446957878315133 0.486418370204425 0.0394604918892919 0.128054356986696
"51966" "XLOC_032845" "chr5" 39581772 39582636 864 "-" 798 123 558 148 921 706 9.93605416016019 13.0163781967344 0.133550488599349 0.209631728045326 0.0760812394459773 0.185659278618929
"52044" "XLOC_032896" "chr5" 42743302 42744925 1623 "-" 2503 2056 5932 5880 4559 11812 26.1829836649006 115.932211011059 0.450976091248081 0.497798848628513 0.0468227573804326 0.199628394305323
"52054" "XLOC_032903" "chr5" 43418177 43419088 911 "-" 526 376 57 431 902 488 9.22903351190757 8.532978378592 0.416851441241685 0.883196721311475 0.46634528006979 1.01845837430912
"52371" "XLOC_033164" "chr5" 54765668 54768984 3316 "-" 2023 771 1453 1329 2794 2782 7.85380189345943 13.3641642289868 0.275948460987831 0.477713874910137 0.201765413922306 0.476509600170472
"52379" "XLOC_033168" "chr5" 55149438 55150373 935 "-" 73834 2507 18770 1053 76341 19823 761.051937725957 337.72014748254 0.0328394964697869 0.0531201130000504 0.0202806165302636 0.127946381320981
"52383" "XLOC_033170" "chr5" 55205596 55208135 2539 "-" 943 405 1223 697 1348 1920 4.94874702558527 12.0458576869385 0.300445103857567 0.363020833333333 0.0625757294757666 0.133896338505116
"52450" "XLOC_033213" "chr5" 58359934 58361527 1593 "-" 9936 1615 6571 2277 11551 8848 67.5883540611408 88.4766230640654 0.139814734655008 0.257346292947559 0.117531558292551 0.512099721483937
"52461" "XLOC_033217" "chr5" 58801791 58802257 466 "-" 197 53 263 94 250 357 5.00060043569595 12.2034183455918 0.212 0.263305322128852 0.0513053221288516 0.110408839075049
"52476" "XLOC_033225" "chr5" 59071374 59072260 886 "-" 262 151 160 121 413 281 4.34494608872763 5.05209837017111 0.365617433414044 0.430604982206406 0.0649875487923621 0.100551857494025
"52590" "XLOC_033304" "chr5" 66058124 66060033 1909 "-" 1650 2001 493 707 3651 1200 17.8268235953447 10.0132375154325 0.548069022185703 0.589166666666667 0.0410976444809641 0.108223612877734
"52592" "XLOC_033305" "chr5" 66063098 66063646 548 "-" 781 739 232 275 1520 507 25.8541992745413 14.737594436434 0.486184210526316 0.542406311637081 0.0562221011107651 0.169252066801327
"52612" "XLOC_033320" "chr5" 66897194 66897954 760 "-" 745 386 582 353 1131 935 13.8712971433253 19.5973441226515 0.341290893015031 0.377540106951872 0.0362492139368407 0.102130773309066
"52647" "XLOC_033338" "chr5" 67989192 67991498 2306 "-" 2713 2021 2774 2347 4734 5121 19.1353765612566 35.3748553791758 0.426911702577102 0.458308924038274 0.031397221461172 0.103775391368009
"52719" "XLOC_033381" "chr5" 70272375 70273099 724 "-" 361 52 515 143 413 658 5.3171577826142 14.4772651178178 0.12590799031477 0.217325227963526 0.0914172376487558 0.209551441436082
"52750" "XLOC_033398" "chr5" 70918997 70919773 776 "-" 2105 1016 1430 828 3121 2258 37.4886766251035 46.3512463504049 0.325536686959308 0.366696191319752 0.0411595043604441 0.153762117321402
"52841" "XLOC_033460" "chr5" 74840598 74843402 2804 "-" 932 672 969 889 1604 1858 5.33205250223543 10.555210542889 0.418952618453865 0.478471474703983 0.0595188562501174 0.12334512434442
"52894" "XLOC_033504" "chr6" 87172 87846 674 "+" 1145 1185 417 496 2330 913 32.2228601843914 21.5779449687006 0.508583690987124 0.543263964950712 0.0346802739635875 0.114172360551968
"52949" "XLOC_033551" "chr6" 1732312 1732917 605 "+" 113 384 63 350 497 413 7.65718388170613 10.8741138873343 0.772635814889336 0.847457627118644 0.0748218122293081 0.166576840094779
"52976" "XLOC_033566" "chr6" 3211755 3212481 726 "+" 822 782 330 364 1604 694 20.5937675155209 15.2272700520783 0.487531172069825 0.524495677233429 0.0369645051636039 0.106656946345372
"52978" "XLOC_033567" "chr6" 3298353 3299057 704 "+" 417 56 222 60 473 282 6.26262697065471 6.38080759657065 0.118393234672304 0.212765957446809 0.0943727227745041 0.17402244137585
"52983" "XLOC_033571" "chr6" 3518983 3520315 1332 "+" 1662 1493 2015 2258 3155 4273 22.078176512232 51.1008198771726 0.473217115689382 0.52843435525392 0.055217239564538 0.198768880126027
"52994" "XLOC_033577" "chr6" 3689151 3689994 843 "+" 977 383 1794 822 1360 2616 15.0376300456781 49.4321346488424 0.281617647058824 0.314220183486239 0.032602536427415 0.113230212043636
"53068" "XLOC_033628" "chr6" 8020378 8024209 3831 "+" 6594 1592 8489 3041 8186 11530 19.9171709398474 47.942022950395 0.194478377718055 0.263746747614918 0.0692683698968624 0.244121664006719
"53116" "XLOC_033658" "chr6" 9415529 9416156 627 "+" 932 153 423 95 1085 518 16.1298474404608 13.1601675651058 0.141013824884793 0.183397683397683 0.0423838585128908 0.113762493128448
"53180" "XLOC_033702" "chr6" 12968071 12968837 766 "+" 388 56 257 62 444 319 5.40284194541637 6.63378074740038 0.126126126126126 0.19435736677116 0.0682312406450337 0.122461888727608
"53226" "XLOC_033733" "chr6" 16391557 16393679 2122 "+" 465 388 1857 2600 853 4457 3.74689664842275 33.4577286555111 0.454865181711606 0.583352030513798 0.128486848802192 0.375603794610336
"53297" "XLOC_033781" "chr6" 19705698 19706962 1264 "+" 13575 10358 12124 12667 23933 24791 176.489197867152 312.42528277088 0.432791543057703 0.510951554999798 0.0781600119420955 0.429805063912431
"53326" "XLOC_033798" "chr6" 21639236 21641554 2318 "+" 3031 1806 4062 2833 4837 6895 19.4504976829628 47.382725598556 0.373371924746744 0.410877447425671 0.0375055226789269 0.131608871780904
"53368" "XLOC_033822" "chr6" 23378042 23379680 1638 "+" 681 586 1945 2516 1267 4461 7.20992554443095 43.3827947344634 0.462509865824783 0.563999103340058 0.101489237515275 0.327877272579341
"53381" "XLOC_033829" "chr6" 23726900 23727508 608 "+" 129 97 40 78 226 118 3.46475812819575 3.09155963432203 0.429203539823009 0.661016949152542 0.231813409329534 0.275227876226673
"53420" "XLOC_033859" "chr6" 26743837 26746859 3022 "+" 1857 1449 2771 2535 3306 5306 10.1970946774738 27.9686810148889 0.438294010889292 0.477761025254429 0.0394670143651367 0.116380016586457
"53447" "XLOC_033874" "chr6" 27707493 27709318 1825 "+" 1221 1091 2125 2314 2312 4439 11.8084534895678 38.7455184387617 0.471885813148789 0.521288578508673 0.0494027653598842 0.159565712022065
"53457" "XLOC_033880" "chr6" 27917935 27918494 559 "+" 937 29 181 21 966 202 16.1076943809026 5.75623825913244 0.0300207039337474 0.103960396039604 0.0739396921058565 0.176840909993796
"53460" "XLOC_033882" "chr6" 28275684 28276257 573 "+" 224 187 143 160 411 303 6.6858289636796 8.42339577710742 0.454987834549878 0.528052805280528 0.0730649707306497 0.147748936031739
"53527" "XLOC_033923" "chr6" 32096349 32096988 639 "+" 1034 1380 562 893 2414 1455 35.2131170236296 36.2711508303047 0.571665285832643 0.613745704467354 0.0420804186347111 0.150493472619588
"53535" "XLOC_033929" "chr6" 32792058 32793411 1353 "+" 1195 1482 1181 1682 2677 2863 18.4424509467047 33.7072057180083 0.553604781471797 0.587495633950402 0.0338908524786049 0.110517067348273
"53673" "XLOC_034020" "chr6" 40491739 40494513 2774 "+" 12223 3684 10060 4537 15907 14597 53.4502679551071 83.8216781652169 0.231596152637204 0.310817291224224 0.0792211385870204 0.335011680656508
"53674" "XLOC_034021" "chr6" 40503206 40503651 445 "+" 1168 173 219 164 1341 383 28.0890356482608 13.7100160481197 0.129008202833706 0.428198433420366 0.299190230586659 0.90945646408522
"53714" "XLOC_034046" "chr6" 41391254 41392264 1010 "+" 1088 440 1500 793 1528 2293 14.1016536199462 36.1644513746623 0.287958115183246 0.345835150457915 0.0578770352746693 0.18660620024438
"53730" "XLOC_034053" "chr6" 42272029 42272629 600 "+" 629 411 280 230 1040 510 16.1566066343712 13.5399832120138 0.395192307692308 0.450980392156863 0.0557880844645551 0.150509838412945
"53748" "XLOC_034066" "chr6" 43405451 43406117 666 "+" 1195 800 1040 791 1995 1831 27.9213706129336 43.7938690358544 0.401002506265664 0.43200436919716 0.0310018629314959 0.110972907315554
"53781" "XLOC_034088" "chr6" 46368023 46368850 827 "+" 706 80 1650 376 786 2026 8.8590081024666 39.0241211857741 0.101781170483461 0.185587364264561 0.0838061937811002 0.266136294470603
"53882" "XLOC_034159" "chr6" 52173250 52176266 3016 "+" 3449 844 5569 1751 4293 7320 13.2677602048094 38.6615217319163 0.196599114838109 0.239207650273224 0.0426085354351155 0.138764736332091
"53916" "XLOC_034188" "chr6" 53434796 53435991 1195 "+" 310 523 391 898 833 1289 6.49748309933918 17.1824153190113 0.627851140456183 0.6966640806827 0.0688129402265173 0.170069760072545
"53945" "XLOC_034212" "chr6" 54225420 54226707 1287 "+" 362 143 388 203 505 591 3.65747101952549 7.31489563352999 0.283168316831683 0.343485617597293 0.0603173007656096 0.102674088320471
"54010" "XLOC_034264" "chr6" 58434172 58435774 1602 "+" 1164 796 467 445 1960 912 11.4041158900056 9.06841792564922 0.406122448979592 0.487938596491228 0.0818161475116362 0.19029920415158
"54046" "XLOC_034284" "chr6" 59574470 59576632 2162 "+" 11927 15838 10665 19202 27765 29867 119.704382481494 220.056961741968 0.570430397983072 0.642916931730673 0.0724865337476004 0.372225328480202
"54049" "XLOC_034285" "chr6" 59620511 59621681 1170 "+" 712 188 696 242 900 938 7.17009170164404 12.7707433412458 0.208888888888889 0.257995735607676 0.049106846718787 0.112927207697255
"54086" "XLOC_034311" "chr6" 243877 244719 842 "-" 1509 181 894 200 1690 1094 18.7086597013206 20.6968585076751 0.107100591715976 0.182815356489945 0.0757147647739688 0.225687442455814
"54113" "XLOC_034332" "chr6" 1438865 1444807 5942 "-" 3175 552 2867 1021 3727 3888 5.84648456809753 10.4230017083393 0.148108398175476 0.262602880658436 0.11449448248296 0.239996941412973
"54130" "XLOC_034346" "chr6" 1713297 1715729 2432 "-" 2408 2663 2570 3502 5071 6072 19.4356067124786 39.7710807194986 0.525142969828436 0.576745718050066 0.0516027482216297 0.174824296290938
"54154" "XLOC_034368" "chr6" 3692549 3694261 1712 "-" 2175 1623 1846 1613 3798 3459 20.67851096244 32.184443327622 0.427330173775671 0.466319745591211 0.0389895718155399 0.127673521354307
"54156" "XLOC_034369" "chr6" 3775245 3776150 905 "-" 1254 1172 149 244 2426 393 24.9867792360718 6.91740448790563 0.483099752679307 0.620865139949109 0.137765387269802 0.381553635050909
"54187" "XLOC_034391" "chr6" 6584734 6586748 2014 "-" 940 112 1280 526 1052 1806 4.86882691716404 14.2842512301518 0.106463878326996 0.29125138427464 0.184787505947644 0.417493417001041
"54194" "XLOC_034394" "chr6" 6916243 6916858 615 "-" 155 92 146 125 247 271 3.74360397625675 7.01929306639068 0.37246963562753 0.461254612546125 0.0887849769185951 0.149421349878968
"54236" "XLOC_034420" "chr6" 8038093 8039162 1069 "-" 2197 2105 1523 1776 4302 3299 37.5111832091809 49.1590872353859 0.48930729893073 0.538344953016065 0.0490376540853356 0.184821140288212
"54299" "XLOC_034467" "chr6" 10652213 10653300 1087 "-" 395 2 708 45 397 753 3.40430940866466 11.0348042195426 0.00503778337531486 0.0597609561752988 0.0547231727999839 0.108176416007871
"54376" "XLOC_034510" "chr6" 12905331 12906852 1521 "-" 2336 1599 1003 1028 3935 2031 24.1147955948455 21.2706082713385 0.406353240152478 0.506154603643525 0.0998013634910476 0.311584185408785
"54411" "XLOC_034527" "chr6" 13942620 13943935 1315 "-" 1237 397 4243 3122 1634 7365 11.5822880552337 89.2167088852439 0.24296205630355 0.423896809232858 0.180934752929309 0.709260834259294
"54480" "XLOC_034580" "chr6" 19355240 19356258 1018 "-" 304 255 119 144 559 263 5.11837489153705 4.11535373253163 0.456171735241503 0.547528517110266 0.0913567818687635 0.139749908488608
"54485" "XLOC_034581" "chr6" 19385875 19387187 1312 "-" 726 238 363 233 964 596 6.8487491772106 7.23621771373762 0.246887966804979 0.390939597315436 0.144051630510457 0.281183146031268
"54507" "XLOC_034595" "chr6" 20198866 20200312 1446 "-" 2873 3428 131 258 6301 389 40.6171315046174 4.2852928724053 0.544040628471671 0.663239074550129 0.119198446078457 0.370867442460116
"54530" "XLOC_034614" "chr6" 21400489 21404537 4048 "-" 1237 1002 3959 4420 2239 8379 5.15562893181208 32.9724248237222 0.447521214828048 0.527509249313761 0.0799880344857124 0.235788979992554
"54554" "XLOC_034634" "chr6" 23209880 23210969 1089 "-" 874 240 1030 386 1114 1416 9.53510266512479 20.7125978806368 0.215439856373429 0.272598870056497 0.0571590136830681 0.155259484774378
"54604" "XLOC_034672" "chr6" 26811971 26813415 1444 "-" 2229 738 332 144 2967 476 19.1521888520853 5.25096301850949 0.248736097067745 0.302521008403361 0.0537849113356161 0.134546458094555
"54627" "XLOC_034690" "chr6" 28657982 28660196 2214 "-" 1974 438 2623 763 2412 3386 10.1547152392389 24.3617530983998 0.181592039800995 0.225339633786178 0.0437475939851834 0.124605807029426
"54783" "XLOC_034783" "chr6" 37427113 37428467 1354 "-" 1285 1586 896 1364 2871 2260 19.7643524800931 26.5882023278748 0.552420759317311 0.60353982300885 0.0511190636915385 0.160673823291228
"54786" "XLOC_034784" "chr6" 37462947 37463737 790 "-" 1116 1388 868 1270 2504 2138 29.5444082369515 43.1101773749597 0.554313099041534 0.594013096351731 0.039699997310197 0.142624992606383
"54828" "XLOC_034812" "chr6" 39121574 39122059 485 "-" 476 368 289 260 844 549 16.2206693093687 18.0314148778546 0.436018957345972 0.473588342440801 0.0375693850948299 0.10671960410959
"54832" "XLOC_034813" "chr6" 39133080 39133944 864 "-" 343 60 275 73 403 348 4.34769796584642 6.4160051168039 0.148883374689826 0.209770114942529 0.0608867402527024 0.102474360693417
"54857" "XLOC_034825" "chr6" 39592452 39593119 667 "-" 271 305 496 661 576 1157 8.04942228814251 27.63164401852 0.529513888888889 0.571305099394987 0.0417912105060982 0.120420245211369
"54880" "XLOC_034832" "chr6" 39924470 39925699 1229 "-" 608 527 1385 1567 1135 2952 8.6081939021772 38.2616478647055 0.46431718061674 0.530826558265583 0.0665093776488426 0.209785691717611
"54888" "XLOC_034838" "chr6" 39996072 39997301 1229 "-" 3743 2559 8891 7268 6302 16159 47.7963330145557 209.441046018217 0.406061567756268 0.449780308187388 0.04371874043112 0.212335457664839
"54954" "XLOC_034889" "chr6" 42077036 42078006 970 "-" 335 291 139 197 626 336 6.01548518226589 5.51781001726698 0.464856230031949 0.586309523809524 0.121453293777575 0.212797211583815
"54957" "XLOC_034890" "chr6" 42276504 42278174 1670 "-" 2081 679 1559 637 2760 2196 15.4049634883226 20.9466735706814 0.246014492753623 0.290072859744991 0.0440583669913677 0.12777332021847
"54997" "XLOC_034913" "chr6" 43938009 43941147 3138 "-" 1942 201 970 273 2143 1243 6.36556993996498 6.3098260910033 0.0937937470835278 0.219629927594529 0.125836180511002 0.232358472053748
"55015" "XLOC_034921" "chr6" 45873620 45876751 3131 "-" 5470 820 10341 2171 6290 12512 18.7255956066251 63.6565164103617 0.130365659777424 0.173513427109974 0.0431477673325499 0.160432940882013
"55030" "XLOC_034928" "chr6" 46672788 46674729 1941 "-" 3115 922 3052 1137 4037 4189 19.3865833381752 34.3782705549751 0.228387416398316 0.271425161136309 0.0430377447379938 0.141657566168562
"55066" "XLOC_034955" "chr6" 49047648 49050260 2612 "-" 793 210 607 243 1003 850 3.57928122885668 5.1837608009241 0.209371884346959 0.285882352941176 0.0765104685942173 0.113036254733628
"55125" "XLOC_034996" "chr6" 52290054 52290679 625 "-" 1255 26 940 130 1281 1070 19.1045659371965 27.2711191281971 0.0202966432474629 0.121495327102804 0.101198683855341 0.318131027521533
"55140" "XLOC_035008" "chr6" 53002744 53003686 942 "-" 3768 2583 1104 847 6351 1951 62.8433419493457 32.9917662628186 0.406707605101559 0.434136340338288 0.0274287352367293 0.106134994848707
"55159" "XLOC_035022" "chr6" 54277985 54282021 4036 "-" 5038 634 5746 1221 5672 6967 13.0994519750353 27.4975406745467 0.111777150916784 0.175254772498923 0.0634776215821393 0.191102351200731
"55212" "XLOC_035058" "chr6" 57428119 57428595 476 "-" 6144 27 2822 119 6171 2941 120.841652643065 98.4208863730412 0.00437530384054448 0.0404624277456647 0.0360871239051203 0.169505646691072
"55263" "XLOC_035099" "chr6" 59708031 59708453 422 "-" 416 283 307 254 699 561 15.439484192616 21.1762770614433 0.404864091559371 0.452762923351159 0.0478988317917881 0.139257787391451
"55266" "XLOC_035102" "chr6" 59739716 59740678 962 "-" 279 182 113 100 461 213 4.46677334386203 3.52698596570739 0.394793926247288 0.469483568075117 0.0746896418278289 0.103483542195913
"55594" "XLOC_035303" "chr7" 7852866 7854718 1852 "+" 3144 309 2402 363 3453 2765 17.3789549889362 23.7822726344925 0.0894874022589053 0.13128390596745 0.041796503708545 0.126407237416707
"55608" "XLOC_035314" "chr7" 8335069 8335536 467 "+" 243 175 44 49 418 93 8.34310027981449 3.17223438397098 0.41866028708134 0.526881720430108 0.108221433348768 0.189445127137599
"55612" "XLOC_035317" "chr7" 8539588 8540460 872 "+" 421 243 705 508 664 1213 7.09773297804946 22.158661138927 0.365963855421687 0.418796372629843 0.0528325172081566 0.14174705337135
"55696" "XLOC_035381" "chr7" 14443949 14444582 633 "+" 225 199 77 122 424 199 6.24353008838261 5.00781834251601 0.469339622641509 0.613065326633166 0.143725703991656 0.248263272719341
"55916" "XLOC_035522" "chr7" 22057897 22058361 464 "+" 111 111 21 93 222 114 4.45967341615187 3.91368683105874 0.5 0.815789473684211 0.315789473684211 0.452181501032752
"56017" "XLOC_035579" "chr7" 25262412 25264516 2104 "+" 3178 1599 9902 5647 4777 15549 21.163016386112 117.721538226125 0.334728909357337 0.363174480673998 0.0284455713166611 0.120623327549316
"56115" "XLOC_035635" "chr7" 27151869 27153122 1253 "+" 1863 5 1876 100 1868 1976 13.8961298390043 25.1208927533348 0.00267665952890792 0.0506072874493927 0.0479306279204848 0.142394746558077
"56135" "XLOC_035648" "chr7" 27690092 27690652 560 "+" 689 379 270 180 1068 450 17.7767059260046 12.8004042970718 0.354868913857678 0.4 0.0451310861423221 0.123077188855863
"56146" "XLOC_035654" "chr7" 28017520 28018010 490 "+" 260 168 212 178 428 390 8.14171229141784 12.6784956847188 0.392523364485981 0.456410256410256 0.0638868919242751 0.149672732812953
"56151" "XLOC_035655" "chr7" 28143694 28144358 664 "+" 1438 1094 775 701 2532 1476 35.5437859113426 35.4093111639481 0.432069510268562 0.474932249322493 0.0428627390539308 0.152971623835573
"56227" "XLOC_035706" "chr7" 31545871 31546307 436 "+" 1436 1157 226 206 2593 432 55.4350048556694 15.783250802995 0.446201311222522 0.476851851851852 0.0306505406293297 0.109502182897284
"56255" "XLOC_035723" "chr7" 32701053 32702664 1611 "+" 563 282 871 560 845 1431 4.88910349736559 14.1495716773591 0.333727810650888 0.391334730957372 0.0576069203064849 0.129807128978289
"56267" "XLOC_035727" "chr7" 32765565 32766737 1172 "+" 728 310 688 371 1038 1059 8.25539397798503 14.3935376646482 0.298651252408478 0.350330500472144 0.0516792480636657 0.125423752228137
"56298" "XLOC_035739" "chr7" 34257400 34258842 1442 "+" 454 125 1069 462 579 1531 3.74266853247397 16.9125514380297 0.215889464594128 0.301763553233181 0.0858740886390531 0.20050061606229
"56455" "XLOC_035826" "chr7" 41067897 41071256 3359 "+" 4066 1434 1939 1046 5500 2985 15.2623267837913 14.1557711111014 0.260727272727273 0.350418760469012 0.089691487741739 0.241132235360661
"56462" "XLOC_035830" "chr7" 41483231 41484968 1737 "+" 5036 1259 4114 1740 6295 5854 33.7803370411076 53.684893984306 0.2 0.297232661428083 0.0972326614280833 0.367354151676186
"56489" "XLOC_035850" "chr7" 43887054 43887862 808 "+" 2518 1865 2757 2280 4383 5037 50.562457310393 99.3024103653368 0.425507643166781 0.4526503871352 0.0271427439684188 0.117164011017553
"56532" "XLOC_035874" "chr7" 46457214 46458508 1294 "+" 2991 499 384 260 3490 644 25.13964918884 7.92776542279922 0.14297994269341 0.403726708074534 0.260746765381124 0.731499279138271
"56632" "XLOC_035938" "chr7" 53268734 53269951 1217 "+" 6725 3975 2815 1845 10700 4660 81.9523217500974 60.9950425520654 0.371495327102804 0.395922746781116 0.0244274196783121 0.10428869855939
"56679" "XLOC_035964" "chr7" 56588787 56589432 645 "+" 205 10 106 18 215 124 3.10703973737908 3.06239474380247 0.0465116279069767 0.145161290322581 0.0986496624156039 0.111124898423427
"56680" "XLOC_035965" "chr7" 56793418 56794150 732 "+" 5708 879 7289 1409 6587 8698 83.8773391398197 189.28121822259 0.133444663731593 0.161991262359163 0.0285465986275705 0.140360920439665
"56756" "XLOC_036003" "chr7" 60140213 60141763 1550 "+" 592 6 736 107 598 843 3.59614792829553 8.66353385026762 0.0100334448160535 0.126927639383155 0.116894194567102 0.211948905735031
"56830" "XLOC_036060" "chr7" 65562162 65562582 420 "+" 142 215 64 242 357 306 7.92295133031666 11.6056998960118 0.602240896358543 0.790849673202614 0.188608776844071 0.42978951546498
"57012" "XLOC_036194" "chr7" 75455137 75456199 1062 "+" 339 432 115 208 771 323 6.76702722463071 4.84481508527799 0.560311284046693 0.643962848297214 0.083651564250521 0.147132919915463
"57069" "XLOC_036241" "chr7" 76819025 76821428 2403 "+" 620 522 454 678 1142 1132 4.42976202258041 7.50398325426529 0.457092819614711 0.598939929328622 0.141847109713911 0.253370561909491
"57221" "XLOC_036365" "chr7" 6169875 6170313 438 "-" 410 72 713 171 482 884 10.2574873521693 32.1497318276126 0.149377593360996 0.193438914027149 0.0440613206661535 0.134570826784477
"57224" "XLOC_036366" "chr7" 6223994 6227654 3660 "-" 1472 1032 1911 1631 2504 3542 6.37707172327641 15.4158214519295 0.412140575079872 0.460474308300395 0.048333733220523 0.115442063961066
"57360" "XLOC_036469" "chr7" 14770692 14771825 1133 "-" 814 546 812 633 1360 1445 11.1886338292203 20.3159500974611 0.401470588235294 0.438062283737024 0.0365916955017301 0.10088278768325
"57470" "XLOC_036555" "chr7" 19676949 19680188 3239 "-" 1055 7 723 247 1062 970 3.05619901305642 4.77045700948127 0.00659133709981168 0.254639175257732 0.24804783815792 0.338433534922168
"57497" "XLOC_036569" "chr7" 20390806 20394642 3836 "-" 3070 2393 1049 1077 5463 2126 13.274576187671 8.82843780553924 0.438037708218927 0.506585136406397 0.0685474281874697 0.164689775082224
"57576" "XLOC_036627" "chr7" 23956440 23957021 581 "-" 221 205 1242 1552 426 2794 6.83441787327103 76.6036510972288 0.481220657276995 0.555476020042949 0.0742553627659538 0.277043601671447
"57598" "XLOC_036640" "chr7" 25054643 25055330 687 "-" 499 137 570 441 636 1011 8.62915839726243 23.4419437063891 0.215408805031447 0.43620178041543 0.220792975383984 0.612658158182581
"57695" "XLOC_036695" "chr7" 27619941 27622118 2177 "-" 29913 15848 19241 11102 45761 30343 195.931895391186 222.023675647617 0.346321103122746 0.36588339979567 0.0195622966729231 0.104506248187943
"57697" "XLOC_036696" "chr7" 27636273 27637158 885 "-" 16222 1538 10926 1740 17760 12666 187.054324528314 227.979298588722 0.0865990990990991 0.137375651350071 0.0507765522509719 0.270903688961823
"57742" "XLOC_036721" "chr7" 29959443 29962393 2950 "-" 1779 2008 3026 4275 3787 7301 11.9657893072419 39.4238952865055 0.530235014523369 0.585536227913984 0.055301213390615 0.179523791663798
"57793" "XLOC_036755" "chr7" 31612032 31613129 1097 "-" 4351 36 2189 90 4387 2279 37.2759799303975 33.0930577941759 0.00820606336904491 0.0394910048266784 0.0312849414576335 0.111393355920415
"57888" "XLOC_036809" "chr7" 35757567 35759614 2047 "-" 891 154 678 178 1045 856 4.75846095587856 6.66124062730755 0.147368421052632 0.207943925233645 0.0605755041810133 0.105534212829044
"57926" "XLOC_036834" "chr7" 39253051 39255169 2118 "-" 1790 1113 2175 1597 2903 3772 12.7758305348604 28.3690588655868 0.383396486393386 0.42338282078473 0.0399863343913435 0.120916777625953
"57937" "XLOC_036842" "chr7" 39927750 39929986 2236 "-" 8247 2634 3190 1245 10881 4435 45.3591673288307 31.5951939099658 0.242073338847532 0.280721533258174 0.0386481944106412 0.141068435427878
"58043" "XLOC_036902" "chr7" 44078350 44078817 467 "-" 154 81 178 139 235 317 4.69049896113973 10.8128849432129 0.34468085106383 0.438485804416404 0.093804953352574 0.192104208577776
"58080" "XLOC_036927" "chr7" 45954247 45955337 1090 "-" 403 261 483 386 664 869 5.67818638243957 12.6996712479654 0.393072289156627 0.444188722669735 0.0511164335131088 0.113376217315858
"58107" "XLOC_036946" "chr7" 49697692 49699003 1311 "-" 10869 10778 930 1029 21647 1959 153.908670926876 23.8029587762686 0.497898092114381 0.525267993874426 0.0273699017600449 0.122809159695812
"58123" "XLOC_036956" "chr7" 50245205 50246026 821 "-" 371 192 566 355 563 921 6.39194898469339 17.8696346467933 0.341030195381883 0.385450597176982 0.0444204017950988 0.110862084443315
"58150" "XLOC_036972" "chr7" 51864171 51865011 840 "-" 2438 995 2010 1757 3433 3767 38.0945264943657 71.4357377586216 0.289833964462569 0.466418900982214 0.176584936519645 0.706878986391885
"58221" "XLOC_037013" "chr7" 54755948 54756684 736 "-" 359 198 313 220 557 533 7.05416222983756 11.5358232928442 0.355475763016158 0.412757973733583 0.0572822107174255 0.127709304993994
"58225" "XLOC_037016" "chr7" 55234835 55236486 1651 "-" 471 483 326 445 954 771 5.38603738847906 7.4388620489989 0.506289308176101 0.577172503242542 0.0708831950664415 0.131718085463021
"58228" "XLOC_037018" "chr7" 55791179 55791751 572 "-" 257 229 328 353 486 681 7.919692197725 18.9648880447992 0.47119341563786 0.518355359765051 0.0471619441271913 0.122545865221654
"58265" "XLOC_037045" "chr7" 58033636 58035408 1772 "-" 612 627 463 586 1239 1049 6.51741913309145 9.42998432439413 0.506053268765133 0.55862726406101 0.0525739952958774 0.1091514394941
"58277" "XLOC_037054" "chr7" 58873134 58874637 1503 "-" 3324 8 1874 76 3332 1950 20.6639848402138 20.6668758666407 0.00240096038415366 0.038974358974359 0.0365733985902053 0.110761157825069
"58314" "XLOC_037074" "chr7" 61753054 61753704 650 "-" 159 85 315 207 244 522 3.49900475040229 12.7925271251967 0.348360655737705 0.396551724137931 0.0481910684002261 0.101080682860253
"58368" "XLOC_037112" "chr7" 66820775 66822475 1700 "-" 3719 1078 4774 2097 4797 6871 26.3020052121308 64.3828544288903 0.224723785699395 0.305195750254694 0.0804719645552982 0.306939646391624
"58377" "XLOC_037120" "chr7" 67327490 67329189 1699 "-" 10764 1075 10969 1764 11839 12733 64.9515776059405 119.381370521463 0.0908015879719571 0.138537658053876 0.0477360700819187 0.215938716804713
"58410" "XLOC_037142" "chr7" 70398978 70403139 4161 "-" 4520 1643 2713 1679 6163 4392 13.8058297775539 16.8137201937217 0.266590945967873 0.382285974499089 0.115695028531216 0.315672903368116
"58451" "XLOC_037171" "chr7" 72818440 72820278 1838 "-" 1747 1195 2939 2308 2942 5247 14.9198763449988 45.4741675180415 0.406186267845003 0.439870402134553 0.0336841342895497 0.11478688321029
"58454" "XLOC_037174" "chr7" 73835454 73836001 547 "-" 1395 991 1513 1227 2386 2740 40.6584834372202 79.7925669446557 0.41533948030176 0.447810218978102 0.0324707386763419 0.133068213019353
"58491" "XLOC_037207" "chr7" 75125537 75125952 415 "-" 459 274 97 76 733 173 16.4635671867388 6.64044534565097 0.373806275579809 0.439306358381503 0.0655000828016939 0.160269475264338
"58545" "XLOC_037250" "chr7" 76855097 76855507 410 "-" 236 75 218 89 311 307 7.07040993896264 11.9276179227783 0.241157556270096 0.289902280130293 0.0487447238601967 0.109733537245259
"58579" "XLOC_037279" "chr8" 460235 462096 1861 "+" 996 1077 823 1143 2073 1966 10.3829554684366 16.8281486833891 0.519536903039074 0.581383519837233 0.0618466167981591 0.161449229452886
"58642" "XLOC_037326" "chr8" 2033846 2039108 5262 "+" 1549 1692 2496 3355 3241 5851 5.74111504495188 17.7124425455525 0.522061092255477 0.573406255340967 0.0513451630854906 0.126405374009928
"58724" "XLOC_037371" "chr8" 5021433 5021839 406 "+" 394 527 387 621 921 1008 21.1447063900946 39.5488353454357 0.572204125950054 0.616071428571429 0.0438673026213743 0.149705510045038
"58775" "XLOC_037400" "chr8" 8199707 8200675 968 "+" 1829 1014 220 148 2843 368 27.3759730579609 6.05580192272856 0.356665494196272 0.402173913043478 0.0455084188472067 0.128168072934012
"58853" "XLOC_037449" "chr8" 11531981 11533117 1136 "+" 653 90 788 165 743 953 6.09647145652991 13.3633015752373 0.121130551816958 0.173137460650577 0.0520069088336188 0.118326235099722
"58991" "XLOC_037511" "chr8" 17675959 17679448 3489 "+" 3094 911 1793 885 4005 2678 10.6996510302693 12.2266872495989 0.227465667915106 0.330470500373413 0.103004832458307 0.251243125907294
"59074" "XLOC_037558" "chr8" 20964177 20964927 750 "+" 2448 612 1648 703 3060 2351 38.03016638552 49.9333341669715 0.2 0.29902169289664 0.0990216928966397 0.374675784396802
"59079" "XLOC_037559" "chr8" 20986827 20990143 3316 "+" 1606 428 2522 1524 2034 4046 5.7174778279515 19.4361640799715 0.210422812192724 0.376668314384577 0.166245502191854 0.420909591231626
"59085" "XLOC_037562" "chr8" 21041428 21042152 724 "+" 1035 414 872 421 1449 1293 18.6551128983244 28.448486014192 0.285714285714286 0.325599381283836 0.0398850955695503 0.126005082770386
"59197" "XLOC_037616" "chr8" 23971259 23973346 2087 "+" 844 407 2482 1551 1251 4033 5.58731199539228 30.7825769012946 0.325339728217426 0.384577237788247 0.0592375095708209 0.171823966235716
"59222" "XLOC_037627" "chr8" 24241283 24243268 1985 "+" 2695 102 1046 233 2797 1279 13.1340908999234 10.2638248796359 0.0364676439041831 0.182173573103987 0.145705929199804 0.358363699148702
"59232" "XLOC_037634" "chr8" 24508505 24509753 1248 "+" 3076 2475 2846 2575 5551 5421 41.4595614956521 69.1932965613938 0.445865609800036 0.475004611695259 0.0291390018952232 0.116942120199431
"59262" "XLOC_037651" "chr8" 25178192 25178849 657 "+" 270 91 255 113 361 368 5.1216499780541 8.92239917991058 0.25207756232687 0.307065217391304 0.0549876550644345 0.107173775875089
"59275" "XLOC_037660" "chr8" 25942125 25943450 1325 "+" 395 88 183 82 483 265 3.39781175808475 3.18587840282677 0.182194616977226 0.309433962264151 0.127239345286925 0.151599091749698
"59302" "XLOC_037672" "chr8" 26598581 26602578 3997 "+" 2615 2200 2075 2065 4815 4140 11.2287187907032 16.499295206033 0.456905503634476 0.498792270531401 0.0418867668969254 0.110132711050952
"59310" "XLOC_037677" "chr8" 26746410 26747087 677 "+" 1191 1146 660 774 2337 1434 32.1764484472153 33.7411346355508 0.490372272143774 0.539748953974895 0.0493766818311214 0.172584244157234
"59382" "XLOC_037706" "chr8" 27737132 27740251 3119 "+" 16042 4398 13616 5348 20440 18964 61.0848594729353 96.853154907353 0.215166340508806 0.282008015186669 0.0668416746778632 0.292034983803309
"59476" "XLOC_037760" "chr8" 31880422 31880875 453 "+" 674 300 891 509 974 1400 20.0414351272002 49.2299090944533 0.308008213552361 0.363571428571429 0.0555632150190671 0.196965159512077
"59633" "XLOC_037869" "chr8" 41655831 41656382 551 "+" 230 214 105 123 444 228 7.51102891141368 6.59147255757262 0.481981981981982 0.539473684210526 0.0574917022285443 0.112293080839846
"59797" "XLOC_037971" "chr8" 49353359 49354011 652 "+" 211 211 447 643 422 1090 6.03299433669006 26.6304252997023 0.5 0.589908256880734 0.0899082568807339 0.251123526009527
"59840" "XLOC_037997" "chr8" 51219319 51219842 523 "+" 1907 872 687 362 2779 1049 49.5284709187943 31.9501572138172 0.313781935948183 0.345090562440419 0.0313086264922366 0.116067138936414
"59863" "XLOC_038008" "chr8" 51708234 51708796 562 "+" 753 267 288 140 1020 428 16.9173338013879 12.1312807509774 0.261764705882353 0.327102803738318 0.0653380978559648 0.174833224860558
"59905" "XLOC_038029" "chr8" 53230984 53233289 2305 "+" 746 21 774 225 767 999 3.10164791137061 6.9038883393144 0.0273794002607562 0.225225225225225 0.197845824964469 0.318530073614259
"59929" "XLOC_038045" "chr8" 54723347 54724687 1340 "+" 7903 11863 2845 4675 19766 7520 137.493464438138 89.3947969748406 0.600172012546798 0.621675531914894 0.0215035193680961 0.101739826441227
"59945" "XLOC_038052" "chr8" 54977200 54978405 1205 "+" 836 749 6745 7473 1585 14218 12.2605592956328 187.953606354319 0.472555205047319 0.5256013504009 0.0530461453535817 0.24434329998329
"59946" "XLOC_038053" "chr8" 55089685 55090115 430 "+" 181 183 251 300 364 551 7.8904357981813 20.4118488367157 0.502747252747253 0.544464609800363 0.0417173570531102 0.11054245873275
"59962" "XLOC_038063" "chr8" 55511334 55511736 402 "+" 132 60 180 110 192 290 4.45187783266257 11.491352448007 0.3125 0.379310344827586 0.0668103448275862 0.138690734628333
"60075" "XLOC_038138" "chr8" 2760155 2761172 1017 "-" 7003 1742 9694 2963 8745 12657 80.1506268536285 198.248097072657 0.199199542595769 0.234099707671644 0.0349001650758751 0.172263974832975
"60089" "XLOC_038143" "chr8" 3512976 3514404 1428 "-" 329 271 1336 1574 600 2910 3.91643664375515 32.4611559951887 0.451666666666667 0.540893470790378 0.0892268041237113 0.258829632495874
"60256" "XLOC_038241" "chr8" 8884316 8886478 2162 "-" 1338 23 2371 161 1361 2532 5.86773508220111 18.6555136816775 0.0168993387215283 0.0635860979462875 0.0466867592247592 0.117019167571215
"60262" "XLOC_038245" "chr8" 9028497 9029197 700 "-" 333 292 536 563 625 1099 8.32242786797968 25.0091454621901 0.4672 0.5122838944495 0.0450838944494995 0.126837131300749
"60410" "XLOC_038325" "chr8" 15076202 15078334 2132 "-" 3349 2087 3054 2237 5436 5291 23.7662307866689 39.5320887180029 0.38392200147167 0.422793422793423 0.0388714213217525 0.134289550153734
"60436" "XLOC_038333" "chr8" 16793125 16794927 1802 "-" 1505 204 1341 286 1709 1627 8.84006256023449 14.3824199816847 0.119368051492101 0.175783650891211 0.0564155993991102 0.138329566218909
"60570" "XLOC_038388" "chr8" 19753048 19757566 4518 "-" 1536 716 2630 1650 2252 4280 4.64611785430126 15.0902606951069 0.317939609236234 0.385514018691589 0.0675744094553544 0.154699202376735
"60611" "XLOC_038411" "chr8" 21396817 21399968 3151 "-" 1637 429 1242 461 2066 1703 6.11153040059522 8.6092524912948 0.207647628267183 0.270698766881973 0.06305113861479 0.125857204825524
"60708" "XLOC_038459" "chr8" 24629422 24629990 568 "-" 586 133 267 151 719 418 11.7990928055047 11.7226863765985 0.184979137691238 0.361244019138756 0.176264881447518 0.434454081363164
"60734" "XLOC_038479" "chr8" 25638990 25644145 5155 "-" 3133 1669 3936 2923 4802 6859 8.68283500614608 21.1948981231705 0.347563515201999 0.426155416241435 0.0785919010394354 0.212509852728655
"60770" "XLOC_038495" "chr8" 26439975 26444758 4783 "-" 2157 233 2679 762 2390 3441 4.65763640330504 11.4599702949267 0.097489539748954 0.221447253705318 0.123957713956364 0.258670628588783
"60781" "XLOC_038500" "chr8" 26603694 26605544 1850 "-" 4352 595 4907 905 4947 5812 24.9251766175367 50.0441223708896 0.120274914089347 0.155712319339298 0.0354374052499509 0.128422729246844
"60815" "XLOC_038518" "chr8" 27773653 27777402 3749 "-" 1234 385 5708 5690 1619 11398 4.02531128419584 48.4297706527334 0.237801111797406 0.499210387787331 0.261409275989925 0.853974447526749
"60871" "XLOC_038552" "chr8" 29159482 29160391 909 "-" 403 189 1109 626 592 1735 6.07051988293207 30.4042850874832 0.319256756756757 0.360806916426513 0.0415501596697562 0.120639831851606
"60873" "XLOC_038554" "chr8" 29203925 29204898 973 "-" 399 331 660 807 730 1467 6.9932343523743 24.0168736739305 0.453424657534247 0.550102249488753 0.0966775919545059 0.265009331521698
"60888" "XLOC_038564" "chr8" 30618140 30623622 5482 "-" 1513 585 2582 1369 2098 3951 3.56725795459028 11.4806690711132 0.278836987607245 0.346494558339661 0.0676575707324159 0.136539274086329
"60917" "XLOC_038577" "chr8" 31878521 31879844 1323 "-" 1204 177 1678 429 1381 2107 9.72975482385604 25.3690317262131 0.128167994207096 0.203607024205031 0.0754390299979345 0.216134282808484
"61236" "XLOC_038784" "chr8" 47194279 47195111 832 "-" 1597 902 3910 2575 2499 6485 27.9969674412632 124.161186552473 0.3609443777511 0.397070161912105 0.0361257841610044 0.156488706770077
"61258" "XLOC_038798" "chr8" 47909634 47910293 659 "-" 8126 10386 8182 12633 18512 20815 261.839998262647 503.14157021881 0.561041486603284 0.606918087917367 0.0458766013140829 0.272814594208272
"61301" "XLOC_038817" "chr8" 49299628 49301154 1526 "-" 9860 3333 13740 8216 13193 21956 80.5855345778025 229.191173697459 0.252633972561207 0.37420295135726 0.121568978796053 0.61303644391118
"61334" "XLOC_038833" "chr8" 51430869 51431350 481 "-" 218 67 951 415 285 1366 5.52290847288797 45.2381486305755 0.235087719298246 0.303806734992679 0.0687190156944337 0.222236079576469
"61352" "XLOC_038840" "chr8" 51738870 51739367 497 "-" 114 126 105 156 240 261 4.50114408634394 8.36533463921314 0.525 0.597701149425287 0.0727011494252874 0.135331604792948
"61401" "XLOC_038868" "chr8" 53708703 53712851 4148 "-" 1942 1944 1625 2049 3886 3674 8.73236963798586 14.1091095130009 0.500257334019557 0.557702776265651 0.0574454422460932 0.139904408761399
"61421" "XLOC_038878" "chr8" 54385857 54388036 2179 "-" 1005 464 1292 783 1469 2075 6.28394865655329 15.1691089625185 0.315861130020422 0.377349397590361 0.0614882675699394 0.145894442289973
"61449" "XLOC_038892" "chr8" 55358919 55360057 1138 "-" 583 15 408 76 598 484 4.89809252096491 6.77489080390226 0.0250836120401338 0.15702479338843 0.131941181348296 0.232761379573013
"61468" "XLOC_038906" "chr8" 55639498 55640972 1474 "-" 488 248 506 329 736 835 4.65423591596541 9.02377363080173 0.33695652173913 0.394011976047904 0.0570554543087737 0.109697225339942
"61521" "XLOC_038940" "chr9" 411610 412770 1160 "+" 1354 989 797 677 2343 1474 18.8270537189979 20.2413136455459 0.422108408023901 0.459294436906377 0.0371860288824762 0.110523048495396
"61612" "XLOC_038996" "chr9" 2586035 2588043 2008 "+" 538 772 497 886 1310 1383 6.08100904775886 10.9712894200932 0.589312977099237 0.640636297903109 0.0513233208038725 0.109992949943992
"61643" "XLOC_039018" "chr9" 4727296 4728004 708 "+" 1534 900 1365 939 2434 2304 32.0446386473758 51.8380214697237 0.369761709120789 0.407552083333333 0.0377903742125445 0.141195107151488
"61807" "XLOC_039104" "chr9" 14075431 14076553 1122 "+" 917 527 645 467 1444 1112 11.9961641197203 15.787418823277 0.364958448753463 0.419964028776978 0.0550055800235158 0.14473607952978
"61975" "XLOC_039178" "chr9" 22298753 22300385 1632 "+" 594 5391 397 6863 5985 7260 34.1831485812754 70.8623688864042 0.900751879699248 0.945316804407713 0.0445649247084654 0.176532655382403
"62089" "XLOC_039233" "chr9" 24938577 24939550 973 "+" 478 244 779 473 722 1252 6.91659616769074 20.4970182956789 0.337950138504155 0.37779552715655 0.0398453886523944 0.104310947605381
"62098" "XLOC_039237" "chr9" 25156663 25157276 613 "+" 1239 442 745 341 1681 1086 25.5608505637891 28.2207499630495 0.262938726948245 0.313996316758748 0.0510575898105026 0.168070568984062
"62110" "XLOC_039243" "chr9" 25233758 25237050 3292 "+" 4504 3313 1418 1224 7817 2642 22.1334109602907 12.7841596905655 0.423819879749264 0.46328538985617 0.0394655101069051 0.112865161991928
"62183" "XLOC_039288" "chr9" 29265870 29269652 3782 "+" 2071 1546 1014 916 3617 1930 8.9144601243523 8.12895996490701 0.42742604368261 0.474611398963731 0.0471853552811207 0.101100145799732
"62227" "XLOC_039312" "chr9" 31161137 31162074 937 "+" 3724 3055 2188 2049 6779 4237 67.4363576724423 72.0307726402188 0.450656439002803 0.483596884588152 0.0329404455853492 0.139821708803909
"62333" "XLOC_039363" "chr9" 34819248 34820194 946 "+" 289 74 443 155 363 598 3.57670853488987 10.0695311040719 0.203856749311295 0.259197324414716 0.0553405751034209 0.106271437132782
"62390" "XLOC_039387" "chr9" 36893477 36895301 1824 "+" 1994 276 3127 1882 2270 5009 11.600296387912 43.7446955037261 0.1215859030837 0.375723697344779 0.254137794261079 0.843849041855657
"62446" "XLOC_039410" "chr9" 39404182 39405260 1078 "+" 612 38 1204 142 650 1346 5.62034089785641 19.8895748154213 0.0584615384615385 0.105497771173848 0.04703623271231 0.119750487822197
"62517" "XLOC_039444" "chr9" 42105980 42107217 1237 "+" 1578 198 796 314 1776 1110 13.3826254816134 14.2939572640975 0.111486486486486 0.282882882882883 0.171396396396396 0.450333659795635
"62621" "XLOC_039510" "chr9" 49878307 49878737 430 "+" 1287 375 604 270 1662 874 36.0272096059816 32.3774153961697 0.225631768953069 0.308924485125858 0.0832927161727895 0.29421429984205
"62641" "XLOC_039523" "chr9" 51356125 51357041 916 "+" 594 375 430 322 969 752 9.86044161196615 13.0774047976295 0.386996904024768 0.428191489361702 0.0411945853369343 0.100500001321347
"62703" "XLOC_039569" "chr9" 56199243 56199762 519 "+" 488 166 1652 649 654 2301 11.745687793329 70.6233738430095 0.253822629969419 0.282051282051282 0.0282286520818631 0.10495589894911
"62705" "XLOC_039571" "chr9" 56366432 56370129 3697 "+" 1403 807 1244 1235 2210 2479 5.57199714872148 10.6813532061233 0.365158371040724 0.498184751916095 0.133026380875371 0.278710472332787
"62767" "XLOC_039616" "chr9" 48443 50530 2087 "-" 3666 20 4251 589 3686 4840 16.4626954556482 36.9421453514172 0.00542593597395551 0.121694214876033 0.116268278902078 0.381912718975262
"62897" "XLOC_039692" "chr9" 3912767 3913533 766 "-" 501 350 1063 880 851 1943 10.355447062048 40.4057554614387 0.411280846063455 0.452907874420998 0.0416270283575437 0.134621191646066
"62980" "XLOC_039738" "chr9" 8944161 8944636 475 "-" 501 321 199 157 822 356 16.1304420892144 11.9386601200666 0.39051094890511 0.441011235955056 0.0505002870499467 0.133397630626872
"62985" "XLOC_039741" "chr9" 9404591 9405044 453 "-" 880 729 480 595 1609 1075 33.1074631618738 37.8015373403838 0.453076444996892 0.553488372093023 0.100411927096131 0.358294878075228
"63059" "XLOC_039778" "chr9" 12854446 12855653 1207 "-" 1750 9 1286 154 1759 1440 13.5839674350865 19.0044113507479 0.00511654349061967 0.106944444444444 0.101827900953825 0.284182178168134
"63110" "XLOC_039804" "chr9" 16330566 16332113 1547 "-" 565 171 242 112 736 354 4.43461133815967 3.64512267162468 0.232336956521739 0.31638418079096 0.0840472242692213 0.117347723916008
"63169" "XLOC_039843" "chr9" 20236665 20237454 789 "-" 739 611 290 295 1350 585 15.9486830625922 11.8107659420384 0.452592592592593 0.504273504273504 0.0516809116809117 0.135942974327932
"63362" "XLOC_039944" "chr9" 25247623 25248733 1110 "-" 1154 227 1168 488 1381 1656 11.59681588465 23.7649307886537 0.164373642288197 0.294685990338164 0.130312348049967 0.374320063476729
"63425" "XLOC_039981" "chr9" 28725686 28726441 755 "-" 1373 1068 1284 1151 2441 2435 30.1362278103669 51.3749265621402 0.437525604260549 0.472689938398357 0.0351643341378083 0.130375028331268
"63494" "XLOC_040005" "chr9" 30669928 30671198 1270 "-" 1487 826 992 641 2313 1633 16.9761801084043 20.4824387079374 0.357111975789019 0.392529087568892 0.035417111779873 0.103775312477872
"63574" "XLOC_040043" "chr9" 33194543 33195731 1188 "-" 2374 80 2718 197 2454 2915 19.2542310998189 39.0860081828284 0.032599837000815 0.0675814751286449 0.03498163812783 0.117998133733478
"63602" "XLOC_040052" "chr9" 33345917 33347548 1631 "-" 3647 3968 1102 1436 7615 2538 43.519511220371 24.7877357031709 0.52107682206172 0.565799842395587 0.0447230203338669 0.157911111981424
"63639" "XLOC_040074" "chr9" 33925296 33928621 3325 "-" 2139 1614 915 854 3753 1769 10.5209504971883 8.47491563097827 0.430055955235811 0.482758620689655 0.0527026654538438 0.118637610618388
"63656" "XLOC_040082" "chr9" 34358180 34358613 433 "-" 1329 424 3212 1220 1753 4432 37.7365403669205 163.046340431042 0.24187107815174 0.275270758122744 0.0333996799710038 0.153941695046073
"63792" "XLOC_040165" "chr9" 42155393 42156590 1197 "-" 1116 33 886 71 1149 957 8.94733999561044 12.7355289536559 0.0287206266318538 0.0741901776384535 0.0454695510065997 0.108371005628988
"64087" "XLOC_040349" "chr9" 58106562 58107724 1162 "-" 1864 765 2458 1215 2629 3673 21.08883167703 50.3516840515607 0.290985165462153 0.330792267900898 0.0398071024387455 0.142338971723982
"64101" "XLOC_040357" "chrMT" 9029 16596 7567 "+" 566625 372461 283984 200619 939086 484603 1156.77713181566 1020.14419958045 0.396620756778399 0.413986293935448 0.0173655371570487 0.121428861431963
"64211" "XLOC_040358" "chrMT" 3500 5082 1582 "-" 70050 148684 27368 62603 218734 89971 1288.77730072543 905.931307777266 0.679748004425467 0.695813095330718 0.0160650909052511 0.112466197266403
