# Supplementary material for: Differential transcript isoform usage pre- and post-zygotic genome activation in zebrafish
Source: BMC Genomics. 2013 May 15;14:331. doi: 10.1186/1471-2164-14-331 (PMC3747860; doi:10.1186/1471-2164-14-331)
Supplement: Additional file 14 — Different scripts used in the analyses. [file 1471-2164-14-331-S14.zip]

Archive with 11 entries (11 files):
- python_scripts/best_alignment.py
- python_scripts/bootstr_rand.py
- python_scripts/domain_compare.py
- python_scripts/events.py
- python_scripts/extract_gtf.py
- python_scripts/extract_skipped_exon.py
- python_scripts/find_extended_utrs.py
- python_scripts/get_last_exon.py
- python_scripts/get_tss_bed.py
- python_scripts/get_tts.py
- python_scripts/summary.py
