# Supplementary material for: Differential transcript isoform usage pre- and post-zygotic genome activation in zebrafish
Source: BMC Genomics. 2013 May 15;14:331. doi: 10.1186/1471-2164-14-331 (PMC3747860; doi:10.1186/1471-2164-14-331)
Supplement: Additional file 14 — Different scripts used in the analyses. [file 1471-2164-14-331-S14.zip › python_scripts/summary.py]

#!/usr/bin/env python
#Script to count the number of occurences of AS events in a ASTA output file. The output from the script contains the code (see Foissac and Sammeth, #2007) and the count for this type of event 

import sys, re

file = open(sys.argv[1],'r')
reg = r'structure "(\S+)"'

summary = {}


for x in file:
	match = re.search(reg, x)
	out = match.groups(1)
	if out[0] in summary:
		summary[out[0]]+=1
	else:
		summary[out[0]] = 1

for x in summary:
	print x, summary[x]
