# Supplementary material for: Differential transcript isoform usage pre- and post-zygotic genome activation in zebrafish
Source: BMC Genomics. 2013 May 15;14:331. doi: 10.1186/1471-2164-14-331 (PMC3747860; doi:10.1186/1471-2164-14-331)
Supplement: Additional file 15 — A list with description of the primers. [file 1471-2164-14-331-S15.xls]

## Sheet: Sheet1
F11R
F11R com F	ggtaaaacaatgccctttgc	RT-qPCR			common in exon 10
F11R com R	acaaaaacacggagcaaacc	RT-qPCR	112 bp		exon 8 skipping at MBT
F11R iso1 F	gccaaaaaacagaaaccacaag	RT-qPCR			covering exon 8
F11R iso1+2 R	gcacaggctacaccacaaaa	RT-qPCR	106 bp
F11R iso2 F	gggatatctgccaaaaaaca	RT-qPCR	115 bp		covering split area
DAZL
DAZL com F	gcgtcatggccaactaactt	RT-qPCR		238+20*	* of common transcript
DAZL com R	ggtgaacactcgcttgaaca	RT-qPCR	188 bp	425-20*
DAZL iso1 F	gttcgggatctatccggttt	RT-qPCR		159+20	F & R in specific start
DAZL iso1 R	aggcacacgggtaactgaac	RT-qPCR	182 bp	340-20
DAZL iso2 F	cgagccgctcatttcatta	RT-qPCR		42+20	F in specific start
DAZL iso2 R	cgtcattttcccctcaggta	RT-qPCR	133 bp	174-20
MAGI1
MAGI1 com F	ggaagtggagacgctttctg	RT-qPCR			in common beginning
MAGI1 com R	ggctcaggtagtgcttcagg	RT-qPCR	140 bp
MAGI1 iso1 F	caccaccaccacctcttctt	RT-qPCR			both in specific end
MAGI1 iso1 R	tgaaaagcaagtgccacaac	RT-qPCR	168 bp
MAGI1 iso2 F	caacaaaaggacacgggagt	RT-qPCR			both in specific end
MAGI1 iso2 R	cttcttgtcccccttcttcc	RT-qPCR	163 bp
Kanamycin
Kanamycin F	cgagtgattttgatgacgagcgt
kanamycin R	cgactgaatccggtgagaatgg
Dnmt1
Dnmt1 F	aagaacggcttcaggtgttg	RT-PCR		249+20	spanning over exons 2 and 3
Dnmt1 R	cgtctccttcctcctgagtg	RT-PCR	371 bp	576-20
